# Supplementary material for: Simulation Methods and Validation Criteria for Modeling Cardiac Ventricular Electrophysiology
Source: PLoS One. 2014 Dec 10;9(12):e114494. doi: 10.1371/journal.pone.0114494 (PMC4262432; doi:10.1371/journal.pone.0114494)
Supplement: S1 Figure — ECG Comparison. Differences in the computed ECG using the three activation models and the different gradients. (ZIP) [file pone.0114494.s001.zip]

Archive with 7 entries (4 files):
- Figure S1/
- Figure S1/ECG_ActivationModel_comparison.gif
- __MACOSX/
- __MACOSX/Figure S1/
- __MACOSX/Figure S1/._ECG_ActivationModel_comparison.gif
- Figure S1/ECG_gradients_comparison.gif
- __MACOSX/Figure S1/._ECG_gradients_comparison.gif
