# Supplementary material for: Simulation Methods and Validation Criteria for Modeling Cardiac Ventricular Electrophysiology
Source: PLoS One. 2014 Dec 10;9(12):e114494. doi: 10.1371/journal.pone.0114494 (PMC4262432; doi:10.1371/journal.pone.0114494)
Supplement: S1 Dataset — Activation Paraview visualization (.vtu format) files for high-, low-PMJ model, and instantaneous activation model. (ZIP) [file pone.0114494.s002.zip]

Archive with 4 entries (3 files):
- Dataset S1/
- Dataset S1/ActivationPlot_HighPMJ.vtu
- Dataset S1/ActivationPlot_InstantaneousActivation.vtu
- Dataset S1/ActivationPlot_LowPMJ.vtu
