# Supplementary material for: Simulation Methods and Validation Criteria for Modeling Cardiac Ventricular Electrophysiology
Source: PLoS One. 2014 Dec 10;9(12):e114494. doi: 10.1371/journal.pone.0114494 (PMC4262432; doi:10.1371/journal.pone.0114494)
Supplement: S1 Dataset — Activation Paraview visualization (.vtu format) files for high-, low-PMJ model, and instantaneous activation model. (ZIP) [file pone.0114494.s002.zip › Dataset S1/ActivationPlot_HighPMJ.vtu]

<?xml version="1.0"?>
<VTKFile type="UnstructuredGrid" version="0.1" byte_order="LittleEndian" compressor="vtkZLibDataCompressor">
  <UnstructuredGrid>
    <Piece NumberOfPoints="909309"               NumberOfCells="852346"              >
      <PointData>
        <DataArray type="Float32" Name="Time (ms)" format="appended" RangeMin="3.1289014816"         RangeMax="100"                  offset="0"                   />
      </PointData>
      <CellData>
      </CellData>
      <Points>
        <DataArray type="Float32" Name="Points" NumberOfComponents="3" format="appended" RangeMin="2.650818826"          RangeMax="5.5968421507"         offset="4140832"             />
      </Points>
      <Cells>
        <DataArray type="Int64" Name="connectivity" format="appended" RangeMin=""                     RangeMax=""                     offset="7563980"             />
        <DataArray type="Int64" Name="offsets" format="appended" RangeMin=""                     RangeMax=""                     offset="18800308"            />
        <DataArray type="UInt8" Name="types" format="appended" RangeMin=""                     RangeMax=""                     offset="20163168"            />
      </Cells>
    </Piece>
  </UnstructuredGrid>
  <AppendedData encoding="base64">
   _bwAAAACAAAD0fwAAqmkAAL9qAAC/agAAkWsAAPdrAACgbAAAvGwAAKhsAABybQAAb20AANlsAABzbQAApWwAAKVtAAD2bAAAQG0AAL5tAAAUbQAAOG0AAKZtAACvbQAAQG0AAGptAAB8bQAAQm0AAN1sAACHbQAA+m0AANVtAAClbQAAsm0AAIJtAABxbQAAaG0AAGBtAABibQAAeG0AALdtAADNbQAA220AAONtAAA2bQAAT20AAG1tAACvbQAAy20AAHttAAAgbQAAmG0AAANtAABcbQAAim0AANZtAABybQAAUW0AAINtAAABbQAASW0AAHxtAAC0bQAAHm0AAERtAADcbAAAFW0AAGttAACubQAAI20AAEdtAAA4bQAAGW0AAEhtAAC4bQAA2G0AAHBtAAB5bQAAqm0AAGVtAACtbQAA920AAC5uAADMbQAA4G0AAPltAADIbQAA6G0AAGluAABQbgAAy20AABxuAAA/bgAAs20AAHJtAACVbQAA6W0AAPttAADPbQAAgm0AAGZtAABtbQAAL20AANVsAADObAAAlmwAAIBsAAClbAAAdmwAALNsAACmbAAAA2wAADFrAACZbAAAeJwknHV8U+f7sHEYw31DhjsMd7twhg334S7DXYa763AZMmS4VqBtaslJ2+SctElOUklSKilaXN/7+3v/yIeO5Zznee7nlutifPbigE7PETqLE5yUVRJoUVGjxUWV9XtUvNtVMjao1Nmpc2W3ztJxOoU8Tvo1tNPkV434myqjjqrE7FY5eFDl1VadRvKJ7a8zc4uTuv/Es/1njfwBKg9OqqTvVNl+QGXCIZUqe3VSduj0Wa7zdy6djll2Xn7SOPlW5fwTlYQjKnlWqvy3WiWfrNF+hc7GxTojftbRJjnYfsnGgWYad1NUNj9QMWxW2TVBZcxgFXWOyvxgJ8VvO3n62o7juA3PcI0/vqg8tagMOKwSOEn20EslpZ5KtTdWzi+Op7AWT6FmNoIHaLTJp2HSVZrJnnPWUbn/k0p8CXnWZmVVZyuh3TQWLtE42lqjyw8az1SVWfNU3kVYud/FSol/rWTJ9yf+bWX5KZUeJpXaqSprrqjUKKZS8lcr8xdYcKyy4P7DSoEmKoXLqdzKVvleUyXHcyv1V1i5Oc5CoSpxTGgSx4y2FnIOtZKjvkqXP1T8Y2LZeTeOqbPiODg0lh19YziWP5bJr+MIymeluGLlWjeV2GAV7VYMNVrGEpM7lr5PzNxoYeaOxYw3ZyyFysUR0dTC8lWy98Ique0xhOaMIb9Bwb9YYcwOhY03FAorCtmTzIyoHIf5kJVOLoUPdRSq5laokkvBkkdh33cT/UopJLUxk5looa3fRLzTxGO3iYEOE0Oj5Z89Jl78qNBvoc6NeTprS+mUq5jAV5/KRonPzKsq0yW3+h7WSTuk82KTTsETTj63sXHSK3GS/Kx+XXLCrDIsTOPD9gR+uaPT+bxOdcmTLa+d7ChqZ2EJjRyBKgGSw6MlP0aEqwysoZG3oI02bRIo8VAnzz2dAFnjw3snE2s6WBNmQ/usknZb5dNCeba3rLNOpW6cSolKGvnmawQ2l88NnSkBku8ndWq+dTLQ5sD8IoF/QjU6p6uskzXbtVD5qYPKB8nhaiEqq+V80VU1nMd1ul7Q8ck73kpdtW2m8228kwcjHHwebaNXDsnVTSoFqqiszCvPV5TzTlSZI3m7cYv8/hqV3VK3YWd1frmi02ObTrbURdVGTspstNP+o0Zkhkr/ySpXnVY2HZD8um9lcm4Ve3fJ0fEqG6bJv5+lY98l68tnzQSdYhFOdo90ULNWPDXHaJySug2VXHTvsVKstpXhw63k3mHFFmzl9G8qZSU2o/c7aHTXydyPTuZrTqbudTBkTzxnr2i4Pkqez1L5bLAyvr2VLl4L2CyM22vhvMPC2qYqFqnBc/lsnKoezz9N7Yy8a6dvl3iW39JYVUTjs/QKyzMraa2ttFAteDdZqPImjkzJ5Qk7Yvnyg8qvck93Cmr81l1je6zG5To2Jm/QmJFbY6b0pX2vrfT7YiHIH8d/NSUnY+LwzYqh+GeFN+vMDC9g5VArlVyPVR5Jjf7+TeV9eY07cl+dJIZzjlk5NtfCtn9iWXcohn8fxFLLE8fMMWbCWih8/arQMyqO39Zb+RZtZZjc0VXpn9o1lVSpp9JFrRQuFUfMpBia/22m2XQzfcbE8HdPCxXWS80eUNg/04yplEX2YSWlvIVpea1k+yzcC7AQ28VC1NJY1h400/WpQqkIhQdpCtMemPndHMeeq3EskpquXSyWO2WtND1vJcCocLWZQhmvQoHWMURfMJM/VmHRHwpzZirMP6HQtbCZE4tiKDpN3tEwjg4X4vhpu5V91SQ3ZqvcM5soK/VaqbBC9BqFny8oNB2nyIyQuNVUyBqk0HGlwj2HwtiKMYRYY/HJfqpfs+Jpo9J1mMTxoYlukSY+u0wML6cwFYUnORQqSC/4EGfitqyRLJ8k+b3lAdJL3kjfuB7LU8mZHLKHetIH1E0m6kaYKHzVxIFAE/fuyffPmyi/R949zESDwSbUyybOVpN+9YOZszMsFNwhsytR6ldqNXWrCdsWE/uWmIhYaWLFMhMfR5h4/pP8Xk95/qaJ6fkV1skd5P5FekqWyo0bGrnn28mWZ6ZPMXFB1in/u4mEkSYSj5p4Ivt/88XExnAFRwcL8fdVmm7RqLbWwYC50ldkvXOTTJxaIz3vgIm80gN3d1EY8E5h9XvJ2/kqlbpqdJA+dKuj1HKozve/TYzeYOKlfK/AITOhlSxckj5fu5rGlZk2frY5OXlE+lylWNIC43hQSqVWUY1OLW3UuOdghtSw9a7O0wMaySPtXBii45mQSJFySQwtl0xMYQ+XVyUz4KGbtHSdowVd1BnmQpnh4r/JLi4vdfGqZBL7WnkYddNLcNMU8hZxU6iAi2O3dPqe0On0SCfzqU7rki6+/+nCcc1No47J9D7s4dvEFFa/dnOnqosW93XK/6CzQfri644OymY7uF1YJ8ug06Kxi7k/uVE6JfH1vc77cfKeZi7uKzrdz+gcl+e+H7ZTOFNjfy+p66kaa3baeB3o4Iuc/1RlF5PKuDlaP5nWMiPsN+W953Tmyc+nl+lc6CVx6OGkxa/xnP5F5rjUdVeZgVPlXq++lHgddPCb9O4vbV2EbZJ9eFPYLX24oLBLLWGdpa11PtWVcwY4cRd3cKCJjYNvpBf8o7L0rIpP3ldAZsuEbjZ6F3VSQNdZMM2FNdPN7Rk6W2WuPRWumfSXzlSHk38dDup2sbO4YTzBaAQ9UnnZT1iltLCV3O8Uq0q5phqjh9koNtjJfr/sv5OLrVVclB6t80Bm5L+rdVZ2l31tdmKUu+2RK54JDzWpG404ySVFenyuPFaa9LZyvYzkRaTKZemfVXPKPJvoZFqmMFZdF8OR+E7RWb1BJ76G7K+0kxITE6gms/WfTRonXkrPkn3999pCzIM4ntjiaJbfypH80gf/l+MSwy9y7l9MTm6m6CRc0zmUU+fknzKL1ujCNjrTf3JCaAJNJG6HD2mUfSqzVGbGH1Ut7P8vhvGjYggQhthTVWZSDpW/1gtf2VW2SnziqkgOWOWshZws7KbTdLjOrq9O1pVzUqVJAuk/2mi7TOPbfuGDAVZ+mB9LqdlmAvObuXbXTOMZwj6/WWlTQ+XsEpVNxTXWHbezW2osKzEezecgj9XJiOtONqx0sPmtjRb3ND7K/AiRXn2ynIUhHjPj7QobziqMC1E4+t7M6ekWAs5Z0WQm93oofDzeRt1jDj7+o9G4aDxdZthZPstOqEsY8r3GFmHTaJmzpiQLz5bE0OGTwsqTCuW3KLxbq5DDrZBaNZaN/a2Y8qlcOq3SbbDG1s0OXJLje0pplJysscuukZHDxi63xk5h7nlLJZelx+83xGAoaCbqjEKnrQpF5ynMGCzvlU/1bma6jLWQ/7CVwcIhR+S5P2Wur5W8XiVcky0zrqhw9h7Jj1iZcX8MUWlttRCoxJD2i5klx6VPzVKInKRwqK70et2E/5OJEjsVphSK5b+RFgpLjhjKagyxx5O91cnhfy2sE949LDGvKDO/Ri2Ze00s1COGYf+bMzLjVrZS+J5ootZr6d/ZJmZtN1HRK7NhisIdq5mJR2IxCAsnPFc5U8bGZdWOUzhya/U4Gk20cjXewo8D48iWOdj0iUIHOWuDABN7Z5so09zE94Em3oab8P5jwp5moqjs975wbEb5WLZ8sPDkf65wXNjtXTyR0u9bRCnwZwxFvpqJ/a5wqr9CszfSq2eY6BBm5H2IkS+KkQ555J9lhsQWV5jQXWFHbjNT/o7lzcM4njW28lw442Oa5E+tBOYpJkpLvBp3U9jSUSEsS2aPyUTHMSb0ACP5m8qnmZESK4xsvG3kSgUTFSQGH2WOjhCeKOAUrhAG2OkX3pJ72y8sVPCkg8BL8p7rJlo8MbFLfh5U38SSb0ZmPDLia27k8T/RWI5FE3A1mh+c0byfZWT0IBM3pir4Rkp9NLNgf2jl+CJhU2GzcZK7C2rpTPxR3pvfxITPRrrdMZJnuZHIQkZ+3xrNrzWjWb02ijJ1I5k4IJJro6K5+LOJaS0Vno83832yhS895a6TpbdOtJEodbVOOLyn9IX162VWBhtJLmHE39PIho1GNlU3cnpxNGefR/HOHMnKLhGUyYwg5fdoavSXO+yqkFPcY3KklQeKzG/pR+8n2zkp/W9Gos58r/hfaSMrd0Sz8lI0tSYZ+T7FKJwWzbeh0dReEcWMdpH8tT2KhBFGAoQV7gfLXL9i4Y5wxPsjUl+LEgh0OoUB5ewlXNTc6uJ0RBTWNtHMN0az8Dcj2xob+TM4mtid0QzPb8Qp55izV/JM7vRcVAwjfpWakVp9+CGB+hXEdx/r5Bvi4sifbtrGJZPeLZpSZYzsjDPS65WRj4VMdB/2/zln+CsTDYW/zA2lB0ZZ6S9zZOaQeE5mOhksc+TpBJf0+EReNPewaJyXJgYjWI3M/kHqpo+JEbtMnK+gMCqHmen9YimvWTlcQGNDOxuXRv+vDnX21XOxJ9BN5nwP/dd5aXHKS9teJn6VZ1dKfj7PJ31jaRwDqkt/kr4XWszG4tEONmzRmSDzeHhLN7VPpfDrFi+5bns5FuWlkvDM//rMv6csdJZeZcup0faxRnWp0ebS99Pzu2iUw83qv1NouNRLdZuXujl95AnxokmOPAyVmSmzvEJxG40WOciUWb28tYvzfdzUKu6hq/BGgU9eOhz08evIp2yySV6J2y3L72BsmpOWMr/u7HOx/UUinx546JfopcivPoKmpbLRm0bvmhn4+zspfFpHLePiwUsX+aKSWVPeyxqrF2MFHz1LPiVv3wwaHM1k6GWdoTYd5bWLVsdSiO7vRX3gJcTh5es6H/V+zOBrRT/WLsnsay0xkBj2jPASoHpJaJJO0A+pFH0u333s5T95rp98Hsq/H/vZy6uFPr7t8nG3m59ZHWS9u6ncDvHhLulDs3vx3PXil0+5BHlvlpfKr7w0zucjuKGPZ1t9xFj9NPjLT5Fz6awP8NFUk9jEeMjzbzK5DEkUXpdMWrYwS34v5s1ePid5+aWwjzM1fEz500fAVD+jevp52ygT90zZ50Yvq73Cdftd6JVcBHZwYRvoYttIF+12uNg4PpES1TyEH/HSS+7gXDEfsz1eXjzIYHPtp0Qk+ugka+gXUig42Y2lvIubwltBwps3hunU367zUNPR2riIb+Jm+NFkvsm+NiR7aZ3u5c898rOcO+asF7vkdIVbKVzPclNprIugBzrD4pz0KeUgo4adGOG+fDmdtBaGu/lVZ3eci5yVkum+QM4Z5KXLCS+H/kzhTq8U6pxM4l0+NxUuuIiY6mK6cGFX4csx4vLNi9uZ+IuNowuEhZdqdKxu414pOxlSZ19f6zS0unBvTcawwsusy1567PQyZWUi+6+7WJEl/C58eFh49E648NxinTYvneROsPPDKBv/Cas901Q6hqu8eKeSdEETJ0oQVnJizukiIb+bJ6tSKCXx7Crv/q+2i2ThZp8wZiFx7jBx5dUjnSwo6+TKZjtDA20cn6kxUnpeiHhTs1grfuGMQOGtdPHYv3IkcDu3jkPi/uMUNwUHe1h4X+5UvD9gv04H2V9QW52FD51Yb9rJWm5jcwMbc+XMy3ZolHmh0lDYJnuKhcdl4ph4MQ7DOCvvzqjM3qxRcF4CrrE6myV+75a6qTjdQyHFS+AcnXBhzr5+J8uvOLm8z8HdYvHsE/7a0kkjvJ9GzQyZ1eLOjwaJyxaLoX0tM/dkZseti+GJzNzSF2XmntLwj7ez9aTO7IbC+hMTqX/Uw9mbcu8RDrY9cvCytZP+P0oPGmkjz2yNOiU1HhtV5ot//y5MMH5BDDWSxO+kB20WhpoVp5DcMob3Na2UvCXrOzVuhwk73RAWbeli1V03x5yJtD0XT9Vw4fc1CWSlOkgq6kDrbaP6RI13qrDsaJUVZVXeFrXQu7qZhsJmfcqK0xcTFpimkN+icPhmDP1uWHnxQZy+VTyt8+pcjtUpI3WUXNtN/Z4aOetoFF1to/QgO01PJTAln40FLTTGS4xDu6oMX2Wl4q4Yzt5TWFJSziCsUr6RiRRx4wlz5DxlzSg/W2jRW6WnxEud6aDtDp2LPp2cr3TMMmM2Sr7NFac9tU5jfXcbPVrbyBC+TigksfpLZeE74b0WcRSRc4yUWTplgolC/xrpt8lI6lejOJ+JNhcVVs2UGbvMSni2ir1+PMnXxJUCxQvkTDXl1+kHVQrLvHxbWMNeT/Yidz1cHLSSxDnJZmXurThe/mVmz3iFvGtNtLoqvFDByO7n0dQZZSSzsYk97RV21TBzsYiFz5PEmWI0riU7qCp+ljNSp1mwrDVRxS0z6LYw47Jtwr+bVMrPEWbvbuW2cP3vU830WK3wWFy/+3UjXz9FM/XXaF6ejKKKsMiJDUZunzTxy34FtVQM9/ZbSZe5POsvO48+O4WXdBpLX9rdLo6DbeOYEyB7mWellTB3eB8LqyfG0KmcmQpzhcWFqw4K8/W4Gc2rllEsfhvBsjERdCsXiXYjmmblhX+bKXheCFNOtRAlHnTPa6NAmoPdK8X/TDqvhJtPhyn0CzZzIzmG+LUx6PPNVHkkuVpf2HeTiXprjBSyR3H8XQSO9HCuzQnnactwjtwIp93WKE6bjPz3wcST63LuDnEUPSz9IFqjRh07g8SzAiV+W6PlPS9MvOmkELdQ4cRuhb8HKEyMMuHOZWLe0WjqV4nk0s5w6tYKJ5/TwK5AAxsUA+qIcCYIezW/a8Ty3sQjyYcuYbF4FqosXyt1rcWz4ZATtYVO3GkTL4U1qwq3XJb4vLxnwjpS+GOtkXPChW9Swjn4xUCjXQYKnDOwcouBm0sNfDpsIMeAcPTpUSx9aeSCMPO9pwqDD8YRfUxl8l7hOnc8SXedlNml8yZamHGAidBZJs6MN3FSGPO/MUYa5JV4HAsn7JqBMdMM3Ohs4L9JBvyj5RxjDFRYZqDBz+HkLR1NsRHCN3sUPk4wk3Lewj2pk/CSNg5Vs7Ozvo5BcjtR7mh6CRNZCUZ6jxM+/hDNqj1RnIsLZ1i4gWjZ+/IeBgoXNPA4t4FLOQ18qGqg+AID5YqEc3FONPEHTFSS+2wfHUOKw8rT8RoxLaTeazmZuFl68TOd/oWEU9qY+HbRSPUJ0QxNlDX2RvD3j+FEXDFg323gzXADjh8NfHsWxr3YMHoWMHB4tZxxUDjFixkpK/e7tb2ZvDssrLmhkuc3G5+tDqa2klyT+qlTx0VGMzdLl4lDyZn2vonmyfsoyp6K4FC9cNZpBsZeNJA030Cprgbi2xgoI2cZ9IeBa7cMCPRyJV1Yd7sw3dBYRuRW2TVSY7T0rrMZTjbd1unn1ykX6yJ9TjK1p5nwSZ0n/h3JrT8ieBYQzumXBj7uMLBqiYHpcj+lZhgYNkRyYJ6B3XL/Oy5Gs1h4M3CizAPxt6Hi+I8m2Yir5OSAzMNjwqkrL7qYEJHIU8XD9DMmXkn+jzgQwQE1nJLfw7nzIJxZ+cL54aasc8yAts1AkasG8k0OJ/VcFM/nm+h5TCFeWHiEuK6nrI1eB+2sRCfhNxe7L7j5GJDEsnoeqREvJWpH4qsRyZvYCEp4I/maFkXAhShmbozip/FRjP8pmlwzjHx7IPUlbv1K6rhfgpUyd4Wx99p5I7yzpZOLqNyJVH2Uwo5AD9nVvMzY5MXpjKJbQiTtG0Uzr4i8Q9zkH/FH83sjD4+ZqN9GwS4u/PRBLNVTrbiES+a1TaBBJZ1FXV2EVEhkcxkP1mZe9ghDn7juZXeKl/Ne8TBxxQb1TPSRe1gTZGLsUYWNK2O4ultm7J8q/Q5qfDHH0zDIyaqCwgmZbppX9JAxwcukk14GC789GO6j0eBU7h038e62ie1VFYKSFeZvj0P5bOWTrnIwXoPMBLokOZklnDRF+NzzPoUEOd9U4bk2tXwUtfi4WjuDiKJ+Xks9BPwjc2CxhYOvrNwTNygzTePwUBsnBjjYuFpcsI+LntOF85UUTgkPxVT0cfGzj+iJT2X+Z9Bxop8r+/xUPSD3N0IT15Y+lMvGhrV2jhTWMb7VKSoceL9EEl9OeBhvln3IWdIdqYzcls7pPpn8O8dPsyN+zm3xk7VYY2+MjaCpdjpOcv7fn6dM/snFgmpuuu9O5nVecQdh9cfNfKyd9ZT9VzJYF53J68l+xp720/u4n+hXGiV6O4QpJU9lJuYWV6xX2I2yJoXuTeXZq14WCv+Xr5hK7qgMXhT3M2GKn8Rjfk6d8NPxoJ8FHXT2xumslVptPdpNZXm2XG/h/fNemuteNt7wUXhEBgFl/VyW/dfY7aeVPFtEns1b1kWvRS7mBadw+ZiXU3e8/CNMPiLLh39BBkta+Zk33U/gZj8/7PBz/IaX2Egvm5xe8q700TcjjZIN/Qyb6efGSj+nHX5iQ/xsPOunjPjB/vmy1kg/lab5ubPGT5NTfvrf8bPysJ/1+/0YSvvJ3TCTRpUzMUdmkHdJBsVk3fNvMlg6MpPsuEzCqvoJ2uQn+ZKf1aP81HZn8LTRU2aIg8yo7eNLAR+BX7w4xG2+9PERuyiVkwPS6ZKSwZC/MrlTyE+CxNp8X/Yi7+rzMZ2CY1I5tsZHuTdevswXj5RaeNLAy+WJXhaJa6nyzovtfcw0+Xh1PY1NTTLxfc/gcoyfEYl+Svzj56sxk4UDntKxo4/HQ7x0Xp/CT48TMe9383q+mxEdEkm9nsznIx6+H/bSrIiP82N8nNqTys7YNKr1ecrvSX6mKH5SJUbWU5nyvTRGjPZRdZjkb95k+ttcNBSX6uGSPhmlU0ByNLSHi04l3PR8kMRE8bU7T72sry6xEJ88ke8p5+dmUGVeBtq4dPzVn/JFvOpAJx/LxH1Ltk2hXhFx9k86K4rrTJzr4PJ6O98D7RR+6+BoP52jY1xcyXaz+wcPiZK/NTO9JH/wklvyo84ZH8PkDHMa+Ggvvz9FvGZMRS+3+6TQeJqbMu1dPO4ic7aMnVwzbeQQHmsiXBHT0MbdV/GkLRcXKeei8nE3bz6nsPE/8aKHXnZIXmWJczXPK3eySO5ig4ep1T0ctCTza6Ibc4SLzX9Iv+np4ovEwXXdQdw8G7dklkz8qBJkFof5ospc0jiYO565vzlZIX0/SvpTsHhGwiWJ0XEvP+328uNJD/PFb9PC3Ax4JfEdLe4n8QiTmXpW5nfEUJ1uEotPXeOZJgy8JUFlW7qVsi8tnBtmpd06lYnTNX4qGs+ry07SBsuMPJnIBt1DmwNehohDWvt6Kfxdl/O6yCt7XlzBhe+szgeZqzVPO4l/5yBtiYOZkxMos0Bis03jspwjWLVSKDGWHyrEcKxLDDcdcVwSri0hfnY8Np5VPXVubXXxx4wk7kR5eD/cy9c1cq9VxEUSdNyyxkNxqU1HpR8VcTBocjyGWjYibmn8skqjfQONoGCVQXetHO0VS59uZmYFKlQJUCgmP9dvGEfALpXmwRpJ2Bl9WSf4iosLRZNggoe3TbzsFWcduUGYV+Z3bEsn72rZSVpso5n4qVtcJCZIZcpY6c/vrTS6acEVEMO3ombOdhCGfG4iRx6FnQMVXpcxc3pZHMXuqRzLYWPPdAcX5AyVg2ReWxIZ+DGZqt+S2VRB+qI47I/57Ox5Gc8O8ZFOyzUq9te4Lu5aR+ZBqfxWJt+IJf66ma6ZCgOEoZsuMNH0lpFPViPtT5hY1UhhZB0zu9uLn2aqFN9u48VSJ+4vOr2PulCvuIkXN69aOIFCS2w8eaLxz1GNfztoDG6jcbGYRmQnlet9rMTtjuVjdzODTyo8E64vJjx5NyaaAbGRbP8eiTMtmgnzTHRorVBgt5kpg6xsHqXx988J3Oihc6q4i1FTXXzs5WKoxHNjd41+eTVuvVKp5lS5fFVlTIzK/ccqnQuobHfGwRozOYQ9tw0V/hSfW+OJpuPFCLQ+4eQYHM6FCxHYoqKxLJW9bFYoJXHvN06lakEbJ2c4qC+5YXyhk+oQPjXKvAiQOXxHpeYplf0jVJbWUPlXHNX0ROZrcwsD/WZG/e+/GfdQGCIuMLm/kbsnIuiZN5yl5w30P2Ng/w/h9ImL4GtnI+sTTLQrZSbqgoXX7TRqNY6nzyknE8KlDoS9K4onPT+tk7JA/HaGSqdSKm2vW9lXSVyvuIVJHWIpfkLOeFqhIgqu//2ZttfICk8EQz4bWHTcQF3hQLt80uXnj7+Gc6NAFDU/GCktdxCyOIZn4vHJbzSe6Ha8S3UqCcMOu6Oz8JTwbDOV2DgLyTMtDLIJi5yNIWSWmf0ehX1/SrwqK/wVbCKxjAnHoiguFg9nszhHS/GN3MKcXcQHigq7P7ou7pEdTvfKRko6TIz4wUzPNlbaztTY3y+e8EAnv92V80bIvUrMv4o3XSth5tJ3haN7JZaDFFrlU8i8a2JDa+HdoUY2lo5i2vJwpuwxcEy49kE7ie2nMF4mhZFZwcCX9QbalwtnQ/NoSow2ceeOQg5jHFHPxJV/tTE+2kHj2VL3QTqfJMbzDCb2p5l48cnENbm7s3NM7Cgkv04y0iI4is8TI5gq/L5XzlaqqYGRcWGMXR1G+45hNGkpa54Io9Y4A8l2A9VGRvGuggnTNYVfLsVSaafUq1VjT7CdoQYn1Vbo9Noo8V1v4kfhz8q7TcSVMrFvo5Gsg9GMyB/JHvGNyvcNbO1kwPk4jGOdwuigheJbF0qLcaE8WRxKUpUwtgwyMNFioGuxKN6KbwSdVWg4PpaAaSpL7ms8Es8aMMPJP9IHe6zSafi7iXLdTQzIZyLPVCNF20Tz78IIBn438H2FAVcxA7cHhbF5dihdp4RQbXAIbz484bfyIXT/JwRPTCilBxuoniIusTsKY20TLR4oaAGxTP1LxXtD41tpO8GpTv7aIpx1XKfNSR2ai/+eN/KX5EDnFdH03iK1l2Gg2SoD4yqJn/QW1+oTytHiT4jsFQzrgim2NJjELo+p0iOE0MRQJsu61V4b+Lt9NMO2msiIVRhljSNeVZkRoGEPsPNgrMRVaief1E7QOfl5UzTPJaaD+0XhFlectNjAgD4GSp4MwxIfypyqoRQd/YQRn4IosDaIhpeDGHo8mAdy9j7FwlBnGWgibt5J3O/v3AolcpgJkd7Zr5XGuJ9t7NQcFBNnGvhRZ4esO1vyKflINPuk15xYGSU9UfJ/lIGOrQy4D4YxLyGUvZNDOWYIoWHTx4ytE8zvctYdhx/jzx+Ke2cYjS7L98WDquUx8ctihaduM8k1VfIf1pi+IJ4XT5zUTdPpPMjFSHGpXL+72HPaSPZAcfrtUTwbHU74RgOmvgZqZ4fxZ7Mwyl8I5cugUIavC8Ed9IR5P4ZwMiyE+Neh7G8gtVMjnMN7oqmvSy3HKJw6HUe3ehpvh9notsfBX9t0vtR14e7tpvWvifw0NYl8yUZ6zTGyYF00kQ8juf7KwFNZ80oTAzUSwtjVOowb90LJL7l0d0woOW6GUkXq5Uh6GMVDxbUlzw+WN3FmsMLSGDP3XVbaX9YoODyBw811zuR1MbetG9PJJFZcT+GG1UM9mRsFoozoc6KoL/dSPFVcWtz5WV0D19PC2HYtjDvHwlh+Nox+kWHCoGHEBBoYejiCJdeMDKmjMLSVmU4rLRiLamSusDF6lJMluVwUFLZp0DmZHB09hGZ5eDHXywCZSQ+KmVghtTL7ahTNtkZwYUY4y+SdPwYZ6GGTPpNmYMpTifVzA7GbwynWMwpXcfFK8bhhv5npXMjC8vcqfcbbiNno4JT420+hcmdNkyiwyEPTjl4ObvCyQdyl9mSpk4Ymbhc1YR9mZOWDSBq1jaDO8wh2dYzEdTmSl75ISk+IZqRmpLtJev5+hfKXzBQdZ+GnDyrDu9sY+c6OTdV59UhY7VYir9d6SN3jpaVduPqtl4QsL2dWytnamHj/p5GhRY38stxIa7fMrO9GVlWU/ic+mz5bYVknM39LTzEdsLKsjvDKHzb+fmHnyi2dglddVNmeyOe9Ho5pXu5N9FGqTSrdyj9lb6CPxkYThbabaH/UxEXZa6HGCj8NUcj/o5lxdWNp0cFKuQcqjR5qzE23UeuSA+1/fyYk8Wl/OJFVu4URxVUGvJd3lU3nW+tMcrTPxBaSxhfp179IjJt2VLhvUBg4NhbP4zjezrJivS2zeo/GxzU2+paw84/qlH7pondlN682JlH+uQfbzz7e1k2lV2w6fQv62TBEPDOvn85H0pkiDLL9f3XeWJX6Uwn8ppK9RuO5vO/RfDsnhGODw3TmnndxQth/xYYUWonP75nro9+ZVPyVM8ioL24nHrZYPO66+ODxPMKkwsfTqghfPrbRJr+dhzudTP9XGHquS7jYTYXAJF6c8XBOnL6P2cfOuU8JCxA36eIn8sj/90H7dj9fJvgJiLXxx28JLBAnmbfPyZhF4uM/uLhkcTH6cyI7r6SwtI2Xai+9/PHNx9WENBrNzgRxp0B5V1lxzl3ixUPErXM+spOjpU6ZazpPn+vcE2c60d9Ng9Rknts9bBbHqCh58/Wzj1190zkmnnlJHPWcuHFZed4jny7yyRZP/lPcuhsuxn13/d/fc6pb2sNdccb6QV5qiNNdL5fKAmM6+qtMBo6XmG/xYzvgZ7M8X188MfqCn1UGNw96eWhwysuv8V4U8al77XzM65nK70UzePlSXHLM/3foneLZq8TNK4mzzrzqJzjNS/tXXnpke3k8IJV/zelsq5XJxy+ZBPQUJ57k5/xSPy+2yt7Fqyfr6ZS4m8mGkn5+kzub3dfPN/nO4RvZVNifTfsh2TTPfs3TWa/xpL/C2vUVP3d7xd64bN79mc3gN6/Jv/A1ow+/otH6l3Qq9IIBtZ/zZu0z/nqYxYKcWdz67Kdm4Sxsa7OpMzKb6qmvWXftFQGHnvHL+Cw21sii1js/lcWVQ8SZCxr9/BEtv1r8bHrkp6S4fJ09fuHAbG7/ls30ya8Zd+UZqytnsdLtp4LEoLOWyZgxmZxvkMngnzIxd8xkxdlMKr7PpEYnyZcmfrbn8NM6O5Nmzmyeb81m8cDX3Jv3jEV5slgsd+c3ZTJ2cDo786ayeZiPhd19zO3nwyN5XTnGx5484scB6bQIyeDZnUzs8v1jXzKoMTibl4eySe//GsfcZ5h/yCJBcvX3rAy+bkplyhAfJ897cUZ7mFNE8ikqBVN5D4/iPEy64qXXqP85fCqNu6dz4UUGU19l0OpuGnMGZfH2/XMatJBYNX9Gopx3arCfisUzGX40lTmtfHJ/HgYWSuLrWxfWpS4ezHBxbpcLvrmY3TGR7M0p3J3t5fBkH0PupzIodxqHBqficHrZ9VLqvkoWxWtnscbv5+E5P+8+ZdBybipXy/to894D/yZS/4yL1jLnW98S//E4ePXaQUqck/JOnW+6rBOcSMv14v+fvRj/8VH4ko/OUsOuf73UkbyqOtuPkprJylGZVG2YwdGgVHJM97GphI92PeT8HZM5Fu7i1BmdfQMduC/bUFI0Ltg16rWzYX0fT4mDTv7u7uJIqJv2X1PYGSpzQ9YLtXhZF+BlU75Man/IYMHaDM5MSGXRZR+np/no7vDSeKnso5WX07+nkKu6m7Iyy3uvdvLvWRtFh8jMjVJZtkzFIR5VfqRGr1M2LD84GdvExenbbsbk9VDomJfP//vv6Re8BI31oo1J4+64VK4s8lFb9vL1q8zNHB6K90tmcN9Elq5yk33LRT3pJVWlx9n32ll3VeODONSewVZqH47jtDD5/L1W1hcQfjsv/X+vE8M4F+nlElnX3MP9ZV7S13q5MNXL83U+bgZ6sf/mof+qJO6PcKNI/63f10XsN52Ob3Uee3WObNZZE+ugVk8bY2trNPJZ6f85hpv9zNyrZ+bm2Bji/7AysL1Gl0nx9B6gc3mfi27rEmk+1EOxRtJzakov93q4d9NLiREeDrjdrNzm4s+mLupe0Pl9ufTtmZIHz+0sKeWgeAkHj9/GU/6lRps+GhXWqriLxvHyFzNdxLUOT1e4HiaevSGGk1VUEo9pPChiJ7945fS7LkLiE/G29jD5tAeDM4UNvZNZ2NrNquL/u28dZ3Vh90g7rc7YaP9JI+ySRspcjYhpGgt+09iZofJreZWstDiudTBTQHx+ud/EM5mRej3hc1m7uTGWjjdUnnzQ+DLNQcf3OteCXPT8L5GQq8nci03kSU03/9WX3EgQdv9H54+fZCZ0lHWb2sg5QONShErGeBVfbZWfQqwk9LQya4qFOXNiaPxczlhC4chYE25hl/2LjTzdZeJeaZn52Qq5a1pYKPssNtTG6kZOGuQRnpT8WHXYzUc569xjLtQd4mPjdH457ORmHzufctjwV9TotFjl+V0rwxULxT7Fcr94DMebm6nwVCF9kkJ8jIncJ4w8TIpkbt0IflkdQc0G0VQeYWJcIYXvdcxs0ixkV9MY8HM8M2xOphV2cXC7izZr5E5fycy7pHPiPyelVjpo+97G/RiNoP/9PYJeKmNzWEnvHscFyZ2MQmbK7VCI66VwyWUieKYwVEkjY6eJ638xUGu/gTWPDTRYEs7c6lHU+GYUZxCP3Wbm8wUrmcIlQZsS6N1HZ/N3nSIys2dbZO2HOl02JxD2RUMtrWFOlFj9qZLrlYWqf8VwsKuZHwIVek5WKNJUYfYDEwfijVA0moHdIvgYJUyd28C062FMzWNgnbjOFHH+55kR3HYaMfVUUG7G8OselULiLnd6Oci1XSfFodNJ3GXRVZ1bO3VKxqhclBp9vFpl6morhQrHYvyqUGiKQnBthZA8cpcnTZQR9v9zbSTdloXza4IBS1Fh8DJhGAJCWTEgDHdqGI+GG0j/ZsBbOZKkKSYqfFCY/s7C+MYa116IPy1wclDqyXlP56Tk26/7dO5sVFk1VMV4z8qz6nEs7GwmeKlCWooJta2Juv2M5MwVzbYZETR/J65xzMDiXw2s+kWcbnQo8xuGsnF6KDHfQvlRPKBQP7mP+uHEpUdTQmKQbonhhNRnnSdSO64Epv+is1P6bldZv+UunbxrJA57rMz+aOHfYrF8KGbGJ/V7P8TE9x1GnpsieZQajtYynA0mA0vE7xYmhTGqQhir94hTJoWQo2IID1OecOJICNl7Q5l0KoxxVw0oEyKZc0FysqGZByut1BXHso+0seqjg5lrdbaf0CktrpXvL51nDWOIy1CY9rNCg1cm0k6bOL3RSJmmkfxTPpyi4ngvhhh4XdNA0YthhN0JlXwMYWiJEM6MeszMZsFsfhvE95RgupwPoXqpMH5eaWCMJZyAz+IzAZK/XSzcDlMZKt5eWfrzaKn3xRt19m/QqS9xaCd5/jnThO+8ieUrpK4fG/HOiuJd+3CCFhiwlTSwQ3zrZMkwuou/FvY85nbvYHYtDOJ0gSCOa4FMSwjEPDGIFyufYI8NZdZQqZEB4VTba6TFKYV7QbF0mq3y9YhGx74JWK4Kq8/RKSUxGCSfFRtNDBhpoop4yd0d0Rz4Fo7zPwM3mhrIOSSMK8tCueF+wsLGweQpGUT5W4G02RpI3TWBtN4YyLi9gez3BBJ58zFRT0JpNcLAxG7hlBHfCd6nkJAYw8IeKuH7Nd4USODhfifmP3WOSwz+5705epvoW9fEkRVGTryP5EqFcPr/aSBmX5h4digdjj+hbnQQPW4HMqF7IMmvA2jpCGC/Vz51A/l1diAbYwPZFfqYY+mhFJtvINeccM5vlvdtkroqHUv8ZJWu6zU8nRKYGeMk/1Ydz0nxi0M6jgom+tmNTJ0TTd2LEdQKMfCkjIG+ecJ4agph+7/BlJDz/TFT1ngZgGFAAA0rBWDvGkBkdADvRgUS6wqk2/onrO0axu2DBhpdCeeb1UiHiwq2GXE8u6LyaYfGiHUJtJEcOHlRJ0xqYtMFF5/PpVBfvPDZkmiCx0dyrXwEOe4aeCW+vUELxb8ohJAKwTQJDsSxLJB+XQN5fVNiMCOAfVsD2PIxgFkSgztyN58WhkjPD6PCcQPnN0SwsZ+JRapCrYcWaom7mh5plHPbqSQ5WDtKZ5K4yPs3iQT+6OGP3FGEvImk79oIbmQaaF3YQOkqYRz5FILxdTD5XgTyYWUgPZcHMrlNIFt/DmRUu0AGzpEceBJIzvHBHJJaXFnLwMb84bz/LZoFeRUKHzdLDlvx/a5x+oiNbT2clEnW2VDeRd7RLuYXT+Zwfw8dexr50tJIeMUoRnSS/OlsoLicJSQmlP+ahfCxcDAnJc5TDwRSeFsgcZJ3i68HcuxlILmeBqFcDyG/fP/wOQP1/BFU7mwiZqvc/8Q4rl9X6e3VaD3czt4FOsX6uEgY4OZ4z0S+3khh0Q0PzcKNVH9hZL7sWy8cwRKLgU1lDYy6EIYtPJSkH0J4ujuYYeuD8LQLIrN7EE/uBnEp72OaayHU+DuMeZMMvM0VQfQ6I/dzK/x30Ewx3crU//2d9t7xvFac7Cojdy6MGDsoGRvC6O88HGrm5ee5Jl58NDLwbBTznodzJ8aAo42BahHS99qHEbUglIa3Qyg4MgTPH9L/CobSU3pOm5Aw2s6SnDfJnKhnZLNq4nJjMxvWWGjmUbH2tTHxrvCTxLxLgIuJlkQaHvUw9DcvVZd4uXHDy86V4vrzTbwNNPI6KJpcGZH4LoYzda+BjBIG6blhnIkOo6UhjItxYezLaSBfVwPhHgNrJ0QwqZ2RKUkmznxRSKxoIf8TlS+5bMKWdiqelhpf62LskERW/+KhpjDngKtehomX5NCEBe+Y8EgPqvGb9KCvRjqWM2IvHcmpZuEUSjWw+qOBv4qGc7NIOO16h/N0dgS3ekczo7GJNZUUJtc007aJhTL/qQSmacS/ldm/VGeJOL+9fCK1Owpb3/OS/NXLWPFcXdZuI/5a4G8T3YXhEsoqlI830XmTiYx0Iz8ejab279GUnhRN+INo4YVo1pwzskni07GKQj+nQlLZGO5mWFj0RuXKR42tiQlUmaizcbaL5TUTebHAwzJZq8RGH383SKWK+F2jx+IuwvaNayoMKqdwQ+6p62CFXO+l758wUf+QiXkPTSR+MFGrvsJYyd2jb+V8DWJIHmGhj3DSiXYa9LPxao+di4t1hix28bZKIq03iBdU9DGtZCrxbdKYfi+dX+qmslYcbP0eWbOGsJlXZmwdYeWxCnOOKpTqYhZXicF2NY59Ra2saKUSV1mj5DOZ29XieZskDKvoNDOK721N5OoxDz0r+0jomMrgJenC6JlMDcxgeOFUlufw0WWvlzsnVMZsU4nNZ6VeQStBAVbWlFU5/YfK4u8qr0dr7P6qUaxOPIZ5DpReOhN+c1F5upujMcl4Bnrp2dbHt4kSM1s684MzafmDn8FvM7ji9rG8vk/6s0rltyojW2uMO6qx3KDhFy8osM3G/JIJ4ukODjXReVjKRaNEF5NmJ/JDSw8TJBZnDvg4HJ+Kv00G0z9kUq2Ln7I9/PzyMYMZncWPC/hYGquRmCQ1s9BOyjUHH6o4mRftpK3M64yGLvqEuqiz2E1SrmQG/Ci1Ix778qOPbR+fku95Bk2q+nk8xc/VFeKk8mv9bxkYXqYyMHc8hX50YpPZWydMJ/xHFw+nulgZ4+JjzkTerk9GkT5YUu5rNj46kkrTX9Mptj6Tj+39FPrTT78N8s6Vfs7IvrctyORGSRfzmksf3eRixkVxi/3JDG/oocF3ccWDXt4X8WHY6iPn1lSMR9IpdDqT2GZ+9k/2U2C5n/5z/Fwo42fl60zyFMhgsfTksScSGb9bHCnZQ+dbXv70S4229HHwuo+kDanMWp3G8PkZbNmfSSl59sZAP6UG+Lldz0/Wukx89zO478gkY4mHkeLNJ8ShO9fw8VF8fNrVVLptTafJigyWFs6kzJFMou2Z9CjuZ0ptP+3+zaRugwza3Ukj5+Z0uj/3Emn3UisxlZReGZzImcmezXKGDZmM2phJ2ROZPOuZybSQDHpcyWDcmzQ+qxmk2TKJeJdJeWMmd/ZlcrJ/JrUWZlCoQjpf532mS4lPDDS/ZddvbygYl03qpWze/pXNwInZGPtks61zNqVaZDNTfv5y5DOPVnyiWquPlF78jmqN3/DBkk36uWyp+Wz+KZVNiO01OS+8Zuza15j6v6bpuVd8cTyn5q5nnN/0kXtFP7Ih5R1Zm9+IX8o7/5bnysm6G17z15VXdGv5kpK+5+yt/pzGPZ5x6VAWhu1ZNH2UxbMKWTz9z48j7QPZn99xPfIN6/O+YfSJbIo4X3OsyCt+vPmM4ruzeN81i2olsxjt91PH7meL5ifT6edHj59WVj8/HfNzS3JoUD/JJf0DGyLfc9Xyhj1Pszn8ZzZ9B7ziz27PuN4ti9kX5JmETC6FZTD493Rm1kvjRL40BrrTaNk/A9v0THKkSVzz+qV/ZnI2JZPK3kySot5w6PFbDsa/kd6YTZ7h2XTc/JKAN1nsVP08mpXJ97tPeRft41hnqfW33v/7s5ZvMgt+rusj8W8fA6V39Vz3lPMFJSfTMnC3yqS9M4P8azL41iGb79+ymVrzDeWeZxP/h+zb+JJgeX+lBL84eAaTO6RyvJ6PHc2lz69JYdDhRPZucuPY4ybvv4nEtE/hUz4v8dLPgr/4WLn5KQOfplGvQBoLk1PZIbMifXkWR5s/F757QccLrxgz/TWfj7/gTJlnRFbKosKDTMboqWxu5mPzHA+N7G6ZIS6cOVxkrtRpM1/nklsnZJGLdWOFNYokY67sZbf0t58NPnps8DGysI9WaV469c6i89Qs6o/MotFfWVyblkVq0yxuvpX+VMJPYtk0Fqz0MSmPlw0NE+k5ycXwWjrBI+wUCLJRaJCNhd3iOSHOOWqKLp7vovxr8f5XKcwI9lI6l4/sbC8PbsvsXeyl6yY/epwfQ4Sf84/8BHTww7ZMbi7J4KfXT/mSL5V27XyER3lZNSmFfQ+kx3QVVs6fgMmocauExrcHKqkZKsuOayS9s6EOcnK3tYvvM+Wsv6UQOsxL4E0vWdJDfj/pZU5OP0N6+3F9ziTtjNTszQyyDKls2eFjVXMfRSxeMi9KLvznZekRj/QfN+qvLnIVdhKcqvE8XObTICvD8sVxJkWcppiVHM9UNh+2kbbMyep2LmoPdTPgWTLBLzwkyvoV6nmp8iaFFc/TeXc6jXFtnlKxbSq2BT4+VfHynzWFje2SadIuieUrk/j57yTarnaTR7h08EGdz90TmDBTo0yMFc/YGCrlM/M+XmHDJDPNhDnOlNTo3i+e+A46g4e7aDPCTe+1Mhd2ebi9zEPhFymUm+ljguTIugo+nHJ/w+1JdOvi5swhF+9+cXG0kIuK0scLVnXxV2n5OVq87LWDIu+FV2NV3vSNI9KvsKSiwoBvJl51Uyg+28zkeVbmbZJZnZ3wf39nY/VEF+u7u4m4kESHdin0knWMbV0k3ZfYj/SyMWcK0XI35zu4+G2IzqIjDg4eSODSkgQelbNTtayDdpcddM5r500+G6MaabT7z8q07WYGNlQ4uNfEzNomJtw3cWCWQoUvMZQRrm6YreHu5iA6SWfseBcDi7j51j0Ra4rMo8Yuyo1I5uyeRIpFy5wTBr2a4SSoQwIxNWx4l2r076NRYpTG3HGa9Gbxk/7iSTaVjxLztRdiiBReebDPxOESRtz/RXPljbB1ToUdrxVhaSuTy2pUGGCjls1B+Tidyz1cVAl00eORi+pFXJz43//nQWqyZj4X7w067qo6x3Yl0E/TmHlL5eQPVhJKWRh53UKP9xZGNbWyqYQVZZB4Qzsz0cMVQheZiHsdxeVBEcwQ3r1XK5q4UyautBLHd5jpmmzlVHuN4Ns2lmU5KCnM65G73SWxrvtZ5+dzOt/Ed93Dda7M0ynQUGfPSDs/+uX8RpWD1Sw0Pm9mdVMzu9uY+TdTYZm4Y9oW+cj598WZSN9hpGV2BCdfGDg7ShxHPLNVXDhHchkZqwhDjlH4cXgMa3IJ80/QMH+wUeGzg8rSi546dbYl6PQ/Lz+Lcw+Id7CjhJPABXamZsl3s8SPZlupZDAz8pjCsK4KuaNMlG9vYkaGOEWskZpDjbQoHkXKknAutzAwYVIYV6qHMeBkGNXHGPg7IpyU09FUEI7+YYpC/g0xXB2sUuqgxqvJ8XT53UmrycKT13SuXdX5Sfaxb4XOudka6yXX7x8S7vKpdP5VpfSqWHpHS74/NzHlHyM5p0ax93oEpV3hbJN1BogfrnYYaFJaYhEayjDtCT/1eEKjAaGcCQ1j6xADQ2qEU6lCFKU6CrfvU1hoiqX6I5W+Lo3M8Qnol52UH68z/bDO7i06rRfpPI5W8UeppMj3tiyS3nbZwsH5ZtJaKwRdM/JvWgTZ7cKZdN9A9C5x7G0G+vY1sCwjjKTP4ohlnrCrTRBVxRF333tMp6WhXJsXxvG3YWzMNtB2WyT/nhFvaWHmdV0r3SpqHJHe3aChgz5pTjL+1MkvewkXtp+wROefUyrZu+RuhqnMW2Rl8PEYGslZ1i810e9cFOO7h/NhhoEN2WHiF2GUPia+3CmMV1NDKV32Cb3aB5EvLJBDZwI5PCWI/1fSWcc3eXdtnFIY7gx39+Fu347hrsN9uLvD0MGwAcXdh9egTUIlSSVJNaneqSVpqSIVrAXes+f9I5/6fZ/fOde5pJKuk4xer58fm6cE8Pa1ltHd9LwdbaC67POENuGcXmymxjELyrEYcgYn0LCLwrX/fm9JMKTdqFDRNQprySjmtQ6nxisTh9KMtJplwK1LICee6nj6Uku9LwHM2xxA/6/+FMm97jZ7zcySGqJPqbkojyhXNf4X1RxRqUltquHG8Nd8OS7Zdq+OjheDeOwQfpkdilX4LVJ0pk3vaG7OjWdBagILJGM57VPEqyl0nBRGzPlQWh4ysTPFSNeeRjY5B7Oylh5bgWByUgC/ZPhy64uGrS01zA1WU/qomtwVasxr1OiGqxlaXU2nTBU/lVDTa4Ean89q8Tn+bKqnY66X4NzFSMNoE9/ORxJpEv3xtvA4MJaoswlEjFP4JHWUvamgBCs4t5a5SJY8YDMycrmRGVEheBj0LDim4/wGLUU+fnybraHpYTWXB8hMUlVYrqoo2qfiwhAVXX/4cDvSh1+sPmwbpOJYeTVT/dQMWeqHPVTLKMEz8QYa3pO8GhhB04tmXK9a6KKLYcviBJpPVJj2p0IrP4UPNoW7RiMlHhr5sdbILkV2t14wMTX0mFvomBweQIX412QJNpp2VRN5XcWjTz50qujDi8xXmNu/wjv5JTuPv6KarzcTAnxoa1cREabGI8aPoAgtHZvqOWU08MtJqacgnPEbzOw5aiFkewz26Qn8JLN6fka4z6Ew57SVjOlGnjQ1cn+IgUkvAmn0WkdJq2D2hz/hOg17r6kJyFYx+ScVk5K9uf7eC9fZniyt6MmTLp68ruhFQ89X1LjjQ1EVNV4lNPz80J99JXR0m63H+JORgydM9J4YzuJlZvZJLfF7YgjdLPltv8J2jcLHv6w4j0vGWM9IjRwDy7aG0OyyniFrdax7qOXuen8GLJBaTqt5ZVRRHO3D4JnevG/oxYh0D/SeHsx748Hbr5781Mabl2k+fF+i5t5JDSuFe54N1PGhRCCTxhjZJvm906Rw3A6a4Y6F3ZVjmWVOwP+ZQvFvViqFJ5FmsDEtykCZMgZqCTesaqLn+Vgd525oKb/bn8Z/a3CWvjh/V7H0uw9eud50WfSSusmeBBz2pKWzF6OMLynV3Yf4vSpmP1PzqIwvpypoeSr7VOJYEOfuGvl22oTRGEForJmEOAvqG3F0EA/QsYn4D0siw1un4vrKhjkjCKvw7I/VehYLt90xaqk2LAAP39dczFezf76a+3dU1L7vQ30PwYX/K+qsE7z08mb7MB9mj5P5dVDzcaqGKG/Zo1gtEV303Oxo4Et7E7FjQmk6I4omWLCfiubWoASOGBVmXbNSaE/mcm0b70/Ko5KBMakh6J8EkWTSUbmOjsWjtYTO9Odk19fE2NSkDFHzz2sVXyarOFRKxanPPoxxUbHeQ0WXHmradtdwbYMfj3dq6XdJxw+51hnR7LeKiVOC11sPzdTxs9A9Npbsv2R/R4sfk3xw9PdUtty2kRViY8glA19VBhrtCiG0sZ69I3To0rT8O1TLH/f8Obb6NWmdNAz1UlN7jpqM1moimqnZPk3NVruazkYNReX8cdqvxWWVjpbrAoksa6TjSBOXpoSxtYJZ/IWFk7Zowi4kcEP8ws8rEynakYJxiQ3dZxsth9iZuVj8T9//fhc0mMZpOo7/pcOjrY5XnlomPhYuj/XjfuhrekRq+P2whpLnNMROfo39hB91/g4g9F8t4zfpGNE/kAfeBjaUMlFzQyhp9aNoWc/CT7ui+bQmnmc+wq/u4pUSkwlSp+IkmHhTZOPnxXaMO4x0+ctIaycjh+oH47wjEN95osfPdRyroiP1kviBalp8rsoerA/gjGjA+NQAHKe1VCqno4yPjsxdgex/bOBgWRN7p4bStqz4pnwzqm7R5JWKRyNcmibZJSA2kV73U0mfZ8NXsdFnl41yQTZeewmXCZ5bCy/nyd4Mi5C5NA/ik7OerBU65sgeKwtEl8WPrFisY9xOHTev6/h3rp5y94I52trI1iom3g0Opfn3SEI+mWnUOhrf9DiGPlDotcbKu1+SeN7ARsJyOwNq2mm/XGpoY+O6eHnXk0Y6ixeb8NlIpN3IzMdG1mDkyLQQpg0OxOlCIP8uCaT7hkCedwjC2zWYdndCmBhtkHxpRHfVRMkroWS8iWSWZBdDi2hWVoln3VOFpG1W0dUkBi21YUmXzCR5rY9ktaMqG4FKKlMGJNMiw0jlbeJlLgrndjARI3NcEWYkuYGRS22ljm5S3+9GVB5G7ooepcnee743sdIQyqw1EfweE0VOIwt3R0WjbxbPr24KHLGSOzOJj//Y+FjdIbU7iB/hYLu3na8r7DhNsRH2MJHzfmG4xkRySPJIelIoOcL7R0ebuLHXxOg7Jqbq5PVOoZhOhEFEBOe7RKFrY+aQeJywdAttq8ZwxSmBw28V7nla2X4xie5hNi61cvDglINpJgfjFjooKuWgneTFP9+k8tk/EbtkzFytmeJFor9uUXhMjWJW7yjaNoji+R9RdDNE4bfATFZFC8PPW5gluaL+zBgCz8dT9Jtk4XlWzh5IxL1TChm97Gzo4CD8lgO6pdHiXhodb8h9uzro+cjO6dcpjN+ZyHov8Yk2M9WcLez4bOZEVwvLVlqYdtNC/evyviQLrfIFN53jqCa5w82WgFeBQk2zlUBzEiE3bayLkPw7xsHaGAd99WnolkqGz37D0V/TqDrEQZNl0tsMyZ5tLKRfsuCSa+HNw2jJIrF0TYpj9Kl4zu9LYNoCyQ12hXddJQsvtvKgjmS4d8k86CM7KWcJPe4gbVga/Z6nU/plBhUeZPJqfiZt3dPw7+LgkOTgvzcmc0+8woHacexbGS+5K4Gy8xSWvlYoaGXFdb+VGd5W6pdOpPU14Z/AJHwvpdLuiJ39Ax208XfwNDeNd2UyiN2RSUBMJmkZmbjtycRjRxozv9j5cdVOqwoKX4MUOle1Er5V8CxZcNbRJKb+kcpcwfVm4dQy1e202GYXzXPweYqDqpEy++9pHFidwcEbmTzyzWTL4UzWdchE/fENP110cKKSg/uHrUwql0hZv2ROX7XRaa2d1+Fy32I7HX5xsHqWg8RdDk49ceBXJg311zRONs0QLc5ka6NMaJ5BZN035M9M/9/zZ5So58DDycHCYYkkRaVydZOdayY7pT/biV3gIMfmIG9MGu32pRG2MY2rZ9NoNi2d8tveYJ4t1xqUwfXF6eyolEZTPwdxgqmqkxzUvWFnfpidxR/s+A52MHBcOu/iM1C+ZTD5eQbtGmSw980bXE+/YVrJdI6OTWN3pzSWuDpo/8nOq0w5z3s7g2Ps7Eizc3ZCOjTIYtveLL4Mz+JqWCbnEzPoV+YNTtvTeLDewY2yDqrL3rhUdRBzOZOP97JoIZ9vcM7inWcGtinpNHvuYIKcV2O1E1BURFF8EV09isjoW8TLzl+p+OsnPnb6yDmvYraVK2ZuQBHPvYsYvbyI/eO/Mtn1Mz9v+0iVOoX4U0BT13ysR/KZvyefjJzvvHxQzJzPRUxXili2oIhVOV8I8vpI330F9MrLZ5U6n8bn8vmwMx+/efkMH5vPrJ/zCRmYx876eRyp/509AcVca1rM2wdFnAz4yondn1lVqZBzLQp46p3P5Pn5LCqTz2K/PO6czmPOtjyG7Mxjx5A8+m/+wKKzbxnzKZva4T9Qrf/Gr38XszSmCFWFIn5a+4UbmkL2bCwgMzKfgXXzWVEyj2r737HxSS6lf+TwLSyHSX45bDTlEPEhh9C3OXQYmoOrXzbXr2Xj0r4Y9b5iOsgjxa+ITZ++0HbjR768LODuj3zq988neeMH1m/L5fPaHEoUZWPdnM2e71kMdMui5JMsSuRlUXF1NmHabEY/zcZJPh42MBvf1CxytxaRHFpEj2tF9Br3VTLGR8l6BXyJz2f8jDwq/Mil2dYcYo9lM/lHJsWn0inZOI3RGuFNNweBBgcdagmWuqTTIzAD78JMLh7P4qY5i4ARWVRrkonp3wJG1vtITN/PnP35M9XbfCT2SAFFmfkc7ZDH2gu5HG2YQ6NhWZyypeHyt4OMDDteDe00XmZj0/dUAnraqJljo2eoHffrDj4MSSPjbDrG8pk8uZ7Jkv1vOLfHweAP+bh1KqC4ewEnlxfg9k8BG0YU4Pktn/SreVwpyqXhgBzadcoiVa5xrr6D8UYbVxskw1crOw8IJx2yct3NysHGiWxcINosvmDpajvOIx2CxTQ21E1n9800trV18Ex2b7U6h8pH3rOy/Qc+vH3P2pZ5dKmdz6D6gp1ueTS+9ZZux3I4/kc2qWnprF7joMF5GzxIJGOBld+WK3yZmcBEQzzV2ybg1EzBr4KV/mni2Sck4ZqTyr2/7Nyr4SC1t4Ov8XbWnbEzcImdceSIX82hoEYu9ua5XKsqL805rD6cQ4XpOQx1ycEWlc3n7ZlsShDelnNsykxi10ordVQJ/PV7DOtUFpIPWIi9JXowOprhb2MZ0Ecyw3gr/wxJ5OeSKSTdsXF5n/iTB3bxi3Z6TrKjccsm1ymHm6VziPuWzUJdNsfaZPPpSBblS2eRfiGT9r+9YUa0Q3hU+KqPjcNRVi7+qhDaPYbbWyykTDOzbXwUQ4dHMWPAf5proeRPMezYmUBcAytBKVYWygxen0qldaGNFy3sVHxh4/H+VP6R2X36+ob09CyK3mURMiWLwCtvuFE/jZXCp3+Kt8ip4iCosrxeZGf2GDsX85L4baSVtvp4Jr0U/e5uZsNv4dToEMr2NBPrr4di10WyrIWF6aK3068mMKK8lS1XrBScTcSlTQqGt6l4eabiSE2mS7J4ll5pVBEttD5Oo3WIg6PiY5bVsvHwWTIlDycxXnLGzQNS/71UkiSD3RL/03ODwtZqMaypZMHvSgQRWSaUBCONxWua3hp58Vso6oFRDFhrYagSQ5vCBCqKj5mxyUrzuolE3ErC80MSM7qJjt5TWCB++WA1B6u6OXj4zYaSnIwyI5G+MuerVoVAJyud5HO7DLBySs6v9LXyMFGhqi6eDj4W2jcwo7iGclvunX3fwOZXIdR3E99caKRRpzBK/G2mcrCFTtGxlM9NoFju+dVFruVhJVVjxfu7wiG1Qsyv4mdCbRjq2PjjfCJdZ1upNlCh5Ok4Uh/GoO0WS9T3WHL+jaOidzx1FiYwtE48Q0pHs7OkhZ07IiixxUSz+lLHuGAirgcy5nkwG7sb6aUxESY4uVbZQrciC387xVHDNYEMyZUz5XyWNlaqvFd4LLWt2ib+tpyVYXMSWfpHIserW/kme2UoiCFbvNSTadL3AeJL5VFptYXqey18PW3Bsc5CYor4vw1RpPUM5ZzOyKm0YHYf0NOlmp6oSYEErzFQ0NHE7h7hXP3XTN8uFipXjubp0ljGlk3gSUPZHfH2HtKPsRcVwnYo/HJJckaUwsUchRObFOb3j6Otv5zhkJkLvpFUXxzO27QwBlojyOgQRc2wKBZOimLR7+FcjjdxSG+k3tAQ7q7So9+jY+YuHVE99AQbQwjMkpxmNlE2OJL2ihm/vuJ9CwTbf8aQcSeeGjKvWbMVHCcUau1TaLNFkZkqTGitMCo+gVLr4xklHnbNczP/ro5g3LxQprmaKLPcxAV56XnQxOZ9JsmUJv6WTP0h8r/vvwUxLUzH0XjJ23qt4FMrvkvH/X+C6LTJyPNOJsb2DaXwXCRTr5lZ2F96JH2vPEH45mI8CdoEQiYrtNytoCwUfO6LY1xWHBcDYvl6VmopL3xUM4q6a0NZXdvEp6lGFs0zcKCWgetnDFzZa2BPPQOHsoKY0kHPmm46BqoD8M/ww7mnPx+vBbDkm5bgQh1eTUJYPtTI6yYm+v8wMWxJBHd/N9Oqp4XwNAuNj8bgY4nnkJKAxwSF5GUyH+lX7kgLHWX/Pi+w0LeahdE9ZdZvw9gueWhEHSOun4Oo46uney093UrqSUzUcUWt48NCHdYkLZHVAqi4W0OGSU2f2hoCD7+mUUstpXvpmGTRUTY3ELdpBprmGVnw0cSsyHCeYebleNmzmtF83hTLs9EJdKui8HGacCYKddVmlvuZme1jZojs5LLngp3+oaw1GLn4JBjv6Xq+TNUx77WW4n5a5pXVUudNAFFLA3Bd5k+FVA0nxqip/kyF1xEVFVLUzLnnR8nAAG5e1rJjjY4qe/VMqmugdo6RnI6hVJ8RSf4tM/8ct9DuQjTdpsUz6Kno1QDBtfRpy1KFdtvMrN5o5u/BZj7ti+KOZxjjd5u4kmPgQ61ANv6p49QILR/L+/Ml5DVnLmo411vDsmoanv+sIWurmgE5Kv7p48X4myoKKqsZFqVm6yUNG8r7CTYDaNdcR9NsPYVvDWxcZ2LXtDAOhUTRuIPs7QcLIX/HcmZgAm3bSd5boTBSdLWn1PR1chSXZkVSdlo4myNMBGcbefzfcxn+oudlnpYBVQOwOjSERKsZMVvNqHVq5s5Xc6alGtcoFZE9Vfh2U7HjFxUfGqgYtlBF+UQVxwLVHO7/mtpNtNx8reOYJZjQ70bKiZasjJeeBcic3C2c6h/Dx9B4jtRWUMnu9b2iMM5DODsqlAarQvnzgYlqpU10HGLk39NBTNDpeLZXS9QVP8ZKf85UUaPy8iGonw+zfvHhw88+GGzerGnuQ4vv3myo783Wuy/pcfIlNe55c/yAincf1cz41Z/NgrWD+wJ5uM3IE8XEg+AIfqww8+2ghYP3olm5O56atRSGnVNwVilcdlfo0t/Enaqyv5L9H183UqKCAc15PUofHa1LafmzsS/VzWq4pmL1CG/hLE9mlfCk5GcPllXxpFlHTz7+6knfNp6k5Hhw1NmTh/O9uLfLh2uX1DQb7MuSZC33VHoqtjeS8NJEi+vhVO5sZuAaCy92RdNvQzxq4acZz4UzUxUs30Qvw4yc8BdM3jZSo4aRh52C6Zano3GulrpjA5hg0PDrWjVVP/jwuvZL1n3wYHU/D0qGu9PlpDuTd7jjtdqd2knu7B/qQfB2D54+9WTsZB8G/6PG3tuXRf89T1C0nsFNjVhvCn57hjO9qZkHyyzUOxDN0cvx2KaKxigKb0RLG9msvHlp5MtJI99/NfJjnXDTX4EUuOpY/ULLhcn+DO6swVxJTat1PpgOelFs9CCyuQf1B7kzcJ4bGT+5MXaoGxvLu3PF2YOW9zy4E+/Ft9IqpvirWZrox8dfdFRdEsiu3tKDKyYeHQ0n5VczQzdaeBQfzY8K4g/OyPzqW0mql8ixZcmcGWtkV2XxFCEhfLus5yo6xvyhxWmTH19LalicrILRPtIfL+4ke9BhpAdbdrpTzs+N2gfdWBPiRv42d1r3ko+18MRnjTf1dSoONtRwqmUA+1frZFeC8F5u5MATE2n7I1glnPT5ooUj4TG8Dk0gJk7BetfKmrNJjFhhY+tTO+1cxFM8MdA3O4iXtfUMaaRj0QwtVbb58ZfgPUT2bprs2hj/V5w45kmd2x7k48H8NHeWB7uT9dGd3SM8KC81t4vxokKiD/dmqHk56TWGLlr6+ghPEMKeaKN4YRP2TZGMTjPz8I2FO+5xmE8rNJlpZdWhRPZEJfNS6nJJF8/Uxcj53gZWTAjCMkFPqXE60u9rKfGnPwufaHh/QM3MFJXspw9jfrzk2TNPPnz3IFvmue6VB3+FejCshye9srzYttYHX+lvSF8N7+76U+isI+OunoOBBvR9TOQeCiXidBT3R1jYa4tm8tYE3lW04qVYubYyiRbrkinjksyOpkncsRs40dFA8x1BFMXq6Cqc9To/gIsm2aO5GgZtEH2xqnDtoyK8sg/xw14xLdSLOX96MXfkS2au9uZ7YxUVC1RMaq7h2Es/GjzWinfXU/t9MHNjjFx7b+J2vwjOibb8x6Ur4uLo8Ux0cKmViRMSuXUwmWMlkvEwW/lLvKOx2MCjCAPng0KocUiPRysdip+WcF0AM1v5ER6sIcKi5sJoNRa7ikG7VGxvrSJZ+HP2GhWdhes5okZ7QcOUaf5YHmnZZRaMpwSxa7uRoGcm/LqEkzXTzLn5Fu5tjWFjc4Xh/cVr+lrRHE0k53oyPRcnM2m4ldexCqfWGlk33kh65xDZGx3by4rORmuJ3azl2LwA3Gy+jE3UYKyiob+PmsLramrcVzMkXs2K4xr2Z/hS/mIAZcO0rM3WUbQpmFsrjOLPTXQOCmNwczOTfrUweFM0K97Hc7VAof0FKyVuWompmcib7km8n5jEghpWxko9HYRzx+w38mCUkTNbg6ht1TFOdL+LeLdNFXQcmq5lyNUAWpUMIL+PPz1Fh8/a/Gj2wJ/HhwMYskWLQTh3UU09JbqHcPGEkVHnTXS4F46+oZkxUy2c2x7NzcI4ut0VzRtl5VCclVqXrdwNsTKkp+RXqevFJ4XbeQrpu42EvjAyq4GRI7+F0McczLopgTyI1xHXQfiqingSeRwQL7dO/MveLC0/d9cRsk5HfXcdt5sE0re+gQdmI/nCjZ5fw3CW/JYyy8KZT9Hc3xXP3VsKlWdJ5piVSOTYJI61T2TQn1Zcsq2st1p5FaHwj/jV55IrgsSz3Fom2LstXi4hmFcP9bx9q2N3Xz2WloJNOXf1iXqa/xNIq6Rg3v1mIEbmO7q7iQE2ExNzw3kxyIyz3D+zUgzLpyWQGa7wXTLSMiWRuv+mMDI8hWt1k/jHYaXNmkScpYZonXi8j0Z8r5qo4iOZb7iJh0lGEsVj96okeiT+/rSHAaO3gVpaeb28kdkaOfMEE1MfmvAIM5FqC6XMhUjGXDJz+owFTckYwmYn0DRX4dhjKzm7kuhmSWX5Qxv9L6cyxjn5f3UYuyZR9qWVwACFDbkReMZFMDkxjIXNQ0naaqJYagmZJJwlmPtV6vO7ZaKu1YTr5VAGTA5njHsk5q1R9J5uZqL4xK29o5lSJo4uouHjKljJSLPSLD6ZVwYb07fY2VlHsrqzjaPPUphzOBlDTiLJktdKnzOz9XsU4YFRUn8UC75EMvlgJLPlTP3aRNK2UiRF/cTH1TPTOc7M7q0WsFj4qXs0tXNj2Hww4X9/9/7kkJWOwg81HqUQ97ud0XY7qvd2crbamXDVxi/lbVy6koKmRyJbe1r5W2cmSHxR13gzz5Jln9LFz341U7GuhVCZ40PRjkQPC1WWROPzJBbtuXie1k2gQUvxmB2tVBiYyJhDyRxpYcN7g52Qt3byOzvYM8pBvNx3SCs7w0/ZmJKfQh9vK/U0CovdzKS/lfP2+//vcXyRHNJA8ppKvGxMjVj2r4jn9ukEyvVXyIlWKF3JSnfJktenWsElkehRqbgvt4vm27kuGfvBCAfz1zlYvsjBesnbTW7YiXay0+lcCr0XWfn1pcKYjdFo68cwdFsc5ctJr1YnUJiXgHJTvEMfK5cOWJkjuvhQ8Liiupzp50RmWxPp0SiV8Bl2NlVyoBrtwLDQwaUZDm4scxA018GroQ5ipY4vHez0uZXEpSbiP+JiOReSwPlDguswBd/OVhqfs1K7VCLuu5P4a1Aq47rb6DHERlXBpPOCVHR5qTia2dkeZgfp3Z5VDnYul3stcGCTt6u4ONjQx8GJN3acvW0c65iIVy257jsFe23J0nL9OuFSc9VUNPtsVBtqZ7CPnY3v7Oi/2xkoOFD87Qy7bSfuhZ05lR3MnONgmVx/tVw/9RcHM6o4aFbewcLSDrL62rmXmkJOlJWuaeL19iRSa0sKFxfa8N1vp4fFjl+Rna1dHRRKPyrOdxA80cHdQQ5OdXTwuqeDzu0d/FvHwcmmDn6X60ZIn5Y9t1P+gJ2DH20MMCRzIjWRchVTye1up/CW1BxkRyu4aSPnT+mTxqcDacSNSuOX7w52qR1kHnMw63cHc7/YKZ1g54hcc2iUndmL7KxLszF8rY1XXskM80yk0Rm51127ZEA7Z6UPZVansat9Bt/nZLDr2Bs69k9ne8s0Bm50cFxw1Ft65C39n+dnJxvpl8zlQoVkngueeotPupplZ+mMNG4/fUOnP94QtCOdG0PTaLXbwSM559//7ZnU322ynO+LjV7lHDyZ7uDmRQe/rnYwvbeDalL302g7DULsHA2149bZyeXErBIuv34upl9mEdZHRaTsLOLTpCJGR36l4sSvdHjt5LLznJOLY3EJl2FVSrjc0n2jSt9iclKKKLpbxKruRVzt8JVlTb5Q6mshu8Pyqfk8n38v5XPX6OTiFOzk8vKek8uoTSVcfmr7jZiRxWx5V8QN+VpD5yJ2L/tKp8ufJf8UUnNHAUNN+Ty/m0/fk/mMm5bPwAN5dIhwcokJdHJpctrJZfrIEi6+2mK6Vi5m3rUiBoR+5XH6Z8oEF9LlTgHHfi3APzufGWfyqTYzn7Uj8/lQOp92I/LYcvk9pTbkMN7q5FJTHv1XObnsqfqDF0+Kmf6xCOdWRdTVfKb06EJyRhWgf5xPm6g8SiZ94HzGewqy3nH/6TvCp7/nx4P3GFzes3LEW7bOyyEhNptT54oJ+vZNsqWTS2opJ5faPb/z6XgxG5KKGLXoK4VjPmK7UsDTyHyanM5jWPJbdv2cS+H+HNRDc2hcN0ewmkOnZjl4Tclh6fYcGk7P4XJBNuMeZzN/bDZ/9ypm7bJiqkz5xv4W31ixuZjZGUX4mb9wYUkh07sVkNRPHPLq9//7mULVijmkts2mh3cmG+6+Yc+edJyGp3PubTqDTmVQJj2TRtFZ9B+VTc3m2SRsy6Lfpwwedv/MoWdfOfVWrt2ymLgecp/sIs7//JU5Ows5XKuAvDd5HNzylgdSp9f0bJZuzmBbpzQmC3fECSY7htvpZbTTXPavcJeDse8dTL2ZxqXQN3jOz+Rsn0z+MaQTJtzWtVMBwwILmHaukM/vP5P48KvovMx22Rc23CgkukcBpXvn0zz1LY025nDPPYvRxWms2O5gsOzav81tzBqSTBVzIhUfJOKyJ4k37imM2m3j5GU79f500GpAGu4z09nzOg2f/g5WPrJz0jefEZULODCrgJ4hBdgyCvhUspAVHgUMHFnAJcFi5b3veemVw2znbKaVTqfZSAedzDY2rU/ix1MrpVys/GNXqBOpYGtoZafwYY/Oibx6nsSHzFRKrrKzfLaDerccXCnl4OlNOw9X2HHPzSakcS791r/n7ss8Gl7Mw6zNY82cfCIm53PCOZ/edT/QqXIutdKyOVQ2kz3eDl62seM6Ionnq60U/aKwaFs8fXNiCLofg25AHHdFX2pLfu/zh/gsyX8FoUksyU8lZbpd3m/n9212bL3tjBedMn+TmTfMIeRxDrZ/clk5J5ehrXO53SyXr/k5vNmXwxzB4D7BZq70vPXJNK6JzrreSaHWFSs79AlUMUWzxdVCp17ih5tZOLTSwshG0cwfGssZb9E58Qb9RePMIxNx65dMTiMb+U3s/Olsx2uYDd1Pb3iwOouOg7NJ/TebtsXZlDubjaa+vB6Qhf+sLK6NzRI/mcVepyxmtU2n8wTh4ic2domXrDFZwSM5mnLix7vdj6LGzQjGeIZz1yOSwfPNVN5jYUFKNG1fxbNpi4JzeSse4rvcbycSkpjC+27iy/okEz/EiqucjzlpeFRNx7Esg43OmSzxSWfKf393dMeBo4ODT7UdnJ/kYNpMeVu05t1xO6bZySQPtOLUJJ5Rx8UDToji9vpQyu4xETrVxEHxikP6h7Hc2UzZ3yWn74tGKRFPsj2B4a4KPSdYsddPZHJUEsmPEznyQ+FsTQePmzkoI1pWXeXAR+ug4Lqd4L02HrxPYevjJCYJ5jPupVJTtLHnDBsnHMkMvmblsHikIz2iGbLaTEJyKKk/jDR5ZKBdQAhNDAbJZSbpcRiGG2YiZV51FkWjeRdLavsEevVWaPNRMtQuK57trfTxVHA5JplivZ2Se+w0FS9ZKdPGzW/JDFqSKLpoZVgZK8U2he11rCR3sfJopOSyuVYuTBQPZFaYWDmelZstlFwayfS/xDsvNJDcMJDyY/TMbRdIlXMGJtw18eBrJCcq//e/tyxcrRFN+PwY9uXE4See5sFBha7BCtr7Cj+tUHCkpHAiIIX4xykULk9ik6t47VkKmtw4XFQxmA7H4Cq+caApjvN946k9U/YiJUG8eTy7My00O2NmtX8ozf41otQKoq2bjjvddEzU6+gxIoiBViN/h4QRdMXMkMYWXBdZqORv4bPkrLe+sUzYmcDLfgoTpK7uUk/CEIXlknfqSAZtfknOv9bKPsFbncOxRBVaKLPcQkJHC7fkETvYwrhNFlbftNBfK2c9bOGAeGvb6kj8N5p4tieEV991LPTU8mW3lr/G6Til11O03sjdiqGULGPmr49mylW1UCTZr+UFCz7i/7NWxcoeJPCmmYJ6ocLaqZKTAxWe3VbYclph9SYFP+GL4E9y/ptmLjeOYmPrCJaNCePs4jA+myO4dz6KR5PM6HyjqFIQRt8gE5MjDVzz1DOwqQ7DSi3KDu3/fpezaI+e3AFGHCtNDC2OoPY+M5ni6w3h0ts2Fp6csKB0jmb05liqzk/g35/FV7so/NVYYdNKhRNtFOIvJrC7bDzdfkTT12BmxcMIkpeH0lHyzu+jTXTpZ+LaDhM9j5lQ6034PDNxrJyJH6oQqjfTc7y+zG27lpU9tGx9pMWtsY65vfTkfDfg2dJEklMoAzMjODU+Ci9tFLbRZsY5W/hw2sKmcdG02x1HifMJbKuhoG+hcGWwQtEfCdwMFdw9jeHzpGiOzbTwvE4Uv68MZV5pE+WdjEyOD+GnziFUnBvC8W4Gyk81kGkIwf1uID0v6nglczvZ0J8CrYZB7X2Z1CiAki+1bLys41a3EM5tMPKhlolH7iaa3gilVPNwPCZGsrOymfMVLax9YOFGbDRVj8Tzk/CovrnCq14Kg/OjuXvEwrWhFoLLW7i73IxvYBgTl5g4ZzXw7EUgZ9pLXlZLDRd0bL2ugxM6hkzT0WayjkqbtLw960thbzXPPVWcr64m8RcNpd4EUK2rjvxCHaefB1Fhm4EuQUaGD5UMGmDizKNQlkoetEnO/n2chVZfLTitlbwxIoG5HxJo30Rh0HSFqfUszAwx0/1fM3MWmLnYMIoKHUL55bGRjMQgyn3U0VPR0nWtlp21tAxcGkCg2Y91WX58qBBAyxhf2rxSU7zRixZJXhxc6UXbGWoKqvnxLDqATT7yNf/9DGGUnjLzQsgbZ0TnbOL7DROzGoRxfFIUJsFfnyeyVwnCa7fiiXQk0HKA7OLvCmbJnMH/mFnWy8zamoL/NeE4CbZc1Qbquuv/h59utQM4WMGXJToN83+o2bVTzfnf1FRfqKaETcXkbypOD/NihNGLZvO9uCA9nLtPzc7JGm47+5F2NIBhhVo6lNbT4nIQAYOMDO1rYmnZUCZ8jiBqnJnSwgcVugrHZcXxRuobI7UFrFVofNvMmolmogVvK9LCyCoyUaGiiQ7VDFSqqadghZbbbXxZVEPDH53UvL2k4lxvHy6GviKqnzcZDXw4XMOH0fGeDHZ40ijKk4UlVVT386HVNBUPp6oZM0rDPZM/vfK0rKmnp9aCEKY//O9vgE0MaBHOpoQocn8RXvkinDcjjkdJCcz4UyHQTyHqmWRW4cQ9WZE8qhlGzQjBh9QXscvIlkYhVI7REfkpAOfqr5lwQg0bVTirX3FgqCf1X3kwI8CD7hke3KziSenpntTc4smNPzw56CRvp3vQzebJRos3f39Scd1bg6Gklqb7dDxvEkReOyOu503U7xbG63NRBNawkJVhYVsH4fjPCVQQbUjPVPhQJxFzuzA27pa5CldcfmFEM9jAoAmBWOfp+P4wgCMRGlTT1OT86UPrRl7YLnpQ9pg7fpfdcC/nxus1L9gR9pzhK1/wWy03hox3o858d+E4D+YmeFLG4MPzMDVHcvzxHaPjWKdA3D4aGLHTxM+poTi5RuFZ18KrPAs/zsZxS7iOcIUM0dR+5ZKZFyIzLZTz6IxcH25kackQOlbTs/idltimAbgc17Clpppasd5cbelJVE0PWrm7cW7LMwpWPaFO7GOe+D+mVu5j7vV+gkfdpwws84Jy7u6ix54EJ3pT+5KaDhP9Wf/f86SMCGSW1Fdrm4kJJcNoIvye3dXCiQbR5AyIx7ZBoVJZK0/drFQWT9G1hIlArZHeF418jzPgMTqIrg91HL0s+1fWH3VXDUHJKlre9eZQb08ONPegi5sbttLPGGF9TFy/x4RVfEypTo95t+cxt1Y+Ia7GC/J17uTM8OTfST6YItXcrxrAxkPSP/dAFlQwUtPVxJyAMOZXMXPwv/+JeyuaNs4J6HwUwqdYaRWdyKaHNr4GGkkVTrEuNXJls4FxfQNpu0DHjHFa7Fd8qZakxjtGxeM8b3a/8GTOHx5Um+LOt+Ln2J4/wSy9q/LoMeWCH+M35Qmntj1j8ic3ou55UHnUS/acVNFvhYY/gwNoel/HtYvCifON3PM1UXdyBK8Omgm5ZmFQUQw/CsXnflBYdsiK8XkyHXxsHF9i48wJI7m/GznX10Dzy6JV/XQ8HCv8m+TLkww1/pkq4kJ88Nz2ksn1PGlYxQNHS3fWpr8ga9dzfJRn7PF6TmHaC76Vd+fXrh5MtHiyZpUPO9epObnGl3QvLYHl9FzZH0I/xUhT0bsO6ZHULTJTXTzUslHx/LiqcLSllV7/WHn/OQldpxSe1UsmX3b2v/+bces3A98nBvJhrY4KD7TsHePPyB0arMPVrBd+2eIifPLJixCZ86IVHlzNdqfTDneujnKn/i53VqW6U2KvBzqzJ21zvcn5qOL2OQ1fbwfgL5rz8ohoYmcjI0VLWspeXh9qJnux9G5ZDKUSE7gsOxvQU3A300rHWKt4ECsza1nJ7mPEo6KcaWgImwfqeVVPx65vAdRY60vPJhqudlfz8J6KMhYfBvXxJu2qF7/196S6zoN3DzzY7+/B00menJz4knOXpWdl1NgXahjr488U4ee1S/VM7WBgk5OJj0NDeRoSSd/qFi4RzYbj8bR6oJBbz0pb8XReza20k3x3o4SVBddll4ca+WONkRjx1TF+gZRYryNao6X5uQD2z/KlvNzn1nU1t5qqqXRLOLqqivCDPoyp5MMUb2/KFHszV+eD+okK+19qan/Q0H1iANPL6FgzQE/oauHkGPGmHUM5XSaSmVoz3nct/OUeiyIeqqlDYXNbK0t7WXGubyU0XbKgUSFOfNWCv42822ikX1EI3QQbSTXEB7hpsVbQkuPpT7O2vuQu0dBEq2ascHTACjXnxqhRDVGjXqTGdF9eHtbQMsSP/sK/d2boWByvJ2a3gbPCC67VQ2lXLlI4zkz4MAujG8fQzDOBT+7K//6HRSvZhYWSIbSSi/srCh33yO7+k8CpP6VnUtsg2SOvusFYE3U0/0NHOdHciAgt2U20fOgfwLjV/oRu9qNohC+tvF/ztOA15cb70TPSXzJhAN1CtbRx1/H6SSAtVAZuNzcxsFkoH55HMNXHTM1RFlatjObWl3jmBymUKlSo+Fnhb2+FjU8UdooX/vhQ4anoWt9x8Zw/JTXdkl2dZCTcP5hmn/XUPSczyNQxYp2OI+Ixy9q1ePhrmXlNi+mslqqvtPxdUcf9lToG3tQRPFWPbUAIg2TfH842UauveNiASFqK37jmZWGGOZqpe+L5PycAw0t4nCSbZVgb69f1Sd176n7q7u7yS93d3d176u7uXuotNahgFRyCJlgESGYChATaEmpIaQm07/383w9zJVfIzL1l7bXXoiX8g4S5tsy+NjJ7v0k8OSlxcrtE/2MSN4ZI/L5oJOFuEhd+qRmRp2auWU3nCmr+2xnFosORTDwWxrJqoYzIUdErVkVxo4rluSpadAnlTqMwDh2I4ECvKNy7qWnSRMMCfw26HTG479eSl6IjIFrPgwpJTHtiwi1WQuooM3SDzIUFMsZwie0bJNa7SBS/KlGmyMScwETmfRZxLNLQ+r4GnzMaVjjUXPBQI/dUY/KKIvpJFH8OR7HwQRSvgqJIy49i/1M1zdtrcH6qYVqAhp+B0RSNi6egmY7ulfUMSdUzcXgSxTdLrCwlc2a+zIRoEUeQTKMtMsu9JfY+lCj/U6KciKXFYhOJixMYdFLL5s1xtL0ei9+SaLoM1lC1uYZ/RmhYvlJD2x0a+h7WcGOPhk7eGu7OimbD4FiMFbTs26wlAB05P3R889RTtmEC438ZCRH5GhrIjHos0/KxmYTGyXysYcYxTaZKosQC0af6Ig7nTRL5F4wcidBR6a6OS111BJbW8q4olh0rYumYGssor1i0/WJJfxWDcUUM//yN48tfLXGyjsub9XR9oqe5Sc+XQAOfrxmJmyvOLiejmCszuqmZMj1SmJmeyq9zKfw73kzFJTJNasgki+uMiGXUFonWOUaaROto/kHHwpcinxM6ig7oCNqmY/kWHaPX6Ti8SMc9dx3pK/QMuKZnUSkDfcwJpBuSqJRv5MwsEwNjJLZckbmSLbP1p5mOH1JoOtBC6S0WnN1TmZZhZnuEzOB1Mj06yUyMlFi3W+LqbBNKcf58k476rfQ0mqFHf0DPmRd68v31nEzSc+GkgWqxiZTqa2JhdYnDFyWyRJ2ztBJ9RL/riH6/qp/MyVapGAZYWPjawvDnFvq4WmCqhZdHUvj+0cxRqzh7kExftcSl+SL/QCPWOzpsdfWk9zSgWZRAol8itqwknmUZ6XfcRJtWEopUidkjZU7tkImKkzkt8uw9R8ZpqczLkmbG9E2hr8XCliILCwZZOL0zlQ3dLCQesbB7nYWH5VLRzjJzdbSMLkmi+zKJ81kG/H4msfqFiRHzJBYKfD4tLZOwVSbdTeZuQzPnryTjXj+VRStSObAnmaATZk4MN3P2tZlbs1IoOc/CsI0WephS2eyXiot4n+NvISrSQrXQFKbXNNOvj0wpg8QbFxPDVSZ2HZHIE73aUV8m9qrM43FmJor4yw4Wz2mRRlxMGksK0qjikUa3Cmm4l7NQ2zOFwa1T+O9YCoOOpdK8noWefSwUbbVw6JqFoAkWZilFjwPMGPYKLvolMVX0x+uyRIpVwrutTF47M2f2p7JRnNG0tJWzB63sDbbyzmplhdlKy0dWQrtZ+fM8jft10mi+wEK95FQU+amEH7egTrfwWeTbTk7B7U4yA9+aqeUuE1hN5qc4J2e+iQ2vZC57JdND9N/PIZ6xw8rEl1aKZCtp/9joNNSGZZKNfv1tTCtr4+srK4fbWgl+lMawCWlou6axoYO4ulrYq02mitLMBi8Z7UNRq8Ey7S9IjNhkIt/HzN51aUwcZOXGGitVr1pxfWNlo8nK9uY2UvbZeHjWRpctNtaOsDG8so1rr63U725lpjqNoYPSuHMula2HzdT5LLhC4OqLmEmzLLF8mJVqM6xIm61oL1n5/NSKKd6KXzkbDwbaMImrRVMbToVWzJKV6j5WPvW1Mue6hVNSCjsTzaxoLrOopUz/rVaGnLJS2tlKcX8rx5NFnUW9jeK+43FWwiKtLPCzcveIlXHBaZyIM/PAT8zSdSs5T6w087SS/9ZKuLuVDNGfqiKe5autbL6XxuafFhadUyhrbVQoPXc5KVtfL+RCmIPUiw6abXDgMsDB2foO5norlDOfKJRvdyiUSycplNs+OSlD/v3DxiaFlHN1MGiHg93iu87ZBbR2KqBPeC6Gkrm4himU04MUyo4eCuXKuwrlnI4K5YhtTkqN2x8+PynkXIKDsrvFVdtB7wcFpHz5Tbth+URtyeV9TA7dz+RQem4O1cIVyrXiOhShUH4LViilZwrlpZ9OygXt/7DSs5DbJQs5NM6Bz4ICKkT8YvyCnxRVyKP81VyiB+fikHLwvZjD5e45nKueTaj5i+AAhXJSlEL5J1Kh/E+tUI4LUShnZTopp80qonedQn63dlC32W9qpOYx70MukV1z6XwjB216NiFDstn//Qcby2dTdUo2NvUP8l59JWNWFrMf2Xnw2M6eMgql47FCGWQQz01SKLcEKpQPgp2U1/IKSfjooPqIAlyG/WRSqKiTLYdtJ7N5M+cbn5d8oZ8uC8+3WVQQ1zzfLJaW+cLdRl+Y+TCLgDpZTAix0/ainfi9drTDCvmkLaTNrr8Un65Q9jimUKoPOylf/SrE54+D4xMLSHssciD3f/knZX/DufIX9nTIIvmgnYynmaRlfSbq+md+PP1MU/FeepZJ45V2IgLszHC3022anVq/M8VMZrJju4PGPxxcrV3IWU0hFx1FnFIVUeppIaVrFFK3kYOhq35SZkou+6zZzN3zFd9zWQy/Zafrss8c1aczy2Ij19XGsFs2fr6y4WGwcaxBOj0HZrDc6TP/VMnk77fPRJ/8jPbtRxLcbFj7/abxrAK+VXRQYHXweUAho5oVMuO3eH/BwYYrv9B65+KxK4eVm77x8EoWLuPsTDn5EW+tjexKNo4OtjJdzHyfKAvP9Bb2LEzjWCsrLn8Ff8TaeLs0neq9Mtg8M50fa2wUTbERWjuXW91yifiby/0uP7k8/zcZzQoo71zAregC1pl/0aN9HpUVuTS++YOhv7OYvtPOzr4f6XrbRs5xK9+nWTBeMXNH8JB0R+yHtzIvsmTct5jpNjCFc/+k0UFwxaJZNm6tt/Hut5UqYm7/HrLy/uQPwrtlM7RKDtHROcSuzMX4NlfoqVxmFQlctsujv08uf9qJ3G9k43/oC7fT7HR49olV7210mCN4oFkKniEykyrKWAdIHIg1kZ1r4vFGCWu2RDHBXe0qmNm6IJkmbhYqzLTSK8SK/YLgmRFW9NWsGPp9IX17FhW3fqFR/+/oEn6Ie0VsE7KpnpnNjgs55O/JwU/guG2vryjGZHH0USb/DkvnWoCVyyEp2AQHDxDn92hsJMDLQLOKBq6MNXBiRAKdXZLYet1EtRdCX42Qcf4p83lRMo2eWsj8lsZaJyv7bqaxrEkaFT7Z6e2UxczGWSjvZXHNkUVV9yymuGXxsdgX9mu+sHfOFxo/zmLt0Cy+H7JzetZHTom9sVfk18hXcGua0I+xBtLO6fE26ui7S2g3oV+WTBTaRa1ntbeBlauTmHLZxOnzEqvHyVRvb6b85RQSoi3oDghNVC+VpZfsLD6WSZvlmYw+KXB7PpPs7Ez2n85k7KpMqhzPpJ9HJkVfM3na087Dv5n0nveJ1c42KtnSSC2U+Xeq0JFBBs4I7bSrj5YzxhjaB0fTqWIsbXtqKR+uY8hYPZMz9DRWJOC+LYkZJ0yMdJM4JDRqQp4Zp5dmPillHO8kIptnsrXzRxZUyODgiHQyOqbT8WI6Xop0dtyzUW6mjc6DbRRbKebvsZit5zb8ltsYIPbFj70pXG8vM21FElPXizpcjBf7WoN7PQ2d36lx7q9hRJYG1bY4ervqqNtez8+TQueVMHCpbAItGhmJ7y70gnjG7PEyvsVljr+UuPLFRuA8G/cmizOr27CttzJL7Mn3s9OosyuVJtVTyCufQthkC//uFHvMlEZ0VBo1HqcSI3Bz1mLijehL+d1a2tk17K+kpszyCDZeDONxsUg8Jqi5aNLgezyejEAdexR6Tg3VM+a6npoTBNbuJXLhnQlXd4luokaVT0hkCK9x6KuVehorj5cIrA9L40N4Cu90ZpKdZQJ6y/wR2iuqjkwNsYu3iPpOnCpzfr3MOqHPO2uEBmufRI1mQk/PjmGM8DisDyNwlYqreSHc8lXxs1c4xWPUpFWIYV2BluyrOk4LXb5ErWPSOD1SaQPrvyTQERNTJgsNtE7i+nKJX7OtNL0oNJxLKu+fmTmnF7r7r/CGrYwsCUpkW34i/uL1fl4SrpeN1Bca/mqBieB+EsuWGSFYj/ajFkeIhtGLI9mwR8V/q4NZfiEIY+MQ3gm/6KmKYvIrDd+qa1m5QceEHyK+EC2VxurwaqTnVY6e7W8SaD3QhNxExNRB4n17ia8jU/E6Y6bVXZl3wi9eEnp0UgUj3doZ2CK8xcZ9evZP1VNxlvACa/QkndITUsbAxAUGup3X8+uSjp71Y3ki6vXnofCpqcH0fhXA9Dx/JocFUXKcivwdkXh20LC0ezwL1ugYk6alai0tk0dp8W2qI6ahnsv5ev5WFbVYb+LpP6JuTSU2Dpe4PUvmjajVc9HnJo0l1jxPosQmA+TquOWu5Yl/PLFl45hij6HWqVg0tnj+6anjoL84p6TAtEcMrc5qqNk+koc9VcxKDiJlrz9Jif78aRhMqdkq+hGJVEPDre8xFBP3HH6o5ZhfHN5r4/iYF0+Jbjpa99VzrL2Y67FJ9D9vYkE5oQ27STSMkHh0QyLuq0lwaZLYWQb21BfznRqPV2I0xSM13BR+9bzwsrm9NVQ8raHWgGiuxUdTtXQ0rnXF/Nkj0NxWUXt9CKnrg+i6JpA+hiBOzAjBvkXFR20kfUtouKwR3x0Tx+xWcXQuHkPkvWi8i2IYV1FLt03Ct27TCw9hwOekkeQ8Ewn1JfoOlIjaI5FrNVFqThKPuxmo20TPbFctlcOjmTpAQ45STYV2UbxdGIn1ZwQnBkey5F0UsYvVtCumZqMynMR9KvpkBjP2dgD+9/3wkf3Y5xXEm90h7BIxLhwSSf4LNYcaamhxTUNrdw197mr495GG4XWiWdMqljWXtNz+rONnhF7wcwJn1wqPIPxjtdYSdX1NpCckMkD4y9vC/53voeNYz1hen9Qwta2ambXCqdo6lCcqFcVdVOwX8RyZokLVXsU/O1UM3a5ijT6EtKYBWBf6snKIN9vn+fKuux/BxUKY3VlF43WhjBI53iihZrFaTWRJjdDxGga211BbnHN1ejT/doynxQQdq1fpUaw0MHW3UfhIE/N6SjycI5HZNJGHznqK7MKfb9TxbkI8daZGszpIzZFeESyrEUp7/xDyvwdzeGwwl+8FkeESyI1sP3Yt8GfJnmBKE0igqy+XxnqTkOZN1Gpvno735cKDQOa2DOFuGRXRH1RcaxLGmuBIDvtGkT9Zzbb9auYJHCyN0HBc4D3fW0vLKnpmOvR8WJzEIoHB+qOEz1sgUWqXHqcUHUuv6TiyR4vndjEHVzU0vBzFiceh9Bez0Ds9iAef/DhQ5EsJT19q/+dLeKwPlZr4sPS2D8fTfNn33otzf7xw6euNy3Bv/I0+zDzgSzOTHz8OBLGwdQh3eog+pKioYhLPHRhB/O9I1jRSc2y3wP2zaBLra9mq1/FDq2f5hEScbCaWLpX4sUFicKqOaV46KtbVEfcgjk3lonlSXEMXt0hO2lW02RvC6vYBuAT5cjPFh5U7fMjo/4G7Km8CennxvsiTpZO8yE7xYkh5L6aKzxKnic8vie8EfqDcER/mnfMlqbQ/ysrBHHsSwp+xKoZ1CmXijzDKz48ir76Yy47RjHkeT8gbHe0C9FQpSkAjZsgm9vJN4ZlLV5aJCNHRVXBrWGktnVKiKTVZg2WvmtttIjlWMpTLzsHseeDH9Wm+9O3mg+XJOyqv9eJmJU9mPXPn/oo3rFC9YUsxD8bu82CM0YNueR7UXO1JzlpPdlXwYuJ/7/Ev58vWZn7Ie4LoJrDkvE2FdkcoFX5GEvVZzbdKgjfOxpPiqSM+UE/q8ETK1ZOonSExf4BMpF1maSctXZ1jufZczPcXNSfUUeikMFbeF/OzIJg2HfxILuXLt9z3uL/wwrWzJ7ebulP9txsPs1xZG+pKdYMrYf6u9C/vJnaZG/3bvaTrpdfk7PWgxRdPhsa9Z013X47ij0Fww87pKuoMDOVmfiT9P6kJrRVNtDqewYk6Gom5XjMgiR1CH5VuJNPvntBfYy2szo/j1K1oJncX8+ei5qpdcPGKUMq2U3G0ZTCb2voRe9SHc23fcTrHk33vPPiv7hveN3NjjvUF7v2fU9v5KZW2iKv2c1zbvqBPb1cSprlR3O81RlHf9Y290a3xoU0LP25NCubmEhUdzos5HRbF2Doans2IpiJapHJ6wiobqLDKyFJnid3DZEIHp9BnUxqHdDFsPaShhMgrUPCib8dIuv1SoX4bwrn6QfRt7kffGT7cq/6Wmx6e7NjpwSbX14xs7CZ2hSv6N89pfeQJoZ8ek/fGhWrvnjGq+wukPa5MX/OSFms8eHnKi8EjfDg82g+VazA9Dqm40zqMJZ5ReKzScLZPDAdNWvaIfVxcZ8BF7Mrueol7G2UulkslMEHo4ZHR7C1QM/S9Gm0LwUnHI6gUJbjkUgjHRgeisfgywc2H5bfeMb+SF9PtHrSq4M7qUi9pcs1VaKUX1Lz7nMiKz5k+6Dm9C57TT/OChv3d0C1/Q5ednhwNfctEhw8ne/rj0y2Ek09U9Loazq+5ahb5aJjYN451x3U89NFTR0pkrdAxc76JXS68iXlkCqdPpeD1UeLyEzU9LqnRlVdzZmYELu4q0t1C6GcPpKXDF8nsQ+mZH6i2wJvIB56Ud/UgyvKGF8teklTSjV/OIt7Nriw87Yrax5XH19y4tOgNNoeH2OVe9LV+YNZ3X+5uDqK3I4QqQ0LpFRBJpJMG5fZoFrTUovtHj8taA+9qmqh8S2AzXaJWWxlFJTPrnMzc95QIvafmwx5Rz1pqgnpHElgslEk/QwgW+OzuJnrV1xf9Hh+6XXyPvaU3xHoSWNaT6nU9kHRviOE1IV1e8WffK3zavmFciru415NvglsHTf9AzbG+tIv1p+S+EMLfqkh+Fc7RVWpSxE7a8k8czjt1LDujx74gkSptJSYES3hKEv8IXhpfRua6Qqb0AYFXZzUj94n7hon9Jnit9j9hLF6vomBhCM8qBPKmqR8la/vScoUPjap/4IfzW6o99sKu9SRhoyfGJp4cS/VgdKIH1xt7UlfnydPH3vSP+kDgbF+xF/yplRHMqBUqim0N435NNbmdNDyUojmWp2VLPT1ldxo42sxE+esSH6Mljr6XKLdSxCq4fsFiCfViEy/FHjsrsHJfoabJtAh+eqh4nRtCw8Rg1nUL4GYbPx4t8WVyug/Jo3x4FfwBx8gPVN/yno7Rb2n6wJtWam/mur3j6p4PtPDyoYXBlzdbAkhvGMLYo+J548P4pY1ih9CdZRdHczc5nprpOqbH6XlSLon0PhIeIjZP4Wf6/zRRYoGI+YkJhd1IxiGh4beJfu9UM/x4FEsOhBLeUcVnQwi2r8GU/RBI82L+rBTY+n7Wl0crfKk32Jfh1QUXih3VIdCHULsPfYb5MvWlL8FN/VnRLpgUweV3zeI5UyJ4OUZwyBgNx+5GY8qJ40Okjgp7hH91S2Ck8M6NDks0vyQx0V1oJDmJOs2N6OYZSb+UQMoFofPE3hl7Xk29RWqeVhD6sF0os2eqOFEUguFoCDc+BBOaFcSUXkGsFnNfYnoAux/4M09wtfMaf8x3Aji7MAg3oVGSx4TwcrOK3NGh1NgayenragwzNUw7Fc2VMlrG3NZRdr7Y3S0SmDHVxGzRS5XQQi6zTcQdTWRI9QSu1U2kxNUEoe31FOTr0F9Tk3NKjVxfTV6/SEyXQmkbpEJzT+wI4V/u9lFxrrSK++YQBnmFoLoWQujFEBweQk8WUzF3vtATl1RsqBdK9vdw3kdGcVDotawHGuQLMTz/T8tVhw6Dhx65ZQIXG5r4LbxLlWkSB38b0Y9K5JqvgX2HDFijDRSUN3B+yv/5KB1/d6spPKcmOlLNHH/RhxdRlD0cSWHZSK6tD+dZSigBM0K51yaU8/kqEmUV7dKFxq0UyqbUUHyHReDRPoorIrdG+Wo23NTwZ1Y09TrEs2Scju/Cb3HYQMUrSbSVTLx6JrHtuUT7yyaS6yfS4br4WYCBUL0B974GJgit+V0WusJPTcvvam511XCytoaDIr4Tj9S0mKgWfVCzpLQa17Qoej6Kov6RKOYLLTfLKwpXgYHuuWoCxH6q81r46W3R9AmPQ36t5U2sjqxNejq5G1ikNNFMeJVEu4Q5T2LGDokxvYzELTUwQmlgmsB99PUE4qx6SrbSU0742uJeavoc0zA7NZomB6N5bxN7upvQoGJvXmuqIUHM15NWGuIbCY8ltP9v8b6E8BRLbwkNtyuawl1xFFYTPs+upY2Pjn1z9fyuLzyKeyK+McKj+EmsTpOwNJYpL3x5RnOJ9e0SKV3RQOevBhqpEvF6mEj93gZKv9Vx43IcAV/iSfWKZ0+LeOaXjOG3UcO5fA153aPJqB3Nwz8aNn3RUC5Tw/1X0dTeEsf4Ii2DBF5iRK2vu+g5rjDwdl0iC11MlLkvkVIg8aqajEAs+Ytk7nWTqZNq4t9BiRTmGHh1IhG5oxG1axLHRI0832sJPKjjv1k63IfreLJEy+Fq8Zy9E88n4RmDzgn/1yue29213BGe8q2fjvSueiJO6PmDga3bE9h9I4mFwu/rxkhUriWzqaeMfrZM3H8y4cdkmu+RWTVWZl0niYEvjVTankS7wcLb3TPiKEhiheCKwhU65p/Qcfa9jlRJR4qo0eRQHWonPdGih4dm6hl8X88pldhzMwysi0ugTz8j74SH7SGwOWW14Oa3Qje2lhlzXEZ1U+bVfRmNm8yZYJmPp2Tk6TLKMBFDZQnHRhPe1U10zTbyW/jdp01FbZ7pmBWlo9CiY4fQUC2P6dlq1DNxkIELaSLXFYnceG1kuIeJH0g8ETv1SqHEsxEyu2rL7Kgk06isLDyaTNlnMrMCZPCQcbskct8us2eWzLcpMvHtZRqoJb4KL1bijonUFiaK1UnkVzU9njeEp4zWEyrmPU9ga0gHI2Nbmdjz18RqoeUqVpXZOVUmbaVMKVeZhkky2zQyFSfJvBPndhOa9EYHkXdFmZMi37XLZN4uFnhYJTNpjoyz+F7MYJnjpWTKCT99+5OJcw+MdLppoLfgu3k2AwuTkhhx28Sg4RL+pyW+2SRODpVpe1mmc77A1GUzNYYnc+FnMq7uyRT4mllVwcx2kXOJkzKfRGzDLRLDsoXnmCHTZbyMUeAxuLtMoYjxQAuZmskS/86TuHTKROkmiTTorKfaJIkb4rzqSRKN+8ks8JT5z8VMtaEptIxIpfJ5C+9+WOhdP40LBgvDX6US9TaZoJ5mZltkWl2U6T1B5pzAf52RMo/6iNqYJKweEo+E/4l+I5E7W2Kh2I+ntiZRroyBX990PBeaY7L4zndxZo7OzIZqqSxZakHTOY07XmlM+JTG8e9p9PqVxvTcNJ48T8O1YRrP3VL5uCeZuXXNTLwrkyDmzVv0eIHIb950iR51JbqXlfjjbaJDayOT+yTxj8PAfIGtDMEXySK/tQ0t5F9Oo0FMGtPKWDnb1YrLSCtvJ1hpt8KKfZeVquusdKlhpdbMNCJqWUialkyJSJkB62Vuirq6CwwmV5Uos8TIkV1GjhUzCo1o4Pp7PYnNzWiSLdwLTaNbQytnxllJnmvl5RorOTutlDxiZd9lK3fPW9FNtxITkIabbOHrgBQOJwgMCyy1zZV4L/Tk7n0mVpZPIKOKgW/1LTTZkca55lZ69xPPmGqlinhmp61WsbetTDpl5elaKw1EPg9fppG32MKccslMFXg4KDg74azEuToSd3umkSPqe0FKw6+jFdU0KyFzrDRabuWOiLOovfhsXxrDf6Vyd2EyL2JFTL8kGs5PY4MtjZXiqvg1jdGRaRR3WHhZM5WmgWZa7pbx6CRz7KxC6XNAofw1UaGc6uqkPH67iLRqhfR540Bx1sGdFQ6aTHTQ97JCaX6kUI6+rlDWFPdc2aVQrhyiUM7t7qTsEl9IPYuD1/ccHNruYPIkBy3lAqGzf3LXLZcV5xXKFS8VysfPFcqOdxTKxTsVygkTFEqDp5MytOYfNvYtZI63g+WrHLSq5iD6cQHDyv0mo1UevyrkUngqh2enc3C+q1CWfaFQJrsqlE3cFcrlDxXKVhsVypI/nJTfKjopG+0uosXIQspecZBmKmB73QI2lfxNzTr5/L2Th+eRXM4Zc8hfm8Ob0TmsDs/mt4tCuey9QjnZV6Hc46NQpogcf6NQtr3xlwVVizg9ScQmnhdW9JtHvj/Rd8rjlnsuV5fl8r1yLjfDcyh1KQeXWTn8+JVNmYHZXK31jdhiWTyKsnNDPD9ZPDshRKHsoVIo1SLuhtMUyvRWfzn2uhBZ4yBO+5uNJX7S6kYuP2w5rIjKpm39H3wP+8pb1y+Mn/aFlAVfWNv8Ky19v7L5yReCFmQxLtJOy+d2hp63s9jHSVlmhkJZ3lmhVIk8GnsplF/XK5SFxZ2Ua3SFLIgRdV32m7bt8ojIz2H55Wx+RXxlzu8s4cmyqPnFTr2jdnqOt9Nskp29K+1ciLCTkG9nfIKdoGd24i/bcV5hp2krO7sbFtLjRiFLcot4OsJJmRjlpDxT6KSUOjopJ1Uuoma5QlZNKWD/+DyqKXKpWiObTTe+MHRCFieO2Kn29jPvzmTQfEg6lYpsHC2Wzqlm6cwMSkd99COS/2d2aDNZNsJO+Qp2IhSZfI7J4L8mDh5ddnCkyEH8+EIUQYVYnYrImFHEhEuFUKkQ+0oHDfblM170+5I1m8mfvrBwchY+re3Edv9IdoqNddjwD7AyqL+V1xWsXB1rZUW8FZ+VNgb9tQnvl4G2/ydcy3+m9diP3PexkfnYir5zPq2V+Vzq9Zvf8wr4/aCAsA0OGqY7KJ3toFmSg0HBDhrNLcC+JI+J33OIbP0D5+AsEZ+oYa1PBITYMOqs3N6ZxtSdKSx9bCZ7gBnbSTObXiRTprKFDW5pXIyxsvqkjbkeNr6cFjFVsdH9tZXCiFxGHc2lmr+oa4c8cnbl4bU4n0rOv7m0qoBf6QL7DwuYvyKf5qdzudMxh7FDv9KkTRa5bz7zKd/GeI2VayctnBtnxkXogWNiF1QsksgQ+ujIAJkTYnee72LG3S+Z1R8tXMHKsBArv12tbF9vJUnU7V5wDtWm5KBokUPVejm82JzD6S85BK7MpeulXE5G51Jb9H/MP3mUWZpLv7c5pO37zoF7WaxKy2Tp7nQ8f1gFX4q99UvmiPC4H8Qe31LaRPNhRsKqGkm4ZaTyTRNHBR++HSK4triZw9uSaWK1sLGxlbXdrNST08g+msb4Htls/vqNY7W/UruxwLb5K1dqf2OZ+RvjWvzgypNsprzKoYsphzNbcjDM+oGcn0XRIztRfzN4MMyG9qmFmZ9kth6XWL7MSOltBowfhEZ+LXRWmPBjRXq2HDHQt3cin0KN3GgiEddMJrWemeuDUvjmZ+F3c8HZYRYmr0ylXUYWNzdlMXxGFiNHZhG3IYsNW7PoKV5TxVXON4tlX74w8sg3tlT5ypirWRz/Zf9fn+Y/seG6No3+P4RGmCF0hksCPUUck8J1bKqpo0Qbcb0Rur+UntTeehY+1ZPZ2sCjjQks2GhkQxuJ9CUyAQfMdK+UwogOAms3zOxOtXMv0c5VMdOVq9r5ViaT/n6fGRXzmROjP5O18jPnl2eycYCdgW/sjBDz38XZjqN4JjXEbNSebGXqHjMRjyRmC5/qP03P+klC+7+J4eCAaFwfR5MVH0vXvloK9+tQGXWMraHnh/C9Q+saiN6bQFvR4w3+EneEBq43T+ZigsQvL6FvYux4zLdTJvszgSkZnKiXzhDZhjrRRgsxC6cW2LDOshGxw8bTrzYOZqUzRZuORdTqk8VKxMtUKggNV9eexJvTehQX4nmUoGFekpp/xqlJi1fT5KSGsrujWZIfhz5SS/JXLWVb6dj9TkfiNj3JewxcK2Gk1GiJeYES299J7H8qNN7mTHqrP1K7XTpz99u4b7eyMCeNrqJHWSXEvt+YwoTDKRxpY6HbwTQ8elvpKfRDutAnLUIt9NHLTP5tYq6nnp/ltSwN0JC/LQrFujAODwjlSPlw0q5FEdhSw4sD0TT8EseU68JndIsn+FM8w5roeFpTxDfAwKo5SXwvJQmPK3FV+LvP4rr/bzrSUsFTJWyUF1rj5hEL1xsn86iKmX1ivhuvkRm9VebaRhmrwMVqoY8MYTJ/W5k5+Fb4shIypasYURXp+F02GmN+JI0/qWg2OQRzTDCORip894fiPUiNcYeGXc4x/G0fR5/VMaztKPxZuziq+Gqp9l1HxWYGug5L4oHdROchEk3mSJj+k9iRb0UTKXRcB6GL9qXi29pMTFeZwKcmhocnkqNKoonaiD1FzP8mE64vTLT6aeJ4gERsrMSp2Sa2tzSwK1iLNFGDf0Iou7cHk3zLj6uD/TCrApnUQoXaEUGgQvjDq9E8johlyMtoRgscVOkZTfuWsSy/pSUgW8dl4cv1EUm4CA+4oYWE0yzR541Wvt1PQ3c/hfkpMsW+CA9dQWjiRAMmMWNxwlcW0+i5F6vnQ3EDtRsZcBPPKZacwPyziSzpYGDIATGjtmhyPKPwn67i1i8/zo73pVVJXyYv82OIPZjbD0NZflSNc9doaqyLo2qxGGJeanAW+NxUPpq6o2IpLmmp2V7PvGMGks4bOVxF9LuvxKSlEk0bWDiWYObYZpnBcRJTaohaBRl4M0h47xo6ip3WEqIT/Zgucn0az8g+WrrV0lHzr44DA/S82KEj2xFD6mANjV6GcTssGE2mL++v+dAtzIfhff0YeCaY/LqhZE5U88KgYfDqOO4MieGHi/DiGzXMFbE6ifibL4xjzCgdHgf1+OxI4NxmE4n/ijgHSuS8EjNeU+aLmPdd50yMK5HA3uGCD2xaTj6JYZrw859qRROZpeHoZw3vHRouNohmwN44Bs6MZ++CGJqu13DcN5x71hCaNwjg4UNfZk7xZa7dF8etAF4Fh/Df5DDGHVOjXKghs5vA5PBocsX7Pi00zBmlIfmmhh6e0ZzJjmeW4NC6wt/kC5548NEEQmu3EPN+wSjq6C28QiWJMQsTKXtNT4lxOk5ExbD1qobr6WpSu6hZczKKe2eiiHochXvzKGbtUxNwWUOpbhpqaCLxvKCirKhnD08/6q4WPdf48k+2P/t+BlN8gor7DyJQvlPTp4qG5jM0uPQX2CyvYadKzaUXavoP0nA1VYNudiyjC7XIgmPPNUvg3kgTsaUlJo6SKH5RYlMPiblTjKT+FF48RMc/4XG4/hBzcVZNm/wI5A5htCkZyuHvKp68VbHHS0W7tSpq7QnGNCyUlrNUeB0IYtau//972KnNfPn3nh+t24ag7qwSfjCMshui8BL5Zcep8Tap6eysprC0mioBUcwQny84p2Glq+D8alrsn3Vcb2PgxH9G3uabKBDz5FpZ8NNSI922GOjXUi90tJYG76KpX1lDh0mRuI0PxelfFbv+DcF1XRDXk/1pUsKfJ37+hL3341d3X+rtCyAszYs1TbxZONObT699adQ+iOjtIfwYp+LejFD2tY0gvVQUC8dFId2LJGhaBBN3RjDnfhQru2j4t040g7rE8/aaDmerngeGJK4IveG5UXjfcxI/7iRxfYGBe//qWbRTR+9vcazQarjcSc36WmFUG6hi7fxgloT7USvIl8YzfLHV9SXptQ9ru/pQ69MHdHu9SXrsRdVEL7aU9KaJyod2x305pvHn7vpgNvuGsPOSqHmKio8NQtk6KVTow1BOCl6t3jeSchFqToo5uLoxjkYrdRiC9Dw7mISkkDhwSGLYTQmVpKdHeT3lAwQuz2up1SiGLmM0/BQ49GsUSujdEC6rAnD28aXTYx/qvP9Ak1fv6V38Le3LeXFqjifDS3iy3eZO0jsP+vzxpGE1L4IHeZHl9473J9+TucmHTbIv6Z0DaPcpmMeZIVRqpsLcWtRgtkr4EBVbuoczdKWaW4kapjWJ4+cqgT8/sXNfJPG1o0RvX6EPkiTcM3U8D9XxcrKOQ9PiOZSj4YvA+bjcCKZbxE5xDqaihx9Zg3z57PaBELs3p3p44TTQk/g6HhQ7+YqEzm58/ORGUXl3CvVv0Lq5s0Z+zYG27nSp4olLmidh6vf/+7ftuYv9CHsWxLjOIYTvDKFFYAjKeyr23gqj03g1yyQNEwLiKO2sY6jg8b7/Gvl1UGDgH5kzOTJveqbgl6TjlNAu61doWV4nlmvHNVxYqiYsP5xDgSoatg6mQSU//nnjw578dxzq7kXCVw+WlXXH5a0b8ghXDm57QWqV57S6+4TpZZ9QrN0zYsKf0+KKKyWNblyKdOd6pie+Fz6wdaAvzkP9CHAOYGqvYPYODqG2s4rrXcL5d684V2BCeSWeKbKOb9l6/jwxMsEs8SJdpsKZFMJVKfQpp+POi3hcz0dTrI+GWSXUuOWFEbFXReDZYFY38mPkzw9w0pveDzz53NqDhcNeMcjHlQhe8Gv7E6Tyj4m4+IhNSx5x7dcjvjdwIbvNcxY3dGVUu5f8c8+DvZe8iB7mw7+TfIlZ40dRZBDFH4UQFi9muFgk1T+p8ekczcUZWl400bNnldCky0xMypZIbWnmbkAKG9+YqROt5Yg+Diez4Oc/IsfbUbwqG0a73irGTQsmfbQfERkfuBThxcAVntRXu3Pl+ktm+bqS2+MF3wpcGPXsEYPuP+RHmYfETXmIfP0Ri0e5kNToBdmhrnxe7s7g3Z4Ub/ee3Cq+/DziR+CRYJ61V1FmpZi/mVG8nqZB3yGGV0IDXt+nZ/enBEIE/5/6LHE8WqaHu5k+HWTS1moxLo9ll+D4c+FqGsyI4sGJUI5VUXG2azCVTvuhPeLD1jpv6fbIk6vbPNi45zV7erpxsJorVw8959lLF3w+PWLIsEfE9n2Ea+wjviS4MKDXC8qMc+PNGHeKCSzXDH4v9p4v5Wz+TO0QwkvBGX36hzN1rprnHzR0uxZHZ5MOl9oGPNcZ+b5ZcEOk0FdC+x4VmnpBqIRFH0/ZNdGcFpp3xgM1fpOi0J4XPCPmuGhpMDe/+Qnu8eVt/w9ib3gxo6cnC5p70LrMa65MdOPrcFe+93tBP+MzPvZ8SnSpp9x4/Ixes14woYUbuW3fMGaoJzNHvKWpsw9jTvqxenownsVVLJgXyvn6UVRoIHb6lWg23tGydpIe6WQCvf1N7Lwhcfm2hL9aolimxJsDEhdTjZxoLjSGWk3t62LP3otCvTAM6zoVB0QNrEZ/Hh7xJey+D8e3vKdrqhczt3qy+IYHWx1vWJPwkoeCJ0xuruzdImZspyv+Ble+TXjJ3gPu/NrkyTjZm+6DfRjmENy2OojJySE0UIQydHIEi16r8SgSmvyMwKTg1gq/9WyeYUQ9UsS5UmKJ0NthvSSOrpOosd/E2rKJPMxVc8pbjfmKmo9V1ARei2BChoqOUSHMOxJE3bV+OFXy5d5hH+6GvOfCbW9mtvHi9z1P3Pt6UqTyIGiSB3W/uqP+6M6lFh40MHjQVWDgSdN3tN3lw74UXy4lBjIzNIRIwZcnc8J5skHN4m0aIivF8rG7jrZj9OQfSmCY0Mt7lRJ9hBZs75FE5YFGovyMBLZKRLtfz97LanacUvNhtJrjgZE8Efq+elkVDdqH4J8ZgCQ039Q+vmx44EOnog9izj9w6Mh7GrV+R9OH3sw95cULmyc7jZ40V3nRLOAdPjaBnyG+3N/oR9n8INbkhlDSoeLI7QhGHldTapyG9fnRBHlpuSC0Z/NOBiL6GykWJ7RgmJGyBxLI3yi09SEDi14Y2PdET/s4Hfmn1aQcVDNiiZrrL6I4HRLKuQEqHiaGsKFiCNpLgVhVfthVvhzf44v7TF/i2wgedfLFLvlw+r0Ppa74MNbVh3IlfNmzVGibun58TQ2kUc0QvixRsd45FOcBUcTp1DguaqgjdElaVS3ZGTqSH+gpPSKRwOomIqYa6d82AVmrx3+unuOb9BweqGeE8DrL9ujQCh1k3aSma2M1c10iaCP2+8tRKiYVhDBlRQg6t2CaVAlmyt4gShQEEjkqEN/rAeR3DWBxyQCqNAmg9eBAOp0MonKnYFyLh+DTRegEg+jN8HCmBUVRTujD5GDR82KxVKgluFPovZ+79eT8NKBoYWR5WBLr/hioGKrH2lj/v7/v0gXruHlbRx2hZ26maSku+vFsj5olM9WMVUVx8GE4xXqFMuamioJDKloIrzK8g4oKChXTbSHkCBz3fBVC9JUQHp0OwXA/hJZfQ1giNNeeIyra/BKzXiac9SOjWCFmYK3AZBmhsxr+F4duio4XtfWcDdNT/bfwbDOS+J2TyOk7BsoLH3VCaMEtT3RcuaUjvpeOHr+1PNqk5aA6jsybauoLrM7ZJWo6QM292lE4ukQwW2iOhfXD6C64u2WpUHJ/q4gUWPsZpWKyu4pVL8RrgKjZ2FDeLA/n+N9Ibv6K4qrob9ntwqtkaKi4PpaXC7Q0dNOx0FXPTIOBlAtJvBlupMrkJP56GCjzSE94Cz0V/HUMeKyj8V6hXTrq2H9CeKihccw8EcP6O8JruIp++6hZkaCm7wc1MasFdzVRczgqijVLo0hqGUWtflFEy5EsqhVJnFcEW0dFUn9wFLsqiDkU3FF1tYbv7zRsmBTNnyVxrFqkpdNpHa2F7/MQOvXPziRqPTfxa7KE1MrE33/FvAjvqWmup1yUjjWizwdSdZwXdewm6ritr5Y7M2Oplqzmjl70pLrwQwM13ConPIbYs9EFat4a1ByJUTMpS+h38Z2y7mrKiP7dF/nc+qrmtVJDPYsGVe9YTJnxbHippfdTHV+r66nyUOzILAOG8kYqDhd+VHD4FBeJzgYjPUoZKD1eTynxXWdRuxyBw3RxDRJY/Shi09njSdwYg13E0aSEhhdi97M1mvd/RW+Ejty7R8OyuUKrC29fTvRr1Srx8/kaTm/SYJiuIUZ8dnBlNDMrx3Nqu45zDfQ0WKQn44LgtisGssUM1N8lfPAkiQUiph3PJPzGCy1azsj8ED3egldmCW/8Sq1jw1Y93Zbp+VVMzEsnHR17aYl6FkP9JbFUKh1PRtd4ElLEvhc+3nE6mioVY1g+LAangmjWRwj/0iSWFiKOL9u1TJ6o455DR4fjehLbi9r0SOCmPpEtPUx495bIPSkxfq9Eg8MShdMkvKaYcLUm0krUq9MBPSt66Dkm8nAWMR0QMY0rrafaaB01tsfzoKyWTTlaFs/ToV+nI6OfjiVuWhZc0DLyo8DjLy1vcoXWui54SPSnS289AeIZfU6JPjkZyFMlkGVJ4mNHE9fumLB3kqgu+hYyQGKCycSPJyaClpiodsFI0oMkDt0y8E+MnlnOYqcIPVR1tZ4NI/WEfhJ75rCOPD8dVcN0uAvsdf6io1GBjlri3IyOembP1NP9uqhnBQOXFAlMqJrI5JZJtKhoZKXKyJQ9JroFmViTYmL6KhO1uppYJxup3NTE/Q9G6uwVGkDE0XCzkSfi9fWPBEouNjAsVc9tEU/qWj37xVw0ETo4QvR/ipPIs5Me20E9C4Uvapyh55+6BtbuNjBhTgLbBybxurnIW+xtvfBPyx9JODxED54Kr79WwumDiahhJq4EG1lrSiK1YQJbriUwZmAis6skMVF89naekTShTbSxwoeJnb/9oYFZAYIb5ul5UULPmA864pQ6IkXdr8UbCOyQyNVuSVxobGTRaSMjlCYUThJV3STcqsp87yXjNVkmZrPMr0MyfTbIVJsmUzZeoq7A6stAE5XnGzneMYHwPAN7fRKpvzqR7FsitoqJ7FmURJ1HSew6mMgujYGfz/SsFFz1PEXHVoGBCWNNPPcyMTfPRLDQLkMuSWR8kqj/f3+bOF3m9wWZpAiZxV9l/hTIKIXnCU0R52fJJL6SiSqQqHZN4uRLE4Qk8blZIi3+S2KWwNGmhQZqiv297YGBJzkGNp8wYP+p5/c6PUX5wjMF6mgqMDLyj4nhoyQ6bJWYJmawodD+i1fLnDbI7O9g5uYVM9WKzIyulUxYohm/52ZaqMRlNtMz0syiPzI+Q2T2iHtLfzNhEPgIjBK1nJhIfH0DZjHvRe56akXpeXtGT+ZwPTXL6nEIjO4/p2P+EpHvZYl/PCXa1ZZp1sfMuynJbOqSQo20FOZUSWVZTAo3/k1hbfMUtl5IYe/PFDTjU+h30syeYBnVQpkT7yQyv5gY7GKiXEeho+YJvb1TTwel2P+t9Jz8rWO08Ir7bVp0D4Qfey0xt4zM2bNmHG9SqFXMgrG9hZulLSzUpFLDJZVhv1KxdLPQIj+VNX9TMEabORcqc32N6IXwdMfEfPZ4Y2J0TBJVxBxNmaDnzg8dK0fo8C2jJSxa4pZWYsAbmUErUii92YJ5jYU+iy18Gm1h4jQLmw9ZcHtgocMYC2u9U9i+yUzOJdHjdjLmCInKP0wc8DeySeBno9DlQ4TX0ZSS2etiZnHvFKq2SiFtUipnRlnQjbCQetTC4VMWGmamsjA5mVm1zRSMEP0U9yS+l4jsZ2RJFSMJU//v//wKPJ+VeXXezLHnyfSNSGZw4xSuZiaTHWJmWbyIY4qYgUoysw0SHQXeLg+UyVwrc+qwTMI5mcErZZbVkFlpkugVI3E2WXB58F8qvndSFit0UlrinJT5852U3Xf8IcW7kJxCB4c+ONj7wsGA3ELCNUX4FP2l+W8n5dPqCmWtTCelYrCT0i26iCNTCzmU4CDjnoPTWx34t3dwdXgB9sO/8FQVkre4iKv7/zLqipPyu5+TsmNxhTK3yEmZt8JJ6Rj5hw93C+mX4+D+fQeHpzs4U8PB/AUFXM7J53ZOrvAnORRzySHT5Q++4/5izS3i5ey/bP3kpJTaKZQ7aymU/31wUtZ//xfTmSLO7yvEke5g00QHQXcKcLP8Rsr5xVevnyz6mEvBzxw+O+cITOUwdF0OE+splPUCnZS1PZyUfSOclEuynZSHWimUgaIm2nV/8ZlQxKcHhZSsWcjvsQ4eVirg14Z85jzM4/KfXCb45vJ2QS4nP+bgcT2H8mtyUPbMQfM+m3e9vuP9/QuXlymUnnMUyiG9FcrKXRVKjbgmlFIo1zZwUhpPF9HctZAbnQoZLGJ+dfYXBy/n4fUil/IVc5Gb51ByUDbOR36QXe0H7l++03H4D1xcftDf6wczunzHkJdFUP0spl60M++iQtlhl0JZtFuhfL5YoZw+TKGsI3r2d6ST8vXNItpcEvVpWMgf/wJ8xv3kxOFcQlxzeKT6weqRXxlTmEXra1msXJGFdZJ45rws+m3OYt+xLLrdyhJxZFH/u52tj+yMPWknZL4d7zQn5WaFQtmng0JZV9RuZ4GTstQrJ+XL/k7K0BZ/cAQXktGjkFbDHbRqkI/3+VxW7cihRv/v2Mt84WCdLLYutzOpXybvcz7xV/+R6tc/ov72kcWJn0i79xnN+ky61bNzZrGdvIl2kqva2fb2M11q/GHMx0LSqhVx+FkRHy8XcfRaEe/mFtHxXSFnxbmHEx0s/PibzqJfzhk57BK1fOrIYlSunT1bMukzOgN1vI1Xy2zUbmZjbwUbS9rb6LDLRkmtjZPKdD48zmDhjs88GZHJbufP9JiZwUHZSrGShXxxKmRR6UIqNinkXbNCtKK+Po0KqVGvkN3ZDpYkOZi2wcGH67/Y+TgXqXsOg7d85fmCLH6UsGNZlMHw0zbOqq0cOpDG3LmpDCiWwocZKWzKSyW1axqXR1uxDLKx75ONp/PTKbcwnXv/2Sj0srJms5W8TQ5qhBcwSsxOkwkFeO4q4PDTAraKefqy1sHSSw4+PXEw4o2D0OoOZmT8RLsoF9/92Xxo9YXu6XbCZn6mTpgNQ7yVIbIF9Tsz4WKHXVwn9twKGeMTmZ0/ZK66mv9fSecd19Th9WFnrdbZVqvWOmutWuu2zurjtta9rXvvrdXWvffeey+GyhQIMwEkuQGSe8NKkI0yVcDJ8D19f3/cDwRI7rlnfM/zlWtgRbtkco6nknM3jb6V0uklsbudTyNsVhpnHn3g/ap3BN1+y7VNb/m46i0bL74lze0d10M/kP7NJ1aon9hWu5jHdz4yqctbIkoL2bXwDVk+uaR+lcMolwy0+ul0+DqVjAVyvnmiaRHCfLL7c4V1zgmXzv1WOES+dvBv2W+dEzFWTeJjk1SSBqWRPCaNF5XSaO6Ryqo2RdTvUESzqUUkty9iRGgh9fWFtI8tJK6h9D9FrNhXxJB2bwlY/JZAmYludYqY+qyAjwfzSHbk8OU/L4hclU61JakMnpjIctH+vnL+rT/Gs6VfDD/MtHGpn/hFPxuLR8cyxiUeraad/E4Ockcmom+dTIspqYw9m4quTSo7w1K4X1RImwuF1HhdQPnIN4y++IorZfnsW5FPpwv59I96RbNeBThdlJ/5UMi1yEKMpQXs3Z/P4u653DJkMdQ7ndDkVDbIfmhUbKd3PeEMk43tTzW0dcJvvTSyGorP7qThclTjq/fCtDkSY0EczarYmSZ1vaZLZIbs8HAtmXLTpN/ck1i0pYAKW15zrCCPVxXzqH5TZn91LkGDcrkh5+7dLJdpa3JhVh4NCl8TXPUN23blsXxwLtHh2ZxrmUHQ4DR2yz7uWl56xjsOW57GjYrCl42FacQDzXlk5W2clbt9hYGPqyRZVBxdNCKsGvEJNpruiSf8sp3PQQ4Cliby+6FE7k5KZIB7Po2jpU9Eow51ziXXJYf3s7OZvD6LD/NeErDyBWleL/i6WTarluQwTLRxcS/RmAq5XHufzfqyDKIzpFdrJrH3Jwe1CuNYFaDxe4qVA8VR3NlrpkIzM6f3mVm2KVJ2ZzQDZlkY9tRCSXMrk6qoVBFW7VDXxt7LseQlJ3CzioPnwioNVTvpevEDUbl8XTuX2LAcjlbJISTwJS0mi45Ep9NndzrluqfjI8fJnek0eJVO0LJMhn6Thc79JT2Xymz/mk6y9P7vNx2cE67XCbNbJ1i5hPilFgq5y0z85WrCo4dCl78VutYz0yrEzKFAM52umvFcK3HPtDB/pEqTJ+LnDsbQ6e8E7t+yM9bZzj1hsaxAOy/Kcjh/OAe3SdmMcc0k2JHOpLw01uxO5d+/U8iNS6LxqSQ2lU8haWsqj1al0bhaOtd/SadOuXQe5KfSUmrceKedq3/amBBhZWBlM22zjPyRH8aH6aH0PRvGtiFGfO0mogcoBNxXqOipMPuCwrA7Cr/2NvP9v1FEv7ZSZZeG/9wYasiMX1wkLCO8vUc8hk+FHH6b9JI9ozKoMDed3CNpjG+UQq+xiZTdF11qKj0m7H9JWKnLZQdOvg4yRydy3f85wxclU3/bcw7oHOzvZKeBeETXnma2jHrGlL8NaI9C0C8MYWyKngl1Q5lywkjjKgo7ZivU26owYojCpkwTy5opDChQaPg+kg2xVpJPa9jyxVM9FC2abGftPjt9r9hRQzLo/U86Syqnc2F8GqPWJzOxWiJ5knPLgXiSfoglt2M803aKN6lgx0v8bMkT8VDfOkhf52DlGAc3hddKM+OZdUwj5Cupb4JBeDmQr2/p6H5Sx/a1gWw363nkG8b2//4Pi8T4rfj5s98rXP3BxLs6Jmokm/iYqYgXj+JKD5WXSRqPZsZR7ys7axbamXRMtPObdCxqGrN7pVHnr2Sai38ZLLH4rovjvPhd59miGVfFH5S3cfKKjYdZsewLjaNHjziankqgbrx4voFxZDa18acukm9PGpl9TU9Brg7rdG++nevNBB8dtQcF0+OAgSrfmKgqPbvwsMKFjgprC4149THS3GpkdIGJ0IZmJrhGY/FUOTHKRvmb8fzV1U7LFXa+2GGn+aM0ehan8nePZGrEO0gOtzOvKI5NxRqTbqjY4y00OWnlrHjZYxVs1GovOiJe162Gxt5qNjLkcJkvPdbLQtNXJowLQ7nXJoSSVd6cP+pNgnx8GuZHtR0BuNQx8OS8kTVNFP68rDBmksKDISZ+fBXBkdQIjlcyYR2ocPyCmYetrCztp9FtUww3LiRwdoCdc2vtzJd9Tsxz5gjH/+yw8135BFw62tinqJy+HI3Wxkz4j2a0VVGcjLRywsVKed9I6kw0c8NuZfMfquwMCx2k70aeCRNd1POinD9Ll3lzbKM3D2Z5U1DVn0EhwQwPNRB1xUinYhOl0ru+kudY6Y0/JdbOL58xqK4Ryx4Tp/0UVjeMEn+hcuYLyfHP8RgKElg/wc5H2SOhQxysllg/JiXQ/6sYfm+hcemRaElbMxElJhbeNDH1toK1tplzf5gJFh262sNE/wI979fqGTpDh62ZDq8MP+6n6mjXPZjM+gYax4bRd56JpBQTA0qlZ8sp3N5r4tc+EZKiMMb3foZrqJGEXgrPVpn5t5mVQSM1VmqS08cJFIwRryYzVk201h5mJ6aveGvx7nk6jSYdVWbozVyvrjCpsZGTJ8JZoA+naHA4z3qFod7VUzkohLurdTj9oBM20DHZy58Pk/WUdjbQeXU4m9qZ8JVrmR1pIveS9OkoIxleYdArlIKYUJqHRXDPSzQ3T2G3I5rxySqPrtpYPiOB7aPs9DxuZ4j4t3iZrfMF8SwZb+ONeNrUARYaieYNqWaiuT2URTsM/LDWwOopeoqXBBD8vT/Pg3VUP6Ej8Y4fdUp8UbrqGDoihKAoPW+uG/huWDi33kXQTmZl7cEI1g0NwzXZQJvTBtQXBh5WecaQ0SbSAhR6Xo0i+bJKww42RrRN4Ncpdjo8spMkntBptp2B/RNw+jeG/fM0yn2yontjZlADhUYfnvHW1UDvEXph4EB+yNZRt7kOn8N+bGjix4OTvpD0lKyOvjyb4UeDCTrO3g3i1+QQvixnIN9gILbAgGekAdtUA29e6jlUJlpwy0D1bWGsrGKiirNC6sAozIdUMr6xsfH7BF7IbNcJsbN+k4PQeQlsCojh03KJzaByVGfhX9Gw3X1NXKsfRvsfDBT3Cya7jj8vo/yY3dxX/Is3Z597kvaTJ7njPWhw343XZk+0+d5M2+/L11d03P83gC1N9XxRpMfup6fuHD0j9oRwpCCEuXMNlA8KpdVLI3efKNQKFQZ4oFL2iw3fPglMvmSnXoydORPFU7vHsGabxqg0ld3VVFr/HMVb0bLVW40c7hBK0TQ9d8YFsG+AjjsbfCnq5iX+2YPTlTwoG+ZO+wOP2ZXlTOc7Tuy0OjGovDMTN7ryxVJ3Gu/xQNf8KaOa6th1xZ8FSjDFLsFUeBXIwa6BbJHHsdKrq/ShVGosM2hRKKtgITxd5bfFNioEJNA8z84NqbNfnoNyGzVCC1QeOgtbDbayX2Yqv7HC5aAIJpcZOBscgtNEf64/9aNNgjejkj0od8qdNTOe4HjiQqWpzhxydcL54APGD75D5/O32PSDHFdvsfrwHawNnNgQ4kzpNDcmXvSg3XEfYRMdNWTml/ziz8xa/nQc5c/s/sGsGG3g4pEwzm800a5Y4XAFK6FthE8rxbDwVzs75zhIGZaI3exgn6edjVU1xgaqrB+m0mW9hYI42W1BomVfRLBe+v7hihCe/ORPQF8/ttbwYvhUyd16N/4q50r9Lc5sP+fE9wX3mVr1Dp8n3KJm85vsOHmdHyw3iMq/RfGQu4w84MS5pi7sGuzO1wkeLG7ty/fJfqxsKT1/SsdBV4l/Wgib7xoIuPWM+bKfJp4w40i14r9Vo6tLLC6r7PiNchAc46Cwp4MGwn5/L1HJfW8l2z+aw8I3Iw+YsOx9Rm60ga+OhDBwhj+TWvvRJ1B6tJOct5obxw66oC1w5uS3TpTm3+XK9Nv0fXeDS42v4l7nCoE3rrAq5gaDrt/m0pUH9JrkzNHeTxjXyIONyZ6cq+vL6io6vuvkz+2XQZwRvWs/IJTWM438MFdhxaQoTj1UqfVSI/h+PN1u26lYycE08Sfb8+1MPSu68LvKwmAriz9EcWmzzOkcE+vnPGN7kIG3pSH80TGArUF+JF7wwmm9Bz/kutEhwJXoAIlFdSL99gPWTrvD89O3CFpwg7vTr3In6wrLq9/g9qbbHDp+n9hvnbmsd6XbSXd+dPXkYpgvt87raBsYwJJPIWzZbMB3QTg5krNVRQpviiw8+UV8g3iad30TeLrFDqL9c2x2Wm+yc2VPAoGdVQZ2sLKgXyRTZR/rZ5sYe+cZvUWP/JbqOeMcyCKDDi3Gh2/7eTI51Z3D7d1o1d6VRt7OuEY6MSvhAVNa3cXvxW3mrJIcz7yNEnWbqrvuolR0ouFUF/r1d8P5K09Sk3y4PUzH/u4BPL8TgudnPd3cQ3n4wEh+N4X8dZFUXqiSfF9jx/VYrlZO4Mi3CXRakcCjqnZ2fJFA4ZsY7g+I4usMhSc1FG7tMzF8cQT9ig2cCtNz9kAwPl38KQn2o+8fPvSe4IlHrDsfzrvhsvURdomnyX1n/m3lTL1rTtTv54THaiceJjpR/oIzRe6urO3oTm3RxKbPfZgl+6RlnQCu+YXwuqrsE+mNggMRpArXZv1qZmi+cNM3Gs1W2xjqGceQCnE0mhnDuOExTE6MZYfs4HoVbVw+aGaTMKZNMXH+jInn7YzMOBrKibYGIi+G8PNnfy6M0fH1KT/ujfPh70xPahg9ONveg9QR7sSNdGNdpyfcefEIX6dHvIt6zOG/3Oi/wx1XPBj51JPHu3yZP0tHr4oBVA8I4WQP0efJoaT8FMFPBhPbY4U93kYx8qrKsnMaZx7F0GVSLKOHyj65pfH3WY1KrzQ6+2nklKio0ve+D0wsvm7i0kETnTQjvzQPx2urgZ+36qkSGUS5uf5ov+g4esaPhlG+RJ/wIaufNw2vedL1uQfeez2oN8KD9V09WDlctC7Yg+eFXnwxx5cx4X5UTtLR9UMgmZ307JAeNmqh3PjCyBRfEwseKLwYHkVZO5UvW2t4trMxeXIMoYNtzBigYZmoMmqwyuJTKt+Fq7RwV5m6T6XGLRMzTpnw2iUs39HEupERPMwzUOGtnn5t9Ow6HYTLXX9ueer4aZWOnr/p5HplV1v9+OTsR/N9fryb78emUX58v9ePq1l+NPtTR+9oHef/DMTlfAi738g+jDFw4Gg42dVNvKqt0NiukFQWyR/VVY4XqXwj+Zw72kZ8TRsPJmu06ynseiWaHd9a+Gq6lV8KrTRPtuJ11IrzYdGMLSbKT5U8DzLyunoYk9cJE2TrubJIz/H1IfTZIfv7cBDmu4Gc+y6QW4YAlM0BeA8KoG77AGImBtBgeyAB84Np0yWE6S9CKCzV4ykcccg/lNHpsr+EGxssEh+8zowxOZqUcio3slReD9KIl7p7RWqMGSW9cV/msKaFDefMwi5meg2NoqvskwU3onn5VyTrz5soO2ui6eb/3nvDxOpJEVSuG8ZRvYHxIwy8Fw/QNVGP6qxn4gE921bo+Xe8nocd9OTU0nNOjhk/69Gd1JPSyMCz9QaSbAbW7wyjfnIEvq1MrO2icM+qkDAtEvd+VkYLm9UqrzGzncYR8aLtT2rky+fr96hUz5JdNzwSo3joyW8UtH/N3N0ZyZ1QM+1UhUTph9exJurLLlwkbG8SP5LZVfq5IJyxIaEsLTFIbwp7nTFwe6fM+X4D3TcaaDHcwM0+BhKFy1rJ164rounNw9Dtj+BlhJFW7iaOLBAe9xZfVmBm8FELf/ygskD69doBjcXhGvPWiYfarpEnXwuYq7I/1sKg15Fo280sHGAmtIWZlNlm+rxX+HeUQqS7XPN7E1HCzDs9TLwXjZuQY2RCVgTbC5+RnRvOy5/C8SkIY/iX4RRPDiPDV3T0VChHRoZxeMcz3BcYcZkrc9tGuMVDwdDBjHI2igllFo5VVPnqhcrsNRrvttlwnR/LT3VjCfnvd3i/abScKfOWbCHhQhQPhXH35pqp3SWSBcMiqfrWzPfLFHKkX7+6q9BG/MjHF8KYaSb6iD/pYBO+cjExZpaJJcLthmdGOvsYWa4aiV1k5GoNI5u/MaJ6Gfld9k3+y//1Y6N7Zh40sHBLPOi+85K/UpWo0RoXAsSPxtjoWyz+e6V4wIg4dvtoVBA204+3sLFrFHv1kVzaFcnSf6J4OUt6+kg0uhTJZ0WFQvFtn7cqfN9bYXl7heuIt+uq4NNJoWUjhWPi+aLF7w/LMBEsnPJnnIk8o4nd0ishr03skZ8bMl92zWczr+dZGROhcrGuhmmE5OmE9KF4lcL7MTjNiCO/NJ7aafHMHRPLeaPGYG8rEY8j6fnAzOY2kfzjHc1qdwtzciykz7Lg3Vpm676JGydNnGsWRXi7SDbcMnNZ5u30YDMdaprpJr7+TozCO/HRM86Kvrgp9Jf+CHBRaCg957bEjNo0ioUfotlcR8W9ukbD/+5xc9WY1thG1Y82NtliWHYpljlHYjm8LY5O92LpvN3Gn8c0Mvda6TI9Gte5UUS9iaJzeXm8xIq62UpKKwuLVisMkhgjCy0cnmIleZCVRb2sVPlNOO2EeIw2FmJ6RdNnfBSz5ai1KYptf0cxx8PCvRNWfhUf3tND6pkpGvO1xsPZ4jk1TTygjfaFsjPTbFSKspGjt7FokY2bTjaaTbXh9kZm5YnGxbsqPp5WYozi5eMs3B9mxdPZSl6YlS150awR3e0m3rPpHPHk/6hYZRf0D1Wp91hFuSTPXa1S7U+V8DEqv+5SORepEt1ZY8YWjawzGgeualQ9qvHzXY2KdcULhNn42CKGOqNsnMjT2O+mUSNK46uHUm+9xlmD7EgnjZ5X5PkTNSYGqywVPxMq1zrygJWGwriGl1aeV7dwVXqtgmjWA514tkKVY800Jg+WmZPn5cvHKqK5pukapw5rFNo03KbY2OkaQ3nnWFYVxpIjNavQIpa6LjG0+SKGxSNstEoRfyfn7v1OpZfMiFk05bLslpJZGulLhP1Xy+vL3FTqqnFfvOLnOCt/+luJr6Kyz2RlekA0vzZVGD9Bo75o0pKfbZTJaze5aWPzWNlT520E9Zbz9Y6ljxpHh3YJVPrCTvgQOx/b2WmeloBxdgLlqiWg2WMZOiCGG/tsNJS4YiSGJ13+NxuIt4o8prLjuMpEm0qgMFKFr4STxqoctFh5kGalZ1OVVU+llr9ZGNbaxmOfGKq8iOPmMZmjwfFUnR5PR2G+e3cS+FDHTspWO98IvypFdpxL7LzKtROp2Ol/186Taf+9P00ClQ1xhPaKJWunDUUY59+RGj8tkzldpVL6wsrXvlIf8e5Pl6nUH60SnC25uWFlq2bFLN9/OtdKaUY0JSFxXGqVQHefBPa+T2BgJzv6Y+JnHXZU4f8nTRwU9XKQON5BjZkOGv/hwL+Vg82/OLgxQDzkeTtHHidQ+3o8zZrHovWzkSn9fChWo3IljbivpB9rWrn+1sLJ7VYG/WrlUEsrltkWel20cDTUQv7laL7/GM9fnxI4KNenHrYzwGjnTCMHWfMcXNvpIOS4g7QTDv6Sj1+vdtB7roOH8vX60Q6SXB30FV+77qPU8EM8De/G8nSCjRsyW7ek940JKtmhVga6WlhljaaVJZIOsmszYs2s/jOSFgsi6dU5npbC3ouX2PnigR0ni51FDRwMk/O3Oedg+lUH3ucdlJxy0PaMg4Q7Dpo+cbDG38HdcAeHZzv4xc+O8WICyq/xbB4SwxcvpE/+0bgkXtUitfhhUjRa7Uj+KlH4PFyh928K3WsnYKhrp+SincdyzncF8hoDHTyW82kuDtE+B5cD5bxPHewNchBhdLDO10FPiWNbNwex5+y8jkvgyqt4UmrF8nOizGtFOUSLfk+xMMHdzKq+Cqcr2PntjJ3xgXbmJ9hp8LWD/hMcREoeqx5yMEKuZZmXgyuKg2LJaZP7Dk5KvU/Vc/BR/Pa3Xez80yQB14MxnF2vMc6sUkVqP87Fzo+aHffXdrze2/lXfn66xL9skgPTcgd7Fjto0dXBqLd2iuLslJfXGjrMjtv6ePociuHHW3Z+Fa+ZIx9/yrRzsNTOl9L3Z4slH/KcVkl2HCY7pRJ3le126hywUzPYjsHbzlwvO1fd7dSQ3N2XaxviWcz6lGLeLivh2ahSKnYoo/axMn5eUMaryFJ8K5biP6OEZq+KWaYW47utmC9PFfOFWzERvUpYvaOUhflltPH5zOq7n1n8oAzGlZI9t4Rb8px/QuS4VMz0XsV4ji0m7Ggx1+T5YXIkBRZz6csSdBEl/NO3jAPVPqM8LiMrpZQDX5XyaXYJg8rkvP7FNNhRzJBqxYzb/onjCR+osLyIZ9WK8Esqpn58Md3uF6PKuXpXKCG1RwlvTpew8HUJm/uWEtyylIsJJWycX8KuT8VUPlfM007FFAZ8ol6LT3wa+pGLl98TUVrE5PxCzgYVEryhkIJKpWz8p4QfKaHq7hJuSjxtd5bw6UkJBc9K+MJSQlM/+f4ayYPEeXN4MW9afWJxrw+kDHtH41lveVDtLdbQImbPLWJtSiHZZwqZ9HchC8cX8t3nArwuFzBpTrn+fRt85vdxZfQYXka9R6UMyZJrcCnBP6SEnNslbJcafFmuhGFLivGv8wlzxjtG93nLSpcivJsW8WpfIT51C9mjFPDX1QKG75bXdSmgmpwjJKKAEv83GAryGVMhF6u1XP9JQeX6rzxXrv/W78v1f/CglEEBJezfXILn0hK8pK56czFpTz7x5ab3dKr3lrf1isjqWYix5xvOdcsns14eLeJzITYXp+e57EnMZXRZLnm+ebRyzUdnyKPepFzcvXIYMzmHzlPK98/tUb7/pq/L9x+fWK7/J98yCl6WELZNcru2hPh+JUxPLmbDm094r3xPQEARi5MLxaMVYM3I48a5XK5XzmXV+ByOOmdT+Y9svDpmU3NANkdPZzPw2xycLTmsrpZLuTs5vF8o5+2Tw9UqOWw5Ub7//onl+y9sXb5/V69y/b/JLSM6rgTfeSW8XlkCQ0pY/FH6+WoxL9M+oi56S7NuRUyML2B093yMC3JZsTUHn+5ZnE/J4FlOOo1C0+kSkM5kYzpt5fHXHTLY2SiTmCsvmVI1G517Nt+8zqbu2Szyz6RT4aPkWs6dNKlc/ya7y3hdVkLXMSVYW0u/Nivhaq0SUmQOXxmL8d5UTGnnj8wLK+KfpEJWnXjD2Lhc4YAcRp7L4nmTDJZ0TifrUho7r6XyrmIqm2unsn1fKvVbp3HiRRpVLqWT2yiDYxMymf/pBWsfZPAiNo2te9Pov62MKHMJL3ZJzpeUcLm4mEaZxcQ7itmuFDNINKHkUTErXIupN6+Y5tU/cupBESPOS+9Wek2vo7mYf85BvzeT0sXplC5J4+quZLxnJ/KHj4M/Rds7vXcIuyeS8fw56TdTWPVdGvtrp/PN0nRqtk2ns2ca7mvSqCPzWqNmCfWLpPZ+xRQNKaZljWLCCz6xvmYxe+Xx3g3FlD9RTJDU581fxWx+/oErV4q4MbiQJrvz2fpnLgEDs3mcks7QzDRmuKZQsUUiR/s6eGGw01P4pNlw0VpXO897ONCHOBhyIpEeI5PZdyAVj7/SJNY0Qpql4XY5lRFbJRfKJ/rX/ESdRh8J5j2Vz7/D78939El4R8S8D9gsH4nz+MS6psX02fuJcZvfkTWpiGhrAW3b5rH9Zg6Nmr+g/px0ut5OpdzZREzDHPRYbWfW1njqx8RwsmMMhWoMrz3i+LZfAndm2knc7GDGjUTqv0jmg9Szi1sq5n6pjB+bwuN9Hzjb4B2bJ7xlYeu3LEkuoueOIn7vU0Sn6kV0rF1E1VZFHJlSRP8C0Zv7b2kiPfRl2yIyLhfiHvRK+P2/+2OyOeuaTuURaWT2e86sWZKnkXYyJ8fxppmw9i6NqcKefYWNvhAuyago7Fs1Bo9W8TRpauei7LyXJ55Tp1YK0cNSuHIpmfW6JG6MfkuvaUUkNhK9yywkvFohle69YXe51zx4k8+3n/NJyHrFU+c3ZPwus/2mEENWIZsuFVJ93Bs+ueSysXEOurAMFCVNfG8Sddc6GJuYwG+hMbzzF45sKZ7+tsqh3ipdR6p4n/jf/eXbhXXvR2h0jBTvcjKevsJC/eslcmfVc5J7J+HSNInUuETafVXEYK9Ctn8sYP2YN6yqkM+qvFzuHs7lRZdc7pTlkJGRQ+CQXF7WyeN+9GumtC7A5dgrmt/PZdSBHF7dyORZA6lraDKHHzsYODOB9nts6IVxg9eoLBJOnP8+muvToli9M4qq46M5WdVC7UALu81W7gv/Dq5i49G0WKKSE3Ce5sBRLpGfpySy+rkDT9HyFZEFHDS8prBaPqnJufzRPZcyRzYvN2ZxeOwLjv+TyfXiTFqGZ7HsrxwOjc9l/8pc5vXK5YlLDt7bX3JpYzqNs1OYKhz0/HwCOd3F7z1UmfHSQueDkbhVNrMrUMEknvGLRIXtVeTxV2aaf20WhjLzx5Ro/hCPULpZ45nUf9K0BE68E9ar4sA1x87Kag6iGxTQ+0M+/wblou+Qi4/kR2/Nos6dDIb7pPN5YDq1vk3n99/SOXwgncGHMwiZlMXvD7P5uEsOlxfcPic6Wi6NCr8kcqOnzMdFG3sHS02DI0m9Jz4920RKoIld6eKHi0wcq6DwTXfxnv0UutRUqFxHYYxOYbX4+qd5Fja30nDobFRpncDLh8JXoRJztl1mM5cto3Op/yaHA5VzmNv2JcdaZDDtUxo3x6SSE5fMb44krIeTMdVMJfpP0dHW6XjtTCdoSzrFA9JJcUsj0jkZ14vC2dfj0OWqbI0yM+6ciTVLIkhNDMNnSjjj1QgG1jQxZen/fvc5V65h6joTTv8aCckzUr6RwtplZq7esTCijUbTt+IpVyew+I6dCkHiV1Q7uYU5VLqbQ9sD2Uy6lEmRPp3IJ2m0ykhmVflEjFuE6f90sPhvByP3COPedmB8msi5K8msGZHKgppp/DEjlQEyRwNWJtJfPHWLCAvNdkbgtt3AxwZ6ZsWFoCtvYFisgRNdn5H/wEjBKhMDrpg4f8PIwXvhHJsVzqyBRso+mYifK/z/2sK05Ro/iHe5VMtO8A071YQr2zXKoW/jLM4dyGD57HRctkteTyezscCBz3LhdVM8pa3iODI7norSj/7/3SvR2sHFK8LqsxKZejyRZd6JtLj6nMGnUtm5P5WnF830OmNgUcNAtizU8etFHSUPg/jeU8+G1qEsfh/B7SUmBsphzYnA5BbKlgqhXGwTRvl+Rj41VBhhNzPbS/o4X+P4D/H8K37lubDv75ftdJubyckn6bSSHq2yIY2Gm5Jp/M7Bgk12ek+OZUW2hvM8jbkyAz/I59+tiuUPiblfRcn5OjvLzXbWi9872CqR6xKvl+h52RKFB/56Ji/ypsIeb3pM9WZWmY4PHYPRtTaQVhhB+EMTy/aYOP4pgk1bQul8wkCdQAPl9ofRwmHkzFGFt32ieHdJpfCkjZApCaStlR22305es3Re56XhtylN9DqFj58dvPK1i0eNpY6vRuBnK5d7WLha1crnfhqZS21Uv5SEdi6JNZNj+HlcAlnv4ul5OY7GX9tYoTfT9lIo1ZyCqTzGmzGTvGm32pte87yJ0Pkz+lsD93oa6RX737/ZmaiuGNm5N4zm9wyY1xtY+NFA3thnjDxswq2lmWtBFpIXa3SIjMX2s3iQfXY+6Oxk+aWxbW4a3dan8KlBIgdFQ45uj+dH8Zypk1SWT47k1VWFYrPCVvFhi3Yn0e9QMt8cSebn+hpbb4WytpWBKdk6ar/1IqylN63HevP3Em/G9gnk34kGPlUxsk1ivPvGRPdHJjr5PeOVYmDcGgPfHDDg8jiUIUuM3ByqMGdlJB3XqXTaZePx0gROym5WxBvN+JDKsrPJaBLj7ZoOfruZwOGVNq4+V1kVEEW7Mwrvtpv4brCJK3vN5NdIxuleMnvOJ7Os1Mwr1Zei6joq/OPF6/LerB0USNNZehr/E0p0juTOy8TfUSZ6SJxjqkcwP8JA5nwDhyTGoBQDX558xvDzJrr+YuaroVYaBWvCafF07mbnu/uSxw92Wt5/TpCzg15ldmphZ3aPWBqu1DD9K7X/qBB0ysSeyc9YuSCMVqkRvDIb+XxEdOC57EE3f47l+1Ffanuwjp7O4w20zn72/+8RMdbVxI/BJnLbSS2vhtF7q4HYXw0E9jMQLvUeviqMUNGvnRaFu4MsaPM1dg6N44sf7Ax2+9/fHdzXRfZNhh2XnXaePoqnqJyNfy+oGMMjiWylsHBoBJ2/DCWuWE9lqWcHLz0uQ/3pMFHHovY65sTpiQvRo+lC+a2xkWWHjBxfZ6QoKZxJzga2VjSQrNdzJV1i3yPacDyUnINGRrgoHL0ejb6zxgbZrfer2pkSK7O+Xvx1uJ1LV4Rxribwe8sY1FEaQ0ZaiXmr4OhrIto7lGulej7MDGbaNX8eP9IxYK4fp0b70KiZD7HtntInS0/PkyGUSK0O1hOdKTBQbb+Blbf1jLwWQpe2IYxopSdhnIG4iaGs3Gdk/QOFzAvR1Oim8XiY6GU1Oyni019+dNC85XMCZJ5X1LPT2hRHjJvE/bfKzPFRsucVurUx0ijIwMYKkp/r/uR/9mP2NF/mdffi2y89uXndgy+nedDX7saz+jqG1vXnQGAIE8P0DJPneO4Pwsviz/CmAXyZF0ztnwwULgvFyWIkP1jh2G8W/KZIXEmxfNFGNLyGg1Cdg2W5Dl63tLNbZlM/zYb5B2HB3Vbm/CX7NcVEVXM4mStk7p2DOSp5Kn7jy9FkT34c6kG1je7MbOvG9UuPociZ44VO+Jx3YnxFD5SuXrw87Ue/6zo+TQzg64AA8T7+tF+to32ODn1AEB1+NuBVPYzdk0y8fqWwrY6VDfs0+nWK59URO+OqOmgt/JEdbSfkbDyODBtBUu/Dd1Xub7SwULRjagcTVcqH0S1bz5ghgawboWPmNB+8FQ/e/OLOqqePONbdhc7Dnck97kRmhYdc7HaHUdNvkV77FsqFGxzrepPUGrdxnnufGVucqZX3hJEtPPCt6cULvS9jPvnx9nsdq4/40dfVjyidjl73g6g1x4D3KtmZMt8TZ5v5Ns+KzlNDq5fAwTQ7Lb5xsDrSzmcXO8WDY5kknD01TmV0UxXnk1EsvKyw4JmRkuWhnNmj5/cWAXR858fVbd48X+PBjMwnWP5ywb+pM5NaOOGecZ8lA+4wx+kWO/tcp0LJZRY1ukyFD5fpMvMGupe3eeb1kIn5ztTPc6P7cA+S33vy3XkfvCb5cqexL8nb/Lj+WWavWgibvAzUOhvBjwMUwn0iyXNS2fujjbWnZF+n2qlaZKej5H7HNTuxLxOwXlXZdFxl8kMr3w2IZNcK4bAzMrOzQvFer2fndwFcyPHj9e/epM7zYNupJ9yv7kL3j07s/Okhr2rfZeuC28TF3eQXrtAm+SIf31zgkNdF+jy4wgD3W/yYeZcz752Yn/mIokB37u304MoFTyZ7PGVasS/N/tERvjmAHjv0JO8L5ccsI5UeK+wab2G47I0r/933fDiBbifs5Mge8hXGchVu4U08Y7apVJyucm+OlYpOZrxGKNh2GKkiO3mJQc/TNoHkD9GRuOYpE+97sOAfNwYEu1C7rzOdSh6yc9Y96qXdZt+AW7T3usrhW5f5OPASF09dImbmFVo8vsmj/XfwHenE2AMurHrnxqNzHlyc7U37L/1oNVNHo4oBTF4WQnlP0dezz9iQbOL2eWHDD1YGj9O4FGtj+JU46sfFM1Guo+/JBJLSY/nwhY0Hi1TeVVH5V7Vg32Pmm95SN2E4a2AoK5obOOsSzNaG/lRd64t+tCc/K+5U6vWEwj9cuFjLmbLMh8w7cY/CNndo1fw2s4bc4s/1N6lx6CYdjt3i86fb9Oz9gIzjzrgqj3Gt4sGOuV7s7+6H46mOeVoAg8+F8Lq/gb2Hwqja38S28wpNT0SToqi03K3RU+Is7Glj3Skb8ZYYxg6LoeIZDZ+KwghvLFyaGs24tmYmNVHY+NlIwJYw3ERfKjhCWN06gMaddNyLf0rNTx54nXSnVdUnxJ5zYYmrs+wRZ5a1duLkmIc8OfuApX884McGD+kx1IngH5ypOtGFR7+6EX/ZgzPCCktX+vFnlo6a3YN4PEnP4z4GXrwNxSE1vyZeolOZmRltxXu01Vh3ROOccG74rxovftGw3NBYtVXjrzKV3UEqT+9beGOIxNpX4WqMifK/mdBp4bSUGQrcoifaEkhxqA6X+37i/3xosMGT4795sL+1O2V7n/DY4srkeS6YE50Z+dCZ5W7O7L7nwvVXj/m5hzv/9vLgl+aehN/3oYvMUFIlf+p+HcyY83rhFgO3i0IpGv6/e3yHdDazuMiCV7ZK+hyNY8JfwwtVzp63YhMeK/zbSr8dKkuPqbKvVaZjYcMCM0niTfbfNVE20ERmwwgivw+l3FcGBvUO4a8wf6oPlr1ywo/x+33Je+2N7xFPLnlIXKM9GFrqzkez6KmfO4E6d5p8cGePzKZPHS9q1fdlwEM/ZtzTUa1DAJXXhbDsg57BVgM3vgunc4BoRJkJ/0ZmJpdGCz+p//+eAJbRGlXraqQYrEzpHskO8Ujbp0eyLM5C72Arzt2tLP1JYabRRK/TJmaNNVEvNwJfNZTWwn/jDusJ+yGYDkH+jLqpQ/tNx+RUP17t8mPjN36cfuBLUj9f6pb6UP+TDwHdfNkXLDq40w+Pfjq+N+hImxkgDBFCa9Fff2HGlptCCTsQQdAOEwumKfw8zMzl7hbyV6iMKFL5sqXG4KoasT+pFL+PxEn89N8bFHzEUzdcEMkE8dGWI1E4VVTo7W1i5yHhjVkm8o4ZGTM3nCeqzE59A6/X6tlWPYSvygL5sm8AQev8KWjhT9A7HbNSdJRG6mghe+aPIB0Oq44TK/2JnhBISXEw7WVW9GZhpl0G2jcNZfy6Z3xMN/K8isJY8cb9jkUyvImVh6tUjiSo6D+pOOwqpz9a2flLNGNKFezCpXbhRsNrk+iEwvl2ZqJTFUrE27odN3FR/Mr8H028uRnB393DyPA28FtPAyUpei4v1FMuN4SBV0LI+yeEvuNC8HgXzPpewRjsQbwdF4x/qxC2vQmhl6ueXX8Z2OxuIMEWSsdJEUREGbmRYOLxaYUGdc1yfVHUfCn6d19l13868kLlVKhK6Skr7ieiiBpkxmWUQmBdk/g30bvKwtIyvwHNFIqqKuyVa/nCZiIlxET/Byau/yq8fS8C7UwY9WoLu/1j4J3M/tCmBrbXMvCgioFN5Qxce6nnnbueozf0LJF8Zjc2kLLDgHP7UK7nhhMgHPrlHBPNOytEX1A419jM+ElRpHSwMtJTZb/MXI23KmFpKtnPZKdft1KzcRQzupupOU9hg8SW1N5E7UdGnFKNci0mwt1MxF02sTxDYe00M9smiw7JTHf0NPFtCxN3nkfwcHE45fxDKW0Qyk6HgUp+BqyiM2UGA99dMBC12sD0bQZSow0suBNKdsdneOiMrA00YZuqMDlK4XWVSPa5RPP1PCvPZqhEf1ZJHCM6vEajRk+NRlkq6yurXO8SxeI+ZhRh0C7ZJt7VVdhvMbFWPM/dDSbhQhOb9plYuvy/95OI5KY+motHzFysoVAp18StIBO1hsl5NxkpXhrBklbPWPdTONWdw6j4MIwtahhtfg+jsFYYOQfCuD/kGd3mG5m+QGpUWeEbH4XlnSNxFX8xrbxKPfHA9wrEH7b6399/O6RoxNS3kS76HPRA5ei5aI7/dx/9OoVhzWXmZM72/6FwZIr0wXCFxDQTbWXmpq8z4TNFeuKJlXMNLCy/reA7QWKurzDklYlGHiaqrZafqWfigqeRcauMLFksXvyIkVcjjIRPM3Ir0sjuUSamaiYcLRQ+xymsaBpNaqTk1EXlZnmNge009CM0iiWvU45q3H2pUbeCjdUHNJkRK1+mmvHbodDhpolik+jubIWsfxRebZIajVW4YDZx/KDkdqqJRWOkB7ysZH+2sM4jkgWZZtrkCttI75lmKFRorZBbSz7/bGKA9EyIXEfmRxNdJI+t2in/z3E31is8CFGoPN3M8akWPi0Xj/FSJVJ23D3hizES59EdGuf/ls+XaLS/orHolEb+jxrRrYXrRpppIZ536TiF0n6yow8qdHWVnrolrDRToUmEidj//HBPE40lD8VbrPRKtvDNXAtRL6KoVCeSqP/uWWkuu7W8mcN2hUXZcg0Fwor5CvUWmWm9JpIL26Lx/Wjh/AkrTe6ojC9WeVRL49pfws/TNCbJ3m0pWnAsX+VgTY3FDTQqf1T//57F1uWtHOoSSevKZgbfkRnbInFeVAiTx5fE41mlN06pJuFqEyf+MHFvuMqvC1X6ydFtlortV5VqAVZKqojPmWVh7OloXtWMplWzaGJ3R7N4gIVE0c/uM1WSnqq8sKp01lTWyL5d/73GyT81dgjLz7ypMlCzYthlZdppK2H9VVwPqTSYrNJT9Kwwz8LRiRbeDYrE5bnkU2Lc+0Th4iYzv+81oxe/uD5JZm2+iQcj5ZD+jngsMyC8YUxS+ZCp8kq0pTREJXaDytc7VV6eV/GR3hsarTKxtsb/AW+0aMl4nCSbdVyT6///xe7u7u5ufWJ3e+zu7mO3Hjvx6LFQbMBAQAQGCNuI3Rux3SO2gaRKqcBAYKC/6/v5/XE/Vvd9Xe/rHa94oIF7Zbz+k4k/LVNho8zuNTLZO8R322Vq/DbQeq2BxoV6xjyJwjUxgh6GSNw8oti4MYoFOyI5VhLBhmpRdD8aQZe2OqJdtNTJ11JYoKPy+nCmltExL0jiyEWJEW4G1sUY2NJLpsMeGbPYJ3mdzOFtMtuXyMxaK7NGxNH+pcyoCJlzDY3sfGLkQa9omtWIpvxxI/92NHLTJpMm7mk9VOa7zUDtIwa+BerxuhPF5GYRbN+kI8BOh+GLFodGOpb9q+PIVx2ka9mu0fJjqY4FL8NZ21Hcu1zH7ecSzxwkvi+SWRsi0+KIkZhAI/sXGDndx8io/kbunjNSu0001nfRzOoTw/Qbsaw6E0f88ziKt8ehOh7L+6cxLKkXzXOrzOQ7MnYbZKRsA+fGGdjfXI9PWjgzbFqu39Fy76KWuhu1rHkhPiu1LHivJVG8JszQcXFLOFeLdCR7aakSLDHployrs8yzYUYc4qLZ5BNDyKcYmnSOpfhXLKH34vAqjGPQCBP79pm4MdOEpYmJoY1NzIyKIyEljlvKWExTo2nT3UhIgEzthTKPvQ1UM+qp+SaKm4nh3Jilo5dOi9tALUNWamm1QMvpzVpqHdfSz6LlXW0dXc9oicySmDVfpmSGOGflaHpVj2PdqThWfI4je4mJsUoTISUmvMqZWWAwMeqRieF7TbzcYKLSNBNFT0w8fWbiP9c4TG1jeH/AyJ4MmXrHZMYliP5YZODDAj3rNRGc7aNj3zItAb20LKmjZWItLYYGWjzGalE019JWK3GioUxeGSOVb8aw9GYcj4aauKIT+w80c3SDmcX7zUzcYcZjtpnW/c3ca2CmaxMzXTab2XLRzPzxZvaeMyFdiWXEISOlD2S0Y0TtJANrRxk40F/PKtHL33do2ZMk8U308xeT6GmzxDWVxDZ/EUMTmTDRl+uOxNL+jonLTc08X2um8SUz056ZOfbSTOpNMy3Ffn9fNvNEfHf7o5l+d0V83cx0OGtCsz2WwqtG1vmItTbJvCsv433GwNdGerR24UybrmWoj4T7UYlFOyXcesqoq8bwuoUJVSczp7ab2XHGzH6xz0ex78ODZsxHzZiumLnvZGakszjzMTMDKot7Fpp4PDCO6yHRXGtppEj0fr0IAzax36z0SIxqkev2WnzuG9m7JI7BHczcnWNmwjYzFw6b2bXXzL6/zfw8YmbTWZFbBzO175lJ2mSmbQUzly6ZqNfGxIDuscxzlGlbS8z8ZQO3Hxo4Vc5EVhUznm3N9FwtnhXrtNgq1l8v6iHi7SPOcOeUGcsBM2fszYy5baL8tThOdImjS6MYFJEGvojefTlDnGme2H+0mUXtzbxeLNbcaabROjP9p5vJamFmWGsTaocYXpVGs3VwNNclG1G1SuhdsxRN6W/qXCtj386jjP3YWTaOr7DReo8N+ZaNEJ2Nzq1LKCktoc7833hf/cOlan+IbvKbbmd+c/BOKSu8S+gxycataTZmiefdxPMep2zsdrMx6buNZdNKGBVVwgrEXmtKCVhfitfSUkptJUQuLaF1gY2MyzZ+X7CxbY4N53k2KonXJ0tsPNhi4y8HG19CbexqX4LyagnZxhIyckvYnlzCa+cSFqwuoWqLEqok20j2tPFqs41VdjZejiikjV8+xuM2Bu+zUVZ8f3yZiFOsv365jQjxfVq4uG9sCfrjJXTeUEIbSkhuWoIpw4bmvY1xe230Gihi+VbMokvFvN5aRKJzPksnW6npmseqpzbM72yUiH1vXrJxfY2N+0NtzO1tY8tsG0PuiPUVNi662uh72MblWjbqrC/Gx7cIyVpI7vtf9L1dwB9DPq/G5KP1taLrYeWaPo+pZ/OIseVSGm/jsU2sUaGE3eL9jcc29iyysa6ljT+VRV4q2cjLKEbjWcyEJcXsHFtE6w8F6CbkkxVupfllK06jrFQtzfvfunZP8zBczyP+nzzGr83jWF4uT47ksqVuDrUuZom5LCV+QCn1qpXy15ESQpqU0FLkv7SHje9ni1lZv5gGP4o4E1XEkRfiDFMLOFM7n7VHrNxPyOP951win+QQfvMHG2Z8Z0xqNs0zs4mY852r134QaJ/D5aQcxhfmkHDsBz9tmZT/J5P23e3sL08pY19n7B/aLPnN848lrJxSwp0zok53irkcX8TaZ0W0vVzE14JflH+QT8RVK152Vjy75jEz+gc5Y7N5cyqL8B5ZbIzMZL5DJo0PirVPZDI9KpON47PonJxFpVbZzLqRxQm3THYszaRXzUwO97ezb9zWzn7WvjL2EcZS1j4ooW2xjUJR+4Odi9nvXcSOe0UMNBfSeHkBQ5RWPnWyolqfR40BP2mckEXZlEy8UzI4c/gbhzt/wXlRGnUHpxExOY3t/ml4lH5hztB0btzOYG//TKq2z6SsJYMJVzO4lP+NZc529rsO2tnbDbez9xhSxj5PzE1ktxKurbWx5moxF2oVc1cqoopzkch1IcP7FfD5lJU5Za1M3J/Lxv3Z3O6VheyYQd0uX5jgmUppx1Qa+6SgOJBCzsEUZn1IYXr9VKqeTWVTViovC9PYcugbo1zTeXAxndVn0wjzTcEYZmdf9rGd/d1ZdvbXN5exrzijlGgxg7dUovca2xh9vJhubYrZXVjE/O9FmFcXkXW5gBOiD1JFHyRJOTzVZ7HCkMmHuenc+ZjKKTmFa3eTSRvzmS0P4nkxPZ60oHj+K0lgY4skem5NZpSIMXt9KsG2VMolpPLwdwq/H6fQYpGd/WZVGfvp1t+8+F7C2zolzJRtxIr+ONrNhjK8mLE3inlwopgel4vx6FVM2Ym/OHTayipVHvLSHKLcspizJpNRnb/yZmcqD/4k08whgdqeFgo6W1iaZSbnm8DfwRb+vLBQtlY8qb0SGLJfxFYphZtOKbieTeF8lxTyPyQzMqqUHIFDr1xKKN5TwqVMG8cEDkR1sHEtqZjvn4q5qijmX/H+ehUb79raaGwpxm90Ib43rAS9zKPwyk92nMui9HwG8yqm0aAwhdJ7SQyJtlBBxNIu3cS/K+P4eDuWTs3jKG1gwuWPiTMpZsrqLdzIjafxyCRsS5Mp3pjMlLrJLBybxOu/StDVLOGCmN3Z9gJj5xTTu1MRh1x+sfh0ARfE3JYNKqDi+ELGifpluhZTc20xusIChm2xUpc8Fn/L5nKlLLwdv3HoYCpfK6dg8Imn7ygLA0pNLPscjb6GkSkfZGYEyViEfjm81IhXSjQlujg+C+7vYBdPk+AEopsnsbltEse9P+MyJYFDUQKvBS5fE7Md1qeIc5YCakzLRxNkxWOFFU1VKxE5edQtEFjVyEpTka9qA/K5YrQybYiVzyl5HEnNwfo8ixRbBvdErzjrUhjn95m8UxaG7zJTKDjvroitdyWZM64G8t8bmGcxMNNO5rrQbm+SZapnG7mqjON4npnEv+I5dTOBC0sSaK2Jp7mPhd3Xion9r5DlL/IJ/mRlxU4rLR/mcW9JLnM75LC04AepgT+Ia/WT70NzuBaQS1pkHitF3IFyHlse5VJtZDb/Jgis2f6NuiNSeXMxiclBFvYLHTK5YywrvWVeZghf4KrnmhxJ+1uR9JsTxXy/KPyE7pmfp+fIT6HD6hhZvyqGHp9NHHSwoJ4cz0v3eDYkW6hTP58KB60s6mOlm0MezyblcmTID/ZWyab1zSzGjspiepUsxpdkohidRdeMLPqt/Yk0PpfdD3LoszUbde0svE6nM9IjlYZRybh0jcdumdBRo2N49FamisLA9yp6jvUMZ5fwFr++aplZRcdI4S+OtdGxSa/j1fFILGl6onfLdNca+TbSxJuhFt5LFraftnAuzMzwL4I7v+bRzktg5/dc7g78iXZSNmEXRC07ZpL0KZ127b9SVPkLq+Z/pWFkOueHZzJ2UxYej7Jw2p1FWLUs4jdmEJmTSvl2Kdw9Ec9qoSl7OEYLnSoz5aue0vGRNBJe47HQ8GOTJSYLnbrFTsuuluK7QqFdK2q5KTxHB0/hj3yFbyo28HuLEVt+HP/9MVOuqoWuRWYcksUlavpxSh7Flhxcmnznp2cWTfWZSM0zaGFJY+W7VEaNSiWzaSoDZqYy72Iq/e6lkTQ5g98idqf5mbhNEri8M43OAo/D0xJwril6YEAMz1rKTHCKotIkHa9Xa+ljlHiyVaKpQsPJ9Rr2j5Uoo5DYNFxioEcYPcZoePhJokcHHW4Nohj6xUDQHiM3upj4kWSmwM4i/ImZL8tzmdX/Bxd/ZNHNPot2izLJjf8GfdPIrZrK4M3JeHVL4qoukcFnklC9S2aH4IdmhwVWi/O8b5pGp0+pxJRNZcSjZGrXjqf2KjPno2WODY+gUgctO15pmH40jI++obQtG0phaAgF+SEM9AtDb9WgvBNG47dqym9Vo60bytDFwidU1tFnbhR9Gsg0rRpNgwzhlQSevbaYueYrcl2aRcPZWewvzuRAh0y+XvxKRJ7gg8AU5MxEcvMtBBywELHSwqSzFoz3Lai8LFzzTiBP8Iv2bgo7BddcFK+r1ydz2S+ZrpeTudNOZskPCX1vNYUZStp7KunXS4XzZhUetdREfVbTpVMopmVh/HUimMuvVfQfpOJProox90PosVnCp6cOjRTFofMyPcvF0lro9K5aM+vemnlml0XEh0yOmTKQun0lRPBv64ei1v8m4h9vQbnSDBVMFAqvHCc86dHdJkauMLNsjoWvO+OJSksk82wSfXsl452fTNMfyYwOTqaB4MWEymoixgXwoZ4f9Z38uFw5SGgKJemDVSiXqVnxPoQDVUUNxNna1lZxsLmSLGclbX6qiFsXSlSchIubjrx4PeU6G/kQHcdK4b+auwjfF2Lm+7pM/jKms6nDF8aeTKWl4LrwB4l8yrXwa4mYWYH1Hd7JlNsj83uxjOKqzC9dNJOfWligtDCjRjzPLBacO8RzIDKZV7HJ9PdNJvjvZILOBFL9tgKf5V4oNnlRd7U/yyYFMaVEyYIENaPLhHGjSSjZpSrqv1NSeXIQs88GUdagZPNYNa1ywjBt1xJ1KYLNacI/DYnmnfCLVhH7UqXw1/JXcsuksaq/6FmXFO6MTuJVhXj6u5m5uTMGl2syhqoGUEXx75Iozi81MG2Bkf9uJpIuer/LCgvH1WZOfDVTyT2OskbRL8pkzEPVdHwdwOH0Dzzv7sUSEf/jU15YWn4ioI0Kt2mh5NzX4HkgjJY+aqqXV6FZHMQlOZC5P4NYt0zFy/HB7OopPPIgHfY79NROlbGVN3H/jhlHs/Dk5yzICwW3FqWgfSr4tSCJ7SPi+Zoh+Kh1HA5hMrdy9PTy1iG91XL7kJYe1cNpm/WZs+WTMNZPosoP0Tc9PvBl+gcSEj8Qb++FrPKnZlcVfX6Hkf1IYvlECefyYbzzVqGqqOREbiCtpwQxyl3JnEpqZmwTORbe+vKeCH60El71QgxawaHRsWbB6RbCjCm0vJAi1knmkeDGwT0sjF1g4sMgI20FtzrvCmf3OC0nVRoGnQ+jQV0tnbom0qRREuEtk6je7QOB+DHzTSBbC1XE3NTQ6oVEm48Svc0aikV/V36u5MO2IDpWCWJYeSVNj6hYcDOYzqclht/UsWGXgfMXjVysZOa9bKZmZQsL1wq9qEjC5Xs8KQvFHA0zc2NaNHm9ZTwfRvHsgZb5eg2P1GoOWlRcW6qm0qUExqxNpFpiIhMnBhHVWsXtW2FIOyVWO0vUdJEYdFzDbVcVSZFK0j4EEVQUyL6DQfSuqOL6IjUZIRoCBQf6ZOlJETUd9I+JIRFmzs2yELL2MzMrJ/FtQjzDellwvGlm259YCjUyz0YbaH9VxwcPibOewcwYqWKiOOt8fSDV7gRQZ7ofluUKjj/2YUyYhnmlGqLKSly6qKHT5GDyOqkos1BJ74BAPPsE0rdlkMBvJRfqqdl1REO7FC2j3+hx+CSzdpyJYwlmjon5dH3zmXvhFsaUszDyo5nGW0x02GVkrc2AT4soTlzX4nhYQ26YipkzlNy196etp4IJoxTM/OXNs2xPnuo8mfcllM5mFXtEzzzqrWJHdBDLm3ziTR9/Vpz1541zINPjlezsqGbrcw2dP2tRSnqGqGU2zzQJzS3mNc5CZq0ELn8xI3sKzG8u8KdpLE7PZb5m6+nvrKP+L4mZTiGUTFUx5VwgE/5V0H2gL04dvFga5cHgCh44jHCnYbv3/F6p4oFPEAsUAWRt9uP+SQWBRxRE1PGjuI3oOoGHRicRT3uJRX+0lPQ0UKlAZusZEzfLW/gsZnDSEaH3P5lZ6Gpm0gYzg6ubeDfeyJN6MvPeR9FKKc5RUSJ3nZpXDkpo509Ati8HXb0wbvHgnu97NrZ8R/W81zg2fI1diAsPP7vwvYIvoQcV9Gqv4EYLX5bofWjq5csyNwWbugeSvFCFV+0QFoVK1H+gI/6dgepHjDQwmuiSLrxIiRlDjMA5wS/9Fgo/cNNE6aQYxh+UOT/JwM/qESSc1PJzvIZ7QSpmS0FszFUQ0NyXY1M9abHHndaObzji4UoDVxdyHZ1Zve8VNTc/Y9yrJ8xd+ARtZzd+hbhTY7QHATc8eZH0kbn+H8kTeFf/oxd///HB45mCeIFrIY4qiseF4TtGi/OQCJY2kVn8JJqGNcxk+JjxfmGm2l2hndaLmlYzozgTQ8gdmYM5BkZc1VN0XEf39kI37Awj6oWKqsOCeOWr4Og+H9xNHgy9/p70/q/pqHGhcTVnei15jvP3p/xp+pTI8k/4lnsfr8EOnBvhwOmhDlzq8oC//Z+Qc/MFP2+4Iq15T0Z1D5ImeGDM9KC2yIGysicn73+gnch/dAs/yuYG0ayBGtMNDQcdtcRfiWLvJJmRV2LY80n4mkVmQmeZGdPTzFdPE07fDOT5GThwwsAKwf0fhaacFSGx7XEojZ+r+FU1iBOSgvV9fXie5sGMCe8pU+s1PU640Pfvl6yp+IwlI59ywPSEW3Me89XjHrZ1DjTe7EDSJgfaHL/PtuZPcIt9RoMEFxKfvmXsIXceVfZA+9udyec8eLrPkyarvNnTRoFheADLfispeh7MkIcSb6bq+B2nR54o49gqmns7Y4nsGMdPWxwjO5pYUBzNlFQDO0VvBf5rwKGDgamJkVw0aHnyQEKqFMrBdyoGLRDnqOzHYXcfug/35GI5d0KCXlOQ7sKr268wzn9GzRlPOWl5wrXWTqie3WfVGgeiFjnwdZkDH1ffZ2I5J0orP2PeVBdSja+p+Ps9f7p4IIV7cHrNBw7+9qZMhi/nP/rRMD2IiZ3UTOyp4e1ULbcWR1DmuoGOXWUinso8ampkck8jDVOM/HvbyM9FMmME/5scxVl2GLj2Us/cmAj+CtJy4bHEYUIZplHRrYqSOG8/mv/ny72rH4hs6kF4azdmlH/N6w0ujHz7kqvbn5Hp8JQlFZ7ydswTpjVxIq6BI6dHPuKMwokXgU/p8/IldqddqfrxHd+D3alU1ZPGHh+pvdqXtpcVnOjkz/H1QYSJmagq9MsetcTmpTra3Rd+LdrAnd8G3v4RWFNZZpnAkV5Cf96tJjMkxUCn3eK3VqIelfSsiw8nS/DUXDcJp8+hnBd680GIks8nPzHik4It/X24Od2Toefd8aj8jqg6r+kgauJ915kjLi/Rn3pOv7OiNj2eUfnIM4rHv+D5aWf2Bruw4qcri5zcuDDPA2FamPPAB/sZCi6u8KOn/Imx00QfnVPRoCgYtdAIr520LL8TSYOnBuYKX9FRYyA5Xc8D4U9ev40i6ZDA5+YGIn/rsa2IYqbQVZriKM5uCmfsKuGl/pOIXBKGdbiaJc1V7F8tcNnLj6KmAgP/82bURk8u/XTnS4/3nL39hhZVX7PkkiuNJ7rSs4krr6q4UtDIlVZXXIkf9Ib0zu+pLXIvl/UktvQjVa/7UvWxgkn9/HEW3F0pSskVXxXDa4UwVeCzNFtLwftwPo4QWkF4/WOiDqPv6Kk8X8TXUUf0Ah1FZ8Op/CaS6JsRNPygpYVWz/AeUdgN1WGuITztNonUs2FMfqlmlOCf+z2V7J0fQFcfBcfCfak90oe3AR+ob+fJn5EerFK6U36zOze7uzO3gTvtO7vzfJU7dwWmjh3qQfsOnlQ8+5G1a3zZfVHwgOB433mBfJ6j5AjCW7RX478glOcjJR4v1jJE6LtNznoqhYgaKA3cfKun1cpwlosZqe4jcUr4rhc6Lf8u1FHWX0u9WImUf8MpFT53XJLEvTWC5z6FUTQvmOqXhL5QKjkbHIilmj+X/lPwpraCekd8+cfbh/ZvvAlWeFF16QfWf/TE7ronv/I86T3AiyaO3rRK8aGXyZcIZwW9I/2oK/Sba18lUQNVvNepOLM1mOvzNawQ3vrxPZHLf8KZs1XP2EcGWl8xcHWmnjSvcBIvaZlaTyLvYhgzHDWM+S4RLTT97YZamojZvdYynJ1dtQwPkFiwWiKgi4YXU0KokK0iv5WKJkKTjNsRyL0L/jzs5McKF9FPexWMXCD0yXAF6u4KRuX6ciHZl82FvnwaocD9joJKZ/ywV39imy6I7oK3768V+CCr2LY2GClb6PaVEvWqarkWqqX+mwiOvdPjc9ZA2nID/i5RRHUJ56DIcSckDt4I4XuTYIq+BDP+iYZSwQF+URKV9kq47he9kyXx6aWI/4jE92wN7VuG0ShSjeMN4SPrCm/zl5LmA4JoWjuQkVkBbB0s9F6VAHQGf6rN8ce0z4+gaX4MeeNHq5oBLBUaz6+ekuAKItcXBLd3UFPDP4STCzU0XCCxq52WT6e13Oir47MyktcJerQibscNBvTHopj2XkexyHtboZ/XirPG7VbTMEZFxdFqbsnCi9uLWT0ncWeuxD+ShEIr8TZZIvyJRF8fDR1PheJzU83U6yoK26lwCVByW2jPvoVBbPULwtk9iHLPg/gyNYha2kByygTxd3gQK7coKaihYqrglMXZapYvDqNjloYZokfqztDy44Wo+04dM59GsK6HnrKXDGx3M/BI+LLVZfRkGXU8Ej6nYIiErz4M92uhzKyj5v0TFanfVJzYEEI/SUPeZAl5mIT6jRZNYx0HM7RUFLOx11Fw4kkN431D6H5UzcuPKqosUdFBeLZiOxVL8pSk5Ch59FNJkknJR5USdYKSyJ4q9j1TEf1IzeZ6YVxtI6H8KWFaq6VWqpbV2TqaNY1E0ULPDOFFgn4ILs03sEdgjIuYV+fL4YTd1WLbLzF3Rhiab8EkvA5hg03NzNZqmm5VU9A2lPH3NEzsJuHeVaLyqgj2lI/E4VE4riYtG2tqCZwnMXichukdQqlZqCazj5rWwse381Hx4oGK5PvCF4k4m9xUYe+k4me8+HxFzY4GoQy+rOHxM4kvYwWOWLSs6B2Os0skW9rqeVXbwMLHBupYBX+2kNnRXmaNk0FwTSSX8sW9YvZahIeRpAtGey0Yp0+htHkbSo0TIRy6FcKme2G8faHBTcTdtJ9E0K9IGtcWmu5eFD9ehlNL4H9xicSQExL/Cc8Vrwxj6rZQKvcI4dquYMZ2D2bV4GDklcF0uhVMD/sQDuSFYj6oIWWDRHC+RLODWoyOOvYdiOToZj27OwoMnG9g7T4DWfcNWIWOSRHxP/YyCO0l9m4Rjvd4LXv2adjvLeYyVk3+9RAKTWGMmajhtXsYTufCqNROg6NOeM6GErpeEi/O60Wf6mn9JZKBF3XkiLp9GqYVHCnR5Y3EBxHPgVoS+7w1XLug4eId0b/+GmoXa6glMOOHmPuOjUWPir2ryUJDVo3A0zeKliJe3T0DT1cZ6JaiJ+O6nhhZz997DRjFb281erY3jeLvrjrm1NMy+LaGmR9CmdQ/BLdmYcR6aYjL1fBsuYbgxDA6iVmPLRGzWF1CFaKnT4ye0Ft6EgU2bXoXIfBUzL7ozdtPtNwV+F+9sxY/wWGLymj5WFZLlQZavnTX0mq5lvBkLd2r6ZgsctZwbiTDd+sxFerpOshAaCOhcZsKbj8Vyf11EVRZGkncND2GunraC3846W04lkIt82YK/3RIEvgoPPXVMP7ZpaGa6HfTO1E7MS/LBmj4EaRhYSeJrQMlWs8zUHWZgVNTDKysY2DfYj2HfkfyoHMEHWKEFximwyR89Fcxu6NztXwrEThcS0evCzrqbYxgmCKSoi1RaKvoqX1Zz+o8PRV/6LGK2J5Zw6nfQEfvLC3LBunwFhw5eWk4cad0bKihw/GtlgTBky59tER0kbjsp0HdVGKS6NEm5bRME3pr2iSJrz0kjveWiBkvcfFvA/NuCs0g5iTwvZiTQAOtTho4Y9VzLSaKivcihS6M4PMOkb+KUSwXGmjBiyhsHfQEeOu5Ga3HTczZiekGyjQU/qxITwOhUyfVE/eOF7xeRse/R7UUThY9K7RWvoeYu/NaHk8Qs99D8PoWLav2ahnmJzB7l+D1rRKFrbWMHaXleV2RGydJzIXAl+kSoS8NSAI3NxoMTBA+fmt9mdMNZJoEG0g/bWCU0MgdfcVvySL3Aqc2l5G5XFtmz3CZYXNlfIfKvK8qEyBmKmubgZKzeiqERjHXNZLUceEcrSDm0FXL7C5a/vMWebsjUeOWxMq3Yj7CJewqa5kvsKpQ4HSo0CDT5mqpIzTKi4paTgkebCr6xHWjxLNXBoo+GEgqMLCrr0ybITJDkWnYQ2aC8I9Te8l0nSGzaKP47rRM5D8ygx6Je/xlrmpl1sbJ1Lwlc3+/TGlDmXftDNxbpWfEQOF5bkdyx6pjvvD1vUdquSnyE9JcYkVHjfA/wqde0bCumvS/uTVME/P8TeKCOE/Zcv/H+RK/hfaYLfDqL1Fn1ywD9iKeTgIXU6bK7D8ic+aGTP/HMhu9ZRwiZKpliPdljBysbeR3kcysFJmqnY3cyJRJC5VxdZTZ0l3E/sxAWA0DzVvpqZceIbyajk5RWiqI+en7Q+KGiGnbijD+tYQRulaDU5GGtkclsiIlMs0S0/0lvO4LPBaxSS4GhguOuVwiaiji67NB5pmIaXOwzO6qRkb9baSfQfikBCPLHI10nm0ktZWRE9uNWKYYOTlMfO5upHmizKbNIv9aA7FCUw6Vo/AeEMndWeEs7akj7ZbowRyJMyoNGdM0pK/RMCtPQw1Rx02i5jW9RP7uCRwScSoPSpx8KDS2wOQOPmJeEoQfayUTdF7myE+ZfU+MOL2JZsWpGOzfxOAzKIZut6J50SuajBbR9OgTzd8vohnhH0242Yi2kpHxl2X0rgYs2XpU/UVtW0VRUCGCa1t1gie1zHkvsbit2DdVw5RYDR0Eviy4KPTwI4ncHRJrZhkYv9lAeTG7P+IMZKyVqTLOyHDfaNrUjmWgeyweb2LZXjOWV0djRG5iqLA8hvpuMTgUxFBxbgwhssjjZzEXx2SimsrkiHjqjBFnE7NtcY3CuUwETmJ+530VGnWJxKHuEtpowQ8iZ19bSdh6CPw/Lvo81MBY0dOKd0ZqdYqlXJk46jWK419xzQ2NpXubWLRi36Hi6hEXw2ZzDNUGxNBaeN2xoq+SXsnYtsvE1xIzLfLbar0B9wMC99YIHBY8tUAvzjxBaNdywquEaCjcY6Cy4PIiUYOiL0a6DI/Dwy0ON3UcJZ/iyDwRx9TWcTS1xfKXuNxKY6nbLY7642JZ2j2aVV1EPyfIeF+QmVNs4IvAlREC9ybm6OkoNL2XmJsGvqIHRJ3TPxvZ5h2H3wQT7udM7LhuIrW9iYmqOMbfjWPnrTjKXoxj+NY4aiyO5fuAaO6IOpy0yVycLDSHwANJaL6dAnPixPpHCqMYPzaa8uKZj84mJv02sS3bxL4TJqp8j2PKoTiqjI2j0e9Yxq2NxbMwmkdnjEg5MsXPZWaLedMeM9DosLjEmusLTFy1MxOsNxGxyUTgvThWG2Lp0i+WqZdiSH0eza2lRqLOiVkaJfJVSWZ9moFNu2yM2WtDPmrj11Ub6a9tDP1io+67Ehr+/Ye6Dezs+621s29+wM6+5yQbtcfZyJ5v4+d6G4niuYYPbfTV2ijsVYJ3w1L29vrD971l7K2RZez/ySxjv+VVGfv0uWXsG06woelno2JHsfZAG7ZhNmKni+cO29jna6NSgY32q0s40baUCd1/U1xayhW/UrYU/6ZRxT98GFBKvMXGC7HX8RE2Lg62cbuPjWrVbIzOKUYqY0OqZePkFBuvH9k4K9YrooSbR0pIv1PCYKcSfPxK2BtSwq4TJUypVsJbfxu9/xP3NbeRKeIZKeKpi427vWzcqGKjjqGYhdeLGX6kmH3nion6UEy78jZmbrTRz9uGLlnkIM/GnyKxr9WGyiTWcLMx4KSNB2KtnxVsHK1azNHKv3CcaKXdPhsBC23MmSbO38bG+KBi7JcVs7daMclOReyfWcTXsUWMeVnEyQ7FnFlTzKBtxaQuLCa2fzFBf4rYpijCc20RZ8sU0fN1ITcqFjK3WQFbD1t5mJTHixt59HG2MegfG6d2iNiWi/PkFTNBrKU4W8Rdn1+kLi6gjjYftVc+bSoVkL65gBkTCsgQnxsMy+dYvpVlkVYqvbPy85KV2xutxM+ysrOPFcuPPGZ9zGP01jy+FedS8VcOl878ZMGtEqrm2Pgu9h73XJxvnY3tgcX8fFLEZZ8COtrn42O0Us/XilpcwRFWfsda8VZaWbTfSkdbHlXH5lHpaC4TI3J42DuHjwE/aeD1kzcjclivzaFyw1w2ds9lkmsO1aN/cLVdNvdfZnKjaSlbr5Rwr3EJg9JEXaba8B5WTMucAoGl+Uy4aqX9SSv+F6xsuGvF67qVMYutLPyTR+K4PNHvP/mgzWZ+ShYDXbKofiyL2muzKL8ii/O7smjzIgtDQRZ+m7JZZMym2f5s5tTNgkeZNN2cSd5AO/vQU2Xsj0/8TYyYmyvlxCx8LeZ530KWTM0n77GVmv9YOXnOyr1rVjaJWtlGWRldyUr0+jxcbv2ktFO28LZZZJ7JpN6BDK6sSufa7G/0fPuVtV5fsTz4xqsH6XRel8HyoZn89T2Tc0czaT8ik5DGmSSHZZDoZ2fvcMjOfn9LO/uAVmXss5NLaPHOxuPiIoYNKaBY5H/1AysTr1hpcMNKa1HbzyutLO5opSAjj4ZeucjdvjNqTRZ77DOx+/yV/iPT+PtqKurVqcQOTeX7kFRCVqRS7JiKiyWVKbvTGBD9leNf0nnaK4OW7TMYXfCNrv6pXPO1s6/jZGf/aqydfa9Xfxj8rISDrWxM/yl69nk+tXVi7xdWyj0StRE5ai1q47Dails7K/XNeZwfksuGltmMrJVFlF0GA5qIvbqlsvjvFO72TqZ9fiLumxNZlJqI/m0SCduTaTM6hVZtUrnXLo0uSWlMD/rCSmUaTs1SefU4hS6xdvYttHb2l9/b2Tt2sLOv7VaKrkEJloBiGmoKada4gBMt8jkXY+WYZKWvmIP/+3dv3w9ZKe4gPkfk4ZqTw6G4LH5LmZxpk86Ia6mc35PCvdBE2syIZ+ZlC/77LaSetnDzg4UzuRb6n43n8uTPmNOSiBufws8xqdj3SuXBixQ2OabwK9rOXudjZ79jucjZxj9cXVfCUS8bHdzF7P9ThObPL9RnC7CLz+ft63x2BOYz52Y+1cJFnGIuCzV55Cly6Pc2i0EXM1m05ytzd6US+V8y2evjcRlv4fhjs5hBE9XXmLhx3ET3EhP1/zXTY5yFchkWMnLj6bUziV3xybzJTKa2dzJTtiSzfb2d/ZlKdvb568vYT1/zm6YPRGwC+1qusbH8ZjF9lhcRPKuQt1d+8eToLxqk/kI/pZBXV3+xd2s+p7Ci8he4tCAHr6tZPFdn0EbUMjw7hfRRScy6Y6H5fTNLdsXRqV00i4YYed/SSLOFRn7aR+O4PhbHySau3DYT/dPCw78TeOmcyMdpSawqSaTG2kSS3f7Q4mQp5wXOq6aW8N5dYHNIMcFHinDt+Isu2/NpmWqlRPRcVjeRt7EC9/79xX+7f3F3Tj5V+1v5Z0senUO+4z0mi1VT03HcmEq3Zil0PR2PfXsLlQX329YZSRZa9O8OQgcL79GwpczwYTJLr8mcL5HJbRbN+C9xzO5kYfbweJYUx/N5egLp9RKoMTCeTNFrB5qXMLddCctCbQSFihiHFtHhdz6Vvay8ELX0TMyjY0geOnE9T85jWT8rw3YJ7N1uJaKtiDM7j3Ubcyn6mEXYtEze9Upjd0oK3k6JFByzMGeBmbLzopkwX2hz4e3W79WTM07PwId6tjnpaS68dNcOBjyFN7Ivb2RQxRiaCN0w6oiFF2oLHw0WvoiaIPBce0zwvU8xPUyFXHbPR/4msKya4IOPufioc+hSNwfLy5+86yY4oEUOtU7nUtUpD0u6yGVKHn498thX6zsZrbOY+TCdsFWpjF6cTEW9hQC1mdbKWAbclrn7RHjPkEhuPNWRMV5H/kMdQW46LhzXUaNeOLfPRvLbKLTgXzJfjxj5VMZEdlMxZystPGhm4UKAmbcbi1FVKaTf+nzGvRUcU9mKj5TL+Bs/2dklG6frWayflsWG6lmYG2axYGEWlpgsbql+kDchl3M7c9EO+UGz1VmMe5jB1JJU8vemUEMZT0KumatL49gUJvS68J4jD0UxUvgvpfCvN/9I5Ai/PXiilqHCZ70fpKWLj5byz3S43oxiVpTQ5/2FN3gvNFmxme5WM+7i7EGSmXdu+Xg4WJk93UrnBlYubxQ135PDVNds9vhm4bguk+XNM/jx7Cu1a33hYO9vrMtMp0ObTDotyaK96AGlwKJq67PYtzyTKvo0TNECX1Z+JsLeQr3NcYwxyEy7ZqDc4ihyzFpWZ0hsFX5iR28N3SZKvIqSKDopcW2P8I/PNdwTPte/gY4lTyMpdTYwtJ2RSW/juBdr5rHRTHGomeWCPz3KWGn+No/sD7lcefaDXRWzsVbOotGkDFr1/cJf7qk4z0mlYe9UwgV/tLuQyqFxaazJSmfC9kyeGzLpvTWTY7u+MV3c5+6cRJUrFqo5xvFFeL32Gj2G1+EEPhExh0m0XKXhdUAwl0xq5Jah1IjT0KU4jNrpatrsV3MqLgTXrhK3U4VvehZJsVJ42zlGfk0xUTlR9JrGTL9XZmRZaI01ebxOzSExIRv/B1k4PM6kkX06U/ql8alDKm4uyewLSKL+P0mMzU1iYXAyhXdS2H0rFZ+1aVz88ZXiml+Jf5TKlnUpdHiTwIXVFqbZGUnYGEX4Ry2PtkpEnNKwyxLKg//UtPZW0e2miuDxahrPCuF0i2BKdqn4J0dJuScqpjwJZoDwxPtLtDzuF8WtejJjukYTO9WMVcReWcTebFUuw7b/YF9hFleGi/7Ylck/c75RvkoaRQEpqLon0bBaPHcF99TaLjDojAVfnQV1+XhSEhLYdyGZR5VSqSI48nFcCmn1U/j3VzJtfZJ5sk5mm06LrUkIm76p2LVYRfneKv6uKK4EJf4ZSi5cUXGymppuh1VsP6HkWcMgHuUH4bRexXdNMLOXSWzpq2NofT21nwkf5yHm29FMee//3+9RNbLJWZSFf3EmJ0dl4tvvG2mpQke8TqFweyI1jRYaXjdzZ5qJhZlxTJtpYp3ORMM/JtoMtOAwJ55yk0S8q1KYLupRt2kKc8UZJn5NJnp3MpMOBTPkYhC3f/uzfM8nvFopCfVSkuuqRP6oZOVmFa7/qIgsUHLWHMjOZv5USPEn+00Q8x6pGDghlMR0if4Nw3m53cChv424ppmo4G+mpcpM3p9MWodlMrtBJns8v3JKn8pp7xR83iZyJ9FCtwlmIurEoBBnX3FYpuYkmYypMtWHGwm5ZCbFxcLcFwncuPSZR0ILDBWxt6kr+P9PMo28koUXUJLR3Y/xPr7UuqOg7O5PaOcqaatR0ri+io3/qXDZK+riq2S2KYDJRgUtPyuY3ieA+7OUjGqpJuRLGNHOWjYNiOLSZpkur2KZ9cjMlwLR/6viaXAkU2jYDPqVfKHrE6HpQlPIH5NEiz8Wpojcr6wRQ80jMou+6/n5Noo7tSP5WFPP4M8Gtjl8ZtyZRG42T+CVwsLIxhbWRCsYovBl9uoPeKV8oO02P9xmBFGlporzZUXfP1Xzw6yirKiDpTCAXf4K8nYo6NnVj5xLgWz+o+RKk2Du7Zb4qNJx/IgBlxAj1aabud9I8JnSwo3Mb7w4lkb9v1J5EZLCEJG7pv3jqZpk5vuVWO4IvHg3Uc/F0Tr8TmvZmCkxaLuWlvkJPDqYSN30RNr9l8TSFt48SvClfngAqnYqqv0I5bDAkPbbQhjwScXl3kEMP+FH2BUFni8UzD7tz8HCIAaJebgu8hoWrKXnND19ZJlBL02srWHhvyQLyuOJBPyTyofaAjt8Uni0LplqvvF06WjBUBjHuQpGpqww4D1dx8ACCXfvMBqEqUmdL2Zm+2d6RyTyvk4SlmkKNjYK4LSo43iLBu+7EutfaOi5N4TbCiWLyn1iZr6CrLsK1vb0o/O1QDoMVZE0NITQ8QIn3SIZs0qm3fU4DBYzSe8spAV/psiSwra3KbRUJnPlTALRf1tIqSV0goeRw6UGdk6LxGWcljNxYawJVmHNU1I+RYmrUYXXv+Js5ZMIehjGsDwNR55JPDwr4Ts9jDkjVSxICOTDPD9sjxW00ih4eDuAPpeUVHqhplycxF/F4ajaytRoGYvXGzNstHB1dCIVu6bQ+EwKZXyTcZ/6mY63LLS/ZebfuBj2nZEZ4CbqWUXHjFUSXTaq8VEquTgvkCp9/Wnn58dkrR+Vb/sRHyw4LEIjNKya+1YlmlGB9B7kR/mHCo4pFBjy/bEuUnJ7kJqjryRWrwknqbxM11kx5O4z0+WEhSXCR1Sdl0ytfsl8fpTAZJGf1hFmfIXOeNHQiPmlgSk1I2jcW8vmjWFc3q7C40gQVPXDx+pLh9G+9Ajwoly4BwltPEiKDqHUrER5IhDHc34036Vg1W4xJx8VzNkZwNLnSpavUXP4k8R8z3Bu1pQ5dDaGSUfMtDtsoZ8cz6D4eDb8FU/OUAtHZaEZvpm4fDSa6atlqm3U4/5bS535EofEfLlHKblcNgC/1gr+c/fGbY0nafnutK3izohkN34/eMvq4wpeTFDwQMzqP+99qdtAwXI3BWbnT7RpoaLRgmBuV9bSuWwkVwfJHDsd+7//u1jcy0J8NwuTvpp5JepXWmgmVOiXaqvMNBKavcdPmbMiP40fRoj4hQYaqOHdfRW/VUGUMSk40MOXe6M82b7GnR6eb5jd7jXW9a5M9nDBa4ELLi0+EP/pA8esH3h3x5uVn3wpI/K03BjIl6sqfniGsnSTlpyoKKLXyrxqFUebo2aqCy0yJcxM7dfi/QEz6YJfWlwU+Ttm4uKQaHbslLnkrxevOlKtEpvSQyi3TMWA1YE8X6Jgiac36+Z60K29G69uuFIm2JnQwS95NOo5foVPGRrzhPiuTznU3IO1Iz2YVtmD3hM8+LLRg5rRHnT584HQq75klfHjeUwQmiwVX1draO2vxS5Mz/7zQquOj+VlczMHFpqZNdTM/nZmVlcwkbjdxLVbMQy+IyMLPXnwbhQzDFpSpkqsaxSMw28lDpMDKGisoNoILzqVuiP9/Ya65Vzpc/glni2f8azsU6ocekLUiSfU2fqIsgPuo23vQNueDlg6OLCj/H2mDHzCf12f4ymeO6l9x9KV7uzv5I7nnveEX37PS8t7Oiz2INzrA6+CfHG29+eT6KW8isGs2SdRulpH+VkGeh6Uif9uJHFBLD3OxbG1kYlHHeN4cclIjs6Ip+C4TekGStsZOLIpQnhNLXK0hgW71UzxU7LlkT+j8nw5fuMDMwLdWVTwGjuNCx1GvODU+ae07fuEAVecqFvLiQrtHKm/xIEKyxwomeLAt3kOrMy+x09/J6p/eMbQdBfOdn2L7th71jZ8z4aTbjSd+J4xC90ZWMuTYae8uSRmv1J4IBFOKi4tC+NLTy0eqyLYf8vAyt4y967Loj9looU+vPIwmuetjUzsLPPXEJnKGgO77xvYekBPuV+6//0dcd8uDR+nqumoVvKxfQB7+ipop/aiZQ8PNk95C31dqRP1kgmmp/hPesLxpU4MCHtM47qORN68z/0FDrhPc2DyQgdch9+n8SMntD2fU01yYWubN8iP35Pg4E5psDtPhngIP+GJQvGRU+m+NPXwxzlASUnzYPqckOjRUsevRfr//Z1rq8j5hG8G6sUa6Bpv4PEcwYO1ZHb5GJg2xiDwRnznaGDcbAPhflGULNBRtoOWxi01+E1WsypXSYuPn9jmqqDCEB8MZT2pKnqj47TXNCvvwhSn55Q8fUrumSckVnvC+jgnKrd04qnqESvbPqR6oiPBMU6cSn1K2vNX7HBxpbSZG11fu9N4vgf1h3nydLsX1474sH6cgjUj/PleXUn7wWpGj9AwZq6Wrrcj8FpjoLaI1X+eiDkrimfDoxi+L4qIpXpaiJ7y9tJzRWji0wJnKq8Xn5P19O4RxZ+mOiYJ/5WfF0bDVWpeNlWxPCkQ775+FB3zJe/mB7rV9uBVyTsyba7Un+lC9qaXzNj6jAYuT3l49CkDtjxl3aKn3BPn7LX2OU0nO+Mb4ILfL1dqPXXjWzWB6e08+evhR9zwZf8CBef3+FGhzydsgwXGF6uwtQpj+0+Jldd1rL+tZ8MdA3tMeoa5RDBsgo46jXRYRunYlKHDsWEk9deH89BTaImWBm746tmXEcn0Sjr0QhvMrabh1H017QW3rjQGYTriT9FhBcEbfHB55sn0qh70y3Bjvvo1F0+7cjTHhTJ3XPi1x4Ure13Y6OhC1jcXuk9xZf+a1ww570aNV+4MMXlwdY8XPTv60nO+gp+t/TBfCiD8UhBdBVdtrqPmqjEUtadEpwItkzpFcXGggb+X6/nzMpwfjlq+ltdSJleiufC5mp1aliu0PBmtZe03CUN5A7GD9MwuH8kbDy2eMYKXa2qwvFXzcbkK3W4lzoc/8ayZH8WVFSxs5sOCPh/IcvegfYI7OwRX9av8nieN3bj/4h3ny7iRE+/GV4/3tN/sztbqHsw0eHC/rBe/AnyYOFhB55Z+VOwewOclQRRdV/LfPBWfTqipdS4MR4XEi0gtp+wieXxIz7jLUaxqFS60lBanXSLPT8KoNiWMF8Jz1RR6xixJtFBJLL4t9FlSJE8Twqm+VUulj6K/qmrQPxTzf1rFS6FDBjsFUi/Aj9p7Ba+bfalq8aFXN2/6Lf3AvOaeOL7ywG+PB18FtvZY58GLKx7sbu/J6YIPXK7jw/eNvjwYo2BDBz/qfg3g35QgUsSMm9epWFpRTcLsELw/aZiYL7x6npYDoRF4pkeReSySoiM6wpZqeRqr4c6SEALmqlFPU7MvJoSvRzTMGi+R/JdEZmeJ8wniHDvCmYqWZo4Sk0dqqFc/GC83FX4VhJfICeJregD1F/uRLXrMuZWCd9G+yEfF7NT1pdk9H8rt9uHhNJHv8z40aeVLlWe+OPZWsFmpwDTfn8eZgeweoOSE0PsNhT95001NxXEh3JyjYfIOiX+qCfzsqeNOz0g+G6JYHRchOFfHsaZaDl7UUOd8ME8/qoibpeLxbhV2i9Q8EJ7Z6KkhKFzDvbUaurpHonijY6uY9Yv3JTYma/CqGMrHcWo8VqjI9VGyemUQbQ4G8PGWH46/FXyOFDG+VfD6iYLeTkLLXxfaaIqCw9MVdBf6vlZ1P6Y6+zO/ZxAJe5R0mqiir4ijZoKaJtGh9HmpYeNFUftaWjbM1vJjlw7nNpH8ehyFXfNI3GrpaPxd5LmVhtHHhH/JULFppRL3NQLfSpSYPEXP3w+mZyMNV09oCLwaRtPCcCLEWjX1ElWjJMbdkLg3RMOOwGD2F6oYNEzF/yvprOOiSts+Dnausbp2t6uLtdau8R17de3uXF271u7ubnHtxkJMmgmYmTPAzBlEShSwKIEZVBjQ99rn/eP+nOHAnHPdV/xChmOY+OrqC0O4XD6Y34IDqV4qkJ63A6i2P4AdGwJYXlZy/sifr20CWNA4iI2TQtg+W0upHjpy3+nY9dRAWLKRFh5mFr80M6KDwtg9CivHWAg9Es7yh1KDLTbCrkeyt4+FYz8qtBlmomuuniSTjgTxRQwIYf70EJr00lJig47FV/Vcu27kn00mPG4Z2dlW4arw4g1Zg6WOz/abubRQ7imaP00490obHU9vaWnaQMu4ByE8WRRC+5FyvTEhzO0aQlbZEBa3CmHThxD+OqLFUE9HxYc6AhqJ7lCNLJ1lZmW+mZ/6i5fbrxDZyELEjnA+LrfS0WAj9W+VXfNsfMu0sEU4JDvbxNwgA9vFu9wtqqNhjHhNrxCm7Azhlof44tk67mzVM/SOkWcPTRz628SOkeGc+mrh76sWkjcKD9UQ//PGRL+moXxdrKdArhU9Qcea0oLv77Wo0eItIrXEiD7SKVo2yfHlJ1kdRPf9q+PLDj19toSxPNfEtRQzB3opvLqicKKbhV4FFqb0jGBHEyul19nYV0HFRzjt4uJIiioKQ33NlNseRl5VPamCYTaLlu2vtPxwXkuZg1r+Ej349zkd9X82sLKpiRWqiaYHTAxqbiNCH0nVjHDWnbIQI7jwKdbM1ZEmmqwII+gvA4Z/9FSvpUeTLJ7ljo7fD+s4fUS8+Xkdj3U6NG7imx7q+V4xjPGCH7uOmnknGqH1WoWivS28WxbOb1UiOFYigh7zImjfIZIPnlKHTVY6VI7Avb2Fbz9LDbZKPGY9refquF9M7iE5GiYYc6+kjrS60psy36VfSn+ODKPggokqH00sEZ186A8bzq1W5m2IJGiNhT0dFR5cMDNxnMxelIkBlU2sdIaREBbKkRgDewQvlFsGRlQMZWtSKLZiRipL3MVEG30Vfuo+WOGAUeHwUQtXfo6gbftIMo+H4zwkHDzIgmOThQN1w3kyTHzBGwUP8RaXX5jxbGXi9Uk9LSQ/+WV1TC8idbgtvRStY8w9Hb1lVd6nZ4zVyNBM4YxmZhY1Ef7OsbF6p41/vkey5rSFWLNCqckK5eqKlyqjUPWBmXt/C6d2N/OmoRmliRn3buLbFppZ7SM+WvBl10CFtDUKG9KEb7wsXOwqczotnGqxFn7Mljk7pPzvM5nlxiuU+KiQekIhZ7lCRD3Bkp1m2GFi5ycDg8rrWSwY/FR65dM5PT/UCiU2VLBpl54J20JZdd9ETBczWTOFw2WGqo9TefC7yopyKjHuNm4nRnD5x3BeNrCw957C3bEK7X8VLm+oEP+Tgn9VhTt1FK5Jf3QVTkk7qxCaqbBf9MKeyha6brZQv3M4H8wWtleysFXeH7lV+MhqYq/FxHXh5GqvzFiMohdWivcVj1D9q4naNiO3uxiw99NTtrWeZQtCqdbLyOfhRiZmh3GwtIlfips5Pd5Mb3lfwAqVbmtVTmxUObNVZWpj8R09RRMWRlCoWMi5JXkX3Cg8rTAyUGGE5PBsVcmlh4WVv1l4M1t02GoLHWIsBI4L5+5P4bh/t1BbvKJyQeGCYE/REWbypdaDA8KYOMLItw4mnt0VThIsH1HLxIxJ0sO1TazdH0q4w8DDJQZeVDFSOsaIulgwPcEkHGrG/08zGWullw+qrL6oMv+xKjGpuGRZe6u4v7DStl8EE4eHM3GL6MIrEdytZ6XRfSvnRLO3vmxl3T3RYmusVPGw0tgVSYupkSTnhfNggYWZgh+e6xTKCqf4HjRxZFsYtA0VnxFK1MhQfFaG0ssaKt4tjOGi75rVNOAYYiClWxij8oycO2Vi1hDBH+nHe/PMnF9lpukxM+8Pq+y7pNJJ4j2oFV0eoTLigsqNdzYSpFdabreS/Vp862Mb91A5IBr+8B4V/SYV5xAV6qi88LNR5icbxlo2hoim3+IZjrLcwuNCqcd2hUTh18pF5P5Hw+iYG8oxk4HFE/TcL9Cxs6V4hCA9EVv0zGlgYLU2jGJtTdi/yJyKfvtF5r3zATOX75g5eFTFX2K95KVy5YpK6gyV24qN8F425v5qY8oZGz0kxo5BwhuZKg3c7eTL8Xioipdo9eo7ZQ7CbPzgkFiLqoR2t+EzL5KJghM5ZSzcEX5I2GTmd0X0yEYTR4ONRAnP+nzTUTNex+Aaej7d1uMcE8oC+V6LbSbSe0iMS8y4rRMePmFmhujhOrtVFk1WeSQexilz95fFxvo5Ntb+YsOw3kbfKiqb/FWKNbXzabAd00A7iW3t7C5h599XKhpZnqsl3qsqbhbp/VUqflbBnlORDBxsoU2C8M1O4RPxuy3zzBy5bUbT0kTGaelP0eHDj+vZMtzA7HNhdG1kYqbkUi+1T58rOmGDmY2C/Y1e2fh9m+Ruk41rQ238WsPG3Q42sqSWV9eptKomsU23832LnZO77TxaamdAdzlX0U7vqnaOlLGzvY+d8ZPsFOapPNRID723EnIonJRtFtr+aqFbusJ8T5lPwZAHokvPNzAxcWkYN8aHcuhpKJ1nGHlUx8ToUmZKTxGNNU28hMxQM+n5sr0iaX/VKjpFNMwKG/41ZYbE/zYYb6fCHolFvH3LfXaKbRSfP0s8fj87q2TlT7RTdaadQIltn6ryW0OV3lNtRMlcHZdalx8awfcB4fw9zcK2SwoLHWb+Eh2dJJp531Uju5PDuFbXyAPh1hzBszaYmT7dTOgQC5t/j6SV4M+OVBvZy8Vvl7PzbrudiV52fG/bOXHdTsFFO7F77SRJvs7Ns6NbYmfLP3Z+kVzGlpJaL1IZ+sXGoGuS/wWS+5o2/t5sJcg7ghE1hBOKKjQ8bOZtqIkuC0wM2Wmkw6dQ5s8wsdkk/XYpnMd9bfj9pqLKLIRKLWbftRNQOwrTz1G8KhHFEJudQ8/s+D+wc0y+d++ynUY37PQ7bcfVwf6/3tMfkD5bIPPUX8VQS7y26K2WMVauVQjHXmgmSGb2YEkzt4eKT21m4sIaGxUFx7zOqzja2WlriaJp1WjS60bzZdYLSm2OIrnQzmuznVlBdmo/stP/ip0bO+w8w057mcWxr1V63FVptFAlTu7r/YNK7XE2Xs4NxyIaO1jmXSN9OlxyO/eQSrTU1/eHaFoPiaGK93/PiInhyeNo3nZ5wYRDUXzvH0XXqlGExdiJ2mrnlOzNs7Sd2x9V7IK7aYJRDeerVBL++0E0yHaThfzmCnljogRTorH9FsvbU7GsrxOL2SOGw7dlP09fML/xCzxuR5HSIYobkrcFMp/35bqDY0UHXBN8lPk4tlJl/B8qE5uq9L0Xi/1JLO/qxVK5eixP68ZST+IdMiOGlQUvSd/63++/ozk14AVDJS+PrqvUOyIxSnz7d6gsi49lkyWWwNuxjJF4Xm6MpefwWA5mxfB26kucraLpnVHA9fLfMHq6aUb2c9ecWeauKbXFxfCNLnzXuRgqa+FOF/pEF5MXFmB1/0aDOW6a8XY3TY0S7hrzZndN+LX//0zMyOUu1q10sWKRi8D5LjrI8c16F86TLmaFuLhftIAO/xZQ/ug3Ssj7g4a4awqWu2tWr3LXpI511yye4a6xznJRa6wLzTAXDf50Ma6ji0GdXewc4CJ+jMSwykXmDRdD3rrwH1lAlRmFdN3yXbSXm8Y7xE3z33XXG9w0T0p9p/GeAi7K9Y6NdlHQ18W+mi58PuQT5JdPg235zFqcz52z+aR/y6fMChc3VIm9WQHJqwooEl7AJU0h9QsKKTH0G51rFhIm31srezBedFHjuot7stepk11s7uFibmkX2sf53K6VT2i3PM56fKXYvC80efKFjGJ5ZDTKp0ZCPnNmu5hvcDHS6aJ3rQJs3QvY1a6Adt9clFJcxMm122120bGoi6jeXxly1EW1tS6KSz6mF3dx/XQ+767msb71F2ptzKVNnpN/Yp2USXHStlkutd/mcnTUF8YXzWOvPg+bRz7tNuajv5HPpGv5uB/MZ94aOTczn1ctJd5rX+mS6qSIxYFfgIuLF1ycl5qdau8iX94zb1ce/yz8TIzLyYRjTtYsl/tMd9J3gZNJB5w08HYyzuoUPe7kVqF8XT6XjpVzqVk8l8JsJ3mvnax/4cRL52TBZSc/bXPCD05mezvY1tVB3/4OXltcPHnm4sB2F9aCfKpXyGfNqc8ge7JvlHs2ctJVfr77PgdbbztIcjoo1VH2PNBJne5OHtd00j3awantDl51dBD1PYf8dzmsfZPDv1k5fC3voG57B5Nw0KO4A++VOQRdyWJ0aDpPbn37X73zUqXX98neffJp2+crW5vk0uWwk6qlnXRu46DhsxwuPMnheXIOLeV6f8i5Pxs5CJbzQ/dl87nMJ2YszSD3UzoNX6TzR0Q6W+SofEynWLMMLEoGdSt8IqZ+Fr+c+kSduhnMLEij+dU00g66a2pdcNMszS3ghfTCr8ddpNXI56Q5l063nGg7O0kf4iBmVw5tR+ZQaVoOS//KYdX2HEodz+FN4xzanPhEIhksXZrOgcI0GsxMIyg0lcy5qWyZkkqXDXKMSuXo8DR0H9LotUbiO5zO3yXS6eKVhmFVGiH90wg44K5Z1N1d4zfsG2/XFDBmnsxZ16/8ku9k80on/z53gC2HM7/lUKtCDh/a53BiXA5vJacJ03Mo7sri+9UM/h6VTtEraZzI+Ujrpe8YUPstm60p9ApNIVGfwrD4FN6UfMvC828pnPeeH6unkh+bSr2qacwomsaLbamYUj9Q96W7Zugzd83cf9w1PWu4aSY+K8CQn88ij8+UfOYkWHJzbqGDwd45DCeHwS1yODg+h2rXpPYvpAf+zeGhZxZjc9MZWjGdWUtSqRX0llkbUnD/lkzr+clsTkgi41AShmtJTHRLJmhbMj82SaGKLYV+GW9Rmn6gQ9OPeG3+QEqnt1TMSua03V0zU+eu+UPy5VfKTbPxegEfh+VTdlwu7c86xYc4iTzsoHVJB4nPc2jgK3G5cvCQOr5d6WDIzw7C4rMYJ32y3pBG+1Yf6e+TwtrgZB4tT8LolkjssATSPsRzKD2evCoJLL+ZQO9BiVx6/IZsiXNzrxRGpqfwU9G3OFun4KMm41O7iGZzorumstldY9wheLrjG2U8BHeteYRKbLWuOXk5wUlFN+krmaWsjTIXBx38EOigTpyD+y8c5C6X1SGb2bp0Zu5II2vRe56uS6HchyQ+jH1FndvxJDeMp7IljgG74wjdFkf9oDiqtIunmFc83j0SKJ76ip9/S+K2IVm8WzI/bE/Gr04yixsX0Xz76q6JeeeuKWFx1wxv5a4ZXaYQv+cu8fd5HOj/mT7fnRgvOfFZ5kTf38lvHZxclzrP7umkXUMnowsdoskdVB6ezcIj6ZybnUb/0e9o3j2FCZWSSAmPZ/K7OJYnxtK7SAydhkcTHvoCbbVoPox6ya2gGEqnCQ9WiKdslwQWpSeSNT6JVpeSCJyXxINhSawuVkTj8UF676m7pt1Id82K19/wbltA1DYXTZbmozn2hZlDJZ//OpkiWFh+vpNLW5z8cdJJzhEny3o7cSvlFL3hoIE1i6iN6ex9n0prqVfyg2Sur0qk2/R4OjSJY+m7F+zPEo0jmqbpCjuRovF+O2Lng2JnybAowntGM+JiLPeGxbNyfwIeCxOZtPE178Nfkzn6NeWfu2smH5P5qC792MVN09lZSJ3twiuPXDw15VPZ5yvNZ+eSMsrJvCpOLBJXk4pOOnRxUnS2kzYy19GCp/u/O7jQz8FPSzIp10qwa+lHxs9O4WliElOLJ2B8HYf315eieexYvqjMXKriM1h86FyVwX1VokTvbRZffbWTnZIDovh96UvqjYgj/lA8C//7/GJwApGvEtga66apIJyqDSjgquiBMZ0KcAx2MVbq7zn5M992Si6/OigMdXDvoYP2gv0meT0wy8GjYtIX5Zz8KD0wPtZBjQ05TA1OxzJJMGPwW57ak0ku/prR4+Jxc8Si6xtF828qZfbbGOaMYFStCIpfimArEcLr4fR9FM6mwkiK5dgIWmzn5ZcoOi2PJblqPAcmx7Ppj3imZcThcaKAal0k1gwXf0xwQd98ilX/QvEKuexo5qR+ZQfbu+ew+lI2xRtm81MFwXk1i8hhObxa4CA53EFAjOxnioN5QZlkSH5Hen1EtyiF4p5J7NLFMzVEZulBNFsn2LkqPvLP+uE8e64wXLzuMvE7Y8+Ir5itsHumwq+hCvVvWqi7w0rfcJXgGVFsrRpL1Zg44cI4+qbF4dUnniPJLsIXC7eOyOd4ty+caJtL/U1OXjVz8GBoNrP2ZxB3Jp3I4YLXwgUfa6VzZWY63/TplPX4RNl6Oex+mENidhZTjqbzc/c06rR/S5WQZPZNeMWvDeLplRFDs0A71UX//+ITIfilEL9fPGsDMzE3zCzIN7POZqZcb/FgNcwM/GimRiUL6/ZF8lx074B+UXz8FkNjfZzowjisX+I47iF66kMesz2+8G/1XGJXObkgGmVklRzSamZSzJhOVFAayftTufr0Az8739G/xEe6uD7StHQapXql098/narjMgj1SscVkcaOdh8YOTUFr+tv2HEynhOrY3lfRPT+B/HUh6x0u6Pw4zAzy3f/95wSA5pGRp71MzPYYaKjGkrWHAPlH4Sx6k8zjkTxyOL7Ar3++x1XFJHzY5lqjCNPG0dHWabMrzTeIvw9xck70SvdaohuScjicpcMav2azs7tqcSWfk8jUwpD/0phdN8UaixM4f6uFOo1e8ve2R8xCx9nFUunaUIaX+6lci0zhY+lk6ldIoGJR2LpXDqKa9tVviRHUjZIockhM5sTQzH46djXWsfVdnoqdg4jwR7K3Q86uozRSX/oyA80cO6rid3vFcwRkXzNUjEVf8Hn5nH0vBvHy8dxBH+LY8ccmbU6Ts4rDm5eySH2SSbjXklOY9Kof/QjQV3eUmxMCqkVk5nTLonc6DdkVU7C92ISC4VXx+xNIVL4c1rjVP7plUq3u++EF5Ip0eA1fyTHkdk9ihfeNul9C4W/KQyqKH0yPoykNTreJodw6a8Q+oVp6ROtY+YdiT1HS15oCPd6a8XD6vi6zUC7tmZe/Gihc6CVY+KJ7w8UzFkZRydTHFdz46glfDZ/lmBauRwcDtFgm0Wbeaax4fsHNlV6S2tjMnu83lBvqeT0lODU0njG/RPP7qB4NMMTWD8wkbTFwnsDUqi7JIUFohnqXk4mXrhw+7YkosWDvuplwXXKRHKSgWoOHUea6jjZWEvYrmDKzA3i+K0QBn3SEvlaS+/uIei6BvDz1QDGy/6WrdAxbnQoze+aybti4VQNlSqC+TcOx7LOIPsoGs+KbgmYD+QwxvMT+moZrNKk82J+Gn/u+4DPtxTaPU9m7LbX7I6Np4/M/9G7sZyuHEuHtbHc6B7H1GlxlG8Zz53SCbQ1vWHBI9EJwsmrmybz+odkpscJ97218WWVkT9265jgDGFGQQj5m7TUTQthVINgrLsD8Y4JpsNFLZ/6atF/96fzVD9WL/Bj3zN/Us6FUMmiY2oNI/vGKexsGcmxZnYCvcWfHo+jYo14btRNILxbBpUmp9NNsKbWlDQcAz5gFU7MlXiuW15zRY1n+MA4FsRGM1ZrJ3S9nUrd7DwUTjn62s7kTTEYCgUntAnM2pvEyIhkAmol8/NPyTQpn8zJAxHYJ+kJkZyXCvPnxJAAnrpCaLpVS+2VIdzJD+abVwg/j9FirxyCstOPvfbnbPr+nPABfpTfE0CFBVq8JuoJfWNi0kQLF0qpPJcZv1snji+icUqNSCA98TVli6SzMDKN6zKnnU5+4G5KCuejkjFNeEPt/HiCVsRR89ULknbbmfmLyu6jVnqHhdNxcgSex1ReZ0Rx9b7wep0Eag1JxH3Gcy4u92NJnWB6ztdS/ZWWImlaJhXX0XyGlmWbg7j4xZebTZ6JT3hGqWO+nAv3o1pIEB+b6Sh6KZSWgxWuRUby0xY777NjSGoRz61RCVibvuHd4TQOm1NRv72nnGjbkMRknujeUKtlAr2i4ihb/SV3JNYyk2xUWWxh7E7Bw71mGh4zM2t5OAtqJ9Dl4CuGGPyZ/E8IZ8rr6NVFT78devQTdVzwCybK3R8l8Dm9rz4Tbe7L9t5+JP3jT9/4EFyz9ORvMXOjeDjtP6q8+isaVWZ0wsYE8tokUe7vZNZf/cj0Eu/EJ4qWe53M3f5JpK5OIKJaPBPvxdD8rZ2oSiqfylmo5zTT7Z6RJi91eFXUM8dHsLvkayZueUOTxmY6TjPxuKeBFSN1pP0ayMK2foz87/ks43zZ6PSl7k0/tiQEseyZjo+3TewqaiFssgp3oohZH8f3pqK3k96Q5yGzoqawq2EK1URf7IhJYkmHV4waG09mfCyO6VHcVAWHu0bQvoHCzG5G8i7rKJwrtTOG4JOi5fxsPe0/G2k3J5SHbbXMauVP4zxfFt725Y2sxbP8+DIzgMvDdfRLNuLyUihaW6Vd+ShGlInj9Ol4Ppx5Q6Jo6EGLkmj5IZkTvsIFDZMJz07k1v14/l0Vh+bjCyr2s3PFZeWzUUH5zcyq7zquL9ZSq0UgU9/7UW+/H/69/Ol+T8+0ljqUAH8u1/Ej4YwvSYt9KT/Yj4XJ/pxtqGOtYELpAwrnyqoM+mjHRxdLj5HxOOe+JrtbEi8OJFLhbDI5MntzRI96pcTzd3gcpYkhQGq1eKrKsGALqalmZk8NY8UfgnevgvH2lr6d7kvwhmcsmfyIJvUeUrZfELEb/aj41JdZNX25OlFiWeZHucgAPvTVceixkcKTCtrGKvo8O49iY4ltH49hZgIBRxIo/3s8AwKT2PZvIrMs0vd54kv2xBK4PYoqFe38ssLK7fMKXd4J95XVM3i3lq6v/amb4kvpiU+YY/Yh86Y3XWz3eTLxLit+8KPM5OdUHveMKmOfs3ObLwXX/Fj5IYgPewTjpb/eRyosGa5y4+coaqbE8mfJeIJbxbNKjk9OCp/+9znk3q9IXRPPt8w4RnaOo+idaA5ctGNtrjI+2cLAigrTPMMYIDMU0SiEvXv92Lz3OXMP+1DmwQMsxe9w4eZt8oNuoYy8RauWPoTN92FFgA+2jY/Ye/oZGQZfxqb50XJtCF9ipfd+NTN9h4XfN6nUrhPF391iqX0jjv134og+GkdTTRyFW2LxvBgvXBZHZfFwVYvEYu8TRYUKdr6HWdlmU/jcwcyKi3qOKFoqhgbQN9eXloWPCXz8UDzdHfb/cxtrz2v4vLvCm1WXGZ55kW8Zl2i4+w7NuE8NwwNeJXnT/6wP05Y/o0ZxP7a7BzD8vJY/A/RExZpp1T2CVTfEP1yWmjaM5unlGLKrxbKwViwXrdGsqx9Fd8nju6mxXPoxmheH7DTqrnIiPJzETQr2JSaK2nWM+EHLyOb+bO7gy8oakpcsb+bd8eJqv1tE2q5Q/PUlpl2/wLOL5znX+AKzYz2pv/QsmzoeY76sTr8eI721J79VukxP+zW6Zd7GtOMu+8338Bh1h20OL34qfwePx3ewv3nA8mU+3Cn2nKF/+1G8fzAj5+ro4xtGxgSFNjestA9WMbe2M1+83PFOUeitUdx6HcUMmaO3w+009oplSIuXeJjsDM9Ted/dRuYwC7+VVXD0MLLpuQ6TTwizPvox8eNzOth9qLPPm07XvYjfepPnp65QIfki5br/S+d+57ix6xyzl3jy8sezJE07xvZZx/D66xiU8mR74iU+/nCdv9/dZtD0O4zccJe7Le7gfsuLf3K9yLt5l/Lh3nRt/ogrTX3J3OKP5xIt30/rKdpDOKCBhUEWG2OMonfjZaZF67cKVGlY1k5YczuTxGNtsaucHP+S3J+iqF/MTo95Kv5BkfRNUDAcN9NmbyhTL4huOx7C1cr+tPrVl8Q+j2j13Ztate5wrvUtjEWuEtvvEnXb/Etft3MUTfUkw+xJpx89GTHnGC2mH6PN3GOE7DjHr76Xadf+JjXdvUiVGblf9h7P393D/+J9/kl4wIY/HhLxyYcXlZ8x8pIfFzcHU/mSjq5djbzwUDhSL4IevVQ0B1UmmGy8+92K1RpJNW8rXY02WqbY2NTGhkYfhSFfZai3StxrG6ZP4UQIDoU1MxO43sCoVTqSToneGO/PulBfvEMecyrrIS/0d3kYcBvfKtcp3ucKLwsvMrX8eQau+Zek2eep/egCGY8vcuzYRQ6/u8SFK5c5G3mVEMst/M54MXPnPbZFe7Pt3ENuVvRh1x0fHr9+hDXpmWCXHwcHBFH/v8+X2A2cvCK+qqZw4iMr+6JsNO5g5ajNQhN3C3u/Sax/WHh6JJxDSyN4cj4cn9MqZTeo1Jxvw1YtnF+nKhwINLEtT7h8ko7fn4VgD/EntqMfRxc843isD0sDvWm75w7jV99m173rjM26QvfiV/gl+DJDEi5T2PgKEZorfHlyhUWVr7PP7xZVE2/z+w93aH/zAUnRDwnd4EPjaY8wr3zCpC7PeXPLl9Ue/iwLCmKgYEzrED1nck0sWyQ+V/L8aoLM0aIIPrtZiG4tc2UUPHpuZoi7wp9LFdxXKdTtrvB2kcq9nipF6tv48ZPo8REKlR6aeFnUwKzJOrYW0eJ/LYBRF/zI/vKc1TUfs3uAD11OelO22F0yxnmx8+Btvhpuoel8i0otbnFo5y1OVbnNFN/bXO7hRfXWd/jq8YBbGx6ye78Pv8Y9ImLmM9b28xWd7cfZuv48NQXwsGsIO8vo8PDS02SfeMdfFab2s+BZOYKIDxbyxcubYszYvEx4JIYxFCMZc02E9zJT56SZ366axWebuS1apLX4gQAvK8cLLFQbJHhsMnFgmIE5S3UMH66lsjOQtRX8+ZLhSyOvZyw4+IipM32oeOUhVZp7c3T0PSZsucPZVC8Wp3gxbOgdHFfuMvOvByxK8aaE8pCwQ4LN8Y8YnfOMWaJF9i/xww1/Sm0PZLHsZdE+LUX36Xgy0MBDiflLS4XtIQrJcy30Eh//d3+FxdXMtAwNo6pOz3TRG/5D9HxcaWBIvJFjEnOQu2BItAnfUSoP/W28TIukxC0L6s8KZUNMHBll4Lt4obHHtMybEsyubf486O9H3iJf/P96xvLqj4kq94jZp3woVtOHX+4+5IvUYeieh9zWS1818GHoWqnn9EeMGP6Ul3HPKfbWl2xPPzrf8ed6aBCXpQfaRWqZOVXH+356OgwNI6qFmUktFGrcVXj3VeHEHYXlmWZW1zexpa+B2wYdFTrJz9fWETxHR+xHHZZCA2d9jczwNDJaCeVkLxt330TyYJ6F11UU/MNMtD5v4MgZHQ8tWtYvF88nfbH0jR8zf/Kj2zTRnguec/j+Myr++ZRrfR5TbNAjOjV6hMcKid/zMclFn9Hv+nOmnvLl7RQ/KjUQvbY0kCNbQ2i+XsuIdjoen9Oxu4+ewg2hbOxkwvrfc3kE1370VajzWaHxHoWqAWZmLjMSsknPj4N0rJqppWR+COv/1NJYcpFyUMefc/QMKhJGxNlQXm/Ts3iJDUdjKyM6WXAUUcirKzo7P5SPZfTk1tRRVt77uSCIs6f8ST/vRz8PP17F+jLvqi8XRCNdn+WLXw1fLlmfE1LSl6w9vqSX8yNxnh/LavjTIDGQlxEhnNJpWTtdx74EHTHf9DRdFMbceSZGbzRjfmPmeD2FGFXhcDELLQ4qeMrsLxXsLtFdz213Hb90DOH3hYFEiDdd+CiYvakhzBwlWveT5Oa9gbfrDPRobePmuAjmbFfokGXm0GIzi68YefxRz81TOk7HaAk/H8IkSyD6Xf5st/sxRTTeRdFgLdb4MXubH7pdfhSb68egmX7kyn6LD/Rnutzz444QFvpo8Zwtda6m59gHAx3vGkn7bPrfMwFXlJBemCd+4IFCkV4WGl21MO+hYFW+mUrvjKSM17M7S0uFNiGMbh3AjVw/vLrILGsCqG8K5kgbHQPeiO4dGEoxg4F6p8MZmqxQ+ItCn3jhnvJmklNCGVhDT1A/Hfv3a3k/P4RWO4KYeyMAbZo/zfT+JJr9WRXlzy3x6b2f+hPUMQCvhkGUXBdCtZ2y/9Y69kbpcLtpwJhqZOVAM55WMzvLK6xvo3DxHwWPahZqlQ5n+6Vwmo2zUKOhwqGeZrxqG4gZrOPnpBDKiL+YVsmflnP8OH7fj7Vb/aF0MI3Fm96sp6esaNy/NodxJcGKMSyCQb9bWD5AoYLWzJ+jTGx1MxDpo2OSxLPwqZaErloyPUPIbxrC6dhgylmCqRYRzLIYed0ihDZyzyUntOyuL973hNT9lJ6l+WHca2LmheDrt9rCD10V9oxRCBKdmPZYIUF6uvJjC4dFz3TZofBQeFNpbmSDzPU8yZ9blRB+tvsz6onUYqEfbx75UejwJ6681GOYjoLOBob/JZ7zghF/8Wfpi23cyYsgrJSFIqUVvm01C2Yb8RDeSf1Vz61IHUd3io5roSPKoSVQZi4wRMvvoVr6R2sZ8FXL9fY6Dp/WcUXmsIQllB27TCy4ZkatILnppZC7RsH1398lCt91k9VZ5vq/Z2P1uKVQWupT3GbmqpsJ11o9Sc11vDOFcEN87aXF/hz+4Mf3FJnPA/7sPxtIcvcQOsXpWHo/THyycEmQidlDVOaKv3ssvv/UzQjOdLRwQvJWaq6Z0bVMGBobefIylM/3DJT21PPXn3oc0peRWvHVoToWJ0t9a+oJvq7n+c5Q/qpiotJ0M3wQHquh8G9fhcCdCovOKLwXbTxWPPJBmY2cMgqhdRWaZph5+9BMYqqJHtIf037Uc7mk9OOyEF5fC2RIA5mNoYHs2xVE9tBgNqwJIctXy6B3evpPMDFJ9OlDud+bDf//uZMqD22UmRDJiVMWhouuOfjFTN2nZsbPMuNKM1FOerz+WiONOxuJywmjfWCYeNIwHk810ryHiSjh4ZkWM4UuwT3xZh27CY6OVRgommKuxFs/xMy1JBPZhUZeSR/8NtuEcY2JYr+bKD7ISHSmgfb19ZzV6OjYWMvFI8E8WBzMgoFaekhfPzqjRXmppfdnHbOehVFK8HXJejP39pkpdUalhuwjfZJK9mcb7adZCfhs4Xi6wl8npL8E392+mrlxw0ym/Py+PZLndWZGrTZTQ16b75t5Jp5qtGDMrUoKjRorXGuq0LeTQuo0yXVHhfveZkJlnyVqS61KGehzU0/KAwOhQ0MZ4R6Ke1MDx0fo+XmcnmSdjhzJdUENLfk9tTyQ2awsc/Bto47+6TreCMdXOGsiXeJ/eFtmzlOl5D6V1BUqDXoL18t8pP9s5ZrewkmZvwrjFDaIjitbXUGV+WwmGP+tmsIU6ZPn8vpjHZlRwbcsjSK+UuL/Q6Gf5N+9i8xBoZkGBSbK20L5uk9P4hcdK6T/3nyVWErrORytY8NVHUOFU2pf1vH3LcGlD1rc7TJrcpwh59dsEL5rrKd+yVCmRxox9THT19/Mfrlv6bMqY0QXLz2m8u9RFcc5lWU7VPa62YRHIzi0xMJqL4VOgofn1iukX1Co/UJiL2NhZmsLzX624NbQgo987R+sYJN6HReM+bRQ/Jz0eDWD6J+BRtZoDNwsrqdSoI5Gh3SEin8YL5qkpPDzzK46zpTVYRS8GCV4NPK5lla9dfgKvs2epmfIgzC+TTPxtquZ17fM1P5o5kfhxiknVU4dUWkua4Ps49YelaMZNg42tGJ4ZWF+lMIv3gpJJuGO9hZiR4nmzw1n2jWZ9zsRXMwMx0E43p4WniQKV4r3d7ukME/6v6uHmaQGJsqOCCPhRwMZ+ToKr+h4JZi1VDzvevEg2TO0dP1DS+5QLeoOLWXlXP+9OlanCLc3C6WIh4krVaQ/zkjcP4nO2mNhqfT6hO0qjdaohE1X6ZJrI7K6DdefEbz3sDDnikJrwbjETIUV2Rbx4JEo061UirCS968VL2MkzY5GUPhrBDPvWygUfn292EJN0XJe0vN1ZI6Nor+Xdjey+aCBtpf0HP9Hz9C6esaInp28QotPXS3dmmq58VhLpb/Fx0m/TxaMmz7ayI7HJvxnmMkSDeUnmOsdGcHluSozWqtEKzaUOCtvvCKoucjClP/+vU7q/UV08dwFFqZ2imBFTyvN31oZW9zGVYsV30ZWnhPJsuqR7NwYwYcBkfTuE8nj6xYmSG2mN1PIaGnmaIIJk+BJu64mdmYZqTA6jGjxEm/W61j7XctHrZYnHjoaSE9sqKinnszth5omztU3s26DmWhfMx4ZCrcChGfNkSyZG87zkZLv5wqxpxS6SF5TK1g4Oyuc1bZIrFlWMvvZWIONAImzsS6SR8sjWLU4gnXdInHbI7F/sBKbEE4rue4SwaDD2wUbZ5vpIzi0XrTafNFmC4R3O1rDKKvX80l477PM2iLpgV7hOlTBmd+bGCktnqzkUDMZW8T/XDAz9Hok4c0sIDqgxRSFXocUzghO5Jez4FsmHPcpkZwttFLT08Y/72x4B9oY1s5G0igrI3+LJPlrBEuGyDUuRfJDw0j6rQinaxELRZcrvGovnC/4d+t3Bbtw0NJaChWPm5l638Sv58LwTdZzqbeeAbX10pd6MvqEceCmkSzR79V6mzkwX3hDOPix8NjdNNmjzHEQFvouD2fIuUjWF7PR2WCj5liVXbsFK6aorHxvY2gfG2vvWdk81MrrX628F/xr9Ep6V3K60Szao4SFngaFy/4KC2Wvj8RzHJK69JCeXTBFuGW0iboZYZQsH8aXWwaarTFQcZjwVYGRfYK1rVuZMQWZSRe9ce6GQvjmcE72s3JkpI38OsIdT1UyK9sp2szO/BJ2jjwWn99VZfFTG0+n2tCKJm5Q0oZBZ6V0fiT3ZN6WJofzU6MIFkyLwKtlBCfHhRO10cJ1wa+nocKdjcxcnmTimnBkWB8jnXeHobYykjfIRGXx4HfeSE7Ep2YG2ejZT5Ucq//7m9he6+yU3GXnxQI7B7ra2fNFeEG+d3KhysLuKl9Fd6wQP6gMk5VrZXcpG/Gdhb8lh92b2hjpa2VlkUhOGhUavJQYRJO0iDJxt6IRnc3Iqeom+uZZ8RafHLpcxf2GSt1aduYWyL0XRBE1KYqpVaMY/thO1lw7Bd3t7G5kx72indG5KpeNKr0EOz+NU+kruXtbVCUkz0Zth42ZWhutV1npHa0wMVG4R2ZrSkeJYavK8gMqvWvbuTIwih2RLyg75iWz/F9iXBqNf6UXBE+JEg0QRaBbFGNS7NTX28k/Yyd+op3V3wWbH6is2Sj9InmIHK+ySuIvHGvjlvDkFNFCl0SXrugQxe6VMTx6GEvY4ViWrIzlamQMHpNj6NknhkvpL5n2/CXLtrzkyG8vSVkUzeTqLxjoY2dWiooifVDtvPDZXpUfRqtsn/z/f2fi2S+OQ73i6NA7jjmd47j6Yxxl8mLx+hDLUGMsk71iuX4wll+mxpJdEMO5+Jf03f+CfQY7gU3tdHiv0ko4vvTu/56xGUfFJXHYpsSxb1AcB9rH0bxrHJd6xFGkbRxt6sn5yFg4H0Pgi2giH0Th/MfOss52lk6Pw3tGHNqpcVwfGsfoWXGMnPyN9GbfmfXITVN+gLvGvNhdc3y7u6bSaXdN4xvums7e7hp3Xxc/PXTxyz0Xk+oV0Oh2AWuVQoyl3TQlUt00VXHXZM5w15Tc6q75cNZd8+i2u+bKY7mWr7tm7UkXbQ+4yDruouYhF9pjLs6dcnH9vos/qhSwO6CAlNbfsHVy0xy966ax13HXxMt1suTe9e67a4bfkmscc9c0v+euKbXNRfhKF0VXuJi2zMWe2S4Ch7qo3tfFn9NdeHq6ePnexYF+BQRcLyDiRCFHXn/nncRYepy7Zs4qd83Hee6ajZPcNaOHu2m8swtYfM6F+24XC+a76DPcxYjeLi6XcNFjVD4G3zxqbs7DcS2PovXy0dvy6bzIxaZ4F18GSA6iCjh9o5BjE79TZLqb5qd1bpod7b9TO6yA5NYFPPNxcSzIRenzkjeJ17e/i+8/SHzt82k+5yvFin9mYo9cWtbOJaRzLpqYXB7s/cKIs3nc98znh4UuTnxxcW1YAY9PFJB1vwDOFpC9oICQSgU4pS5bJb+ferrwqV7AFblX/cMumsg+umfkY1uSx9jBn5lfIZeKh5xMGekk5Hcng0c72XbUSek4J8F9c9k58zO2HV+5WSIfc3w+58a68N7uwmurC5vsN0pyu2aQi4dyzcw2ef97NmNasouWT1w4Vrlo6uaiVqs8Jt/LxfjQyYkWTvovcxCanUPzoBzxQzlUGupgZbKDElOdeHg5KfXSSXK1XN6dzSWl2WeiF36m7e7PtLv8mV2Rn7EU/8KePZ9xSox1ChxkX3egL1tI4VsXcdf+//9i3hKUx0+BuXQ+68Q7x8H8LzkUi8/m9YUsPtbOYqguiyGWbK6cyWHCbw4CnztY+9lBTmknLX908q2sHL85aP7VwfB8B4OLOHku5zdWc/Ig3YHliYNTUx2MCcthckA27aU3x2z+xvEcF8ulfw8a85knsSaanQwp6SRRzSG5VzY37mQy5UAG96dmUCoog4CwTBqcyuKOdzb73XPo4cim08lsHuqzuLj4Ex73M+mzNpNSJzJ5nJ3JmsRPeP+czdLMbCaMy+H/ACt6D314nCSbdVzT6//+AcXu7u7urueOnUexu7u7W49x9NgFJliABSg1chuxILaRGwhsqLABwkBFUH/35/f9Y4+dA+69+37FdT2vE50OF9FnSiGNNuaxvNjCtOr2kh4V7SSrJpUz/E0ZU0tK6TCnhHuriynpZeOxZyFDFPlM7p3HE42V8Torm3Kt/KmbR8HyPFzP5zFjWh7186xsdbUyfL0VVScrW7IsvAy2EK+wEGKyUKmVlVvbrOhCrSgq5yEdm0fxRyv/NLVyO9DCuosW3svsJT0320sC9tlJXJ6Vc+twGc4Tf7DYVIyd3obrriKCvxWw90IeDeKsSH2snHpl5YCHlf9kVm5mWFmTbmXpQyurBlkZnGphYwMLPSbnMDn5E/2l2Vw/kY1rSDanT37id/ZnZE9ykDzMpdIaCyNCLbR9buHtHgsPh1mgloXWUfaSf27YSwaF20n8vMuZVbuMsaO/MeVqMdUX2jgQUYjqdT7dG+Ux3d/K61tWim5aeSXOJk+wEivOow6wMnSxlYm/LCz8mss3x88Mtsum+hozmvZmnDNMDJCb2JhpwrGdmd37zdxLNzPqSTZ1dZ9JTMhh0qpc9hzL5Vr3HAbU/0QNZweJY6G9ZOsrewmRdpIJqnKunfhJgFMJbwcVc7OKjYTFhaRvzKdnszy6iLr/eWelgVL0oWYeE1eI+k/PQ5ZkZeFYKx18LOSvz8FgMzOkuplXc0zcr5lFxvQMzIZ05t1Kp+vIj3yUZ7CyehaJVU38aWamcoGZRY+z6eb6ifzt2ag2mpl8ylGyNLyCpKjIXlIt2F5SI9hOIlWUo7WVMsKxhDc1ihlUy0bp+0IazCsgNjSPxv3zMHfLo+ONPEJP5/PnRAH3pxaw+1AeG52sBE22MPnjJzx2mgnDRHzFDL5OTKPVDSOPNxqpNt3Inr+NXDhiZLrCSO2+aXw/n87iB5msGWcirK2Z34PMxJtMuO4xkTHYUWJ3uILkyXd7Sa44Y6uddpLhR8vJuFfKwLJiVnUoxuOUjU3ni3i1o5AnUQV8Lchnd+sCmq3/iufVQjYNKOLX9UL6tMsndpWY/4YWfPZm86azGc86WSzrJM7X38j6hwZepadyeGEqDX+l8Dg7hT2DUqmbmsquMAMPHxo5Fp3Gk8mZjJhoovc2E4u6mGjawMTRMRUlB2pUkFQc7yA5+9Nesvi9vaRN0G8eVC7n8tNSxh4q4daJYjpULObLEbGvoUXsblnEdpmobXQhuYOKQCteA224rSzipajtozliFqpaqF09G5cwE101H0ncZ2THeQPOE1JoVjeR660TqPRZj02vR5eup0ubBL4MT6ThzBSsUw2cTzZyOSGdf10ycZ+Uxd5LWcSEZfHwvIPE1s1BsqKCg0T20V6ydqC9ZEVBOfMCy0g+95Mnlb/jEV/Mg07FDMm28f2ZDetiG3Ua20gUM9twpI0YZxsPH9hYGVTEXz3zOdzDypuuufx918y4YSYOnEpjbi0jVdqlUnNxAnNW6clrpGdvuY7CrzrGB+l4f09Hcp6Ovk/0hPolIHdJYbTJwIWRaUSmpjOyJIOIE5lMK7CXvCuxl2zKtJeMcbaXuBXaSbwm/+Zxp3KanC3j6OifeI/4hnl2Mb8KbCxJtTE2xkatMBs3PG2Y3Gw4hQodED+/GmxjyKMi8R15VIm28PnkZ7YMN2PWZpJ8yUjj1QZmbE5k5t96SjfrxLxquZgTj3dZPMemxnNVF0udnFjcpfE8m62jn0HPhJ5JDOppYNV2Iy/7p5F4J41jC9Po4GsvmXDMXiI32kn23/9NiuMvfq8tZ8XuMprGlZL+tYTXY4vZnWUjRJzvp6sN8zUbix7ZOOxnY0u0jR9JNh4l28h/YuOKqpAeLlamVrCwqXI2jS6bWP93OgFNjXj4pTD4hZ7r/+mYtSuOLvs1zKumYUYHDeGVNNR4rWbkTTWrc9Q0cIyh27d4vvTTc7J3IiPDUzla2cjCNkbuuhmp5JROWHc7SSPH3zQMLee2UzlpijLeBv8kvOcPAr8V07ZhMceX2ch+WMQzfSEbyr+StKWAcakF1CouZHpXcW53MR9yG2PG2aiwPJ+jja3ci//CowVmGpRn0s/FiHm5gfXqBBrb6+m6MZ42pWr291Hj9U3Fq2ZqfNuq8SlW8e2KiharVQy1U1O9tYaAhDhOZuuoE5NAq9upHDQYGNLNyPMyI/mTyzndp5ywj2UsK/2JZ9EPPoeVsMq3mB3zbBz6XIj79nxK3lv5McHK8TpCc9uL+V1gZa3wx0qL83ExF7LuVRElEwup4mblznYLxX2z8fcyccGQRtsGRrK6peB2RM/8UTpG39JQVqLizH0laS7RFL1UsuelilNbVEzZH03ikkiO9oim2wIV5Z9EL97GMThLR9SPBDp+SmXkdwObGwqN2SH6oCxjjXcZz5eW0eZXKavafqNBTDFVmhczYWcREbfziRS+VVP4cqVqFnaezqHqmS/0u5pD9dq5LP+WS722Vs6/tpJ3No+eggk+l1lwLcrh8V4zl/pnMfqZEccsoXe1ExiTq2PO2jhmz1LzV38lAU8VJOfISfykwJYeTXhcNC6eCtb6yBlSQUGDCpHkVVKx3apmZ14ccS313AlNZLjYnXEpBqZVMbLps5G1J8t49uGn2NMf7KtSgmJSMWHLbYw/VsiJlcLvZlkpi88l6PoXxrXIJmGfme5rzazZY6bqWTP962ezZ2AODcZYWNzMyswKVkydLDQSbBDlYWKNXxp+ewxE/RS611hPC7943gSoMTVR4b5Nwa99Mr7ZydjcXc687QrauijwWSMnPUnGMaMMh+tyqt+OwLGzishaGpYEx3Pvhp5dL5KZJXR2Wa6BW6OMvG5dyqOzJXgcLmaTXTHbzEUMoQD/31Z+Cz5r759D/uJsik6ZGXHNxMzXWbRplcWSlll8OpLFgskmPC6ZGdjpE1W25BLS14LDphyC1pupeCGTr5ON/NM2kf+SdfxaHUflELGjO8WZqkfybJlM+HUw+oggWmwIZ7SDHIu4j+yFjLr/hrGjQxjhHWQsPCNne69IHO6r2HFVg7KWjg1TE2iyIZVtHw3sFrs9zTuNPluLeVmnmLHhNtbeKGL1vnyuPrfy6ZWFBMEtqUJXtmWZKOqbRfzldJKEh3gfNWK3xUjVf418HpqGuW8GsrgsnLaaeVEjm2hnM6oX4jNjMkk9Y2TcIT1hLjH076Sm0kIly1dHUL+BHGndEDbGS1l+TsrGvcHY5snY6SV6tCOMVkVSCsKl3NsdTGB2OC0C5UyRR5E+Qs21s7H8Ft7RsF4SPc4ZCHUyciZNnCNN+NE+G0r7IoJ+5tHwoJVnOy18v/WF6uVmdr010TAwg0PpQh97iPO3Ez6+KJVHi1O5o04luIOY1WZGdrVLIzs1k7WJJhbmmEi/K7gqJItKrz5S3CeOhluF7syLwONfOZULZSQMkjFjdTB+Q6SUtBXnHhzEPc9w/O+Eoy+V8qx2IBU+BzC8qZSrO4IJ+ltGQQ8FT08reddOg9pZS1y/BM4bUtHONjJxcho3pB8xONo4MeorRwULXpgs7rJbsHnZZ8gxsyHUxIyjGawX3HRqmYEixxTa10ig/Sk9TURtagsf9QrTc61TEp9HG1g5Jo2Nk0xoxX1895s4v8JELaGp5YMieFYso09LGY8Cwmm8Rca4q2HM2RREp1Ap352DaLoyjF8lwUzcEYDjzA80GfWB1RH+OG+XUhwXguazjGKPCEqEFt+fEcut0cLbU5Mpamnkyrg0ao/NoG5xHstEP0xiZ68J7dzn8oVZWWbsIk2M+Z0hvNjIur9FL30TSbupJ3u3jmHP4ulYoiHIQ0OLwVqOz9Zze10iE6cYeXAmi8lPg/lWTcarPjJ6JoSx6nsYWxuFk1A1FLZI+bn+A2PCfNDpffAY7EvJskB8y6SMkIeR4KjAq1TJymkaFm8XHpmXwLjXBuw3prEiIpP9v7LwF3q60Wghd7GFiEo5PBEzZE0xMXxtJjmOaQx5buDOzCQ8tukpuq7FMV7DgfNqWs1XMbGKithCNbe26MhepidqiBynAXKa1ZCj6xOOe5aUd2X+qBp6M7i+N8fdfGk1JYAvpkASioNIqienR4doTrkI/QrWMjpXz+T2Btb+MDKreRYVRpkYtEDMp7/Y0xYW/O99oeYPM/6FJhp9zOT5gDTCSgxkliTj7yN4UKqlSgsN7l3UDHom/CdYzm8/OccrRjNQeOwzrQzvWcEobgRy8Zgfo06/50/aB7K2+bPFFMD2FClDq8qosCeCY6g53UvLyqt6nt9P5fsdI/c1mczob2JOOxPLgnPpWekz01+ITPLDxKe7WVhd0pjXzsjR/qnEiTn9R7BetcUxnOqoxs4vmvmP5TQSfbx9MZyb/8loekrBlPbBZJ4J5PBxf+bv9ONhZz8KLP7o10jR/Q6jRh8F22wqDgbEs32nnjJJKr8XGXFumsFPeRZTLBn0FrNSIyUb9xlmTojM5lFbaEBWOo67xN78SaWvLIHKv3WYvsex77Iaa3UVuyUKzE4y2nYLIbtbEO36SumWEsi8m1IuDg7k6DI/Xrfw5d4hf3oPk6J/EsbbRDm39SoW3RccuEbP9k6pjGphJHVFGm/aZuBwJI12wtM965kZGWMieLzIjx4Z1E8T/n7bwOLNSUiETu75oGVYYw3RH1TiPpE87SdnutjHAA8p0zsHcjrJl3UD3+Nm8mJOHSlNfvgzZ/4HooM+YMzyp8ZRKX+1DGdUmZwlGSqyP8ezapGenfapKL4Y0Aw2cu2FkbZC/xaLjOOuMvF9tol/V2XSslka54oMNPNMIa1qAqmvdMR8i8FpqJrhg5ScjZHTeZ3Q5xdBHM4IpNebDzQ47sO9U284WPqKDi/fs/zIew6NfM+KRb5ciAzALUJKpfxwsYcKPKqqOThfS6cRelwCk3E6ZeCt4LRdWQaCnxkYZUnFJzIZ2xQT+5pm0lt4i0MHI/syUpmUlUDN4XraTdHytkRN76Mq6o6J4GotOX27htH7iJS+3QIYtcqHcd9fM2qIJ9sCXrC/yI3H119jK/JC1cGHlg7vOVXVn87SQPyOBxGtkbE+IpKlc9Qsf6dlXXWRPQR/XhQsd9eWwoxuqWzxSuHqmGTO3Uhkj9i9lu3TcGwiMuI+A6sTkxmi1PNgvY572TF4r1Xjv05Ji3A5F7vKqDkniNmXApns9p7abb0xHPDkk+Ull5+74TPvCZ8c73Pm7H1unHjMBI0nayZ4MtXmSXrKa779441Dnfc8XhmA6xwpRXNCCV4vx3WcUuQTNcfytdwUzFtf6Mtv+wSeLUgg8mwC9fsk0M1PT7nYz8dSA//eNdB8l6jt2wTSEZ4gdvffThoqxKtE5ogkfb+cG2PCOXRBSqc7AXQ/4MMHyztql3nwuvMzpp1z5XjTB0gPu9DM3oXdW1xI/uQseNuZR7/uMkN/m0M/brLL4MzMEa48Nz9nSJ4HG+96MvCeJ6s7edBD684qqTsRfh48GP+KTiO9Kfzwno0bA7k6RfhlXxnNNytocVnFkXINmwaLTCjXYVbo6BmhY7bws+WCK2Or6Kkh+NQzRcdt4f01axlY+DuZFaF6Mo7oGLcllg5P1ByvqsKgUzCnk5zaFcMEM0iZPSSAjWt9yOzxjq9GD6ZOeUqf9CeUjLzPs4POfHW+x8ixzrz948ziR8602nuPU6NvsNv3Lhc8XHhz15W2Ti/ZYfXANNuTrxs9uTfdgwVd3am7xp3FHTxZbv8a5Wtv7Gb74dhTyrwdoWyfLse2J4p/J6jZeDKOH0t0zJ8o7id286gpjkVthX6JTNnHSUvXjlqyEuOp3Uh4en4KmqQEToievXyj5eR9kd3ELga0V3KytYIqShlu7iH0Oizl38YBjL7ig7P+HRfE7A9q/ozpY12xBd7n3b/ObOh7j57p91hf4szwWi785+YMX5z5+daF6OhH+HV9SnysO0nlHrQa6Emjw570XOJJ9BpPNpV70rzhGwamevFywXtOdwik6tsg6h4W3KBW4DhXRYRGzfNhIkNW1JKWFcv7vzWU5KnJrKfhh/DYGG+N0HEN5VU17HZNJeFEIqbxeor9dRzKjeeUyKbdlCIvRUcxJkPO+lMyDvwOZqHQs1lTA4jI8eGHnTeOfV5RPtCdN45P0Qc85tfB+yLHujBotQsHy1z4MeMhgQ2e4Gt8wosHrpzKdmNjq5d43fLgzEhPXtZ7RX/Va9Yp3iJ79446172YV+5N3ov37JkfQC3Bbq5nwnks6ruym5JHIm/O7qhhVEQMe09pqHdRjYdZRfEGFcEig04uFdlilFrkatGX3ypSYnQ8eavj5Swd8cPj+ZSlptFeFXcWROL0Us7hMTJOPAmm3z9Stv4XQN957+lS4s2g0W8ZvcuTwR9fMrrTU8YGuNLvzxM+uz9heW1XZAZXzs91Y/fYp3i1fsm3CR58bOaJfaEnawvf8PKzF/bR3jT6y4ecIPF6+J5RIX7s3xXIlZVBSIaEc1ol517naN6YVBxdr+aHSk3zt2oK66vpI3Lo0BHR5LhHsokoPmZH866OirwdKtYfUHHTQ8fUf3QsrayjpXscBxLVuM9SoUuMYMtVuWBbGZ3vBVPsIiXUPpBq4z+w47AP1Rd4c6vVG2RXPJl93IPs9e54H37B9srPGXXzOWsPvyTptTtRzh60He/JnR6vGFz8lvKu3rwUen1f5oPK9J4XB/1YPCeAv/93n3dSngje7vUsnF4hckYdiaL1UxUVW6hZPVdNVl81rU+oCCqM5qE5gkF1FDhnyZHXVRAvU/DtaBSVZinZek1J0wc6Jgn+m5mhZfbkOJbr1QwW/Pa0PIKkJ3I2CCb5bg3moWDhzhcDSRJstL3Je2q19OG8OGPrS2+58egVBe88OTfNk4utPZF38WTjUk9q1HzFhelvqDnTi+QD3nwZ68Poau9ZctSXzaL3rV8GUu4kRZkrMkPtYP46EkatizLOlsjx9Ywi5V8VS/+oaNFQjXOi+Ov5Su42jaRJOwWRK+Si5zIuuclIy5Ex/YKcijsVgmMjcQuNouJcMX/3tfR7GEuol5q521QMPBiJSnBf8l4Z7YwhOFUOYkpBIHlLAvhx+APTTYKTR/jg8krMUY6XyFhe1L75jnNiT87N9WJ2HW8yH3lTqYsP79/6EN71A/tU/tScH8jMTlLqi750E2xwv0Mo5zeFc2K/jFNz5Dw5omDZ4WgW3VXhU6ZiknhNfKxCtjSaf7YquL5EZDuRXzXl4XwV/CcdEM6E5HC2CG/ed17O61YKUjoouDNSx+UhWiQlMTQ9raaXuNMxTSQDtXImS2VM2hlG7etBeG0Q5zgVSO0uAdTs4MvFde/5q9CHA6E+lK/04WA38erjw2zBCnmvfQhb8Z7Cp77sDApgsODvLjekrL8YxJluodQQGe7IDhlTKsop3iYnSzBnWPtIdm9U8ttfxTRxl32iR7HiPq1sUcQ0VPBQnGWYfTjvIkKwZgazckUISx+HcKleONHjZcwcJCe6rTizyI6tR+jouEPLuemxHBN32ndWxegbUZiqK0SekRF0N5xvn4K5nS3Ys7GU4QsDGXkqAO97/jx47MfeFeLcHT+wbq/gGsFfzzI/MGiJP9mfAjiXFsiKR1JUn4PQbQxDMUzG0I8yek2Wo/ggar5BQcXBkfg7KLk2UUXMJxUbq6lJr6RGFapiwYxotlZTEHpEfCYwlMyRgvvEft+/KsW4JIhKqUF8fxxG+jjRu44i34gMceyoDIeuOrrW1mIKiCH/gMgbgmU/v41mmWB6JsrpJ553akEYDi+DqHFfiltrKd19Arm7MpAxXQK5VUXsRaNA4cMB3P4dgO1cIA/speJZUpymBWEeFkqTonDepMsIF7PT85tgrTYR1JkQxdxWSuynqaiepmJEIzVt+qt531NNQraKvheUpC5XUPpexsCwUGa0CuL4rEBkswJYOSGQNmulmByDyPAM48pTGWMXCHbIlVHvggzDWi0Rw+N4XlPDIKGXayqpWNg1ksoiR25tJOfSN5E7x4nc+SGImQWiPv+KXs2Qsm6wlIH9pJgnSAVbSPkySkoDwVkPRwVR83YI1y6Hs1HM/lDk7MiWU2NuBLUtUTTdpiRxvIpHvmKuRE7v0F5Nz4lqSv5S41lLTch0lahLJCdGy9HWD6f4cBCj4gN5/l1kys++VFwfwK7fQoffSLFrF87UlnJ+KOWEXZOzp5oc5Qwdta5okZ+KZe8zoeUaFfuHK3k6KIKgHWLOE2VUri1jkGsYtqwQuh8O5m1QELX2BDFiYxCT1gWhOhfErabBXPAP4Uf7cGoIzx7bSs75m3I6yRUEv4li0hUlE+YJH3EVPilXcdaooupPFWmtBCd3VnNZ5Ldxx1W0Xh1FodjzXn+Lng4L4U240JNWgbTK9if5uT893gSwV2SOsfekTBbaMEDo3ZGZEcRkRPJ7VCSdn+lwWasjubuWxyYNM5zUFKxWcXp7FOsHKDj7QM48UYMdYv6vvJGxoL7Q9bhwWm8MJ6ZrOLnNwxk4N5yOWUJ7zsl47Sj2Y7ucthMVJN2IpGNTJf36q/h2VcX4typ6ivsEX1cJH1fR+5KK4bdVTD8vathc6NuXKK7WUHApW4ZKZMNm84I42l7KIzHXJZIAGh8KYNX2QMLHS7m5IIj8YBnVxW7cehdNZLaS/8xKKgfo6HZWx/ZROg58jOf2QQ1z+qnZLXLPi5rRrDgWwYdlCv40VVAkFxlovpweYrf6tpHztYacUjs5b2rLKRJac+aEnGZtFDR/EsGOVdGkf1ZSKpjkz38qpIJjVqLitUbJvvpKRl6Mxm5fNBFbovH7K5qxfaLwe6zgteipl6jLBd9Q3nyTEif28YLY1elbA3nhJTRzspRTrYNo6hlK0D05hsNRVOusIkDo2Zc7gn9CdNhEntw2XUfc5ng2bdMwVqKm7wMVdslK3sdHc21NNHG/IrlYIQLLWeHVpxVoVgvtn6XgxTwF7z4oRNYXv8uOYvB5Je0XqXAVn9e+VHFtv4r3eiV9+isJbRmF3XUF/UQGvp8j+thR9H+OyAJivvYEyFkzQs7NujLcPUJ5Pj6IZkvEjjSXstdZyg2dyNRCY1qVhjBNJiMiRcFpUZs8oWHtQ8Q9XqjoXlXPdJE/5t3W4S+0bm/7eJomaXDeq8ZRzPSdFBXznqswrVIx1hDN/GrRtB0cTb2h0eyfEE3trdE0+xNNrRdKioRW5TxRERakYpd4zbqpYnN14Y2/o9lUIYoNmxT0PCKnbICcbDG/3ceKvq6Tc3S2nBPt5DQ6IGPZ83AWRYfy53QQ2a+lJIrdyZkaxObLwURHhTKyk/DGd3K8B0RjEnO6vZ2ac000HJmjR16i42u4jsE3dWT1Fu/SePqtjuFYNw3/LVLTSczc/Ipq/hYM2PCDkhppSj4OFTXfLbjwoYpBkeJ5Qmun5qjYKV79RaZcJva56xclk0UvMkKi2FYlgkuecpyryPEUWrpnhvCT6TLmnpCh6yejMDecVmPDqUIYCXtCGL4piCN1g4iyBHG1v/Cdc8JLF8ho1E2OpGME/7YUfRceNcagZnH9WJ7f0fPwh47dr3XUvKHjgshW6dO0JMXGYemiobNc/DmR7zXOgmN9lTxorMIqvPuxuNe9rmo6DFOjG6kmSnjFXeEZ/4r76JeIXp9R8vVxNO0GRtJ+rvANmZztK+XodgvmehdOhNDuu9HhhLqGU7grnK1podTWBVM9MQgnpyCGJQVx1hxCxiihzyYZNy4LFnJXsF7U5YTIDd1z1BRNisW/TgLWJnra+unYIHh0x3wdFn8tl5LiuSFy03NfNcsHqbnQQyX4U0lUBcHq+SpuCYaPOqVGfVW83xP567h4n64mQzz7xRhxh/tK9HWUbMmKIL+2giViLyWCp0J6yJnYUUaHs8J7MsJZ8SWcpglhjCSYageCUDYLou2GIAYNDmFZehi9GsjYe1ZOrVsKPov5LRHzevS2WvwsjrFi/md/09E4WMdQUfsG7XQ0a66lz55YPjlq2NNN1FbMS82FSrwWKdk1UkUtcZeG7mpcRfY4JxX5w0/NPDcxYwfVtBsgfE5w4lcnFX93ENyQFE3s2AhqfBSz4yanqjiHSexBG6Hjq0rETJTJBG/KiOkYwj9lQaSODeJHo2DyJ4UJDwsn3yqjttAAQ/9ILiSJWuQKT3gotGehljFHdawr0NHQV/D/eh3ut7T0ksTRrK+ouZiF0SNUNJqnZE5VJWNuKhkqdD5/jZqPTwVPi3PvCBRnfaKm41mRo5ap6TFELdhYzX6RB2uVq9gickRon2juXlTg6yWn+hU5I8QMjRQsm9FVQYSHHHVvOTOehBN7KpSvDUS9DaHECeaLvy9jwEk5J28omLI+muoThC5YVRyfGUPN/7S0vK9Daq9jk1M83fI12P+txuSl4lW8ks5zlDzfILSwnYqmglVWXldjJ87qki3OWyBYSJz99Dkx97PUNBDz/03wRHvhx8vGC+0S8x/mKnSpQwSvA+XUeSunYbCCtyWRXG0QxVatgvRXcm5HyPicFs7wZeGYRZ0XCm84PEbOLlHrFbsjMW9Wskh4yxnBLgfOxmAO1HJRFce1F2o2Cl5OefO/f76pYsUfJdvETBz7ouLEYTV/gtVUbK3B45GGRXc09KyhYcorNdGCjStvVwsfUNNZePsKkfNa9BC5aKOKOb+i+CI8Q/9HgSQnCulucf/30Wz8EEGo0P5SsXcxTeSkCT5dmCaYpr+c8FA5rb8qeLonmqUJSn6eEnpQIM5wNYaBEVpOVIuj80I10w0qaihVeEpVHNYKdhH1MlxR09WkJuaQhvy3MSzwjOU/we8zGseg66RhWpCo8x1RV7GPsbvU5Ih7vToicqlguD19hUYqoznhFU2FXFHnUiWT3JW47ohG9iyCsSsVuJnlJInZ6CjOOE9wxI2uEQTkR5I3Vom8ntDheyruxap4WRbDpNoaSsVzO/4W/jFbTZCo1Z/GGh76aqjYMZYWdvFM1sXz6U88P4W2a97EMTM4htxLGrZX1Qi9UhMg8qGfs5iFW2p2HRP1n6DGS2h5lRjBOmKOF2Wo+O6pIrytYJ12SoY8iGJqbARTHCLoI868q2Ik03tH0elONE22Kinuo8LhhoaLag0x6zXsqxdDxKA4Ng+Pp6STlo6ftXSfLVjgkI6bW3SENBf7d0lLO0U8ymNxdHCMFZkmhuWXNbxpocE7WWQSUdPoEDUKf/Eer0avEZrhqebmITWPfoi5XynysULJhiDBN1vEDIyIJrdlNKu8o3CXKFHp42hUVcv05Vr+Et8/dbyO/udFnjTqqNBBT/Q4PVOH66lbV49jjI7gjTquftdy5LKWfwdpxazHc21LPIc3xvEuJIZzZg2nYjSE1oihRe8YZqdpuDVHQ9I6weYy0R/BnunlSj54Kel0QsnEjGiclv6fvl9+q6Ou4If0AXosBXr+e5vAoHsJjOydwBKzntfX9Ixy0nO2i543gjXChUbJk3WkCSZ8sV/HpXItS//RkrpAS958La1GatGmxNP8ahxH/tIQKOZ0lYuK+2I36vRT8ayjCsMHHYclem6kJfDf3CSOLEph4dhUZhWnYJmcwvOFyXQNSWTZmwSiByRQ+4ee/Sl6EhR6LvvoST+hJ3K0nkMV9ayK07H0qY7cbULvW4g6dtYyoXMsVYQGrT2topv47i0NEvk4OxUWGOi9xMDApQa2zTIwYriBTDuD4JxU3Gqn4vQ4hR6zUujcOIUsRTI5LZMpi0vkP+cEUVM9inl6LtrraeihQybuHttJzE1kPDuFLoS5Gpj4ykCrdwaK3xro98LAxdsGqh0VP59voH03A2EtDSxsa0Bd38AdBwN+gakoClLItk/B1CuJgU4JbDojvLeGnh+Cg/yX6Pgo+KFvoAEv8cx/cgyYbAZWKA00cTcw9oaBK0cMbN5s4PUKA3MXGWg33cCCVgYsllR2/pvKl58paJ2S6FIqavNJ9Ly/kRVNjLgmGqgRYGDNawNT7hr4LZ7zZp+BQwcMlOwwsG6jeIZ4Xso0Az0dDTxsI+7lbC9Jv2ovEQFY4uNqL2nw0l6y6JW9JNTLXrL402+iPX/h/dcvyjv+ZvweO8n42vaSShPsJSu22EsO/WMvGS0+v/ipvaSKh73EXXxmtq+95I54Dav3mxP+5dwoKSOtdTkbqpVjti9n6b5y/mv3i3Wjf+PQ2k7y8KWdxL/ITuI03F4SuNdeUnbdXlL6zF5yQjzrnI+95JO7veSzv71ENaGccWPKaZ5VRvP3ZQwTr89uZYx6UMaD12UEZpdRbXA51gvlLNOXc2TiL+b89xvrNjtJl5b2ktMH7SWTH9pLVonnXfG0l7Q7IH42xk6S/KWMsclluH0oQ3ahjH27y7B2LaNk60+eKkvx+reUSz6lZAz5SdMfP2n/sIz/qpYzaGU5CaZynH/84ngrO8nlVDvJxVb2kk297CW+Z+wkz2v9Ii20jDWNymmlKGPy4zLG7yyjThNRj+JSiq58p7JrCX2qlLA3r5jUgmJedy2hf9tvdF39g6dDfzJ9ZhmtvpYxaV45Smk5s9v+wnTmFxH7ftE+phyHduKeYWU8PFjGTcTPyspY7F2Gn7jDe+efTOr1g8r7Sqj4spiRjYv5+czGov021A9txDkU0/FwMbcyijl+rATz5O8cMpXi2lbcL6CMkeVlHBJnPy/uujiljF/iuXNEfewLflJp4Q/mDbeTzEkqp6843yOXMv7e/5PMsm/0+VUM4rvuTrah617E9GqFGI595YljIV2KC/meXUSJj41ek4pZ8rqYbvVLcO31jfU1ftCoYyl5u0pxeFYqtLaUccmlfPxSSlLLH9RKLKZGoI1N72w0P2IvOX7WTuIzv5wifRmnf/+kXa3v7NAX42K00e95EYHWAp5czYM8K9uTrNT4YmXh2jzBIgVMVxQy5FsR0aIOBaIO85yKGX+umAFXiml+rRhH52IavShmrn8xuz2LqX2ymHfNxd+L7zZusXF3lo0GcWJfjtpLLn77wxcxd0f+LSO4+Afta5TwNNNG4cIiJkfnY66QR/2jVk4usFJprJU7i604XrdSnGBlze08BuwvYNvcQpwMhcLfi9jYtIg1tYrwrVvE6s5FzJ5QRLtLRUR9LmJSbxv7FtrwHGVjV1wR6SGitg/zCIq2l6SJ3ZlR8w9XJ5dz2Osnf2WWsGhUMbOVRVTpXEDdYvG9O6wEDLFyP8PC6tsWUl0sJH6zcHWjlb8eWYVvi98nW1EZrGSprWT7WrnmasXBxcqjJ1bMXlY2iFq+qpfH1Vt5VIzMJ3XfVxZN+EoLTR65Y6wseWHhUzMHyXitvWT5CqEVA/9Q3rucTbtLKSkrZu9bcfZOhTRYlYfHNStpTuI74i0c7WbB5WkuU2/k0iMvF/6z8F9jK179rFRuZmVYqYW7ry04OFpwGprLUs8culzLEbueQ7UJuaxW5rJlgYWnuRbyl1hJPWLFra+ViUoL/lctDFhuIbyhg+TgR3vJrnX2khbrf5NeUMbtsd+58KiYQ9VsnBN1UuVa2XLKSpffFkq6WvDdl0vlVrm8G5xLzINcLg+1iL5axN5bWPjRgucUC42G5tDZlE1ZipkKT8yk3DRz/L6ZfkFmVuSaqUs2nUZ/os2tL/Tul8tWQy4/JBaOi+f/XZTLhTO5+PVzlKyxOkiGZQn92GMvyfT4RTcxU166EnaNKab/1iJSR+YTFmNl1BorYWoLP37m8nR7Lo2m53L+VC6xom7WgxZWZVpoW2LhzHULET45/NqcTdEyM+NzTCK3m7jjl8XkRVmEz8sixyUL91omLjqbWD3ajCnJTOcT2UyZ8pklq3LIupXDsSlf0GxwlGysUVEyvbqD5OxGe8lToa+PGpZRYXAJ7exEX9uIva6bz6pYK7VWW+nwxYLCyUJKSS55P3J5Nc/CFqOFJXWtrBJ9XVfJypNWFhr/+ESPc2Ykd03E1srC7U86z9emMTPLyMsIIyVaI0a7NBruS2ObJp1D6zI5lifO3sTMrE9m+vbIJuCkGa8rJkKVjpLnLx0lxWEVJV27OUjsF4ta1v/F6Vc/afm7mOIcoR9OYsfu53P6h5Vt561EjRYzJmr1J9FCSzFjZ6daSTlmZfUhMet/WwmpbOXAs1zWDsxmdgMzPjOz6B6SxpvbRh4PMtI210At4duLhbfWmmhgg/Dtvl8MfLlopHROGptufKSvaxanpSZ2J5mQXDXhsdVEH5mjpOZNR8mMRxUle9o5SEKm2ksMX8ppcOAnGX+K2ffHxqgaNr6f+4r6Qx4zdFYa37DCbis9xB6/vmdldoSVOd/EOXOsnDlgpUmZhXqzcznxxsyv0ybGHPrIt5uCC+QGWsSlkrRNcFjnZE5/SqRmzUQOxCWw4Foig6OSeXo7lRcVjRw6kUbkwgwcw7Oo1F70pJWJlT1MrL3nKOni5Cg5K86bonWQTBZzsKCbvaTXvXKKL/5EfUl4yPxifH1tVHErwvHkV/ZVyqdukzzapFkJTLdy2jGPKU/ymH8yn9/GPM7ft7Ioy0LR9RyKzpo5WsnE8G1pTGhq5K40lYeHEsnO1jPuhh71YT2b5+vZJJg1qLVg6b167nRMwGZO5P6NVMrPGnGYm861pZlUvSLmKDQLTleU3J5TQdLsgINE19ZB4vdZeP9oO0ntHuWsL/9J7qPvOBiK+Sxq/fOOjVhrETdCC5nwv/8mTpnPqU35vBIa/vvOV2rNKeRG4wKcH1qp99JC78afeTpYnNk/E5OYhZJ/DOy/kMTY53oKv+koFXw/d7iOUwN0zHukZd2NeAaejafuFS1bPgtum5yA589kdFoDoYPTGNcugyv/ZjLIksGNP/aS51UdJLWbOEjiKzpIdsXYS6ZVtZfsmfCLEf/jn6FlNFn8gwbPivlms6EMtzHpho2+Y2yseFhEpLWQqCuFbP9cyNoTRTSeX8RnzwLCDltp3chCVSehR24mdvmmU7OHkXUNUvGyTyD2q46441r6fImlzucYfEtimFY9hrg6GopEHnLpreHSb5EJH2rJ9NYzxDOJ1mLu054ZKbycxp82H5m4IJNRP+wlfYSOXRbc5i3m+soCO0n8zF886VPO061lzD5Ryr0WJdysJhgg2Ubgcxs+a2z8Uy4871ERo84XMVdexNlONv4THFHXvYjxSfl8HWVlo2sOF8+biRqfhetXI0cvGFj5JhF7kXX832p5m6HB7KHm+EE1J0V2a7lcTVp9NQ1fq6h2U0WPgWpSVmrwvRlPynY9S9smcXaegdFzjFzenUbghY/83iGYuLW9ZKiYlaY7f9HSrxw/wa/K5mUsf/eD4zHF/PvTxuULNlYFF1F9SyE1BhRgVuZRos+jyvUCcr4XcrevjT97bIzfX8SSEXnsd7eQLfmEV7GJcR0/4jjUyJ3wFBw+iNleKHLH/BgaOak58I+KD81VLD6qonmyihWXVVQojybLIYqeu6J5ukTFG3sN0qHxPFugZ+OhJPyOGwg5aWTU3DRmhKYzyPqLn7nlBP1Tzq625ez8u4z4wFKO3vjGxnDBfnttrJlcRIeDBdyJErspvHJwdStL61ix7yk8fp2V9sPyqPbgK/MnFQlf/sq0S1Y29bcQZTCTPNdE1m8jWZ4GPq1L5HITPdcmxFN8Q02FmSpUY6NodSSCb39FiSytZOBhpchaEdz+JOeXo4IThRGEFyqpIO7hsyaerH/0yHclY1AbaL7KSJOW6Zyxy0SeWib2soxuljL6Cs48sPwndyp/Z0PFEhQrixkRIOZkWAHVBLesGGbl1kYL7s1z2eieg/xjDofa5XJa+G250Jk3Qu97Dc2jrZ+VAuFDHeoIX1prZtSQLNpcMzIuO5XHOj0ZZ3QkftVwOUHFjfuRWIPkdF4qp4dOToI2gnUVI7nrLu5RXc7VTzJGnpfz9GQEds1UXG2rYcivePqn62lxK4W9xQZWeRsZcSCdYpEzJCJnRI0q4/4qkQG2lDBCcOdzVxu/LIWEX8rDa73w9noW8t7mMKPKJ9FXM1V2m7l70IzDKeF3ZWYmKL6Q1dJCjmAUi+CQqE1CQ699oq3BRMD5dLy6GFkUkcSv2Xoy/4lnz2E1UxorcXojp0tkONNmhDPjrYwx2+RUuCxnWV05/f+EM7QwDJdJMuwPyplWLZJp11VccNVQr7uO0RsSmByVSpx49ttTRp6eS0PpVEbQo5+E+H+n6qdi3NqKuWpgQ5tfgLZFHrscBU/m5vD5VTZTXcz8ZWdm0GAT2y5lsUiSReM5WWyoYiJJ3O9U60/ceZTLDMFEH7xyMAl2Wtkgi6OvjGg9k7n1SM+Vv7TcTRN3OabijIeCXsFhzCyV4uEnpV9UKBJXGW++ymi9QYakXwihL4JQHwqhXWMZ6rdy2j6PIlOipnlQLPPa6NlZnkjP+wb+XWbkQU4aLZv8oMaGEjzWFBP52ca7ZyK/uORzS8xLhNTCUMF5Krtsplc2U194esH1DLbeSUPz1si/B0QGX2ek+hcjX10yeLfPRD2VmZrqbN70ySbGxcTk+DSeeKeiDdSjSInHs5KGi29VtHsZxUQfGXEHg+jo6E9iVX9SaweRGhrOr9sy/qsVhtZNyr4OUv7xkTK6QghTNskY2E7B0i1Kkhtr2LNfy67WCRx8msrwDUbmJaThdzST2TNFbqpXTD+RnaqtKOJm73ymX7SyY7PgnUtfGF5k5vdtE05VM9mXb+TUeiP7XAzsCE5l71+pyH6moFiQypj6RpHn09hcksWXVmau9DfT5ZiJK+npDPBL4YjwuzZLNOyTKumUEYFuiZyHJeFIKvqzpZ4/Hav4Uw8pXt5hLJ4Wzs40KTdM/vTc40+z7YEE35XSv1aoyMEyHDZGkG9QsdAnhveiT/3rJ1OhktD6gWnsfZLJ9ZEmasXaeHHFxobBRei1eVzYZcVlu4W4p5+xpprxF/xjff+R6z6CJU4ZaKZM4ejlBPQX9dysrOd+vI5KgiGG+yZy7pmBOU3ScXljoruDmeYGOU0d5dTVyPCqHE7OwiBWfPdjgYM/4auk9PIPZqtnEM+dAhj80wdvpQ/OLXx54h5Ica6Ui35h9EuWs/Ckkgc1NMS30uF0KIHgLQaRT4zoe2ZyuDSLplVsbKxTyODVeYyYYKXBIQvVB36hh8bMiesmhsV/ZMELI1G1DPwdksgsNz3Jz3WkBsSTIPZyZE+NqF08B4X3VZudRG6RgRObwzjQPYjkUVJCtVKW66QkFQQwv6k3fxy8qVXJmxcNvKl2KoBIVSDDHgXxUyFj64ZIYrYJn2yi5YVgmDlvU9kcbmSVqPf7JiaWrTMRuTOfA6+tLGgg8uERoafKL7QvMBMTZuL5pQxaacTsjzIwYXwiY9foSYzR4lorhoKragL6qdjzXYn9WzX9swUH9dZz6ls4o/cH0eRhALuqePOpzIsWv71IrOCNYc0H5vYJ4IKTlEFClzbPVbCxVMX1wDiMq/WcTE3Bf5Pwz6AMLHVN6ESuWdbXxOKOVuZbLVQ+buHi8BwW1sqmZq6JAZsy2f/DyG1XA73/SuLVbj1Pl2v51VXDgHFqVn+IxilETv0HcsLDo/A+qsZ0KxD/cR9YVOjF/Z9e1Njjw+LzPkyc+r+zBdL5ajDNT8r5+6wKp3axgvX0pFZMYVhnI4kP0tFpsvDzzSJ+fSa9wizU32nB7mIOv5tnk1bFjHR0Fq/GpnH+s4GZicmcERywpIOO7Ts0tKin5uujaL4K3SrbLCNWH45joIzXL6Mp1fjjIOau5VwfNo704WOaD6ZL/jwWWri9qpzggSqaSmJE7fV0vJnMhI8G/OzTRP0z2Dj+I3PmG/GJMzC8vYXpmV+41CSb8fXMFH/OIqFaOsv7GVnaNJXV9ROY7qrjgi1GJFg1Cy4p8a2qwGmHDF/XMFG3ECplBVGv0wcW9H1PxE0fXkR54/DIh7nX/HC9J6VLkozCNiokzWKYLPgypLvIHyIvrRxlZFKvNLpfMrLSauBysIEGIz9zMtSM+6//y6l29z7y6YmR2YMMHEpOwLWKnoEt4+n5Qo3vMhUvShTcrCcnriSM+GdBJHUKYty3AIZ4iLrYfJCM9eGo2ZuV731EphH6Y5Ry1iKjyziV8JQYmkbpyFAncnuJqEWBgQUidwTnGKhxyECYPJV7M83Iv5p4dMrEzS2ZuFVMo4VCsOKaZJEX9Mz4qaXh34Ilk1Q8uBzFpb1y7leQkRsaRMMFUra18Gf7Ih8WHnlF7c8eRCd4E9HMB2ljHwZO9aHRtvdsMgTwoUowXQfIKT6jQl0xjsTn//t3Fgk0n5PC2rOpOJpT8f2SyoKbKVS7nojLQz1TikxUf2ii2/AskoUXTxa+fGh8KrcHC5+O03H0Yyzd16tRhyoJa6Rgm/DGpKxg5q+XMrJNAGp3H/x+vWJWqAc7NM9Y08KNTgs8mfvnLa+eePOqhvi9wofYjX70bCMlZmQYHeLkrIhScWBhPPFPdMSLHW7TPoGXrxMwfkzghXj/NDWBmYKhfqzTExqdyY966XSfaKT1aAN1hIa13KLHel1LokTDzmgVsUGR+Am2St4XTs9AKSucAsnu9p4/KV7swZPld57zoasbdWLuM+uNM/OrufAx9RkVB7jzI9GT1++8cGvig1fie3b0DqRumyCurJdRcXoEmxurMZfH43hXxz+iJgvydUyvraeogx5fkSEPNRbMWlHPPYMOZz9xxspG3H0NVKucKvYlAWcPHbjEcvuymjYJSv5yUnArQ0ZfeQg1RH9vDQ/g7jQfhjR/R85eDx65ubEo+zGfvjgT9OAutsxbhK+9Rcd/nVlk50LkB2cONLrLg6qeNKvsyaiP7gz46xlPctw4PfEpE4ufk93WE6fxXiQ5+XC6kT9TOwu2kYUQO1vOSG00q86quTNYy9h5ov4ftHwJj+fL7njGBscztJGW7motZZ11NM7QUpRmoO07A2urGljxJolF9/S0e6Ll42oNB2qoiXOK5q2PnNbdZYx+EoS0opQTw/143tKHBjXfsKu6B1O6u2GNf8hinPG4f4u4cdeZcfk2n044M7OdC/NNzizb5kyrvvdpq3vM9Sg3VvzjTnCaB6oiD2p4uvPqn2d8bPIUr6lP6VX3JfY7Pdn1wYvpM99zZ2QgvmuDKBwro/lTBZtE5rmYr+ZZj3gMg+Kp2ieG8HYajDU1PG6qwW+EhiSEHm2Kpde0WI5FGBi/wsC4JqlkrkwQOqbH4a94+kaqWTtV9f//v7HILXKWrwvngF0Q2W5iRs58YEIjHyqcfCOYy4OVJjce8Bg30bfmhbcI3HoTx8ib/N3EmUbXXai74z5yy306TX/EMKUrwVnP0Db1YHuAB2P9Pagl+rhhwks6urxA3sydYas98R7xhlNtfSj82x/vJ1Kay8KoECVH+yYar18qTmjVrJRp8BfZWj5a+ON9FWGDVJgF2xblqUgfpWbvBTVeUWqyJ6XiOiCJzrv0FC/XEdM+lsAzahzOKbm1RkHjCnK2rg0jLlVKlb+FL9l/wHWYD0NXvGPbSk/0pc/pnuvK1YEP2KZyZvuHe0yJucfRHS60sTykoZ0rASpX7p5zw9n4jIlu7swU89xW6cGfpp4sPeTJb19PVmV7ciDhFQcOvMNZ6NjO/r6caiFl/Z8QKkoE712JxNtFhauYLYdFav4er6axWkWfbkp8XkUitUbQJzqSk+po8tap8AoXf/aTCtPjRHpsFpqWrsPLoKV8QAyVx6p5HRnNsYoKtnjImF0aQq6v0O+vASzVvid3ig8193lxdsorAu954PLoOQ0Xu3F+uCs1Gz9htvqx0L4n5CWKe11ww1v6jFHX3cn38GDTUE8iznryaMIrBo9/g+XyO2rs8KLKAG++fhMcMvc9Z5P9ONBMyvEhIVwPkTG4o8h3DVXUzVBxRPRnZJDI6NFKXiyL4ulMBXyQkyK8uvVnOZfuK5hTGsXa2ip6bFWROigBZbG42z0dt520zHqiYVZbNRVHRfOhQI6n8NO8DiG0eCSlJDaAzxU+UL7Gh9vdvXk+/Q3TRe1dUjzYmeXOYd8X5P+/ks46usns68ItUHRwHWxwdwbXJ9jgOrgOroO7Dg6DOxQtVtoCdUmqeVNJ0kKbtNCmQpVShQrSFvjO/L4/spLVpm/uveecvZ/NSkLBI0KnPiJtz2OOzrLH1vCMJ6LjwxbI8wY54TroJdqpLiwb6Ap5rmxa78a7T24czXLn/kMvNrRVs+K1hhflAlj/RMsNOx2jb+tpHWHgd3cDBzL0zHYLZamb+IanwsNPWo711bJTCaLufi0JqxVcT+pYVi+Ur9/CyPzXzI9XJgx7TMQ3jCJd9GX+JwN93oRSkKNwbKEWvZU/b+9rOFtVTYdoD0bYu1FruysuN5zRiw/l6BzZ+qcjr+o4Uj7cASc3B66lONCrgyP3HzjS7sxzBjV0odoUV5aIN1n2uzGxlTsVXT148rc3txJ9GKJTU/m8MNBbXz4nB+JQSeGQ5MRN/71XJcDAzwsGzknv9UvRMddF4dIXLZHTtEyaFUStH/6EuPjhdz2Ar39pCZijECHPqWvR0dbVRNE6E4kfIzk5OZzK+QYqmUNRchUmb9CyZpk/p/QaTu5RY3ngRa3+7tQrc6WfxQVVV2dOBj/n6mknKjd1oqSKE33mOXHk6nPJz85c/u7CzteudBaWK1fXneSLnpTu8MFriZoFFTUYTmg42skX97t+VLwfSJ1ZWtofVgiZEMyhi3pqSh9ePWOg6uIwXg3SkZOmJe3fIDZWDuREhh9xyb7YV/Ml109DR8mXN7ICOSLZH4sWp64KuucmpvxtIl0XSefK4bSWup2ZFcZcKx3JNyRjjg+gYmVfFmWoSZrtQ84LDxb+dGNcHzcyNrpyKtKFzkNdaBvhTI7emfS5Lqwb5UofmSOHuW4s6O3OqEhPjpT4UC5bzb59GoyTfenR3Z+eukCeZwdRx1FL2FCF9U11/GMXwt18PYNEG7beM2B7OYwaLXX8OKhlhHsAqxb70j9Mw5zDGjRyNvdWakjfpOFUrIabGQEkjNey21bLlUAtn5+Z6LLTxEkb8cl+4Xz61Yi9jZ4lv+uYkKGlhnMgZy740mW+hp2r5bwTvenh68Hj7u787erGrF1uJIqO/m3lhn2B7KefG92uCbvVcmfZdQ/+HObD9Foa1lk07G/hJ7wSyM7CIFY81+ImHL5/tkLhV4Vmu4IpHxaG/TwDzaMMlHgY6KDSs3S8jpcXtfg4+hNslKwm/NKimQ+xKd58X6YmqpsG8zEN7cf74rFXeHuElqpntTR10rLf0cTtXSaedo7C9ms4UycaaR0qelQkZzVWYXND0ZT1/syu6YtnMw3e89V83uZDx7He6Kd6sqauB4633Jm/yZ2er9xxK/HgcnNvBl7wYV+Aml7nhPnyfOm2MBBNby2ZKVoedlFofEQhpZ6ORwTTvDgUqzQ9Nk4G8uINIHv7u5yBDaOCqSCz9dQxgH+l7zKm+lDjkAfe5dxptMydM8nePK6jofUL8Y5iPxpcCWKR6Ep1jZbELC0TXUx0qmWipfY14+8ZqelgoLNTKE0r6ugo/D5maRCqE36MLdRwa5iGcm/U4pXiewPU3CrzYYp4hL/cz2utpuJRNSMz1aweq2GcnGNzmwAq+QXRSzTdp5tCjysK2t467sp+xoueZQpjrasg+UD8eH+gAXdPAwe7GYh9H8KBhwoaVRBXR/kyPMaHQSoP1l53o5KXK17JbsxQexNaombSHF/uVQ2i5JGWHaMU2jgpuHTVoS80Md/HxO4nUdJP4cyaY+R8eQNvDwcz4q5CuwCZyT5BHGzpz8OzvlSuKOf/VMP3v4TL/tAQ309DqfRE7kANj45o6CG1jT7ix82oQK7v1LKwoULYVoXM1jq+Cf8+zAyRvBTGbHUY17vpibLTcz9bT5VcPbtW6ZlaJZTuMeJZMufXwvzY21ODz1cv2ld1x9DaDbuabszp5k5/6cmVVTScvufPXQ8tUeIJbf2DGVYrDK0hjNH2ZjKzpWb7TDy7G0lh03BeSlYfI97gnKnD/4xC70gtX9tp2Ts+iOIpgZRL96fhRn9ibf2Y3NOPxlX98Fngx/mrsnd1IPek5/rkacmWXv43SSFNdLj2lBA6zgvl0MtQHs4MZUdBCDkJIfQrF8rh+qH0Sgkh5nIwduI5PjFaYrcGos3USLb2YfhWD1bcdeOyzHMP8Z4aazz4q7Ka369q+Cgzu/qcQofuITQRTV0zxPC/z3jMrRNNJckHfbUmPg028d3jNf10RmqI5ppLwggcGczHbIVuOxVmNFH4+lZLivTx+WMyp+J5d/to2dVIS6ceWn77R0vF91qqDVJ4J76y7rCOQ1+CKdgZyvi3sqerIbw6Fcy9izrqNtThlie1zFIwiMekZyhMeKqQU0NhV0IQwy748eiyhoUG0YoED/Z+ceOGjTuzv7oTWcOHgnoaPouXHRQNihZu6SC68POhgWOPDLyRjFlRa2bQr2acI0xckQxbzvoVXXdLpnY2ED5aMr5LKC3vB9NXuMBTsmOP+QpbpI/bTVKoP1Eha7RCjQkKraTXkn0Vtk4RPb0QzPvFoaxbEkbPhWHU/i0U51Qd1WS2Gsrc7BcvniYct0/OoYNonqtotPGEllf5MsuHAliyWvK76PmJ0WrmzvYmqqcn1se8uDXEBztFzcIevthcCsJLr3ANPYdLDXhNMnK0hxGrB28YUzGatPJm3J9KrdZEYfQJJ3KpkTfiZ05nRZdkppvs13OkNJTzHjreZSr8EG2e0VyHl+S6lyd0hFQNpklGMCunhOJ0IIy2WXJ7FsbhLaFcbR+MfanCgScKi0R/i04HseBLIL8GBxIfEcjm74Fc+xDIhEEBuCu+7Pikoc0CDRXFx5vd8+F5sg9Pt6hJFKYsl6WRLBbAmHwtztekh3QGWvka2XbqFStmRtKiYyw1LNEYJpoJFs3wEJ2ffzyS6MfhZO8xkix8nZ0inp9poPwfBhzWhfJ6nw7TFR3W7sE8rh7K8/JhvH8UxoPf9KIzegKGyd5TwmieE4puWTDnquh4LbyaJJrxc3EQHRcGcO+dH6NW+BGx3Y/pTf1xjfDlehVfNrqL/ozTCD+Jlpb60AM1r7poyLqj4cpoX5rc9COpiZb5jgqXF+o5dUHy2+JX2DpH0bSxiS2xbxh+IJrlI8y0M5loPNFE3uFIKn0Op+FzIzO6GAmuLHlogYHnF0I5O0PHM+G2WJnxkW31XM7So25vYGJdA0tf6HnbQs8vwigN/gzhySjRhWsK24cp3NynJaZNEDN+BrDznB/hi3x5McWXY898GfddwyZZ76JFwh8eauxbqKnRTk1CnpoTx6VOERp+aevPselBPLNRMFqCUdsYGXcygucxUcz1MmFsF4fbjTccmy11Eb1rdkLm52iUZN8IYTzJPF8MXJph4Nn+MP4s0KG8U3i/SvSviehgpKx7tYFyhwwE/25guvB2+Psw7k6Q2n2RvQYrvJqpcEpm5I8vQfxcEUS1akHYRAdwNseXist8+S738fm+dBR27zhCMuVSNTZhPrQYq2bvDA31H2rYc9uXTf99zuhX0YzToiMJwr5vjLh1jeKrrLeP3sTWf+Kw/fGGB/PMXMww8US4/a4qCi+XcJIktz0p0/9PW82TZP6Py5w7SKa5riNieZicl57xew38EB2p86uB+L16LtiFcXVICL5LdTS9rVC8THxV6nH4nZY9p7RMKwoidFQQgdUC5XUDaHwzkD/GBDL7nbDcIQ0Pxb/DJZOYX6lJP6shfJCveHwA89aK/jsr9GwcysQEA8skF3a1MuEZYKLeghiWLTbjajAx/Q8TMTUi2dRcsrRw/pD6YRRM1FEmujxov8J5OduklsE8Efaf1tVA0xcGRjw30LeHZNCDej6cD8N9aQjtcnS0Xq0jTvTXwyB/s1GhSqGWvOnCJp+C0JcF4ThDi9VmLVOttXSxDeCVtS8HV2mo3kPDXfHkwS19ed7BH9+HQVyzVug4XEeNOnoWVJMa5L3Cb6mJ8x9M+AVGs6mqGS/Rq7LcKNoZXuH+2Ij7YgO//RnKzt901BTf3HRJGH2gDnVwCLlX9QTJuX+SuW+eZEC13UCbGNFrydfbsiRr9QpBK337rXUIa48EE9pDh7Pk8jaSCR6otSyVvXzrLV4snjquRBhZ1thrkx/DB/vyuqEvA/f7MrOn5OwRQWw/qmXFDdH5x8EcsDLQsIFR8tVrWst6swpM7PE1YX9Zzj0hiln7X7PjipFXsrak3DCGvAymn3jCseU6Jn4NZn8FPedEp5QimY3eRgxdjbz8YGD0egNWSZJhRJt6XApj+B9hZCSFEbdXMlpaMEtFo+utUqg5VWHsGsmR62VGNivoR4rO7JYatA5inmQC6xoBjBoVyI4nomNntLwfopDxWDK4cE+nw8KmTYw0+voa17smVkmW63XGROavJko/v+bsf58zj/nvMyMGDjfQ07NVGFnjwxi6Vs5Usruv6FLqQplt0d2b24zkTDYSWWag3UEDuspSB0c9u7fr8bDXc8tJT1xIGJ9XBjNwsI5pwkn/eitMl/77FCg5+qyCVR+Fj35atiwTLhA+0J8UzZIsYpyrcHSdDndTKIMK9Ti7Gpgw3kgPP2GOoyZSh5tYbojkhUc4Zy8aadPcSOVkA8lvDIyVc203yEj3W0aOJxp59MnI2Y9GHr42UvWOkT2rZf0djUyS54dcN7BroYH7wjjbZRbmvNOzQhgu+mUI01oEc1kVzGT7YPK7BTNKamhKk/P2UPC8oOAv89RK5rtWmcLn8uIzVqEMPaRHkdrWN8m1FSMXpb8TW5jYvi6SckkRzBDOdR0dzryJ4Ti/DCd/TgTtW79idZj4Q8YrIva+YsS6CAYvDmdFpOz3rJG8xUaM/Yw0rSWPJWu3MkvPX5Vc2s/AHxf0NO4iM3tW9FN4Viu9b7EK4/vwEGLXBPPHPMketsHU7hDC5t9CcAoMZeYmPauaGDBsk33vFq1ba+L6MhNntVFMmBqF259RVJ0QhcvxKHpnRLFzoInnK6W/F0ifSA5JWhnFypqRnNdGsG99OOEFRh7I2fb0N9LWx8jCy0YmSv6Kb2ykt3CvvpPMen8j+d9F64MNeC8zUBSi5+NsPe5/So+t1vOrMIx/Hz1+soc2Ml/vpSaZUuebV0yUDzZxNcXEn6JtO9+aCG5hZvoKM3P2CGefNuOxyYy6u5kNebLGOybSKpsIGhTF1VuRNFYJPzSJZFj4a2zLIrDdE86VFuF0+zWcVw3DcawXjr/kfIcMI8/lnN3kbCuLJ1nEm/77Xqm3gwzsq2cge7iBaw4m5nY1Y18jmktqM7Z6M+vqxvDyyRuM3d4yVPuGeVdjyN4cTVC+/F5ywBHxxprVzeyWdXfTmHB/KXp3zUTxIBO24pVrWoiXpkdyQC08cyiSoW0lL/R6DSXh9FlkpKWw0GWtgUhh0YFnpK8nRrN5ZCxVDsfxvUkcO3VxzBhmYcx4C32HWFhTFkeflXFYLYrFZ90bXsVE0717NO9KzUzMMUvWNPPGbKb6czP/7jITO9XM22ZmwhNM9LAzUWGuicGFUVx3iKSbt3i91Lb3UwM24jcr5DUmOVpo620h3t/C1GALD7UWmvhZaCr3yR4W+hywoGpqYfvjOIb0EF8Nj+XN9VgG7YnFc1ostZPfUtX7DY+ux7D8QTQVjGYiGks9Y6TGF01U/Vsy/A05F9H/pCALR9QWzLkWlAHxHGseT/svFuqUj6d3tXg25VhICLdwztPCjtsWGuy28GGBBd+xFtb3sPC2joW/4+PIORdHWs841j58i1WPaJ68NPNUZea3qyaGe5g4PSKe0OfxbPRPICc5gUhTPJ1WxvO5czyF9eO51DBeslo813rJ41bxeMnrd8m08E32X/TUgts5C/XXW6g8wMISjzjy49+yK9rMlDXvuBuVxIf6iTyokUR1z3dsbZLMvc3JLE1MZmutFC6YkvFsm0yFoCTRm0T6NUng0OJ4Xjyx8FNuP05ZGH7JQmCnFDp4pVC7cSq1/kpFezkVz2epDLJLpcfuVObXSuXugBRSer1j+79J/J1orZrlZq2q/txatfm6tarksLUq9LK1av8da1XqQ2uVjYO1yumFteq6i7Wql6u1qobcnNytVTc9rVVbzlmr8vtZqyp8slKdfmelOvKPlarVJCvV2XlWqn9SrVS27a1VO7FW3Ztrrfqx0VrV/Li1qliuHf/AWjXnpbXqolzTQ65996m1aoJc8+p5a9WartYqn/1WKqXLT5a8KkO5UsaIf8uYuL6M1sfK2K4to3L97+y/8p0a034Qu+EnU1daqR6nWam2TLZW1T1trVoq664q63aRPb3511q166esaYm16umv1qpFnX5yrqSMN7PLqJRSio9TKT8mlWL3s4TPn0oY0rKU3zeV8jSqFH2zMr4uL+OxbxnNlnynUYWfLL1jpYqR6/jIni7ttFZZxlurXjW1UrmllnIusJRJC6xVPT9aqRZ4fmdj/zKa55eyc0cpGStL6HzpKw6tPvOibzHVKhbTtn4xvpeL+a3FF6x3fiPGtYQDl0rpXb+M5H1lHPhQxp693xm99QdnWv7E+dQPlujkZ29KqXO9lDMbSul831q1dYC1yjPoO0NqlWF6WUr18BIWTP7KmoPFHH9cJBmyiN8OFWKYUcjy44XMLChk8uoiDr4qIu5qMfcTvvB0cgkXFpVSNaOU9l3L6DWvjCFLyhg6pIx6RaUg1324pJQ3O0s4qv3MmDBrVXepZSfZ+4hFZeT6lzK9ewmrZ35mS1ARuZGFrHIuYP7HjxTF5FGnfx5+Sh5HDnxkau8Ctkwt5FzDIm7dLKJpj2Juqz9zYMA3NncrYcuZEsqHlmC2lOCeUMJu2U//liXkRn0hQ11E5TuF2KZLPyrWqtGDrVWTr37HukGZsHUJmWXFdJhXJFm4kONtPhFqyqVvWg7PruQQtCuH4VdzKAvOYeKcXJr3yGdzowKqLyqk3M9CPm0qYm1AEc/fFkkvFLFY6rN5UDH7txbjZS/X3V3MmctFREUXstOpEKtphay0yDnITHhFWKl2x8qZTStlgvkzzbYUsbNjIQ7v8wkfkMsvS3I4dyub+A9ZPLubhZ0xi5jl2QzqkYNWk8P1LbnU3ZiPjc8nLtwqYF6FQkKGFvJ5aSEH9xay6Wwh5peFxCYUUjO7kBcRhZLZCyXvFJIeW8D+lI/cWlxOFZws/X7XWrWwrpVq+8gyNvT5RvcvRbgeK6Rah4+Ma5uL64AcshZnE74hi3eDP9CzSiaJZDLm5gdamrMoDs9myqocPj3PYXNeDrFtcvHukUtw71xChufyYHYu9Y/k8kdBLmfi8giY9JHgyZ+o9fYTfUYVcP3hJ/L1uXR9k01QZxvVrbRyKrsMmf+D1qqRYd85vr+UtsXFbGtdhKrwE5MO57J7RQ5zzmcTOj2LofMyeb0wg6p307E9k47DnAyOvs1kQ0gW2UHZfGmQwzi5DauQw7zYbJ7ekdfZmy15LJvDF7J5FJDNhUo51FiUQ4BHDhW/S81VuTTumsuNcTkkBmYLK2ej62ejutyhvOpsnrVqY39r1fK8MpykvxuWl5o/LmS4Sz41c3LYUyWH2hWzqfn8A0tuZDCudTo3lTQ6BKYRmJvGuax0jv7MhKQsyq5n0+lINgGuWax1yOT2+Axm/ZXOgF7paCemE+mZDk8zGD0+k+WuH4i5mSWcnE3PmGxGu2eTtCsb9exsbjXNJjLBRjVxk41qQF45lWOxtaplgpXq+kvRwGnf8Pco4mYdmeOBeVy5k8O/UjPnJ1kU3cwkxi4dp5A0jtil0dspjTev0/D+O528R+9RFX+gkVMWR95+oPn6DOxNafSblca6hmk0Tkjlskb8ITCVsPxUhpMmfpnG5lK5PU/H3vE9jkEf8Ja9/ZubRaUzWdxPtFHNtrVRdbxXXrW5QjlVva1Wqsx1Zax+9IWzMk/2FwpY9jSXr5tzuCL7i92dhd+ITBrKGkti0lBp0qibnMaK3unU+CWDMSulD8tnUXL5A4OUDP59mcYCWUvHFqn0zEumnN077JYkMTM9EVWlJM58SOLN9GTqq1LY2zGVnY3SuJOfxmepSfGSTL53eU/cb2nYzK+oqpRto/p+y0Y1/mIF1asG5VSNU35StUUZaac/U3NkESnTC4i6kUuPDTlM00gfXc9iTnEmPnsyqLstnb7L0ylKT2fOb+95kpHJuBZZREr9qjf6gNIgnY+N0xhelEJhnySG9UuQ+seTcTSeM+vjaTwnnvLT4tmxNZ416nh5vQQ8ghLZ1TSFNy6y7n1pTB6QRiNjKk0ep/K0YUXV1XQb1bMHNqr3DhVUPRuVU7Vo85NN8aVY1f7Mkr5FZO8pwO5rLsmiaWuysyXjZ5NV9IFCYybhae8p2Z7J8NUfmNkri1MOWeTWyKZBahbp7plEn06j9T+pfLV+R6d38dRuEs8DW+ExYaEo7zhCZsTRJDiWMatjiTDG8v5lHJeE3yZ9jMc2OpH+XVOosz2V4rOptN6Xyu21qUzPtVHps2xUCbE2Km8551bJ5VX9K5ZT9XL6gca5lNn9P/N4UhF3GhbycGg+7auLjozMoZNbNq3eZxE0K4szPbLEf7N4VTmbnxuzufMym7+12bStks20P96zaXYaz5+lUHVhAoHN4tF1srA37i2/L46Bg9HYNIrG8NrMSyczB/3N/GMTje2XaIonx7Ja2O9JnwR+T06il0MKrQen4t4zlYgcG5WDrFnlaKOaX95G9da+nOp1mrWqtOYPRj8opdv0L/x9tYjdnqK1lQpwW5dH4E/RlwU5HC6VObXPJuZUNldeZJNTMYenE3Io+COHxZVziCgSvX+XTqdqadz4+Q7llHDhEQuOzd/ST9ZatNZM8gAzW5qY6f/ZxKxjJvrERNEnQPLUf/9+eU328ikat9pxxG+OZ/asRBwyk7E8SeHB8BTub7BRTWpqo7q9oYLqRlg5lVPXcqrOwlRv237nsn0p9658I3tMMZ5Ni2iwS/y/QwHDRuTTYmEuC/xzOL8nh3/mi8avycHOIYc4g/T+iRx8aufQ+FAWf3xPI+JwKnP6JvKwRTy7q8ZRf4Ksp4OZyE0mhu6OIrRXFK/qRPHD9jX5xeFkDAynODGchOqR9Fth4rfm0ZwTpj9XamHb6QTY+44mVink/9f7i8qpei4op6o1qZxq85hyqsVNyqm6xFmrCp9aqXrNL2PYi1JmHish36OY39uJp/oXUnFOIbkLCrA/+ZHo3nnkdshlZpbMQL1cruzL5e74XJY/zuGh1GbErx+YtC0N5UsyN6TP2Sd5xD2GcZPMZMn6ryx9zQ/Jej8k21WtGc5XyadpM41YZRr4PcrAdVsj6goRPBkRhTnFTJXnbykfIPWbkEBK/Xc8mJWMb51yKhfRvlUF1qozBmGiedaqFbusVL4tv9OlpJQNs0tZdOsr8w4WMSa3EL2X+HiPQtZ/+MTbJh+pczyPH6HCI1XyOCdMsvZnPi/m5dHQXrzqRjYHVmWwxpyKj18iazvE47ZP5jHWzGBHE8mXX9Mx1kj3ZrLORAO1KksO+8WIj6eBKsv01DwXyqSEMLpKNuuiCqfy60h+05i5dekt3SqJJjkk4F0/idPDk7gbba0q8BbuX2utanvPSqUN/E5gVBnnqpYR3aKU1xu+8lV47dCHQjb+U8hp0UtzrXySO+fS72IOlaRvnhlzcAnM5deOH/m25BOd3+Ux9UAOzrEy31HiMV9T+Fg7gRqTLZz5Ec24cmaiW0YyK9nIPY0B1/56Gk0II2Gcnl/GGnjko6fi5WBa/1DYU1NHr7ohJH3W07lZOOs9IpkfZ+b+37F0GhnPuAUJvP/rHeW9k5knzO8vbPog6zu/hJcRNbSMP9aWYt+phCkhn3G6VkSwMFXP+QX4d8xnvXjomXo5zC/ORpWVzaSSbA41y6GmMMQgYR3HAR9ZKlqbpMrBf2EWXfakMeZUChNF3yf8jCXOw8yYn1H8cTecvbkGRi8Jo84OHZ1yFNwO6jj0M4S5l0JYGaqwLV9LLVct1VcpeI8MpqCCgUr9w3HtF8Xw36KZUCmOhmfiuVwzie+6ZManfuevC2WUUMa438v487l4wPwSBs3+Qv7gYvJXFmETWsAtUz41wnKEq3KwvZfNTfHnDPGoo+L5nZrI+TtmceFyNjU65rDILYery4TvTNnsapjJoC5pwtfJ2Mt+onvEkrzUjLdzJD+uGrlkp6dkmo7fuyrYFWp5PVTuYxUUi8LpZgpPvwdhWBVIY48g+k9QqG4JpvwZA0cDwnk/xMTOm9Eskpz9vjSepFWJWKcnYJ4srFVcylRtKfWmlDJWmKbxhmLO3ymivvSXoW4BfyzNZc160dLR2ZQbJFx6TPjjehp2C2WtW9J4vDeNNa/kNv09IzNlb8ZsLOIVXTRZDHuUzsSnqQQaEqk4Ph7twjd8bmlm9PpXvK5tJGtECO2aKFz+O4ghJwPp3E1LwBctjesr5EttXP8KIP2RL+bDfoSdDOLdVYXuR0MJGGVk3JtXPG9nZumFNzxKtPDXtXh26RI5PS8Fn/BSip+W0rRGKbcvf6W0WjGO7YvIa1uIc51P3G6fS/vUbNLrZ3G+awb1nqWh7ZvGHlmrc91U6l1P4eHCFAoSxJ8apPHRQxj43Acatsxi2fP3LLBNo5fk+33f4mn9Io6rNaPJS43iYqLM/BgDGQaFexWDmHBdw+W9GiJ7+fN2sRZDlJazmUHsWOvLweUajPYaYU0/HrfRsqbhf99lo6dvk3Di1kbh0SSaxrfEb5bEM/VkIqPWpuCmKsXYpoSq9YTrlCIi8gvlXCTH2efxb3oOYc9kbr5mklyQRlaHNP7+lsJfr6WfhiXRZkYCS6/HM3RVPH3s4plxMYkb4akkhKVxfWo63b6mMc47lezuiTQfZBHOiqZgnon7kyPIq2Wk3Z4wbgxQaP+rN5G1vbn7w4uHfhqc5gQJN2n5K8kfxzkadn1Ws6mBhq92Gh5YB9CxWEuzlcH89c6A/koEmdXMzFz+hmUV47lyN4H101No0D4V0+ovrKxUTPW5RZR/U8jfwwqISM9lxMkc6qwVf//0nijRrrmrU+kwNZnYlgmMOxyPqWo8TVoLL42NY9fUWEZvj+X04ng2lCbyOSqV8LFp7Fwq+WBkKk+sEmhR/Jb4eBOLMyIYd8BItX4GnEbp2Dw6iMFlXqR+9qJzeW+KK3nzODcQ07QgFho03FF8aNPMhw/j1PSrpKHLDw2JLaRvTQo7JurpV2pkjrWJ38dHc72/hZFVElg1JoVefVOJn5DKiIFFjC4u5Ii35ObVkhVjcrm0Modu07JZuPE96yTHfLVOZdjpRL4+iGelm4X9qjgGjY+hwy0zDVqZuVJq4vQRMy/qvsUuNJ6bq1MY+CGVdl5aVGsDmeLlRY0YLxrle3H0uxcHdP40fevLPxo19s1c+dHIlSueXmQ1UjP6Fw3fPvty36JluBLMidFGFm2I5Pl5M5m/xdFS5unc3GQuVkxl+Z+pNNIVMkny67FFBfxomkf66hymLsum/8X3HPVPI6FRKj2GJuI5O5466jj+LInhD3czJVoTL8yR9M0J54NrOENmRvIsycyXg3HUqCUcYufF7RdeOCoabLZoGNhOTb1Krkz+4YLfdxeCq7iSY+tF/3Afjm7U4JoXSFAlHfNviLaZIrDubsZ55ltCusbTRvo8MDeFC8tSefTfZ2jGFpK48RMDXHIJXSg8dTibH30zuRadRrcTqUw2J1JtdTyLD8SRPj+akVPM+JqiuF8vgpuXjCwW7/vU30DcZSN/bn3N+0HCtTFqLF098UpxYXSmC+WyXHiQ40Lbm2643PEgzVrNwe++7Jii0OynXvwunFW+JiLtYrjja2He1ASebE7hj+mpnNiSymDh/12u+TSPlqwvnrFBsuvGgkwGf0ujjvRvrxPvOPUwnqDUOHrZR/PtVzNueZEk1Q+nWQsjvv+GMeSRIp6nsPZUCL+fN7Iv0oXwWBfOZ7hwW+5jFrvy63g3GvzmycFDGmEHLcajei4Ks0zda8IsbFt7o4XfLsbT98I7ppVLISwnmTOiHeNn5XAgN5siW8nF7yS3dk7HuURy4Ktk/KTHHxywsHVjDGuHmTnaKIotH4zEZRjYFR2K5aiCbbiWSqUBbLFWMKe64l3OFdeOzrg9cCGipjuHktTE/CNab6On8TUjruNNeDyJ5rPKwvju8bTYkYDNbeE893gqDYzHdWE8TSWnD76Yzf25WQzVpHOsWxquV1KofSqBxT8sOO0Rrj9pZod/lKw/nMOFBlZeD+PwM4Uvn7W45wTwS0QAB4IDmCt1c7/uwpodzxlw3Bnb827k3lEz9k8th8LD6HzMSHg7E7tGRHOhnIWm3ywcHxXPclnbsCgLM0wWytWK59ez2RxpkMWPthl0mp/G+IGplNkm0mdpPC6P4phWL5rISybejY/gRycj7NfjVEHH9QTxcvHsFvYBjBK/c74ewPM9rmSHOvPL5ecMvudMezs3priIrq7ScqWqcICTkZQaJq4/NjOAWCa0tdBnpnhgovTIP3HkbY9jjV5m8OMHFkrGLx6axqqbqZQo7yiIkbWfsdDRNwZF8kPG+kimXDFinmAgvlwwS2wUrFoGUT3Il14jRR/S/Rk83p0HR53YWdENh6aubHvhzMRZznRJc6HnM3c+1dMQ81BL1r96erUMx1DdxKnWZuqviSYiKYZa895wxymGkcNjmDkums6vzPjkZrB7SBo/deK5W1O4OVsY+LMF7cFYwlLN5I0wseByOKEpBn5sCSXxkMIhKy36v3zp00bDovI+JN13o8KZ55yPd2DuxscsGeHIw2EvWDTKhSv3XNjQxhUbjRs9gryxDPDF/5sWparw7MdwWv5qYmGaiUVtzKhXmJl6WPLfP2Zm/GlmVmMzf9cy0+SJaJec21LvFA5NSmL5XuHMN3HMvC9aIb+3bxHJrYtGTmfqmTFax+x4LZPy/fn7Lw0bM3xYEedG9FcXqix3xHH6E96fsaP3NVtKB9iyqOJDtt17RFJ3R7p2dpY5d+WvUW68eejJsp9qlqwOYJC7wvwDBv4KiCDwexQDJpsYHR3F5plRPJsQxfwHUXzsZkIrfVXnmonmF008zk5hc9ckdl+Kp5mX+HjeW4pFh52r//fdWuF4VzFyMCGUlv8otPkaxCWp8W2Lms+Bnlzr5Ma3es6MX+9A0OaHjDl9lzn3b7Gu/yXi2lyiY9dLHL55i04VbVHK27IWR269e8z6xXY4NHjAgoIHmO0fYr/fAUvwSzKjXOnxxJ0LQ9RsmeqLwwEtXueCCY8zsGN4BGf6RLKnyWtuvA2n89RwjH9KZnUPJ7j/K27YR9ImMwrvniaa7Eli7wXR6WgLxwxxdG8eA73MNFseydAg4ciOBuzydAxqreA0PZDHJ4WrMn0ImOrOandXekY5kXfxmWRxO1rG2FK56BqMvITtoEuMnXCJ3kdvYfjblrrV7lDR8S763x4wWGdH9JxHTL5jT77fMxrtekaHCo/ZfN4O79MPxKPs2NX8EU0iHBjg7szKLW58+uBNw0saZu0NpDBMcsUcPSOthAlzjdhL7gvwMqKrJ5p9zcBTRwNN2xmp8dDIq23hzDr2ilJ9JMvnJjBKMvqjLRZqXRee+W6m9lITRSsiOLLYKP6o5/RnhT8Pa2lzzY8b/TQUHvcmws2Nwvmu3F3uRFrGM2YteUho8zvUmnQTm6mX2DDiEo7jL3Hp3k1id92m1fj7dBr7gMRjdhw4+xCz62PcBtqzMNeeM+XtGWh6xEj9Q4ZOeUjSgke0+mDPyF+c6PC7K3HbPBhjVjPd1Y/3oqd1ioOZdN7AlC8GRvYwkmdj5PtgA1unh6HtGoJnQAgbv4TR4LKBB5KL2//3Ph3xnnX3LaguxJFY/w17Zf7inKI43y8cfbCBoswQNOJpaxKDaL/cl1Whanpc9eT8GTdOWbvi4+6Ek8aBz9ses7u8Hdca3KZd5C3KGt5EeX+THdtsubf8PjPf2VHh1kO+xD2i+byntOxuL0xlz1yzPTXOPmNM6jOS2zuQdtkB646ONHB0ovViF1r1dWdBtg/dj/syoqOWCqd1HJccHG40cPW/963PMjDhSRjfuwez55vC8QsKC50VTgzRMbpzKA+mSZ4MMPA41oBlkwUrz1iq9osm10b22Uwy5k8jJ383cLp1MBXGKWypG8SuKr58nafm9kwPoie40feAC/g5sWqaI3MaOLDpxyM0n6Rerx8wucYDyho9oEF9O1IrPKT7zEd8uGLPy6kO4OXA2LsONDngQK3yjix94sjhFk6E13rO9lUvabDdhZmvXVl70Z3kAz586+PLzENBWOrquPvfe2AeGeg03YBGHq+ICya2lo53PRRmL9PydXwQc+8HUV+4/ntTHW8PhvFiiMzfKWGlNhZGdXtD/g4zLZxMWE+PlMxj5Jpk63bHdTT9qeVex0DapWuoVltN+ld3qvRyY9EQF2ySnOh+zZFLVR3p0MyBU+XsuVHrMf4fHjKn2SNmd35CTO1nDO0qWv/dgd2iqW0zHemX70TnBi9I93jJmo/O+L13ob6XK2kr3diz3J2DM7yYsU2NcZkvUf+9t+ytgmfPMBZvMuDtoidkbwhhXXQESGauYq8lo3IQM/z9uCZ1P1nJj1qVgvhT2OWut44X38J4OtSAY4mZXxuJV+yXHNE4EltvI48/Sgb47zvjU7TMOyE+HqmhUh01Q0d4YDtXenaZCyHNn+Ps7sjuLo7sTZc9PnbgzSwHAvs68NefDhx3dWBodUcmXHHkuONzNvZ2YVM7V15fdeVNoSv7xroR4ORGe/Hj43keJCR682GDGtV94eITfvR8HUR2hMKcR6EUDzcwu5ceu0QdxbMVNszWMrE0kCQ3f5q98mWNs4ZTktc0x4W5y/vRooeWlEHyPNtgPKbriQ82cybbhHGLibK+kdT0MeKQIDy77/8/Rzh6aQC6HA1TlqjJ6efJI/HZGMkYSedf0LyuE6W7Hcnq58j+So5kVJH9tnckYLIjtZ470uKdE+8vOpO1w5Vz9dyYsVN8cqE7Sw978tbNmxH2PkRvUhPZVoNezvFIOT9OXg3k+m0tJ0oVrhtDudTLwKi+eoZc1nFYMszxZ4GM/N0Pt4a+OMt5HG2q4d56Neenqtm6TM2zTxqmdQtCJVnp5lmFkoqhNH5m5nCKiRHbxBvHR/Kvn+TcMj2KScexBgrhaQFMKdOw74XMZIQXE4a6o23tRlXh/Ur3XjBmmxPDk0QzAhzp4+mIVbAjHSc6sWXgC8aOceGRnyvVZY6XL5W/y/aiHmo836k5MlTD8mANzW/5cv6iP4frBPFgpZYvcv4LZuqEA8MoGGPA/4Sex/46iNEy81oAnSr5gknNnVgfbnT3oU+INzHiOYWDhIVm+LBdMlS3bYGkbNUyq47Cu27BLF8mmSbURMi/Jl55RDJGdLf5OgPdS4IZsExhiVUQp1f6Ur2uhtJdPthf8KAw340D7dxw7OWKXysXCis4Uzf+BQFXX7B5+ksWG52ZLlzTKcMV8xM3avfz4EQ3Hx4kqwk6rOHTEl+MA/xpFRxIRlwQqS+0FDZUaOwtrzcumHWpwtVLDEx/K162LZiv1RSKYwLw8dHQc78PQ//0JGSRO0oLd0qvebD1nDdVtvjwOc6HyEQN/RwDSdil5bn8nalGMF/8TPT0MjFtVxSz/wknr4Zkt1VhbH+tUDRIS66VPzZGYdRgNc2G+3D2V0/Gz3VnosmNW0fdKN/FDacSV77/dKV5ezeMh92o+cqNE6KPfUO9sDooeVmY4tJDX6yWBLDydhATd4vvyRw4t1A4sk4hU7TwwLQQouv8//t9uwXruWMbgus2hZ0FgRwrFi6o78OtE+5UK+9GnVsu+Fx05ZGzO9UX+tBlvpph9mom/utLgzDpU7m2/wCFgb8G01aY9GRFM/dWmOiz/DVjLhgZbNJj76ijS2OFvRuCGLvAj+H2GtZKf41qpeZmVx/mVPXmn2WeLJRc+sPOg5YhHkz56UG8zotTq3zI3aNG003D2MG+TDH788uuIHIvazn5Rcu6Tgohi6Uu92Xequl4PCWYGx6hBN4Jo3RLGEljQhgepWCRTNLN05fMQXJGJnce/+1Ky1bOfKz0ki+OrgRJ5nz5lxq7H2rMNX25Ui6Q08labFvpeGoTjOfMGHbkmEksEK05EcW+3uHcypa81iuM0BKFTpJV34wUTd7qx4mvGjLnaRhuLdoaoibkqpqB+9WEy5z3nqUmdaCaxWfVZFfXMClMw/F2fqydG4jnYNGNVC3DZU9PpedjriqsEK/+oFdYXVVH/hUd0dWCifwlmP7bdUxzk9mP1VJ8KwDDAg1PU7z4d5Ybr/Y486Hjc/R3XvCbryuLwr3R5an5vb0vG6oHMlWjpd5S6YO7YfzSX7RpQRzV773h/Cwzt/eZqO39mr7uRgJWGLBpEsKrXJmJbC1djEG8OhtAl8V+PD7gy83mvuzK0nBFNGKdq4aZDhrWe2hws5HzE62+bg5g4LsgIoK0PBGdyp2qYH1Y4eR//+fmRQXNGYWqpxX6nVMIu6GQckehlfx8t3BGR9GSiepANvX05fNyNZcd3OlS6kLs6pf0OPeCZ7NcqP7CjcREH67/I5rpGoj3Wy1jRJdyisL49U9hH2GDk45xGJu/ZbLWTOZnE0fSo8ieHsG6WUZc4vU0mRvCsK8KdYYodPHXcnGslq6NtRivB/GbMMSzekFcWR4o/hRA29wAXJVANOYgmjzW0vsXhdqjFPYfVaj/UDzpnoKv7MdjhYK/zFu+6P2Sm1qSlmr5P2KxSjV4nBybZXhTWdeGm+LO4DbYYIPD4H4f3HVmgMEdBnd3l8HdoWhbSttUk1SSk1pSS1JNWmiTttSwFmsLfPv9fpwrCSfZZ6+91nrW/XDB1ak6dg7WsfGzlunuoXTw0zBonpqRNwMZO9+Hq5WVzC7xYtF7LyZ/8+bteT90aSq+7wrCJVLHjiZ6fPpE0SjVwO1MA3FeBh4MS+FP90S6LbQQE2rmaQMTJ4ZGU7WKkVVFUcxOC+c3pZ78RJk1t2W8/pSJVMiU/6ZjbY6OOWLdOUodxX46/snU8dcvMusHyUTvldnuL/NnuMwUXxnNJZla42Vmv9KxLV9L68uhuGwNocPTYHo+CObymmDm+wRRtleD7ZyaWioVYf4B+Dz14fNlJREjlBzcpmTZKh/mXg8k6Lwa/+VahhyRqb0pkhetjIRXjSbij2jq/Gfk3bVUhuxP4ZfLCczqaGHYUjPDOsQxyc/IQScjNQcY+FA/isyiCPZeCUcqEHucLDOug0zr1jL2P2RaSTINpspY18l0uinTLErGvVjE8UNmzmuZ8S9luv8jMzJXh/mFlrzuwfy5QEPTBhqqVtZQVknDlE9qxkWoyWmspnFFFVVjA7g1xo+ZG30Ynajk8xAfpjbz5WqZP/csKp6vCMLmq8Nf1mMKMtBuWDQTVfH85xlPfEA06dWsDBuSyqHsRKZdstAl3Uyxh4nqTWLIWWfk8g8DY3YYMIREkXw/koxjeh4elHEuJ7NgoEz/PTIHvWTaiDga9NHTda2eg0v00FvPYhHXjmiZX0RMHrd1vHmopcL3YDZ20DD6oJq9o9W0/0PNnWFqvlQR8RxSYVUFcrpOAKM6+fK0ichNrJKqI304q/Bn+/lA7llV/FCrGd9NS8pumQ6vIxmRb6T8s3h6HDSz5KiZCVWtTDiVyjtTMkW3EnAfYmHaSTOjjCLmV9F8PGFk6CsDy7YbaN4tkuWj9VTtLLN3lI7jIq5noi6PVNczs2IYxU/C8FgQxq9X9RT9okcr8uSzSuRyjo5lh7WEPAjh7wINq96pCY9Rs0TEM22PivbPVHg9VXFqooq7PoEcKfTH+YQPayKUOOUqybvlS9CMQEb9qyLpjJrbU4PodF5HxHk95+wGArfGcmeXmRNJZkozzCwNSWVjj1R6vExi03ULHuFmBr0x8Tg7hsKVRr5fMpCmi2Rr5TCaL5ZpImL5Z6QW3VEdlbQyjVbp6VwnHL974TQeEMZOkas3NplQkcvWN3SUntcyIiOELgODMHxQMyxZzbfyGta4q4n1VTFktgqfSBWKzyqqzFVxsCyA0F6+HHEo6TTdh/XT/GnuEkhOtIqR3TWsPB/Kj/liH6pITuiN3NtjwumNmTUNLEQnm7lZz8rq06mMGZfMKZOFU1YzVQpFPPYYTk408uf7KAaImo0p07HugpYVo0KpGh3Ki8M67qlkai7U80/jcDZMDefOSz1Wq0zZE5mTot8cE4SWiHjcDoRy8nUwCYFBXGkYxFU3DfsUGtIvqTGeVGO4pyZik5q7ddUsLwhko4cf/x7yodtRX/5yDWBTQxUBy9U8XBSEStIxt62e54sMzIuKpo9kZmEPC3U3JLK4iRXFtlSaNUnGPcTCXpGzNy4mZrWNQW5m5GZoJK9zZML/0BH4OpTmq0KJOa5lmE1HeqjMr6/0vI8MZ8L+cAJi9LxLlWl+WWZFDxnm6ZjyWktGuJbRXlr8qmkZuDOYJm+D2JWg4clIDY32aMg5p6FKKw3hO4U2BKq4OCwQlzX+PFAG0PVzIFPeq8hppGHv8lDk/2nq5TBqFBiofSqOp65mkmZacCUFn4OpNGqWzKLxFioHm8UaJt5Yoqnw0YCHSwTThK4NFb3c85yWkyu1SGN16KfJvBe98fGXcP56H4FpUgSJ98KYNkrPry9k/t0go3CWKTqkI1pcl8XvnSfpWJUbSiWh2zNOhvAiJpgzFUIJTArhcbtgFtUS8fRQs8NVRae+Kh5uUxFeW83LLDWuH4Jo21THn19Ez8qRVOxkZFxuPLw3s9phYfz6VB5+TSSsjoVwbzPfhZ5dPBTDpBVGbnWK4t1zPfNmi3kSrmOGmDXlu8pUFfnZvDaMP7dE0r9WFGdiImlQIZIsexidZuk5GyZTTehCn3kyA0bLpI+QGTRU5tVNHUt66hj0SEu6qLkLlXWM8NCS9k8os75qKLGq+fWmmo1ivqxNUNPvXw2ZG4I5IoveHCvTsn44w0cZGHnIyN5uJnIGWPCulcy98ER+rrZw9KWZh/XNTN8Xx/toI1e2GCh/NoI2p/T4f5A5WiTOdYoe59IwNBWimFLOQGx1Ay5JURzeFcVddSR/rw/HPV3PxZl6OtXS87fo+1samV4RMgsXiNlaReZTsI40fx3fA3T0mKVjto/oubqh+JUEcWNEEA8nBZFyIpj14aIHx+vw6SJzrVjP0FVRbMow0PFFNPPqmbHut+A2L4UxF5Lo4GYh22Tm8GJRR+NN6EfHsOmSEYXOwPTwKG60jyJC5OO2ZxSJkw2s8zdwUWifa66BsggDs0WslXKjuDYoitcrI0npEcFboWFeAWEsFrkK0+vJqa+nxE9m9HYxC2bJdG0iekZo+LyHOv7rquNdnJaECC1Hv2kJOCtyLe4lu8k0bhGGxVnUwlYDNQcZcX4Vy7loM6ddLQy/a2FBqZnqYmYM6G/m9iITl0JjebY8mp8GI20eG4m8b0TpZWRLoJGIYCN3Ioxs9zWSu8+IW0cjzWMMbN1jYNQgA1XeRPF5bxTFS6Oo3SwKa+dI7k4IJ6dKGKGiR1xEPt4nyUxMkNl2VSZkqcxLwUU99ss8iBTnXEVP1mM9LTPCRa2KOTzcwBeLYK4a0XR6Es/3lRZm682cP20mZ7sZxzIz6d3FmXuZaNnWhBwcT99D8TTYFI/HxniOd49ndZc4jjyOYfHzaEpqRxPtahQ9b8T004DdIOa9u4H4mwZqifO5W8nAn92imNA4kgWGCAoLIyhrFInz23Ay94SR91rPBhFLbL1wfhW1OWpzJPVFbjXeUXiPNuB22oD6u4H5T6Lpd91MmTjX9WKv/9wWcyDSzMAKFmZVs3Dxi5mxFS2417bQ5qe4l2smOsjMumkirhsm1B3jWaeKoem/0bT4YmRmnJHoUCOr3Y2cW2Skk2BMtaif4nRRS+Lam2LgvtKAfpsB3yYGNIlRLLZFMbmhgdEjDTT428CdzQZWHzOw6aLoGV8R+1XBdffMxL0wk/DDzC6dBc/FCUzcnUCrrQm0/DeBeZ0TWJZrYbVS1Po2Czc6W1gUYibtNzOntpponB6PYmQ859fFEVgzlqsp0TSsH40m2yhyaMQry8jxXCO3c4zsEq9t4o2suWnkly5Gmggu2ZdjILLEwCPxGuthYKdYe4dO5BQLk9sl0bt5KifVqXQxpHLcJ5Xym1MZWzOV+pNTqD4wiT3HEmiTYmHhNQvr/rXQUvCPpzjT/EIznS6KtXqKtSJETd83sXKviTULTDQYYiKwiYm81HjG/BtPtUZxuJyKRnXHyMBF0Tj3iOZUOyM73pk5MEmwfX4ST6dY6eRpFfVipdErKx8SrGSqrSy6YeV8Byuew1JZPyaFPj2TaVaayPwaiXw8lcC6NQmEdk9g1TcLTSwi73EWgsMstPOwkLBFzM92FrbGCt04ZKZ9VTPn1pv4MzGetRvjaBUch9tjCwXjkxghnj8p3kqLXCvJv9oYPNRGh342jM1sjP1i5XK42NsjK8oLVtbttFJnlZUaE604BHvsiErlVzHr3vdKpVW5VGL1KbwdlcInZRLT7icw6YiFes5ifyUir2KeB7ibqZyQzM4VVn4pEGtUtLF/oY1/m6bRYEoa4zU2Lu2yEXjARtF5G06uNv7MtnF8ZBqLZqfR5ruN4sc2dm6xMQgbn3OsLL1r5dwCK2WtrZS0TGV3l2TBPAmUCE46Xt5CzlUry95bmVfLxgWxftMx6Wxam07tQ2lcm5aOYfFrpJ0ZxI7OFIyWif17Jucq2SEiE7fhmTjNzaBrj1es7ZjGH8NsdK9qQ0qy8jzTyuQ9VuKiU+gp8na8iogj3saTKekMfvIaJ1UGY/7MpKElk+yudtaetTMj2k77Ijt/VHTgWmLHZLXz47qddz8zObA+E2n+axb9Z2N2Fxvz31n5prBxe1Ima/wy2epk55eBduIP2hlntAs/5KDPSwf30hz4nHVwqY0DX5udAPGMvFt2/o6wsyZTIU3PUEg30xRSywSFZItUSFVCFNKoAIW010chvfRWSJPFVU9cT8S1QPxZtq9C+u+tQnomfov4Xa90hfQtTiFNVCskPxeFlHVBIT08rJAe7VNI5Y4qpEvi84O7CmnTc4X03lMhpYt1ZnsppB0eCsn/sUJ6/kR8J1ohDTUqpMGhCqnnCbGPsQoprKFCWp3gJFU66yRtXekknVjgJLlscpIMt5wke5iTNOaLk3S7k0KqvlCsJZ5z8rpC6n1bIZ25ppDCryqk0xsU0pjeCqmuiMlP7LvtTrFfJ4Xk4vjJ2pnf6fawjLh/y6g1pozv/crwHVHGrLllLN5fRtizMppnlHHln+9MPvGDLaOcpGSrk5TVQ+xphUJ6d0AhqTcrpMR9TtK23FIum0r59l0hTXitkI48UEj1Z4v3M5ykxn99591fZXTYJO4fKmHyvm903/yVrM9fOLn7K4Y531g3pATrlxI+XSklsGIZjeaXcTG2DL9p3wns+YMT//wku7GTlO7sJI31+M6oH6UM9izlytZSBo11lv76oJBKxVku6KOQOko/qehfhtfJUkZ6fKMnn7FW+ST8ZDG7exaLeVJM/17FKFYXsyOwmCXDPpHs85mW274R8KqElOelpNcQZzCpDG9xDuqLZVTbUEZx5zIkeyme50uZ5yjhaehnDkwsJ6U0dZbGmEVNiHg31/7Jm+1l/BNewtvWXwhy+sTznCKS3D4yyPkD7u3fERz0llmH3xE55ANxVz7y9loRHUYX8yyimD8ef6J9wReq/vzGppclrG9RSu/ZpYQtK+XXkaXUrltK/cwSSj9+48qeT4x8UMTge86SSpx7wTOF1GC2k/TvozI2XCphYOXP5M4qJvjLR5rVfE+ntYVcUBZwYUUBl8YVkL2xgELPAhQdC9msfkvemw88XF1EYZNiXpwt5om1mDrtP/HP0080HvYZv8DPHGrzhVXjv2B/85nGxk+0+rOYWgFFTNlYRDDlpXm9naUqope2DlNIHyZ+J6BNKSu6i991KeZTx48M6/aWw3IBS1PyCQ/Iwyswl9AJuVx9nsuFq3ncep7PsJUFVGhVyMHYt+wO/cD1mkVMu1LEhvQiyqoV49q+mPN9i5k/oZhzi4vxmVbMwuZiv+Kci64WcaJBET2HfuRSSAXp4sPy0rnqztI90cuVdvxEUbWMD+5fWH+gmHUHP6L5WIhyfwGHLuezdX8uM5pl41wji0WZDjZ8cTDRO4sB294Q9TGP82/z2b6nAKmggCU3Clmz8y1L177DafZ71gS+56j8nrW1PlBzzwfk1x+YNfAjnV0+cu7VR6xrP3K56B3aPgX0q1lRCo2oIM3aW17yrOYslV+skA6IsxoaU8LjQeKsjxTxa7N3ZKsKGBGWz6FluSz8L4uc5w72nnTw9zQH52c7eHTRQZWOWdT/J4fDfnm8Fd/1q1vAu54F9BT5nT25gPkzC3i6pADrugIqnxTreRTQNqUAqhbS8EQhfzx/S58p73gxrJDTxfl0u5PPDaeKkiGqguQzv7xU1NBZ8n3pJB3eW8bLxl95sqKYjWM/smNeITPrFzBWk0fNE9mcC3SgneOgXa6dpsvsTJtl50iKnfl7HAwdmoXL6DcYMvO4ujuf//7O5x/PPCKLc8nYkku3Obkc2JuLS0QuG9rnEXApj6018il/N5+MNgV0Wl7A6xYFZKjzuXAknw9j83n3qZKU0K2iVPKygqQ+Vl4aKc6xi+EHp8JKGev+iWZZRTzVvuf16wIMcfkcKcxlvCqLWbcdrO7rwHmdnQeJmXRyyWTwx0xq5tjxvuxg27ksMq6+oYdLLkezc6h6OYvHIWIOnXOw9IiDPScc5Ik1VoU6OPPBQYM+Ii+fs6jqyEFfmkvPr3nkiP1ldsinf498ZjWuLDUdUVH68KSCtKZdeWmRmBktl3xnZ7lStr0rJk/kOr/3O/6+VcBX13xOr8il3p4spl5wcKGVg6CxdnzPZlI6RezzViblN9nxWO5gWoyD6/5Z1ErNIi/DwZUxDs4m2skYbGd6bCZNr2Yy+2gmj69n4pGayZz+dl6+tLNnigM518Fo52wC/3vDrLp5LLXmUqswm+7aKtL+lMrSu/YVpftuFaTgl+WknFiFVFxUxqLlJcSGFOMytojRG9/Sf0sBm67nU9wzl9SdWay4Ltbs4GDrZjF3MzLJC8lkvsJOwVM7ztscNNM5qJnl4PUth/DcDm4dEvsMzaDTR8EZD9KwdEqjteCWNzk2ln22Ye2aRldzGm6er6jaIpNQMc/LxNkPXZrFyXZZtL7vYKVY56ZnFan9pcpSetOKUvPHFaSt/5ST7riLmR0jNLhcCc5uxbTvU4Tpz7dc3VyA/Vo+kTNz+dUti4ZeYo15Dup/slPOy05KmJ0p3+xUm+ngW4SD75WycBM6UG+Yg/K+djrfyqDt2jSGn7ChG2Gjf0MbdwWbjRBcU3pc8NNwwXorrVSoYENW2zifmcbXXRm82WvHWMtBpUI758Qzkm7auR5ZWfr7W0VpWdWKUu+rFSTvQmfpwxGFdNG3DI/Mb2Q+KSZ8UhHGrLdcvClqwyufgk+5nN6ezRZRdy9uOEgTvfVss4M/RN3mhTn4KfY7dm8W7Z5mcV/kOECwT1hCJv5yGr9PtvGPYNNLN1JpkpbCv89SaN4+hS1TkuhlS+DD9QQm3EjkxYQUVINFHHdsvJuUTrVfM1GJnHLUTv/9djIriJ5rXFG6W6Oi5PWugjRuXQVp+yln6eMyhVTiUsZCcebJPsXcdSmi+833NKxWyO7P+eRUzefHhzfM+zWb6s2zmPFWnGn1LDqvyaJFSRbf3mfzvfUbniRnM9Ugaj/Sjrz9Nb+etjH9opUkUthqT2Ch8EKthRdq72Jh7HELT0ZYKC8Y9nWG8BqrLZzclED97cncXSxiHZKGteg1Yz5ksrKlHW1jO24lFaS+HypIC7MrSEfUYv8HykuvJGep70SF5CNm/eTZJZTr/onffi1Gf/cjXxa/ZZKYmbs+5rO4ez4D3uXy5OIb6m7J4WJODuUL3zDgfC5RbfL4q1cebZblcPu46M2edlo9SyO2vI3v2SnM2p9AlUXCa3wz89PDjPWxmXbCm2rCTGx4F8fdLbH86x3HuEATdYdaOK5LIGhSKucNNtpGvuJg30xaCdae+0n0860KUojQE+liBen61ApS+t3yUvENZ+n8L86S8xsnae2AMup9K8Gn2xcmXCiml7eofzEPXXa9ZbC5gPwOYj7o8tnXLB//GXnUWZmHJSKP+nWFZk3JJzcjjwOXsmkkdHLMIVHzwl/cmGAlaEUiu6ZbqORvZttyE9mv4uj4KI5f1sdhHBtDYYqRIWuMXD1g5LUUjUdsLNuHmDnSX3jYyBTqi75xLf+K0dEZpG/MZNSL8pKcXk7yrV1OWu7pLHkudpayaztLl0T/vnH/wbnvpcIzl9J45Dc0HsWMdhQxcXYR810+sLvzWw4liFm3UMy2qiKmoHzePMunmuCK1+/zqZmUT0iVfOYcz0ITJPI+I50tol9NnVMwGiy0iDPjLfznp+BoYryM1L9oJOm8kZ6rjJz8asCznvDFPyOpExvFJsmI8U00nU+Z8K+WgPVGCru22ngWl07DjNfMLnnNpt+dpe6/OUtDGzlLpqrOUrcYhZT3h0JqH/mTRxfKaJ9UyomvJUy49pms3sUo44t4MaCI9p/e80ZbyOqXBdwXXNZ+RAE3BxZQPFvMvFPis2Cht84FXDudR77JQfSuTJw/2GhZ3cqw4AT2/TSTEhVP4slo1BhZvcRAXEIUvf80MC3cwJCBBvY/COfOUD0xc/T8tjWCnMMG5C3R7JZMtP9uISMghYq3bWSnpdH8+GtazMvkpmC4IeL6GiE4XvT2oYVOUvfl3/kh2PKc4HyVdwlTtZ/ZML+YD6lF1P6liHpNBP84FXJscAEDGhTgWauAl78UYOxcwJitBewQfTRgRwHf00UfVcilqKODQ86vielq4/2+ZDwOWhhwzMTLS9HoGxjpJUdxsGk4fhl6fNeEk/g1krKECE78lMkq0XHLXUfv0zK222HY+hlwXh3N1UMmPH5LwPuPVE6n2ljR5jW7mmYKjlNI84TPyhKs9buPk9Sq0w+Kkst41ryMtT1LeXvuG/8Kzv0qWLK+YMilZR+Y97SQuyMLiCnMZ4Wor7HH8tl4JR+tNR+dUwH6TgVUelTAOdFP2fvyOTk0B7cqDuIuvqJnqBW3iAQGhJkZOSOWP/82csUnis1ZeuQFMmkdZcacktnSV8/uxnrGNpXpqddy/UIIy3/TMqGnTDd1mJjRBirmR/PqLzNTnifwZoOVvz3TWGt7hc/GV1wYpJA0152ks91+sMJYxpCZZex8WEqp0OGZus9M+FCMQVHMc6+P/Lf1HUsfiP1+E4wnODvBI4+LcblIgncUHm/41DCPP+rkUxidz82KBZz3zMe5ax6O1lmEqO20uPeKQOG1C5cn8HWgGY/N0dyOMjCyTjjtRsncnKRjSoSWjSd0DKom49VKZoGLjtmrgrncScOavRqe3g/l6gYZY9sIagwx0iInlrodLdR9lsTbyqIOuqURM/wVG35kcLfxd76I3vEQvrS98F3hQ0vprvyKZ59P3DxYzL0bRYzf8IFKHQrJHVvAsCX5VFmfx/clb5gW7CB7qoNR/zjYssjBiEsOvNKyOKXPJb04j/fH8ljeMYev4l7kejt3MtP5UmalzsAE2o8zs7lKNMe7Ch1opKfxHh23R4agTQ1i0p5Q1p7RsfqVjqHFWraN1eDcRk1hRzV+mzR8XKule5nM1W5RbPslmqxVJv6un8DmPaksv2ljX5tXGGIyuPyhlAOvS8n1K2VCcQnxSV+YJXL1oEYxqkpFLHz9jirxBRwLEEzYIo/JZ8R8fOHAJlikWbqdeLHnv7MyKRR6sFOVSVs3wRSyg/Zm4V06ZrOgQGhFEwedGtqZeyaNvYJLJmWJWfmLmc4hRpqGRFFuj4xjTQi/eqgZtFnNcC8NtRQ6Pl/UkVM+lBWr1ZzZq8J1vIq7/dT0cQ8i7aUOuXMYn6INXN4fw7wiM2t+JpL6zsrSt2ksaJPJ768zSb5cSp1tpSiuCE/f+wuBcYLDMor4t99HCgQ/jg8o4Le2+bSu9IbprxyUdHHwz0A7UwXnlo3PYGBAOq1zbUzbbMN4zMa/9dLpXkfE0tOBUeSsp/BAN2o7aD4yE7Nso71XCuWWWqh5Kp7QsUaepEQySORtWU0Rk3MAsysFEB2rpl8fLSntdWRpNBRVUiOXBTL+UCAj96sITBZ5LA7lP43Mtl5RrPxspDDTRL92CZyvayXuh43EzpnMEzPY2tnOkPUlRA/6xlOnz/x3uRi70MHbwvetPl5IkdC74RWFV5mZTYUzIhctBDstzuDw5jS6X7axeKpN+A0rA0+kMqxPCsrwZL5us9JmeRr3BTcndHVwylP4jAtxDOoSTexJA3vTw7i4UsukGH+mv/MnWRHAyNoBlLTVMvMvLaXeajZXVpG2OIAmRwIosgZytoGaRsuDaPpJnIVnGP0HGskJjyN4i4Wp61OoJWbywlYZrBAe6M+hdhSDBfvsL6ZFp2K2hxdxrPlHeu4oRIXQO+FtOq3J5rXwnn17ZlJjbxo7/7NhSLESciWVPyYl0SPYQuAgCwumWvAUbPbhcwJDnljZNiITv492Zt7xp8zfn7Zh/jyy+rP4r1DOVgjm4CkVPzx8eVHRh8udfXEZGcD08yrcdWrq+GkJqqJn8DoDAeVjGJxmZs/zRCp8snLgYDqpykyujbcTvsrOiI9FpCYW4XW3iHnjPnLNWkgj4YMbNMzn9p1sBh8SPqRbJoPapjHnzf+YJpUZ9ZI4LltIc5hJa2LiQddYOoXGYg6N53gzCxcnJbNgqZqufwRx+KCa1pV98f/qRWaZF5YjSsYu8CF7TQCZ31SEdgkWn2WUd6IYUGhk0Ugz42cm8GW6la8V0vhemkHUGDt24X9+v2Sn8r0inPcWUTjjI0trvsVlfQG2RfkM759DK+FxFudnsuTfNFxsVvr+lkJqttjnMMG/RhNnfovB/66RtQcMOC4ZKHpiJP51DD1jvJj3yovnhV4kO7z4vaqSQcVKjl8IwFfUSKFOx42Dkcw4ZqRTsYmvVgsHC1MZNE14lsJXODcXeTpmp/4TO5LwPW4NixgV8gFtRiE7lxVw8mY+n+e+YX+s8B4n7Sy8mI7b7zZy9qTQLNOC+1UzTabEM6bUiJPCiGtpBP0b6Jl/TObakzCCWxipG+fFohQvhuR4sfSaJ9djvTB28OFCooptQ3R41YzA9S8j/cJNeHmKNb1TOSO81rzRafQql8GRNZno69rZusxO8f13fK9byD+CM8qEh3Y9nEtg1Sz+SbZTon3N5kc2Ft1L5b7o45f/Ce4W8/jaFSOlvgZGJIfTo4Lgiy6hVBwYinelUI6bvOld+IL86u40m/aCmGRveq1UsShMi84chkcXIyH3THQ7ZWHUhFRup1npLfzVeZvg2+lpOPVOJ9g9HdcZBbh8zeeqRz7vxucx+GQW1xo6GFg+k5Gt01j9wkqrvonMrWDhU8U4inYbYb+BgpsRdDkrE/Jdx642oQxpHcrS7yFUfOzG3+9dWRblRp9h3kyvpiJjoZZOE8NY18RI5FUTTSdZaLM5mZZ/WhmttbJOXKNyrRzubmNtKxsvq9poYMjngm8+417n8fJRNv02OOjxv78DSUjjSzMbvS6kcPK8hXpBJkbnGBl510BG6wiMD2VGPtdRKUPLmkwxD7+E0DQxhHJrXtB4txuVHrty+ZEbVWp4E1ldRd25WmqfCONlMyO5l0xMqWEhepbohYrJlF+Swlqhe33eJlOHVC6OtrLno5XIyHyWCp1p3OQNZhfhEU/ZMZ16xexrNga2tlLjVALHosw8DY0hqaaRKS8i2fBdZoW/jrY1QynuqiEuPZjWI0IIWxHC9E0vOJnuxqQlbsy/4U53T28UG1UcsmiZqwsnv6eR2vtNPM0xU9zPwh8vLQSXS6BF1QRGxFmokWihe+VE+q1O4fbObDZrHLh/sFN+XCZrqqcREGQldnAyw3dbmPiviWCNkYTOBtrd0tOxjshhfChxH9R8eKFC28SPrEwlQw+9pGc/Nwzn3HEyuDPD7s4m9xc0L/Gk5VMf6pVTo9iuY4x3pOBRI4aWJg6eMyNdMfN8tJnpfcw0nGZm/2kzXilmljeysHKVhTWVHNy22skT+vJxxysebLJRU0rla7cEKvqa2RoSw/WORnbNjiRgh8zMcjouH9VQN0tFn6H+qG8q+a2RN/NFDt+ffMr6Zw+pcv4Om60P0Vx+yLkHrrjwgrstvbgww5sOP5UcuRtI5BkNiFivqKPoucTIi/px3N8Rz4oecTTaEMOOwTFCV2J4eCmO0h0mxm0ws/6BmZbC4//cb6e6LPygcxpThM+fVpBI+AoL02aYKJ9npOZiA4de6VkieiF+cQiVl6jZviyQ6Fo+rHvrTcBKT47dc+XdLRdu9r+HX84NMppcpHzDi1QRV3HUDbQjbhE7xYXai29hXXKLmttucXuBC6e+PGdDAw8e7/NmpUbJiOIA5txVU76BlgV99MyaZuDuIFFjbaN50iIa50dGhvcxck/o19qNRtwFI3Y7GEP8LhP3+ppZ+Z+d4Tsy+dw6nV+72OhzOJWPQnPu3TTzrZLwACuFBxgdRWPBF7qOOr4e1JBoUXGnph9jxyv5o7c3T0a7M/zJc9KmPqR50i12T79Im94XSWp+EUfXizgdvMGOSnfw+PyAY7se0in9IY/queCicQH9I3LXPWZCn0dEvXnIM80tsoNv8enULbatd2HAP67MbeRJw25KikS++9VTczo0iNMdZNw9I/BRGogtNfCb0JKmsQZW+UWxanokMc0j6TYnit/jDYx9JmZMj1jOLYin/zg7j9u/YttiG0WCZXJLk+mqteB0Qfjk1tF88RHzels4BzcJzhyuZZePmqzEQDb08OH6a29ajvHk4Ak3msY9548WLnTpeptGoTeoMfwi63pdZI0kYq52g8+z77Lv0EPimrngNc2Ftktd2Bziwu1PLjRo9YgjcS58tzzknv8thp2/xRexVsSqx/Re40aIyovD031Y2UlF1FANu0q0vFqtx/VHFOf0Bj4Jf5XvFkXo/AhWn9Tz2CpTKU/maIGew22j0GUZKB1ppKGHEYXwPulJVsJyBMtPSKRwloWA0/Ho3IwsFF5Vt1JPwAcdm1aHELpOzcNrARz0UuKR50XfzS8oXudG5lFXTi16zIKvD1Dl36K730127rnBzSk3aeF5i+PTH2D904WLlkcoC59Qbtljjjo/YqefC8O+urDG9RG7lj/GNOgpF6KfUcn2nHQPN06KPgh5pOSXuoHMjVDzvoKWOyKW8sciWbTbwLicKH4+jSDvnh6Li0ynDB0TC7VUryI8m8j/nHg9a2ZG8ddNAz8sBqxibpR/aMU4PpWnXRPoJJhrVOU4Gp8zsiovkgkmmfvDdYJFgrj9qxrvzv6c2a1Em+3JhiHuqFq6oQxxFYwiclvkQrfrD6mc+YDDDx7QIO0B3w885M5hFwypT/D/8ZzAZa68+Ps5ISKuei2f0O3dU+p/f47K2Y2XF93IEn3x20kP2id6Ue+5koNjAij8T022Uyh/r5cZHhfOXyVRfDdH0r9FGJ11MqHvdPTWaBl1IIRhHzX4jw4i73ct6YNkXr4I4+fbKNSnDazxtbJMzMv7NQWHC9Z4sdIsaj0GxRwjA8si+PpcpvcLoQnTNITpVDTv5Ue7mUoWHPFkd2V31AGueIc/531PEevOJ2gmPWL8JRectrmQV+8Rn3s/peT+c3ZcdWVcIzfGDHPjr3luPF3phssuMZci3Li43Z15Kzxo+c2Tqv28efabkvJHfOj2MYDSK2p+3RfCd6GxHsPCGBcTSa1/Iljwm57CEh0H87Voc0PY56Nhpq+acn0F8/+tZtQnDdm/6PjXXSb6WSQnKxhooUzlef0kWs23ECVmyaXgGLZMNJIXGcGwmzJ/SFrKamsIuKKCwX7Y1ioxPvXka3N3EsNdGbriOe5XnmFo8gx7j6dsFTW6POMpVTc95+9drmz65srpo26g8CCjtxcRJi8uffBCWd2bMrxxu+nNl45KquqVnHntw189A0g9qcKlloaHDUP5VEmmno+e114RVHAOZ84tmXWNdew+HELAXQ3HotV0aKWme08VO70C2dVSxf4zaq7VCOWHmBGbdoVR/nUkC3xSWV2SyJGBFu7MMtPVJZZ/Vxt51jWSpVqZhA5axlbS0OWBitE1/UnTKuk5y4vJT9zxHOyG7etzuseI/vr0lPk5T5l79RnD1j4nf60rVX64UuGqG8c0L7gd7kVkmjcRrZSsm6fkfLCSYWN8+LnVl+op/oI5AoUuCf/8THjPdkHUGadlRz/Rl9565u6P4EZoGH6LZRZ21ZLlr+HiCTUv76qw+wWSmBSAttCXisd8GdHJn9p2EfP0IH6sFXwsy3wqDOfl+lRqvU6g+DcLKXsED/yII/SxkdCQSFIzxdnd0XK8lYbdniouCt8lV/Jhgas3rR0v+bhQ8NAgNxqKmNJDnrNT5PDcuefcb+RKgyxXUg64iZnujhwgatLPmwnTlOiO+/Bquz91NgSypr0K6aWKewPUhOeoeVYniNw/Qzm8RkefpTJDvuup6RdBzb7h7N8sc7WWlokDNDw4pmKeMoBqh33//9/E/97Mh+n+So4+UdJ2qg/OsYGEz9bg1VDHnrkyf18IY1OuhTo1LUx6YmaMbzx3Q4wM0UZh7a/nXG8dAYEamgkdypoZiKuoq/qzhRYu9MYU/ZKw++4csgkG9HLj80k3ppxyI/SpG0Oy3Vhd5M789Z543PFm8FklHRf60npSIA+iVBzvrqbmfTU7R2rY6xnEzTWhNKysg686ig7IuNj1pCyKYM7EcDY8lbnrpuU9Gjw+BjJBrNPonhLrKW9UBnHeYuZ+66NkdyUl841Kmj4I5Pg5DQdb6OiwVqbr5zAyniTQrIsFhdlM4noTlf+IpsUzA5Wzw6g+TuaZIpSR79UcVas4IPzmK60Pg68pSRf+ZIKXFwO3ePJbq5dEnPfgpcMD768v8fnViyszvbk5XEmVUWIO/vDj22AVCwcJxvykpmKTIFoPD6HTm1AuvdXS2kOHa22ZhntkgtrpaXU2jKB5YXhFyTw/rqP2Gw3TFqjYmOKDaas3946+5Kvg15P+LxkvKWm5R0mUuMb4+jDVXcUS/2DKXuooVyiTN0HMn/5JnI61CEaz0Pdvkcs5sSwWXLSyThSJX2QW9NBh9wlik0bNOJEDv22B/LfPj3M7fNCbRf09ULJjn5IZYgZ8Nyn566mSd9V9SOrui+/MACaOUNG2jprcV2qW9goi7lUIA4QPOddc1NJJHWUmHbk1ZU5Mlym9KlMhTv7//z+x/KRMg1Tx7JshBHVSU+egH83Xe7Po1gtuCT1wSnPFa4AXl2/5sNbfl5NFfsxuHkiT9Rrqi7WH58j8W1vU+oso5mWnEO6ZiNVfxPnezKwRJiYJlp0+0cCVvmHsHirONk7Lb5WDCfuspmcjNaZDKs5YAzk5JpBziQGEPQvgfvlAXLoFotwXQMCUQFqJvDV4p+Kr0IiBxzS0MwVTWEVLbiUdum06RnnreJOu4+MPHS0aysR1lVENljnXS2ZfBTEjRR52Xgrlt2oaXjZXkZolmNPPg+W/u9HztpjB210xN/ah65+BLFkqeEnU/6ddGnaUhNIrTWbulgiG3hAcKLg4c1oqXu1SCClMpLeYJeYZZk74xNBYzMwulaOY3U3PXcEVt2oJTR4fwqn/NIwROb27SfD772oWNVZzU/DnLeF1or+o6Oos8i1qcpzgb/0iDTkzg6llCsXZWYd6p47bj0RcPjo8xFXOVceWczqCN+m4MFZH33rCJxu0PF2u5ZPwgE/+Ej1YVY3qij/rjd7k+bhTG1cOlnNj3SsxmwYI3dmgwl3waI2yEEY00DEhSWZAaARHmhjosNBA1V0G9jVOxe6fzNHvFjFnzTTpZ+JK82hqCjbOex/OwHF6Xg2QGfdA6E+illlfQ3Eyh9CvSDDRiCCOLRZ6b9GwcIWGEaJO9otecwsMRn4ayu1SLfcu6lgfpuNQko7MSBHPZR3z2unY307L+HaCa9qGUGFgMLtTgxhzIwjPHxrGNdFwr7maEapA/nDzofM7b7IPvqTdXneeTXcne+BLlIoAmtQWzPBInKFdh98rmQ0ukXzSGND/MLBaJfa/34Dv3VRKnqbwRtQqIoeGFWayzscSftjIkVbie00F+yzTM+OSTC9JJtNZ1ECUqK3FOhw/tHxI1lJppJYXP0OpX1WL+riWkk46nO7peGLTUVno5FBRi2MdOl5fFXmM0XKiWLBYuSC+inl/Q8zypi5q9l0VOrtX9FxXNcq1KsqqBdI0wxf3FCV+tZWUPvQiYJonHXM8uefwZnaHQPzOqTloE55CsNm7mZFcKmekf4NoPs6P5o5g1LEZqYw6m0qGnEzz14LpvptxX2hiRc9o5tQwsrSxgRo9IjE1DKdmVz0Dz8giP0IL7ujoGahl+CstinEihgs67gTpKC94ObVUR4zQxj2/iZnUVmZLZZkLouciVFp+DwkR/lzD4W2CRWJU+K9SsX6Iit71VVzpEsjV8gHMFTGVDfVhtKxk81QliWZvfu/vTflH3rjXVbKtnw/2xioaOgWhEc/b9CCMIwbhxzpFs/REPKeL4hnQLw6XOlYefU8lIi+F94YEHk230GySmeNFMRw9ZeRLskEwk4G1uZFMsoSxQi0z6KaOnO5aXCzBTBavsuibw0IrajWWaSX0IWK8TIi4yvUUWiG4uZO4XzslFEVGEMfHaFiwVs3wGSpGdQ3k6eIATN/8SU7z50Y1X+7rlPy8JPzzCiWqmkrsc71ZITxPk13eFP2n5LchPqyO80fXRE1keS1vAmQqHooiTyu04mi86FMza26b6TbdjNNAK/rWVhatTGXRlSS6KS14xZuZODOeY39Gs6CjkfrCs23JiKKcHEH0XZkPs7TcKgiivST8tH8IVUVtzhe16rREpoWY01U2iLki4qqvEfooaqbtxRAaPtLQ862azgo1M5uo2OshcrQ2kCvb/Inq6kvsBx8m9/ehvVrJCjHHbx9SMrmZkl5HvDn704vpHt60ui7y2NyXZ4LXWnbXsGaHjretwzj43kCdprGcui98v9ANo8NM64dmpBFWDraxskCViluzFHxIwLWrhVZnTHR8FE1vweG+Lw20zY+knGDgJLHXd7eCCPkhdNhbDc7B1P+sJbmpzEQxr9qfk+k7VaZzvo7NgvNj/g7lrrcG2U9N8nDBm1WExkuBeBUFYvhLzOxGgRxJ8GXcMx969fNlgNqXRWofbot6LBmvpIuvN/sOe7OyjZKagUpcd/oxo66aoqlBJJUJndJE4HvDiNcOE9U6WngrvNLITRYmi5iOVbRiK5/Kmw6JeK61UHmUmeCGMRhFTDfPGFh6Npz1jWS6Tw4mQ/B6RaH9YZEiruNBzHmp5bLIV9JqoVMiV14dZQ7dEBpzVsum1iE46mr4eE/NZUlN1XgVMW8FcxapKBC5e7VXRe76QHKPBdDSGsCc9oF0rhdAiNKHX28oWeOkZK9gr1eblbyv50P43QC2LFCzwSmYbb1lHrhHcXlHNMdWm6mltzDKnEztzSnM7G/leV0rn0em8m1YEnG3LPTcaKavOoZ7W4yU/xHFIRc91c+Ksx8TREfhRU9PV+MjOPjSxGCMSVpqtJHpt1Lm4CyZpr/IPPlTR+g9LVb3EOqM1ZB+Qc0T0VdR89W0dRNcN1dNej81upris0pFtvAmu4Ue9pooZtX3QC4s8idnhA+u+5Xki9pr9lWJyxFfVOJerTQ144V/8ha+oJqooQMd47BmmVmyMRE5PZWNaal497FiKW/l732pjBudTJ0XFobeM9NqRhzuQUY2n4/ig+Dp5WLGthY6MWy+htvlNPzyVcNJv1Dh03TcnyY4R7D925lCB9vL1N2u49troX+OUGY0Dua20MC/m4pZ30y8Rmlo1VH4ulQ1e4+rMY5X02yXmF3CL0QLjhkrmKd0ZyCLd/jxwMWHbQE+xK71Y8HJQMoPUfNuXBAfxDNfLQlj4x9Gjncy8aqfBcamsO2U6KXqVnZpUjmyKRkEUzbUmonZEs/JD0bWTTBQ7mgYWYLzjtm1HKsbilGce9+mwt8e0zFjkEyJl8xNcWkEB9ZcJzNG+Ov/Vunw+apl+00thzxCKY0OoX+9UA5+DiV3awj22kI/4zWcmqLhV+ELrh5WM2OkGoeoyRIXFTVqqFjVU9TjrEDhN1UMOa3Gv0EQUWKm5PbWE3siigfO0awvNdHbYaFUSmXHdSumyqKH5FRSuqXwc0ICvetZGLjKRLBXNLlNjNzKiKTpHj3uK2QUwiMvFv04WXiC8AThl0/oKS9878rHYezP0xP6ux4X4eWXCv7qJuaI3kvHQ8EaX0RsmVsFK+3SUaVYy/NFWqpGhjJxXShfaoYwvbdglYOihmeouT9Q6KLQkCMILbmtJmKh8JALgtmXomVAojgv4aObNjWyq1GcmMNmdnVNZOnbVNRhqdTISKHttgS6C21zLDbTpiCOfn2jqVRo4MzuKDYujeDXq2K/K8JIWRzOsqGRlC2OYuqbKGpZoqBbFM8nRpBdpCeikZ426YJjXwr/KHxSb6F304aJuDrLWN7oqPFMh5vgjUMHdNw6p8W0Q9Sgu4b3HTSELtDwKEzw68IgzgoGta3T0lL4mz1lou/PRlC620C9ZCMXrpnoNcLC18nJuJ2wMicilVM3kplVZiGuqYUADzN3apnZlh3HhD3RJAkNLOxl5FiigZWuBh57ClZMMHD+u4Hseka0Xw2s8jfQZbSBxmOj6CN081yDcJ6IOq4erke7QE+TOnp2BcqM/1em5xCZ2a1lDjvJvFLrGKLQkSE8S7nMUL5fEXv+XUcjwcDjm8vs1guf8kSPpkUkx7oZ6NrQSLuPMdjGmvn3kYWi5SmYXC14DLNQ2yRmjpg7nXaZyW8r3q8wMW5ePI+XxhJTFM3rkdFQNZq/PhoJLTPSxymaDjYjyhdG9k0z4l9soOSYgaxGBk4Krz1sWxRtzZF0mBVBjIjFvanw977CF4rc+DyQmaMVehckE39Npt0jmTYZsmA9PSc26jmeFsb1FZHUEfkvt8TAsTgDd4WOXp8ez44UM3EVLTwPEfp61cyL42ZmHzRTfMrM6KdmQv3N/HA1c2WlmfGeJuEdTIxvaSK7o4kTLUysDI2nzuI4uleKIUzE0fi+kRMHjEzdbMR9hpGjpYIXjhp49DUK06wo3jtF0eBmJK0XRbJiWiR/1ojk+YkIJnpEMGtzJIZWUTx9FEVMHwN+9w1UjDfw5jcjA/2MDG8XQ9PTZjp0NPNLDTNTZou5ccLM6SDBMFUtnJtmQX3UwkQxL45steCGhd/bC22qZGFPrpn/7pq5XGjiH7F/BfGs/BlL7rcYRlSLoXPLaLa5GGm6zMiPEUaa9DGySjx3V2Mjd1sZMTQ3MlTkO6KbkTX9jbQfZCR3oZG588R3xau7m5HAndF8nhfHaHs8rXRxhPxuwnOOmXl6MwfHWNgxKoFIZSL905MY6Z+E5+hELNMTaFRkYfVjCwvnWFjXTfjWahY254i8+JqJEvVzpYPwBlNNGC7G8+1FHCtiY6lTPZY7C2I4MDGG3BMxtD0UQ5WFMXyeG8Pl/jEknooh7fdYKjaK5WtaDI/yY5GnxhDVM5ZGgnkmmc1cu2khZFASGd1SWZqbiq23Fb9mVq7sTqXy7ym4CX/puT2Bpt8srEixsDPUguczC6cvWPjjkoX1By2MXm6h8QChNY0t/PgmauatmdtVBJsUmCm5YMY+UlxNxSysbqbzJxPRCpGHVmYm9TRzZFcM677EM8zHTG6IhenHk/kidOyfO1b8U6xUK7Iiq61cE7NmSutU5AEp1GybQt/XKcS+TOWwwsrCplYyP6dy90EqM6JTSGqRTGrbJHZ8SqRjSSKtvRJ5EprAVucE2t2w4NrOQpXaFq40sXBb1H3dZDN/XTfxRvDi+VMWOnUR822slauJVtpXsVHU3saZRjbe6a3c327lzUUrAz9b+fCXjfd3bLR4byN2ZBpraqfhcLNRd52NU71sxFe2sVz8psNBK4u7WRkTnsrHOqkcCkgi8XwCTg0TqCvy/XaJBSfRZ8OFj+gqNLDTRitHs6ysaGZDWmXj+AkbQ4/YuHrWxnyjjcGX0zhe+IpTnTNpZs8krJMdSx0785IyyZ6biaNGBsdL0wm9mMYsdxvfh4g9iTjGifOcetpKXl4qnldTOHrIgrQ8kUobRCzi3uRaNnpestGrezoZ01/zuWEGQ6wZNFdm8mSmnbNxdo52dtBxjoPRUxx8auggK9lO9H92kgfYOX4nk97HX1NuUjq3e6cx4z8bN5KseCtsGIWuj/K3cl28b/hrOvsbZqK/nUmbV5mMH2rn52M7deo5aNYnC7tvDrvy3+BenCN8bTZBuQ5mb3dwpo+DWi0cdDfZaR2diWlhBpseveK8KYP015nM7WInfLMdrY+dz23F3gqzmFwxj4s78nl4IR//mfnMdc2j35xczodlk/hbFm7jxTNbO5g001k639BZ+q9AIaksCmlwhEJaG6KQOqkU0kA/haTxVUg9bpeX3rQrJ9Ua4izV+aSQfL8opKEfFNKoDIUUalZIT8Rv7gYrpL4BCmmij0Ka9FIhtXiqkJo/Vkj/V8JZhzeVdW+7aSkM7u4+uNug9wEGdxvcbXC3YYABBhic4g4tVpdUaFJLUk2qSTVpS5uUSopVsLbw7ff3/XGu0DY9Z++91nqe+7muklnOMmmVi0waJb6uJV7VD6tJqVftpLQDttKnzrZS1neZ5J0r3hcrk0Z4yKQNV2XS28MyqWizTLJdIZM+LRf3Wy+T/HeL9Z2SSV1uyqQ9juL7L2TSBXF/+4cy6e9/xbPXyaTg4TKp5TU7SVNiK02baCs9KpNJrxNk0qGjMmlMA3Gf5TbSydgfqIOr2Dm7ivSeVdzpVcXqWVVMe1BFi1E/GD7jJ30W20jPY2ykqS1l0uTZMunxVpnkLu5/caRMarzDRppHJb3C7aTSR7ZSXjNbKT9NJv3xt0za/beN9EDcZ/mrStyHVNJeUUHwlgp+n1lBjzkVtN5VwT/OFdzOr+B4p0q2L6vkj+eVbLSrwv1JFeaEH8zsZCN9OGQj/TxvI62K+MG7EZXseFZB3xsVbM2vJnnfsZXCa9hKdcR51W8vk3yH/aDyTiXL/6xA//Abtx9/ZtboctYklrE6qIz6sWWk/Czj5MNyfjT/gnzBN9oe+85vyyt4YKng4sBKah2uZKRY857QSpb5VPJwXSV/1ahkjHsFJ+pUcPfFV7pctJc6PLGT3nQQ/ZIizrXYRgo6XEVjcwV+57+xWV3Oy+tlyIJLGRlTQmSnEk5WfsJvQgl1U0poeLEUqWeZyNtldOxUzv7Dn6HTN76u+47nl+80mV/BoL8rGHe+gs4HK1i3o4KxkyrY3Pc7rqpyTvuX0j7PXtozzF7qKs5g2DfRX6KmqzZWsflwBZ63vvDcUobd6VLujfiEg/GdyAfFhD0tJsKhmIEexWSLr+87vyOvyUeMZ0oY6lTKxclljBPndLVZOV+8yul47zNlG77QWf+FFTlfqPfjC4UdvzLl52fK75bhH1TK4WOldGpeXRqQYy9pd1eTaoywlXTnZNKxr1Ucv1/BkFZfWPtPGVMPlXBn9nteBhUTHG6l/bki7p0v5INUyOyQQvyci7jqa+XezmLu9XvHoLYfmN2xhA9LS6nMKaVbjzIKlpax++8yml0r4+eTMk65lnHCsQz9ljL2/lLGI/dS7o8qJf1iCdktakifmlWXqj+1lwJkdtLvFTKpuI+NVG9GJbukrzy6U0b42BI2PnxHp0HF2HS0ElSRT8GyPAIjLbwMs2CfaOHO5Dz2186n1qwiUqKtXNhWTHn1d+SMfI9+4kdqnf1EW1Hbr91KmN2yhGbNS2jbr0SwUAm+niU8qV+KZ89SLieXUKfPJ8avKabrrZrSYHkNybFOdenWCnspcJ+t1GyfTOq4oIqku9+Z1qWc0palDK56R6hUjMcIK1eW5PPDJo8vv1oY/q+Z+fXNvBpm5n26mTsOFgbdzsOmVyFjN1tZ+NNK+tRiOp0pZoFbMd2ji3mWVsxv4tJlF/P2XTGL6rxj4ep3NJj1nsSaHzn6/CPSqvc87VbM+dtW+h+sKU34vYY065u91Ff0WfYwW2l2TxsptmslMcbPTGtdxiDzR/qnFFNL1C1LVkjhqDzW1LUwr72ZrdE5DJv1hnrD37A7NYdr083/p7O7t+TRrryA7TWtFJ8SZ37EykTJinMHK0PbWskXdWjRz8rs361M2WflN7WVi12LOXNb7CemmC6ni9n3wUrIPSvztot+yaspfTpeUxrgUl3q9s5e2hpUTVLb2UqeL6pw7VqB1LWcN6tKMU1/z6PlxQz+WsS7LW/ZetnCMk8z5wfl8uecbCr3ZhIwIJMlU7P4EJGD7h8z9/6zILnkUa9OAfWLC3B8nY9Pn7fU3ZXH8nF5rCCPzovzqHY+j+Ff8hiS+ZZrewtwNhVyNLaI5tet/P7SSsIBK32F7/jn15TGna4p3Y+oLt002ksDFHZSK+Et+WmVrK/4RoXo6akuJeyZ9o70jsWkby6ifmAe31ZYWHreTA1lDnfWZdFSJhgjykRyX7HmU9l4CP+XOlhQOloIaJjHnhp5bL9rETpioaXwwAf2FrZ8M3PmvZl/8s34iX/PFR7e/qiFVskWcc557PLM54J9Edfii4hwLKJB10LismpK+q01pU351SVzuL301WIrdV4ik06frMRtxlc028uYM7iEcR+K2fjeyoN3hRzck8e7CRY+ix5tn5bDjTNZHLPPZIjCxI40E7GNslB2yKWVyszjSRbWzRP9LNbyj9HMVdE3KzrmsmRzDv4/37DkruidFm9EdsjmyD9vqL0+h6CluaiXm5m5yELGvDyef39LwegCHKz5tN+eJ3JMTamLvqbUYlNNydmtuhTsbC+dPGUr3c2xkTYI/5hu94Wt88vYKWY2NUHMotbK3YOFrPkjD6/RFvJPmwnLyaF/QhazJ2TyvdjEbnHOz+tncV+Rg/msmbYtLcxvaMHPYEabIdbbO5tJgzJxV5po+sLEi/smjGdNFO42kb3VxM4LJnyzTIxxzUS95Q117M24DLSQKs5enm9hm6hTj2jBLIk1pWJNTSlkRk2p+qrqUstL9lLD1YIzltpImY2EN2o+oxVrjyj+xMykYtyCrBwV+mkzP4+oyRZGix5xGZKLbNcb/ExZXDibxYHULB4Zs5l9NZdD8WYqW1vY/NVM4GQzBRezmRJpYlozwZRPjZSsFWz2l5E164yUpwv+HpZB+/J0IpZkED1ecPhkE4uOZaIteMObTWYSbSw0F3VL8THT78cv0paeNaXDzWtK6zr+Iun7VJda/2kvPfndVvJ585OZtSvp1OQLe1eW0ahdCTO+Cl3KElrlUcgUhzzG7xOslih6NCuXwQtzGVonl5tfcuheL5cjl0V/XzdTOthCaGcLjiFmQp1z6Jxn4pzFCC8yKDuTRsN6qfSelEr7kak4GpPZbjHw0dnAP5EGFv2ZTDX3VMblZxD6t2DSv7IYeSQXo2BFl21Cm5aYqd6rhvTb7epSytrq0tZZ1aULsupS7axqUnJXWynH/yePm1fiUOsr5fvK8Hlcwijhn3bDiun7uYgzdvlMr5NH+UzhGVozOUfMOC8wM2uVmZaip5JKzXQ5buGSuCJaWRhfmYtzUia5grcHi5xl7pNCWIyBf0Ve9RdX0lED+5cb2FOiZ34HPVPOJZH3LQmnSj2Zs5PZfSiNHu5GbJ9l4h+Yw8g6ZtZ1N6OZYGaofXXpQ5W95PXdXjr8wV6a7GQvFY20kyz2ttKTpz+Z37aSvf98I8+ljCn3Svnk/5HGNu94USJ0OKaIW/vz2bYwD12AhVV/Wei0w4L3BQvXhSeOqBB60UhozGMLQUVmwhPfMEZkkx6DjfhuSWGkWPtJo8h1v4s1FyRhaq5ncn896cOT6BQSx7EusShGxeKsi8PtUBLDFxg4sziFdU2NfN+ZSfV9OZSk5HK+Kpd/veylN6/tpZn+9tKKW0J/xttLf7WuJs1aYCv1fyOTvHb+4IFNJT13fafx3XK8xpahaVvK/JsfSBDzYai04rbYSp/HhfxjesuItXnsbCm0e2YePQPy+LDiLfnSWy7cs8ABkV3SMnn2wciYC2l4+hhYGann0NokDl+Op0bNOJ6IPG16FMel9bHCh3RcK9LSY5uW+wVaWnePZeTmBLrL9VzxTmZHXAazZmXSt30O5+flMmdoLr4R1aS+pmpSuVc16VSQnXQ4UczGSltpUJVMOjBBJlkyK3mQXUFC7QqCHn3m8pwyHER9XGuVcEn1jpB9xdiJPVkvWqlzqohLcwvxWlrA1M0F9O9SSMSsQhbdyuf7egsOk3LpoDbRR+S8sxeTWfVFj6F1EpcXxbHZR8fYeTqEy1FnhY71o3U0D9PSpzyaXikRbB8Zyfl1MczfpKNTURzOc/QcPZ1MbkwGeSMzKVBl83ttMTvJuZzubSudGmkrXZZspZJRttJ9kZ8ausukk6U2UoORP6jbvZImgRV4v/1GjyrRb3ZlVO0s5XzZR84OE1w6vphV+VZaPbPyc4/gnOVWLgkGaJxfRGxBEY47i0gdl89RkQsHDsqmbgORYw2pFG004HAqCe9vsTRer+OHUsvLkBjKzdHM2hLDoWVaem6LYYdfOLK/NeycqKFbr3BSI6OIq6VDsSeOhPl6Zjkmo6tn5LeZmRydlsMUv1x+yctleLZMamoRXidy3QaR/Y70FvmKn/RvUsXwVZVMEGz+q/obvgPL+dChjGp3Svlt+CecJr+jsHUx9eRW9vW1MqaBlWY7rfz7WjBZvJXrSVZOBVhZcb2I1555+AjOCBmcybaDQmuXJ3PxgJ62/8XRY64OK1pm14vij3bhODtqyPw9nO+3IpH2RDB9qYZp/dU0Dw8TXKpi7R0NXZtGsa62DoefcdjF6kk5nkLNSiM/z2fRLiqHB+tzeSvy6FIfkVVfyaQ2IkteXSXy1dkqjM8qWVhQweiM7wTX/0peUhnXa5fxdnIpfUZ+5MXLYsZ+tfLyrmC0S0V0nFeIcX4hdb1EnTys5GVaaWuxMuCxFZ21kDeVgi1mmtH/NPFf03Q2LDXQ7lwia97r+LZFS0nfSBYf0/Bxu5omrdQMilczZoOGtqs1DAhS09IcwrDRQTw5FcSUp2H8fU/D/rwokSV0dPycQPhOA2Hv05iz38TiLlmEyt/QXPT8nYkyac0ombQgw0b6NfoHMUWC93+rZNvaCk7t/sYE289cEJy1wbOUu71LWFj6jmPLivHNseLwt6hZgyKm/5aP/6E8buwQjLdNzNOJIpafsDJJJd6jKOL2oresrW5han4uVWTSIzmd9VMNZD6Pp+0IHXe9oglP0/Cgrpr3pSHkfgsm43IYb3eq+Zmu5vFXFfEDgkS+ULAxSUFhzyCe/wzja/VwyqbGYDMwltmeSYwZmswrrwySCwRDvM1msyGHiNAqluytErxUiW6r2Nd7UbPc7+Ts/8K9H2WcmVVGdneh6U0/8ktyMc6/FPOr0MCGc4r46JvPJCcLL4YKDxJcuFR4afs/LcycmIe+eSHFyUX87FvI9JtC5w+beXA6l8ZxmXRxzuDrHgOrzibwq5idv25FsetXDZc7hXGuYRD3XirJNwZxZIoKwxo1lbXC+Heckg3zA/mj/DWb7isICQ3ixEY1M+tGUBWu5ZBXHJ0+6VlflMLmGiZWDMlio+C7PQeE/wtND/hZwd6iCgwvK8jb8x3p5GduK0TmyCul16MSlm56z/h/BL9tsHIrq5D73d4y7oGoyRALdhYzv9wws6SDmXxFLsuFn/x4IdjXRfz8g/CAXnn8Jzw6b5KZ5meELnfMIqKvkT8PG5jZKxGPwTp0flEkVKj5a0gwOwYoqV2p4Jynkk0Twxh3UUWUJojyWwoC6gbw7U8/utgHsmqNkrc/QnFx0JBrjaZ6iY5hIUmsaJTMH7kZjLCaeDw1h3eBgm1aC3YU+Vh1o4IFKyqY2uI759p8RukgNDK8lJyoT2wUmr9wrtDH7UWs2PhWsJKFtbUFv80WLHQ9l5X2gouevGGfWybWCBNlBhO15mbxWcz5csGo3uK9PUU+7FcgWMM1l2BNJrdGGCm4YED/NZH8qTrUh6KZK/qyxT9ij08V5IUoeDlHiccfYTgdD6OHg5J1zoHc2uFHfjdftGv8yTiooIF3EGOc1WycE0F8Yx36ugm0Fl7+14k0bi80sbnjG+6653JQ1MD+43fu+Yhcu+UbZ5LLmXm0jDtKkdN3fqLr2HccHi6yTtci6kl5lDYTLCxqtuDLGxzvZVLvuQntFhNfS400rG3EMCeD5n9mEPfcyOEMkSea5tJF1Lx3pBlZZi4Nn4rsuVPL2qtRbK8RRvcRSj7FBjCvIIDLYo+L7oUxJzGUZYuVPOwdSO9PvozKkWNI9eW0RyAznymRXVfhW6yhQXctz67Esv6anrTUZI4/M/IwIBNFt1xKqpuZvMiMu2DaxAGfqVZYhvvkMtZ6lGI+/onbA94xtEWxyL1FbFuUR1aYmUF+b0j5YiJF5IJ1GUaKwjMY4pzGqNbJFIr5ar/VgOtdA1k5yYzabiTtt0yWPgzAUR5Ana8Kav8XRpV/CKuTFVy4KfpOLWfAP3Imd/Yl++FrHoiZ+71tKGd3alhRPwYPhQ73pCTOFRqITsjgtMhfbnVyKBRs5Sr4tMNzM4rGZYQ1L2PTh1KWXxY5+dwnAhe+Y6fI3Jl3i3h7T+Sin2YGnHzDHTcTk+cZMb5Lp8gvhdZRYr1tBFvfScJhTCKhy4S+70xie56eF71TiH0bQlWVkt5LXyOf4EsXmRyTnZy7m+TYXPDjyGkFcbODaPBGTUaXKG7v0DGwaxKltwzIq2fgMNdEr6HZNC7N5fEpkQ0emrGI3Dj3hWAip1LBC6WsLvnEwFPv2DZWaEFzK6rhb2kmspBRZPhO6SbGtTGSuyGFKS8N3P7NwMbMJLoo41ip1PGH0LJN2Vqs4rmj6ySQLflw6D8fLt7zoYO4kg/KeZAaIHKhksp+aiYNiKBDLx23HBIp2WGgxeF0JpqMqKdncm1bLh+Om2kodOZesJnGa0sFt5Si7VeC+uc70oTHfNlsZcbafLpesxBfnIvbskzhGUbiTSmsnGFgblc9Ef0SeVM/liPddfSuFk3bOeEsnRXOllINnl4+fN/sxYd7nhiGePNvoJz9zxWM8VQxflw4bl+1vBP6VTDFwPEo0VcPjTT/3YTnjyyyduSydrOZDbfMHH9p5o1LCb9s/kTTOu/5sKeYWg+tRPgVcCLXwhLRF7OTsxg20ERp43TsrhhoPTOJG+6xuN/XMThDi0p48fNbGr5315DXKIyLmzUMOe+KcaIrHWJdebjfh6GtFNjUVbEnWkMjg5YmDROpXs9AdkAKo3sY6S/YxP+uiayLmTyNecPwtrnUSsqlNP09gz8X82GU4KgQwboRheQNykNdZqbGmhwGCq37vaORGf2TuXdUj2VFLB/a6Wi9SEs+0az3FCzUVsOIVmFcbRjG8LxQwYTPedX5BX6/ujLvlhcmt0BW1g1j0g0N62K0JCxMJCBXz/IvYq/L0wh/kMHly0YOdjUx44iJ2odN9P5oIu9tJheFXg0st1Ir0sqZ+CL2f8ojboyF0ju5XFybyZB8o9hPKtFDDPRuk0iPUToGeMdweV0EI16Lc9qjxv+BioqUUD6bQ6khruq/ujPw3HOuz37BslYvGNHMm+W7A9nrGsqCZxo660TOOJHIMp2eiQMN3Es0cOdyMpcbp/JoQzqvBJs3ShR5sIvQltUmrqRZGexvZWUXK0vuF3BbaWH6GjNZqiw+rTRx8mYGrjWSqbtWj3pKLJ+OaKnnGIFyrYbHvdTcyQhheocgMm8GYegeiux/f1MZ5Upg1XPyx74gbMAL+m7xYVlOIAcCwni8KJxftFrqfkzg9U098Zl6PsXpcf2sR7nCgOcTA527JHOmPI19M0XP+xsJTS3CdWoBxlp5LLa10DEyh6FFJppfNLI/O4Vl4vyG/pnI36t09GwkuChYMOA+Nf8NCiHgopLzBwJJ3+1Hv1dy4sTcvkp3pdtcN85/ciFnpCvTt7sSOtGd/hflTPFQkJmnwrwmkuvRWrwEY//3I5GVPxP5tavoyy2JPKmZRK0dSfy6X8/pxwYer0nFuiSDytB8st5YKKlhYWg/M6lHsng5ysQ0TTrqjwb6LRM58VYsDdO0TPCI4EQ1DfO7h3E+VOjGi0DidvliWCK0ep8Pc0660WiGM6XZTihbOPLFxxHTDhcOVHPD66IHY/Amr6kc+w1Cz7OUfBVcHFwWjX+Klo2BgkuOxXJhRCz5yTo+6HVMaBbL2n9jSayewJNd4tyHGUjtk0zoCwvfPpsZKfzwmJgruwaZHB9n5Me3ZPb0MTDwViILb+o48DGG/HgNUzqombYziG4JCh5M9GNCCzlnnvnQ844X92xdebTmGQ0PPsHy6g5/tXXAt6EDn+s5kObhyK/T7/PPovs03HWfC+OcGDXEhfRqHtyc74ON8KcbhgDSBys5GxFKoygNv1ljWCk0RF9TR/u6OkIctQw0xTDtVQzx2TFkOmtZI4ul+2JR+1l6Zjc0cLia6I8os8iBwt8nZjPmmIkRnTOoKzzIb6ge39xYNjbSofwYxcjlGjaaw8hYqyR3UCD93eQs2+bDtm+ehJe6om/vgj7EkT22D5Bvu0XnQQ7kdXKgZS8HPPrd5Y7DEwwNnIg/68QfYj8LmzqxptKRZtWd0P7qhPMZJ1ptvU+e432KHtzH/dV95oifpQW4MNzBC5veclr19mecXEG1C0FcearmbnwEbXdoae+hJXiylpvZ0bxvHEnPU+G8EdodkRXOlPgo7j7UkrNL1HNdIgsu6Gm81cz0ETnssJhw8DMyxJRK8kkD78oSua3SMaS1FpvH4exJVLNMG8z7MgU58X50rifn2gAv5k9xo43QvLUuLtyZ/IytkQ9ZOOoeLxc74DnHgVXLHEg8dI+wl0940N2JtUue0eCLE569nPjY2pHsm0+JfuRIQIwj1c47cuXsfXY432eJw31e3nvOz6eurIz2plVbXyqMgTzSK+nWSYWlTEPjCTF4r9GyrkEM86siONgjnB6zNNTxUtPliui3hhpuC297uzqaSXla0uvE8uZrAu89crjcNRMHmQlfawa/qYTOl+p5Ni8exW4dJ79Hs9lXg6FSxaihQSxfoKDmcF+ebvTBWNedm8NFv4a4sPmmC036veRGlJizLg8ZnXWfmKli7V/vc7DyAUGjHHGt/YzlJS+p88srMlROjF7zlEaeT/i60JHeE53YN9yJsmtOGK49w/+VMw8uCn/r6IVxq5zMU6/p+IfIPnNDGTNHQ9LiSPbdj/k/b+y2OJxb4nu2a9XE3wijxsAQfkwPoZM8jL6FIiOlhePfXMx0cx0eb3U0PZRNbkMTj9yMNOqZQWehKwGb9BTHCm0u0wrOj+T+cQ0Fw1TEhCsJzA9k6zs5tbXe/NnJjZUbXehd9IpReS/RbH5O4BInzvg54tTJkYFNHVFvdMSthRNTYp9xfowzw3e70C7BGfmu59x74sSSg07c2vCMPtdfUBTiTHUvF9SbXZla4EbVeG8ejpXzcbQ/kbEK9ncO5uBdNWdE3575GoniSQRTlRoWuYh8VxXG6qvB/PyhxG+DkupHlfy5I0j0QxjXX2gI10fTeZ+WcZ+13AswMmqPkU6X0xnjI/zBTs8u4UXN92rZ8DWc7b013KoTRpunSu7sC2SWWc6Fbd4cru5GqNmZfrIX/JzzjF8/OxF6wAn/Lk70a+dEj36ijgYnLh1/SWwtF4JiXJj6w4UvNq54RLvw9bALpxa6kHnHhdDBroz66kreFnfeRXlht8GHoDtyKk74s/+2gjXuQXypUvHqpmDqP8PJHhqOqaWG7q9UtB4agle3IG71VeLbWIHsx2sOzgnkiK2SH5uDafxTjX1xBL1Ox+B1TcuqJyK/DDWiqUzjvWCqytwk4sbFcny8Fo+D4eSa1DTeLvpkv5L4GoEMK5Oze6M37du6EdvYBd/vz9mW68RURyfGODjR66gTA/92YkClE6oxL6hudeZQugs3NriyzsOdeIMXMa29ST/rxYEeXgTN9aLQ1psD37wZpPPhyN9y/lL58jD3NZntlBgLRYYvVLFIsNyMWA3nHmpYJeZ0xq5Qji0NYtoEJbenKbh2/zWDnvpxZ48vlkJfzl4LZM1PJS0GqvF5p0G5MZrxE7T4/Wfkaw0jTYPSWHjCwI6GIkepRJ46oOWfB+H01qspsA1BtkKJj/E1p3r44vfWm/Uv3Lipc+F031dULH9GO7FXz+1O9N3txLXboof7PWNTwQtW1nShhvCmHS3dOK31os9DHz4XCM+p8OFJYzktp8rZckPOYztfCmf4UeHyms4is0tRSlrXCKHNYNGvKzRECl7M26PBcY6adMdgcaZKOs5Q4L/wNYaWfuzs5Uu/I3IOD5HzTbBGY7k/B/eK9xxUsXWGhr/aRxFdEMMtwVR176ZybqVBsJae8CnxHO+k49SdCAoFJ+cXhfDPCSULegaycLEvd4N8MEmePM1zJW6FC6VpL/k1+BlZJU60yHJCU/MZ95o+Z8qcVwza6kKf+a5cruWO301v3N754DVDzqVMOYXevnh28edrl9cMPRpI0X0F/+5T0lSw29JuYn4eqylapGHvcw2avzSM/UdNne3BLKupJDZB9GyML30dRQb+RY7vbh+ORnoTLPfmosGHh1G+bBirpO80FdcHagjeHsnM5zH8dzGDBc1TCRB7zb2hZ+QviTgLPzo4KJoT9zREfw9jqOCX+uMVpCT7sfGwOL9Kb37/4U5yvitzklwY7eOMY8grbFe8YrPnK9ofdWaJ0GxHsU/5RTf2nfNCr/Lhsqjhia5+pM59jSkxkENbFEyyKli6S8n9cUGsGBVC9lwVpTFqJozW4H1C1ETU0yNBTbtDIdBAyaUOAdR6KaeyiQ8//L0YH+BF3SteTNrnQdJYD4o+ebPiX18WdlWy4rmKIfM12HhF8elLDDWTMtgyL42spwbOZ+ip9TmRa1YdihZaOq0J5+csNY87inkfouTZjkA8vvpyYaWcO8KP6pd4ctbfjbsGsScfV3q5utLDT/iTzpWbG91488SD83nedGonJ7ifL5dK/flYFUirQgWrpons7KGkalgQI08FEzU+jFblKlaGivoJ7wydrMFhkoZ55Wo0vmF0OK/kW7PXuA+QMzndgznz3UjtKuYjzpWxI71YnOTBoF0e1BV9d/lhAIPrBHFog5qWE8M5K/j6n4laXtuLPLsuHdXSZJr0NWBvTmJmTCzebXT8aBHFuJPC0wrD2Ds2iEihc2+eBeJe7Ed0bV+6zRL9E+VD9GwfNBXePM3w5nk7H5oc9WFgI/Gz23K63vfFuCSAAR8CGVWuoGC9kkEJSpFNgxjvHIyDPBQ3wQ9+gkcdXqpZLrxyyQ81V0vVOEaJeR2vwnFaEDsmijm2yun5xp1JiS40cHXk9aFX7BM62TtBzu2ecmZ1lPMh2Zd2BgXrRdayPaZBahjNuKIYHH/XckqwxYaqdJouSaW/0OP1ToKf/RMY4y88OTGGyKnhoFKzJTkUB/HMc72VPFijIL9fIH61A9g2xI/Ge315MMmX5X8LjajlR7vlfvjk+9PH9JqkugqWmBTUHa9keoTowbVBZIk6XhkbyoDjYWi7qPC/oqLXdxWzUOPZR41TjIq+q1W0axPG/b+CCKhSsNomAN1iH/oJ9uj2wpGb7o7ca/SMJoK3lA0VvBJXNbGukNZKkbWCRW5Qk9Ikgr91MXxbq8V/TgYX3dJwW55M2AQDDzVJ/LIylgMFWl7ui2Sw0IRmp8XZVg+jgWcQW4XfdhW9fDRKwea9Cs4Kzd86XEF2T/HaSexnjIKwqwp6v1OwUlLySewt7KTwwaBgqpaEYp4QRsqRMC51FHs8EcrqyhASQkLwmRvCk5BgarUMZvj1IOK+KWnYSknzzSIjNRE+Irzu5Edn2q9+RRdnR0KuveJLNQWjWygZ0T2INE0okxQq4t4Jn3wTztBaMXQTfHn0jJbHzhmYstPxaJ3KFZE1nz3QczQznvYPdAyKiuHt0XDUSzRMClSTpBFa0TiM/WuCKWst/N1VSdZ/SlxEpnwoeEW1TPj3GiXHrysp+axkn1MQMe1DWF4cKjJYGLvLwzj8PIzc/qF4rA3GODWIELPIGkFKFHeVHPhLzOFMJfd+UVIqGKJC/5q7SWK2e8h5EuvFnDRXEpu58OOVC43nu3D8poL0K0pOj1JxtafQrSIN50VdckUe8vDWMkWhxclJS35hBl3PZrBkVhr9yoTuilyk2pZE6YxYkQN0vCmLwkMRzsVdGpy7apgcIRhb9Fa9F2G0OBJC+p5gls8OZsnbIFbqgphbO5ivimBGF4awgDBmdFNhPaJizAYV1S3ifL6HsN47iPPRgkd6KcWMKRgv+mBraSAzLwbiFPGaJvEBLI/yI8DWl4Dxcmbs92HHKC+c27vx092V+z3cyLjkTS0xr9/nBxEk5mnpgXByasbw+3MtXe/oqDLoeLFVJ2qt41FJBm5y4aOd09ngk8yd+QbqbdRzuX88TU/pGLpUS/HLKCrOifpfFt4tGDFql5pu88OIqRNMvVZBJL4I4pMxmB2HQ0neF4b9ABV3fcSePgpdt6io9kBFI30YHlkhLL4YxCZR/5/xCurcCyS47mseT/Jn+BU/Bop5bixyha1KzieR3z95CC0L9ca4zIt3Ez1o4erG2EvuyPRedNkgJ7+Pgl2OIdy9KthpajTdRL49/UPHzUfx9P0tkVW34kWm0XH1RwYt8jOY3ziDWuNSSX9sICxWz/eriTwx66hWR4fRPYZTuyPZX6n5v8+Gqb9HRUqDYNJuKqk5Q8nTKiWPjwcz8UEYPXQqVgl2yVuu5msDMceHVPxiF0be6GCGlSjJEbVLKggkyln452c/no72ZX66HJ9QOQcD5AxbK8dS5cO1kz5k3/PG+asnU6e7s2OSG4MPuXEk0xOXaB9aNvTjqEqJw1Q1lxpHIDuipW6JjjlHE5k7Sc+MP/UMHqfH0lBwfUsj/QIzeFqexo9fk1nUwECIcxKbHWOZPlvHsElaNhVFUfdwOD6tNMSL2VYI/7reXcGdqQqGHFfyTmjRFccwOnYRerZdza+1RG7sreJnSghXjwVRJHSqdZqCx40DWdTIj6ZrfNklEznwppwagv3G+4letJPzfKicVe99WDFA+NJCwTbTvSjJd0cz3Y1Lz91IFyyw+y85VwyBHBYzUdo2nNlbRSYdKzxvXAKeMXoiWxgYUqCnS4CeBY2MbK5v5GZWBnOC0vlul8LehQaqrdBzeG4cf8/Rceg/LQNrRnOkfzjTqqnpKPqs1TbhG0UBdOsSyOJ6QmN2ihn8K0xogdB9SXjcExVpAwQ3iflcYhD60VOJk5g381t/rhTLMV+VUyU49Nlcke2FlowM8eGSWTDaNDnTBsppKGo0q8Sb3TbedF/vSfxZd3pP9iBS7Y1F/P5+fwVuyhCspaKn1sTwVa3D9DEJ6zwDr3omU3XDwNYoPXU+ZuD1PUPoSgaV01NJcRV7V+op/yeeXlt0OHlpmdchmquJGmZrVcR7KxmV7E9Vz//9n80Agk7+/88SSY0OpUe0ivnxKp5+DqNL2xA6CL29J7RulovwkP2B7L/qT+J1X2rt9uWPO77kOvhS3sYXlWC1IdsFb1+Ss/yBnN+2iR4N82FqvDc1TF40buzFSKMXqnQf3s/35eNLBYkpwUwSPH9iVwz/5seSKmp1fkYynzekk99K+MIjPU9bGKndXuQStwyqnqXxS4NkUXMD3b4mcO6GjlijlqkDoyk5o6GrScWZrUqm2b1mvtCEmm9fkxKsoIHwoujcUBL+Er24SEUN4dUjI4I4ZlISdUhJ6goF04aIWl9+zeCEAHwyAlgiMlOZyDibzAHUPe/Hag9fXoh1Jy7zpXKBL7dOy/ku96FLdx+qu3nTZZAPK4WmvKr0Je6sAkuTYJ59UNOirZar2gRODDMwpiyNPWLO/qmfQUwPI686GJkZlsHkY+nU8EtmqehJh0VJnO8by/JmQle8hCZd0HDjjIo6dUXvbVYwvTiQd+LsNhQq2fUkmM1RYbBfJXRPxb3wUIZ4BNHupRLDCCUXhU/tF9qfXBFIguCATUcVvL2uoOpfBQ2F9s0hkJffAnD19EeX4U+dBH+m7PRl9VI5D976UJrsQy5y6i3ypc/014JLlYyupWJFn3BmCa1c6ZBEfb2BCx4Z/HLUSPfSdLr1N4q5N1Iem0G9Hhk8bJDKcWcDEfv1/HSM48k2HQG+MWydFc52XzVrk0KptzKI+ZVKXor889/aULaI/iveI+brvJryYSIjbFGhE5zSyCq8QvhFUqqS/s+UpDsoKbqj5L04i+WeSvaOEhnqmwK7FwpMrRQcPBNIyYJAwh4E4pkYQD9fX4IMcm709WVTth/VDgZS7qjE8iCUgJcapuZHc31oLM8u6bldmcKdYUZybxpx/5BBcEoG2VMySL+WRqJ9MiUtDYwtSGS2fSxF8Vp2bo5mSqNwFjfT8EsvNfu/qmgrNL55ew2Drmm4EipYNlBD1WLB/yL37BmhZpbIQJfqh7H1WAg9YoIJvRGMc2Awdd4Hc0L4/q7dQXTdGEQvkX8Tf1NyQsxgxh4FOWcUnFuvYMKVQCzer+l1SuT5BMF7I4JoLGZ4VBuRHU9EEjtMR4uGiXyYbuB7WTrjzhhxPmbksUy8PhBeNjSD4s9pvB+WTJ+RBs79LXi6TQIXo3WMVGkZNyOGccpIrsWFM3ityByPwinfEkG0JpLW7lH4p0WycFAEle3CmSe8vaPION8fCP6fpGZqCzWKQhUb/FR0XqrioOCvR36h9N4bhtcUwSlXg/jbouS28ASLmNkh85TsFFn7S7DQ2VFBbLMEU2OvCvkcDR/WRNBmgJaxC2JZ97+/AWqazCnPDF5fNzJ4fDpHStOIPZ+CJHRvXX0DCYl67OOTqHYtjlxfHT/76OgXqeXtDC3aBlqUv2iZKe7XSPhhxH0tweu0NFTH4HkzmuK2key9GE5nu3DWGTXY+YtsLPhstNjbv09Ev/ZTMy9LxbDpau6VqSjroMIwP5T63kJf8oLF94L/7zMxm4j8HVBPzbBGGkpqhrN6dSSPUmJI3qPj8nxRk7oGFnVKIVvUoWNVChPeinUPNpBib2CzYIvRR/XMLE3imWsi1b/F4RkQy9L6sQSG6HD31hGq11Eu6pSRpKOP4DGtyPIdr+v42lLH01VaBv8bI/JjNN27RXPgSySJf0fw79ZwkrI1fDmsIaapBj6rGW2jYWZdDY2T1di9FVx2U427Xs2+7RqeyzXMWRaOU0AklVtjuCa4PWC7jter4nCco8cq8mbtk6m0D9MzWye81F3Pp3l6pvgmkTAriaHdk5hcJ4lmsYkYVyXydFoibQITCBuQyGDnRKLkiTQNSiRveyK/RcWz4mosduk67ETNTh3RcbK72J9ey6BpWk7ejWFTjxhaVEYTlxlFa7cI7OXhTLoezoTz4WwQXOL4NJxbEyMofhXJi6xoHCvF7+QI79uto+meWDZ0TcDZPYltaXpKRxh47q1nzF49mZYkWgcn4qFJYPbBBCKHJZLyPZFm95PwnS34yFnP8xA9e+P02OXp6V+s53i6nmThV/uX6qn/KInhRYn4lIv7V8Zx1ieWx/1jeZemI17s5cZtwYf7deg66bjuqWXRfq2YI8Ebc7RkDdWy4H//79pFsPUoHZpnOmaJM7hliKUkK579q8XZNdXT+KeenV302FrjGdMkFmOfWNI2x9LcO45DmxP5KNbw+YyezWKOY3aJPrpgYIu4Dm43cPF3weS9DUJrDGjf6jFE6rG5red3sbdHFUn4hyXhPSKJA4Jn+7cQbDg7gaE34pgm9tAsVMcr0Wvrv+vYXl1o3ehYvBNiyegVT5Lw4IuFidx9ksS8mXocxNz9EP14Q63lUoqWvWfFXuJjed0xkX5RSYRn6PESXnDkYDJeI1JofDSF2W1SiPgoOEas+fdBBj43FevuJGZgqoE1Wwx03C/2clrkQ/E6d7GBTWIfCdUM/OumZ/hgPWmd9FwZrafNb3qqNdPTt4GeEUP13LqgxzVCz/ZMPa++6Xn4Wc+9y1pqXRLz/1nL0IpYLr4WPVhHz5fOBu4vTuZT8zSyPqfzSPjzOaHzyc+SefDaQMZdA4NVBprsS6a1XRrb12aw5V0Gx6obiRZZ3S0vjemvUhjsnozf3GQGDkhm7rRk2mxIpv6oZA5UGCiNNjDax0D4JQPuDmIPanE9/t/nWGjZMET0e0AcUX8l0f+EXsypAa8/U8jITEefkYGz8J+mhzNo3yKdBSNS0U9NJfV2OmeXGCkYZWK1v4nabTNZPCkTvcrE8p0mlrQ2YSkyUj/LKLhc8P0mIyl1jXArg+8tMjh5KJ3G8WnM2ZhCG8dk7m1J58fNWC6ImUzuJ/KbWs/ZpwbehKfS8FkGjhuNTBf3meti5Jf/jJw/LPw+xEjeeBNbB2UyNiWbUzdyaTbZjOseMyNszJi359J5fQ59/3zDlnnZmNtl8aJJJraOJob8ZuJtgZEN0UYa+RtZftfIbjs9y0Qu0YhnTxU1f9swHdu5Ys1aI99bmZh+2kRiuomuvTK52z+LRR/fYEjMJTPWjPKQhetxFv60WDh+w0K7yRaavTeT9drM6FtmpvU2U2NSLrWUb8iwyaLNXRMHapjIXWpihkbkhX0Gqm/OoP5zI3/nGom0zcS5zxuc0nIYcUzsq5ZZ5H4zmzZYGD32LRnlhVwLLaLa4yIapBUyu20BnyvzuGqTh26bhZDeFjp8NxOx0kzV4xxqvszhzHojnb2N+KeI58py2FGZS9YKM6HeZv6ytdApV6xfX8C5flZ8Eq00zLFiSbWSH2Xl5lkrBX5FtFpeyLcxbwkQ6xg+zUJoLQu7Vr+h/EsuLZ+JZyWY8e1nYWRYHvdbFZEYbyW7QTHnmhYT1aWY0H7FZHUv5p74Ota2mABPKw2crezytpfCb9hLN3KqSe1+s5POnbCVGnW3lfaXyaSZGTJpRaxMUofLpLwQmfRRIZOMPjJp+WOZ9OdDmeTzQCa1eSSTmqrspThXe2n6ZnspNrCa9NtHW+niMFvpaQtbqZ+NrXQkWyYNj5RJYX4yaaiLTEpyFPcSv7/jmkxK/UcmTTwtk1ZdlEkOV2RS56syyeWSTLI5JZ4pXmvH20t2/vbStav20tmW9tLMUDsp5oytdL6+reSTKp4v7rV2i0yq0UMm9SmwkU6520hTDttI/622kWYvt5Gc99tIw1/aSJ2NNtKwNjLJvEgmVf4tk2LEc78dkknj5sokv4k20sVFlWxKtZeuhNtLh/+0l3ZsrSZNybSVAvraSuteyaQmdjLpQJefpC+vIktVKbSpktQ1lXSdV0mjOZXUXVFJ092V3L1cKfypkh254nViFVs6/8Duv5/8+qdYg6uNlP/cRvri8oMtTSr5w7WCt/bVpWl59tKMw/ZSY42d9POgrfT/APGQqDN4nBSadVjT6xvGBQUFu7u722Pr52sd8xjH7j7WsTuO3d1dYFLChgIbPXIDhI3aRm4gMVRKRUB/7++P7zW8Lra9z/s8z31/bi61eVbStbIqUv/CStKfV6COK2dN6U987X/yuFsZa27/YOXuH/wV9IMf88uoXVhGo3M/8exTTpx3OT9qVbDi7wpy7ldQ9rGCwIoKajes5ICsgrymFWy4X86qZuXo3vzkyS1bKdbeVnrkZCM9ta8mtVliLW12t5LeSFWkEb8qyD1YzjO7MgK9S/HwKKHn6BIivxbTJamYBdnFVDYp4fWKEnhTwpaSEvaGlBKX/R1VVhlm95/cHlqO7GQ5i1+W09G9HJV47f64nDN7yukR9pPo599Z36aEiWtqSPc32kqJOTZS9y/VpBcHrKVOb6ykATN+s+tuBeP/+In7x1IWLynBeWgxG2sWsnPgZ172LKC8SgF/DCjAsbCAMaovjP1SyNWGxWwpLObM6RKO5JRwa2UpAyd+o8HY76Tmf+fp0h/8eeIHV9x/8GhAGYZOP7hbXkJ8WjHDrhRzyMVOithXQ2rcx1ba8dJG2vFHVWlckZVkTP1N6P4KHrwqQ9+plKEni5l58CuG+QUMmGGh7qV8ynzyOPZfHm/0efx1Np9mQy0M+2DB91ABE9K+0PJgERfPFuNZu4QT80q4ebyE5DslPHEsYZpzCUHvS6irLuGVWwnLW5Xw0qMYv1nFXI0uwjrfTtp8307q37O61M7GVmrf1kZas8xa+ju7inQ3sYK9mWXsqlNKy+bFnLvxmYdnLGQsy+eOSw7uD7LYF2tmQYiZ1RlmKk5ncd/hE6O35/EzNJ+Rhy3k9i6gpeYzB6VCbNoXcfPfIp5dKqL+0SKc1hWRtryIrUeKCAkrYnDXYg5PK+aRfTHhtwo5dM1CcK6d5DLdTtq/2FZSJNhIl2dVlbYEWEl7HCtZUKucvA2l6HYXM0D+mcWbLGz6nccQ72wC483YV5jY/6cJO/9MtpZmssTdxMRNZhymZjG0bg6drPIJKcvnzEoL7k7irmMt6IssVNoXML1GAc+rF3CxfgGNBxfw7K3oR+FnZPFf8RtTiCHlMwsHWFCIfgS3tZcKsu2kne3spObjbaXwrTbS4e3Wkt/OKlK9SRXM3/idWWNLcLUrpGWgheNSPtc7fqK1xowy0sTf/TIJrZdGjnMK9TQp7NiZRuvlmWg/mvgYZ6apUzYj++Vx+nA+g5T5mMLy6arJR6YVnxORT7RXPoPf5ePgn8/i8nweL7PgHG6hUMzxjUgLi0ry+e9OPn0X1JKmLrOXPDLtpD/r20nje9pK/16rJu2qai2pr1fStm45wzqWMqpvMWp1AQd7Wdhln8eUP7MwtDRjSM/kQ1gqF61SaHDfSJM7Rv5LNTIgM4XOvhmUB5kodjKz63MWCcNzGNskl5sBOSybkkNZxSfWeX/izPZPVF0kan/+iZsnc3A7lIvH9Dxm9hC1ROazRzyPL+bjMjWf0ma1pOZ/2UvLE+ykpsE1pJ/WtlKLZlWl7DNW0qGXFSRvKqPwfAkH6hXxOt2CLigfonOo+dHMInF3x/wykF1JIfSikWl1jPRwMtC5rhGVh5GfxSmMmZ9Jx8Zm+twwMyfFzPVsM988zajEv/eeMdPsmJmSPWbidprpKX7+5mjmppj3gQ2zONM4m93Nc7F+nYfVuHz8C/JoMiGX/XY1pd2N7aXZEXbSuR7izGJm049YS9+yqkjHplSQnvkN5cQSji0t5C+5hX/ELqUf+kStV2a8vEw82ptB+NIU0haLM/5rYKiDnnNtDFycY2RLOzEf6zJo+NLE715morubiahv5i+9iTG7TEwbZGJoexMXyjNp/TqTZdMzuTEwk/Atmfzd0MT6IhNxEWaq+WQx50UOIXNyWdA8h5e+WSQ9sZfmz7KXskrspLtOdtKOSdWlX4420twJ1tKWFb+ZrCsnw7WUdkKfx3p8Zd1NC3nf8ri8JpvUw2YOupqYvTgDO3H2ESuNRC00YJmqZ/NaPdVyDczNMOJWkkbvlibCck18yDEh32PCwzoT2Ys0hs5LpWZ5ChM8U/g9IYU7lUbk+UZuVkth6PUUam9Jw35SJnWVJqxUZmrps5AdzKZzzSyefDOxspO99OK30LEUO6n0uJ3U/YmtFL3KRsptI2Y7tZK5V8v5vqqUpdYllA38ysjTFi68FTslam8xx0yV8ybqlaQzZWoK27eKub5m4PULPb0v6emfYCAryoihbxovxL12dTNx9ogJW6cMTh1PweOhkdzVRjxEj7zmGZkzyshweyMP/Q0svmDgksLA2ElGetYWn+2divIf0Z+aZm7cNxOA2JcYE19emGieaicNFTrinmYnTVbZSZ6t7KRBM2ylTY1spPNVrCX36ZV4nShn6aFSTlYtoWGnr3QRdTy9kMfI81nU721mw0gTyrvpLP0zhYALRhp1NuLz1ECJs4E54myqhinkjU3n5IdMRi8Uc7M+k35RKTSea0T3yMACXz0h2/U8DtCjydXzxzw9axKSkGsSaPAigci1Sfx9V497qQFHKYUcZTrl20zoE0wcfmdCdc/EuQ12Uux6O+n3cjupdXs7Kep8damiva1kOlBNWm22kpw7VbL0ZjnbU0rZ2KGE/YavRF+3UDsqD2NlFtsmmikYb6LVyAz80lNIKTPiohY6428UvTfyvU4KjmtS6V+awcXvmbQ6lknL+mlME33jHwOhtZKJio7Hqn08g1fGExUQz4Z+8Yx4pePNEh3Neuo4MV/H4cbxjGmaSK8IPasfGzlXlEqzmEw6rzSROcdE4VITTcQcBdlWl7o2rS699bOV2iyzlWS5NlLLkVWlsBAr6Y+hlfQOL8fryzfaLhPMUlBIjMHCoef5/LqUwwW7LNZEmxghzyTdL515qanUbZPKofAUlkanMN8qjTpiB0a2NjG5OJPmf6TzWGGk3xkD1esmEWfR4TJWx/JyLYfr6fg5Tse6ITqUMVrSAuPouimWl9NjqfZU/JytZfff8XhtTmbUcCNtXqXiu1LsTG8THceaaPu3iYNJNtLUYhupQR1bKb2RrfSztq00rMhG+jLARkrYaS3tc7OS/OZX0vxnOU9//WDT7RI+dxJ+4PeZ/w5ayB6cT9iZTwSKujpWMzNihIkauzKJa5/JLUsGe/tmYrE3oRW+tj3ExKYVmUzelYKfycDm8iTamnXciNcSUR5H9ehYSuNiObIvjrVZcWxpEEf2wGjaB2o4eUND/WpRvFZFc1zU2T9Cx66/k1hV38jcm6lsn5DJ96omCrqacHSzkdp8sJEGiNfu922kmIU2kn9mNUlmW1Wq7GQtXTkvavpWwb3CcqrU+km+roRhJcV0GlzEgr0FdOhhIWVmPv0ycnA9lcX002YS6wp+eG3i0mPBEEKvFk0103WX0OgCMRt9Mhhw1MifMj0j18czIE3Lzc5x7Hofza6+UfgnaLjeMIovDlHM7RTFgE0aHt9Wc2BeJM0cIzkXqSZnQRTFUbEsPKhj8ZVEmhYZWPJPKt6OGdxyzORtKxPz51STZiurSb9uVZOibKtJOa2rSqMuWks2/a2lgalW0tOrgukFl9dILOdx/590LSxhvl0JzX4WkfvwM1NPin5l5TOlTz4HCoUPF2cR0CiLQ4FmRguPW/XazJFQM65uZvz9TZwQ89Lzl4F5GxJxlXTUWBRH3zbRnH2koaKBBtsYNT2j1HRqq6FlVw1+zmrO94xg+swQshuEsPNtKMF+kUwu19B1SSzvVuoExyVyv6qRytupDJmSyYycTPy7mDje1FoaMMhaWjfWWir+01o6OMRaGpVrJRWtsZIMF6pIPxqLvapWwY855TTkO8rFgqW9RT54VkjjzQXYdrOw/Uo+HQ7msWV2LqtG5bDU/ImCIZ942yGbcrcsHqzK4qyz8PCOJkIbp7BFaNv8PvE8XKel8FI0o7ZoePpejc/tSMpPRTDNMZwv1yM4ERHJ0+AI8lqEcKyOir0Lg1lcEEzw0hDad45Enqnh/Y5YGlzQsedeEs5CZ6P6plPwUsy+PhO3cCup1kcrydFoJU0VfYqItJKknVZSh5NVpJlJlYxIqqB/jQqCRAaLn/SdzydL2PWpmCPji7jkVcD7URZ8BOt9fJNLwNRPvH8o+K9jDtU+53L5YR6tJubxeUwuHWdmU2W1magewucnGxnkncD1/jo2eX3E2kPDof1qzkwN59icEL6eVnFotopzT1RcdghhyJAQkhqqGN0iiPHP/TC+9KeWJYgGnULo0CaSPrWi2NAljtd5Os411HP4l5GZnTNw3plJ4LtMTiuspOtyK6muo5V0YpeV5B9VRTq4+xfSlwpmiJlsfK+cFm1+svxTKSmrS/ALLGay0EarrQWs62jB9Wk+b37nsm51NmXlZqyzzPQdlC3yXx5jD+Qz+lo+p7bkYdsrm1X9zbRyz2CmmKOPi+IpG6ZltX8Ux7VqLIfDOZyjIuZOMC3bBdFpTSBztEFcEX3r2U3F7AXBLPLxpWCpEte5StY98qXmoyBKFoRQKyuSxFtRzBqkpf2NeM73N9B3dwqnh2Zw7t9MLk61ku6Ms5I+FVeR+gb+psvhSr6fr2DZp3IcNT85OPQHV4eWou5bwuE/iknmK5tjLNSpL9jbOZ+ia3kcqf6JZJFFrrYTjCE0pZlR5KT7OajIJ/l6PuaSXBq7m/nsJ3LA1wwcxgjOOy08KyyOTgUa4pdHsvRUCKXHglm6y5/om0o2VSiJbufHjCtBjDgXjH9wIEFblLxb48M1g7fgJQVHk31pcCSYwtOhXP2ppvreGMa31TFoXyJ9+gmfvJLK3RMZjBL9vKmu5KN3JfNnVGJSVvBqRAW/n5SzNbWM5AbfSAosYZKlmJUzi3hT7TNPdljwF7nD8CuPhr1yeZCaxYkpZgK/mxiXYsLHZGJgNzMNm2aRIxg5/0ceZVk57JhpZsaZNJoNTGNiiZHwugnYLNWSUj+KntkRXMtUMbdOEAd/KhkX48PAdB/czyvZa/AjuzCQtFp+LF+nYPNPT7rN8UTRxIuz9ZQ0WRXAPzdU1DJEcKxGFGM/xDFRePufIXrUNil4hqaTfSOTxZ1NbLGroIPQlUfWFSxJKmfTxHLOZ/xg9tpSHNaWsPl+MVvnFUKfAtzqWuj3KY/SqzksGpfFMJEda7Qy8zHZxKsbJrJHCd6ubaLfNBPDP5koFzOce/QTzetlo7uaRiPvNDbNT+PIwRSad0rksq+WndOj6FASyc1+ISw7GyQYUMmtKT50UHiz5qWCNjN9yZX5MWGHkg2NvWkQKadqDTmH+3ni+a8PnWf5krA0mMBqoRzNUeO9LYaz7XQU/ZfIxwFGPgiGuXE0kzP1TSx4VE7j2+V02i/YPe4nY6x+4N2tlE5DS3i5oZh/rn7FvdJCsiIfn91iF8kibImZJ8K32wwzMcQnk2kjMonYlcFXwb77CwTvdREe1SsdfZDQ8TVm3u4zM0rw+xJRa/C4NNSWFPqVJDHpm5ZNCVGU3Vfz0FvoTUIQK+8pSUBBu0gfWsYo8DzuS/F8X4rCFXxd8p7yVnIeN5Wxsa+cNfEfkMYpaXwnkLdKFT6ySOpMjiJgoJa/hQb0HWpg+6AUZj/OIDsjk/5/mRhQrxxD/k8ajfmJ+/HvnLYvZXj7EgZMKMat7Asj8y3seJ+PblsO50UO+vSv8IW2mezbncaJ9Sk8lBkJ3GFknLjHg4KX+4004CE4TDXViHWrFCp/Z9LLbCJZZMvMRmnYGVNB5c+GnkqS/1IQJ2YzXmhMk3H+LGvoy/M9CsxqT+p+kVHfy4OQzTLiMz25H6Ggg7cfWX1VPHUL5+QFDVqbOA481VGgTea/Q0bajkhj40PhJcdN7Ak1Uer/nQYdv7PN9hsdokv4o2EJCU2KSX39hXcZFlJj8lEpcrgYZsbqYyaHmqXyztlIr5GCl94acE/X4/kumQHjEij8pKOOt2DgafHEnU7iRrmB+zeMQtN96BagZPWRQDGXvgw+qsBh/Ht62shZ1k5Gj90yGvb2pMUOBV36+GJ4HMy+7qHYCR4YOOEjHSbpCPZOpJ+dkWFOKUStyaT4pGC0KBNJ7bKo16WEo+LZ3UP4QX4x7eoWoxj3hV4iuzt9zifmv1y2Ci9IFEy5SZ9Cksjq02/reTQziVeF8czV6PBcpKNyhJYt6+M4MSKOXwO0xK3V8Uc/H+yvvqduoYzZnjLW6GSMdZUTbaug2xklr2oF01swSlUnNbWPR1OlSEvu1ATaHzVQp0cKV2tmsvMfwXrBJnq1FRn/TTHujsXUv1vMrRrirAFfOG6y8P53Pq0X5NF8Thb/icwzfUAa/YVmlx9I5qxtPPU36fAR+/i5rRbD5o8k1ovCebOGSsEaE3+pWR0lw3xQzPhjGdFj5Nyt8BIMq2Tw6SC2P1Nxe7Ea11dRhL/XUv92PF+tDHQ7aGRtm3Rkw00kioy1NExkBTGDU7cU03pZMfKqxZy+8pW4dgXMb2jh3+g8TjTKZv4AM4feZaAVeaJSsKpzi3i6eWnhSRyn4j7iL7To1Q4NevcIqseEMfOvMDJbh/KowpXl9dz54uhBJ4s4o6OCD22DeLZdRdEwNarZUdQ9q2Vgx3hi9uv5LZixTYMUwldmkCIyRjWRj5sFibtsJDwjpIjzkwq5s7+AqJEWanXLJz0/m+2XzVzub2L3gRR6BhoYPiuBBWVaGk39yPgqUXQ+pqFRmZqKjRF8GxZCy+kqTlupeN5URWc7Z27+6UzOHBdO3ZAR2EHBg6uB+IjfSeij5s6kKDKWa3lxTYdD3yTabDNQs5eRSc1TOD8mg6remZwSuaHDZhMXkgqZVuMrRRcKqLnQwqdz+Qyom8O4BDM3xT0fTUjj8Hwxh430bL2v4+2NOHLdNLT6qOZVYiTfw8KxTVahiQ3mxb1gRg4JZsiql0Qve0WvBq8IsZFx+KIPcfcCaD1QxdnhatSHxP1N17K1jY6BNeKR+SVSWCayRE0jpYIlo/unYGqdxk5tOsvKLXzeZmFQB6HTofmYBC/UHJLFQWuzOKfQYPsUut828LY8npxkLXM2RLMlT82l9RGcXB1C4k0VOVIwmZWB2P0KJLJ1EBsnv6RPi1cc6PCKo5Hu1DjsQ1GdAC4OUtFwspp716JEHhWMZdHysYaOVgd0PDkez7ZJyZTWMjDd1siTKUaqLTXyuamFPsZ8bvnlk1I9nzrKbCq2mkH44gGbVHI7GdmclMwXcXeJsSLfvdRwPjUSw8AQzqYG4zs6iME9/Eh4pqTVXeGF/kq8tvjwu/5LvGxfsU6c8VbDVxSIe9QafdgwMJAZF1TcnK/maYMolgbEMs8Qx3fPOIb10jIsWMuN4zo+dI2nODCZTi4GMkIMzL9qYOkOwdTj/v83xlyOfjezUey6y4N0wctG4qcYOJQeTxMxg3Z5MbwcpKFaVjiVC1VkDQkicIsv46OFHn70In23J7Neydm6T470tws2e5yp6PGKPp1f8X6bC4X/CN25q+Dp1SDOZofw6aCayys0hCVGkdM3moL7UQSOiCZu70eqNopjxEIt44W2fRb3e6OFyP1/G2jaJJ+TbfMYMCqbMzPMuPln4rklhTE/DejHJLP7nfh9Oy1960Zx7Yqai9dD2H4pmD8a+XG5ppIuI70o8pRzsbqcp04yauFOi7tOuBQ5kD7VkYZxTuSedMYvwQWrf92ZFi2jSO7F50AlN18HM6Z+BP2FVqaWqNmEhre9NWzVq3lsrSF9n4aUaA0yx2i+zdTS5qWOWlUSiXmbTOuwXBrdyObgejN3vE3s+DuDxsJXNxTqCTsZz+SqOq4UfGThP+LzDkTy+ogKlgTx9YgS23U++KnkvN4u41VLoT1d3Hli5UKfaa9Z9sSBHKuHNB91iw0TH1Kx+CFH9j8kfvcLLvg5sWPEO95PlPHvZjn/zvPC4YeCq/UDcLmswvN0JJWuapqeVCM3R5LrHMHb4DDWB4Yx/Y8Irs6NpM0CDVkfYxhzXov3dB2dxbxuvPiJjP/M2KSauPwtk7/OpbJummCEhcmcfKsjvYqWaVuj+CoycdyAMOx+B3Ptmx9xyQrmt3jPjEAZe6e/4+EmFxxUzpz/7Exhp5cseP+MDzUfMIxbjD9+k0mzb+HR/gEens+J3uPImriXTHruiH6oA7Wzn1G44hnzzz7n4AUHVlVz4Iuoe7rzQ8q8HvLXiRccXeHM+p0erJgnWHHlBxo9UHB8qC//zgmme2AI6+zVmL+KXG4dweOMEHp9VfFsi4pmG0UmvK5C/2cIqvgIWio1vPKNpXWIlmP2OqZ5ikxy2cT1Lxns/WHEa59grgEJBAzT0WFbLPHPNfxWRXJBfN7+9sF0Myn5XuhDqzdyjFs82F3bBdcYJwZLznyv58KcQz5M9XdkUOxDtn2/R7MZd1l06D4dPUUvU5/j0/gFNype033oC8ZPdcDu4wMyxDNx/XPhoQ6cHO5A1sWHGN495JXfQ7LUb4S/udBjiozO8zz5I88HV8GYMQcDeXNFxe6n4fh1jWStPBTXPBWROUKjo4JwVgTSJDmQjMdBFKcH43g7hOaz1PQjCllNsY8KLa/vmzjYRDD9kjR8Fhg5EqvnfKt42q/VMrxTNM+HaIhrFsHXoyp29Q+i/79KqqR703e8HP8z72g50Vnwwhte7nxDaJkz71eL+i+9QJf3nH0bH9M/7RHbZj5h2cjnXOvryKXqr3infks142t2lTxncNQDqsY84PnZZ7w/6iAY05HoKY4UHnrBQ91bBkY7M0bhjucaOTV6erO9lqh7gR9HVcH8qBtCv0dh+Aju/jhBxbWOwYzdEIB6jy8T9UqWVfElINyXNu6BPF0kPNMlgpWtNKguRbHOLo7MUyZUCzJYEWTke7yByx30tI/T0d1ZZFKLhlHr1IxoFIpLTxVnHgawe5WSRy+9aNRAzi03V+TZTiRpX1Je7khQ/xfMMToSNt+Rx2EOTNjnQM1d4jXTgZ+fHbloeE39gU5MP+jE1xlv6b7VkTaPnoss8pymZx2wjX/BDpc3vKvtxGJ7Z4ZcdsG9gwdvCmTMVXnyeaCC+lV9cXEJ4tJ4FRcDVFQEq2iUEIzqZyBTC3wxX1fSYIyC1cN8mBfoQ4PmSuqpxX4cD+a44NeXwpNnj9Uw4Xw03b8a2VRgIPWYgXYjkyl/puPS2DgGemjY4hrJ2B8qNotcXbrYj18tlHQa+IHWZhmrf7qw5pETM8wviKjhyCT1c7bdf0644jmdWzkwx8WB8xYH2m92xPXAa0YuciJN7IZM6PBNmRNuvZ1o1fctrp3eEhj3FscVThxq6sy7QmfeHnSje4wHuVXlOM33JPe4D3VUSsrHB6IqDca6n4p/Won8WxbEtY3+1K7jS3KSgii9N6NmvMe+vSedbntyrZ03I3cKnZ0bxFgPFT8WRlIk8plOePTFSAOB4w247kpi/HUd++rEcUUuZmJ+JLV9VXwqCOLAPF9quyv4uO49OzQyNtd1ZdcLJ4qll/j3cKTLgee89HzGH8+fcbv6c/onPWeHwYFRYg5Udd+QcdqJlP7OVBc9XHLMjS1Brqi3utDs/xrfwIUwkwtzm76j3lEPjilk+B8XWr76PbUSffBUK7lhCiAlMhhLbRWPM4OZTxCq877kzFJSu42CR18+oGvsyb14GV2ayDiklVF7vSe3Hin4fNqfG2JeOy+M4NggNW+zDOS+NpDzU08DdSIBZ3XUHxbH8ggNp9ZF0lKlYmhYEKktfKl+SIGPuMelv2SEDXZjRG9num56javOkbwZDrzo+ZyEfc/Yce8ZHzc+x9fLgcdpYqePvmLcaCfGXHemf7YbY3I9aDpPxpaeMsbVkLGno4wm52VcFfne7azwvYOehLX2Zsw7heBGXy7lB6D3ErtbTUV9QzAbxTwPqily2VkFxuPe/Hztid8WOe98PLhheEfSaDc6rvCgy305oUMUlPT2Y2ZuMLt8wyiXR1J9lwEvLz0tTyZyQTBd7tM4boyMwjY0kugiFZ/bBdNnhy99lQpedvzALcExRWp3FjV3wSBmcteGl9T2cmRmigMVIx243dCB8EsOKIY6kjT+BUPWvGat6HG3OGd08e8Ys0fGBis5I7rKiZkrZ8NVOdvC5Dhs9SSn/AOfsn2o0UVJ8QJfTi4I5LlzMK/Kg8nPCubvCUFs/a1kS4YPCze+Fxwrp9ZNGU8Xe9D3qCsV3V3YONaFLIMbg8bK6T5X9PiNH2FfgzH2COP1P5GErjcwOk/PvKFJDL+oo4U5jm2folj0TM0qlxACdcE0zvdj9mwlFV7e1G7hyfkdMqQZbux54kxVGycCXF9hXvkCf60jG6IcuZbtyHXnFzS59pqweWKetzhzcKErP9Sit7Zyuq6TU18vp91xT7wS3zO8jjdd7/jwKUDB3BtK7LS+nHUMxPF+MAuEH0V8DuaQLojxY32J0PnQbq0n08W9DXjrTm5LV+5Nc2FXgjPnmjsze5Azn1e7Ure1nCFOCnbJA0SeUFF2MpyowEjeinp7Cj7vHZ7EFkcdXdZosQyMYbrgNbsx4Uw9Kfy+IhDrbMF4axV0vPaBX35y8jfLOGX9jqdDXNg0xZmAKCcK/3bCuqOof6ET4z860WuGOENHF649c6N5Pxk2A+Vc+ySnYMF7krp7832vD9XbiqytUeA0XYm5QEn4AT+OBwbS6J9gzmnEbCUGs6hlMI3G+TFDocBD7smV4R607uHCcaF9DyUn4p46UdFVaN4iZ3qPc2FfK3cixZz3bavkWmQQyWYVefUiOdtL5Kj5BrIbGug6N5nZgp8DsrRcvhzLtE+CTaMiGT8pBP21YG4W+lHnjJLJCxSs+vhB3KUn31rIMc+R4WrvwVlRu99hV/yEht9e5Iqb3I0dRncGT5AxaoicM509aZvxnjVF3pwfqWBCuILp9ZQ4L1RS47mSIdV9eb/Cj3a9AkndF0QD0c+OOYIzugZx4r4fOqFPln+8+e0l41kHF646ODD+hQN1BdN+quXMt70y/uwu43QVTy4Khtny1pf2Ym+n/wxlrV8kMdPUjPqlZ8jBZKb8E893waeDU+NYFBDF+nI179eHMXyXSnh/EC2W+VF5SMmcWwpiavoQ5fuex0ITR5wXbLhQztmRch5OkrNot5y1bnIs9p48/+SJfIAXZ6b78GiNgrIcBbU7KilYrqTRVSWf3ioJ+6hkVT9f+tfx41ZPf96uEY/cD0VTP8yDfJmwSImflQLrTp4kX/TgppsDs1460OeKA/uPOGC1SUFulpgPR+EfYudnj/LFuDeI8gQV/5kjWDRYzfalah7VMfDLXs8Eq0TuC+896qSl1aKPTHij4YDY6d2NBKtlBPOoYxCZLfxoIc52sqGSOkKjN4T74NjGh79uetOvlzduDbwJGu3N4lveGNr5EGP2YeljBZPLFbQaKXhprxLlCyVHXZTYvFbS/omSuTeVTL+sxEfsql7k0SoXRX/nifusr2SJr4LQqT7c6fGewDIZ1+e68rSbEyefOvD0tgOuos7DQQocW/lyXObPH3dDWHVMxbpBwqscVZwaHAZN1KSfVvN7l5rcVgauPtNz5lkSK6rE86qejm7/xjFFimK2yFqhrcLoLN5fU+xNoTKIvO4BvBJ+1/yxko3i/Om/FMxMVTBEzGO4n/AoLwVWoWI+LQpGC8ZpLPZwhqjnTZSSyHQlbbRK1ngpmXZNyYq/lfwhmHHKBwWzVikw91LQOcyHf796M3i8N2/EPEj9PLGdLLQ1xQPXjcKjPzixM+I1PcNeE9vThZNmBYrzfjRxCiHmTCgrCCU2PoQXCWHICyOZJlcjiWfMPjWdWhtIDNBTuziJtH7x3B+qo+c8Le/fR/NmlwbFw0hGfg2h3nkV5+1V2O4PFvsQxMS3fhz8Inr1n5KBYt+K5yhpNVfJfnH+heuULL+iZGekkn52vswf44uf5Mva+r5MjldSX/RQ3VVJ4hVxN0N8GB7gxdU+H8g5/54NSZ70EbNaSyNn/DY5xXdlPF7twSFrNzZGOVNfsFmPVU6s7epC288e3JmpZF9gALKTIXRbEsHRhEgmiEy1S9R3r5OGceM0+P9Wk1db6K+3nnctk/nrVDy563VkR2oZNiOWPl/F77xTcz0vnImzQqizXEViVcGr74J4vFLskehrVB8lV9oo+auvkrMiU8xwVvKiVHz3UV8SqvjRr54fnZx8cerry85YoUFnhc5aKRn0UuzuZS8e+Hiyr1hOvWtit0UWno6cbz9lFC6R4X3Kg63Kd0y47cKtD84sHOXM0WInHp9yZtK9d1jbedL7u4IXYtae7A3lxWw1X0doGCPT8LV/FB/fRTHuVhSVvhqmWxuoFHXOepSM6+EEhip1VFbX8XtnHDdFJp7YWMM9ZSSzVoRy10mwZhUVLf0D2dFAzO8wBaoCby5s96H1VgXb//93fsF38zx9udLaHyuh13/G+TKglmAvByWbRog5FZm2qpjLRmcE3+XLad9PTvifMgyxHgQ+9+BWexnZNWXU+ubOqbNuHJrnQq/jzrgNcOZRkRPHlE64iwzuWuDBzwIvRoX4s9EllCf6CNyaaXD0jyI+/yOD3WMFg8Uxu2kcbSI/klrdQIcEPb+66dH3SiJibDze/XWMqKOl6sBo6szWkL5BzR55GLe0KgzRwdybEkCrv5T0FbO2eoknmjHvGRroTanYzfvBopb+ftxx8MeriR+mn2KmTyvxr6qk1zoFQfbetOnjSYro2Ww3D2Qv3DnzzZXNa10JjXJlneYdF+LceV3fnR4XXRlU4MzL887CR52Z1tAZh0Yiaxc7U2YvZ6Xx/zoWyZfxEdRfr2aql4aBllgyA7TEipnc66vFa7+WGcvimNjCwPkYPR1FnZ8aJ1Ptczxtt+nQ3NIy/kIM505o8HBTsy8knPblKiYJftmzyY98FBhaeVLSSM5bR9GXO++Zle/DZ6GlcQmi12fFXE/2Jc1fSVlnJUMlBYWx3pwc9Z52F+U82SRjb4A7unHvSOnoSoehLjye6CLykRs9D7lzeIk78xVuHN8l2EQjMvVuZybMceafk87McnfhfEcx54KJW+wJYXFpuDivmueJUej/0/J0hI5bp3V0aKjDqNKySLBR93t6MmfrGeWdjPZrAru8dWSmaCm0jqWFg+il0N11uyNIHhhCpGcw/f/zI6edgm9OcuyaychxlFE6xJMpf/twZqPQ1S5iD8f7gtBWO6FLDhMUPE/yJkb/nr4NPYkRvjs8XMbx7x4M/dOD8LR3yOe4cVXhymHLOxCz+/cHD57W8+A/Mbev7riw2SL66C8YqJULNbu9o2EHOWMrRM7NDGS8KgT7g2puNf+If6WWyubxeFxOIFf0qsBbS823evwF408bpSdwZBJNasbzXvjKGmMsVmqRYe01/BgQSbdrISy0UXEzN4DjgiW3vPPk9VEZzkILw/3fU1pNQSeR628EKvkVp+SUo9AikUsWbvDhrMcH1h/2ZLW7nITLclSn5EzrJbgiSEb32zKGjJXRpqqMnUcE7zjIWOkjY9gWGZN2exAS944OIveNmuzKilxXhoR5sGWOnN/FPvQ55UfDZyo+eqg51lHoyDEdJw4m4SR6VfVWPOeuasmI0HPTrOfsWT39aifz6L943s3QMedaHPWnRuE3WEO+yPOF7qHUFLm4Xp0gVp1UMvW7N1mLP7BZcMH2DgoaXVBy29qXo/nC14V/OC5Vkj1N6FKUYAXBTOeneJKYKc71Vc7x+p5ov8g5FC1nqEKO5y05W4/KyV4tx3WNnBSRU+/tk9Pilow8Wxk1Hwo9cvdgnvCNxwYZ5WI/rkQpcHcJZJpHCKPHayjpqCXbFM/xWD2vHuhJjUygdbiYy9d6lm3W8+BMMmOnJmC5oWP9VC17cqJZe1vs71e1mPlI5vwZgrVfMLrDgdTe5ku48MFXgmG2B/uyvHogNUTGGF8tkD34M+eVL2+q+HJGMPR2wWhj5/twaoTgTOGJl5uKfqaKzLnOmxqTPjDI8z3rqr9Hv9KTcds8ebRJ8JybJ9VL5YxsJudUlIwZtURejZFzdeF7Fn/1oWkDPz5vUZG+OZJD5ige1dXx63oyy/caSKppoNOreEY3SGZBe+EXumTuzU/ElKTDtkjLvZJY7mVEUXFIQ2a8mn5VI5n9KoTjS1VcuS6y0ahgLhQFcW1kMKMrgtndR8XML8GsniW4/kgQ7aID8fzuz2SFL08ylLxTKElTKdE9U/J0rJhbnYIpQxWs6SlmN8EHq5E+vH7iTewAH3RzfIgdLn5e8Z59yzz5S2hX7FYfXs5Xcldoc53GweTKQwndpOFqizh21IjHpVDPX1cNzFppYPKARBJ7J9N7TjKLHiQytVY8NdHx4oaWTLdY3o2OJma5hguRatyjI7l6IoKAz2H0CQ6lbWYIduEh7DGFMHBYKBszQrC1CaHLORVHfgXjtCeYneogHKYFUZQdyMvBgciW+DMpwBdDa1/GihrvhSppsVOw4FQl1QcK/1ivxGWYkm2xCh7fEFwYqKDGEcHaa3w5URZA6wfBfLsYQkYVNcMrohj6WUvWo0QmrzBw8IqBoeNFfvwVT6xHPAc6JPBbFU/JUx07O+u4HijmtZrQySsf8Q3RkNJZw8lSNcs+qFmwV82EoaLGn5Gsq6nGtouaiolqfrYSezgpkk0/w6juHEKEQYWHg4pFR1S0nq9iTSsV14+LHOwQhO+CANYP8eOnox//Zvoy474vRwp9xX378WW6H8P/9MVXZA3bz/5cGxVEpzPB2ASJWfg7lJkvI4n7qeH3xDjmnNIxsqee4bcNpJwz8KWFju5rdPw7Tof+l5aDQiNjm2hp8DOWvHkxHEvVcGKkhkRRz9fWGuZ21TDgTw213DXcEbzWv0yDpUJDxncNa19ouJSr5lmKyJ/VIjFaR9BxdRgOy0NJCgrh7xYhtExWYfxHxbclwcRmBHGpIojDrcQcNQ9Guij8ZJ+Y47Zifr2DabJCRddvKnakhLJOZJtMwY/TxkZRek5odY6WsmgdTnf1+MgM3MnWsiBcy1ovLTHPtYxpLnz7b1GDYJB3XzS4bRG8Jc7+eqyGf2ZqSArQ4BcTRe1XH/GLjuVtSiyd0mKFpwmfy41BNiOKpCgNXgoNpxZqKP2m5v4Jkb+GqQlyi6RiTyT7hM5knAjH0iUU3x4hXBJZrXq8io0ig+/OV7GkfQjzBLP3ygxnxKdI/pyj4cxpkUnvfaRZYRyXSrRsuKajwcJ47P21PHqgZdvfWs5qY+nuHcWbtRpmJggve6zm0Fs1L+trKPLQEL4gmqaLYmm3UnCzp5aNci1+4rl9TkvwkTh6+H4kN+Ij+raxzFwaQ/8vUdg+juLFyCjWWDTsjxR8ek5DTluxe0/V2An2qdtbTb2oSGJFbZ8+RJLSVM2IAjXe/2ei9VEcvv6RpyFxdAzScqCm8JPDOh7aJDJngZbeD+J4+kcM05dpUN9Uk9BVzcDWahTCh2O7aMjqEEXnFrGs+BnHsRAt68WcnSvTklgsdPukFt/DcXgKnmwtMvuxbVomLtIS11ZLUS0tr93j+D4wDk1hLAMbxzJEHY3HwSgGftZgeqbB/rmG3DANt0Vdx+4LnXSIYWVBLA2T4ggVHNeiiY7mm3WEa3Xsn/KR1cEaoYlqTP+qKRM13mirJvuFmiOrNBSkRBFkE8dWwXz//z+rXUWd38R+JMZrcdCJ3SmNZWrzOPqM05LwTYuP2Ju4WB3RRTr6PxeavlfH8r91dOykY4/oi3yOlgm9tQxuoKXZ7ziq1tfiPlGLv5uWSHEuyywdT2/pGJupY3L3eJZlxfPyh5qIB2pKxd0N+U/Nbhc1rUTGWN8miv0HY9j9Ko4Uk5bGw3R0Gatjam8db65rOSNqrjk1lnVb4mgncsayzfEcXpjMW8F0/iMM7Lui59LlZOSXE0kYkEArkb3+JJ79XeO5LRgpULzOGBcvsmA8K8rj2Swl0FuTwPrqSUz8koSxjp6ZordTHdWoBAMOO6WhyfYowmfH0F70Zs5oLf+KzNpP+NaJRvE4f9YR5iKy3WId8iniaRjPicNJ9NpuoMo5I4vqpWDZkULV70Y+PTYyd4mRoa2MPLcy8spsYMQLA18xcCBPL7KHnkGJemwr9Owq1pNhb6D1eQMPCg08zhD3I/LWO2J4uCuW0ZPjmFBdS6M8sUdV4umWkYDPgGQSQ5O5cTuZ0CXJuFfX86SngQ2DjEx/lCKyRwbt55qweWvCo7eJsEeZHLHKZGlFOts2prPqYhpn7FPx6JHCvmAj444YGTvSyJbRRgLbGalSxUjNRkbuz/rIhb/jyK2IY+diLQ/9tIzV6Kj2MJHuB/TIDxiYk2xAW9uI9xgjw8Q9RFxLodkfGZRsMPHogJkAuyxmbcji3k8zUffNsM7MoSFmiq3MXAwwoR1vwvpZJq6LM/jumcbhJqnUVqbgmGokfqTw1b/Ed8pE9uquY3Rn0evPerr6GzjX30i/DCMzuqay6UQ6h0dnUjbRxIk/zHzblsXLEbkkf8gj2JLH0pfi6ZxH9oBcjjfO4XX/bAzZZvosMjOtkZmHchOPN5mwfMvk8/NMLluEdrmJzHdVz9DXBlaIe32UnMKdJxnM7mwi8JUJRW0zJaVmGhzOwbVrPmMN+RyobaF6dwuv6lgoqMjHLS+fsNf5vDPnkZWYw+Tx2YyumYVXDTP/NDUz+o2BP74ILx6SwoM2mey/b2JtkoncJmaGHc3iz/p5/OuQj3NZPqeWWrj8oYC69z8TcLuAzU0K6H/GQpkxn+0p+Xg9yqfRtTzOjs1lsvgcF9H7HykmNBfN3PTL4cClfEbF5HPa1sLiXxa6JH1lq7qQGUsLOd+6kIwNhRijbaQHoTbSMHcbyf+QjdTPv5r0z5Cq0qZJ1lK7citphMlKappoJa2MsZJuRFhJj0KsJFmwlbQiw0Y6Emcj6fxtJPlLG+nXDBuJg+K96daS7wBrqa94r2eWlTQxwUqarraSfgZaSQ19rKQOMivpxHMr6dwZKylBPB9Oie84aiWtPW8lDVhkK620spWsEm2k+cE20okjNtLcn9WkCUurSi83W0u7m1lLE/KsJL2/lRRzx0r6b6+VtGqRlRSMldSvl5X0sIOVtLqblTRjhJVUbZn4vH+spOdrrSTdeivpyDorKXOklTRNV0XyXGorba1mKxWl2kj3FDbS0/E2UmNZVcnumLXkV2klhV21ksY3spJaTqkiHbr6i9KLlSzvUolDRQUdCyp4mV3Bwc8V/FO3kuDtlWQv+cWuxN98OVdFWh1XRZpfz0p68aWKtN/zF4eaV3DnQ7lgZTsp8FENaXgrW2m7yUZa88FGCjVVk1r7WUunbKylt32tJH/FL1rUrGTY+gr6VZRz5E45ZdPKoVk5X6qUs9G2nOTW5VTOEq9Py8VZytkwuIIjhyro/r4CPlWwok8lsYcqeValkju/y7l3VXz36HLuNC/ntsFO+nreTlK0rC69tbGVHAJtpOOe1aQZZ62lleespMhWv6mWXkEPt3Ki/vrJu3Pf+eteKQkFJdQOLWFUQAkD1CXsyCohslkpVV1KUbf5zsdxZfSa+ZNlFT/pvbWcmu7lhOrLkf8oJyu3nFLPcrwPleNStRwvZRmyDyXs/WEnVc2xk9Rfa0ixkq00MdNGGqysJrnuspZyelhJA19U8sKqghquZbSVl/JsbwkL/Yv59bkI545FbPAtJF5VyMEGRdQ+XcSilsUEhhRjnl9ClDjnv01KmRtbSqfq35k24AfW4T9I+/mD3q3LGD6/jHf3ykjfVoZNxje0fUqIflzMosP2klcNe2nWGzvJYVp1ya+FrZRjZSO1PmEt1W8t5nhcJc4zyrlS9zu13pbg1boY/csvTJhSwKzjFsydLEywsbC5s4Vq/1jo885CcL0CRk74TLPehVxIKGK7ZzEV/Uqw2VfC2AclrBSfs1VWwhVxJ+ERJSQkljDxawnNrpUwNKmY7buLqdWumFfetaQjd+2lu7/sJO+/7CT5cVuplquNtDfNWjIds5IO7quk7phyOo39xqUBJYReE/s9q4AljS3MKMuj2pQcDF+zGLkqi29JWXxd+4memlwq2ufTqqaFA28sNFhWQMn0L8wJKKTBv0W0di9i18ciXGOKqKMo4odzEemqIgY0LWbk1mJSD4v6+xZzpH4RTy8UsD6mprRjnr1022gnTXKrITXubyvZvawmdethLZX/FrtQWs61X99oPaUEl0OFJHy10P9hPhvkOZSPzWLEdDNT40x4njXx5I2J2u3NLHMws2R7Fnbtc/jjcx7DhC767bXwMszCWfH+D20L+DWqALfhBXTqVUBZtwJmTCtgWXQBJ8d/4e9u4nueF6K68IV1oRYWnq0tzbLUlC7Xs5d6eNpJr0ttpcliD66EW0t7R1lJ7RIrOO5exhT/EtKOFTFffOZpWT6qLTkY88z80phosTiTSdPTqJ+RQu1vKZzalcb9fpk8+GCi3VMz53KzWHsgl8HL81n9MZ/24sxFwif8G1qoa23hoymfPQH5nPfNZ9+vfKx2W9iZamGMOHvdCgtL64pe7Mtn0P7a0t2nNaUr1e2l5wftpMoFttLg3GrS5y7W0t1Vv+h3upzC66XYuhWT6POZE0ssBNjmsbB5FoO+m6g1NJOP2SmslRuZNtlIvaFGkk4bWf9nCnfbptN9gonQqWa8hmSxY94n7i7OpWF4LpuCc+l/O5c9w3JxDcxhQr8cSks+sdw9h0nvc1l8N4/fO4TH5eTTVZHPpjX5tKwuPCuktrT4UG2pxj81pZ/ifqOG2Ek5bW2l+52qSqPuWUkT4iro+buMwWLmt6wvItZsIcktn3run5CdMRMp+OX9kzSGGI0sTRDc9FVP+0t6NvYxcEt4prLYiF9WGsalwreHm7nw2syBIjOrqmaR81X4ut7MpWAz113MbBVzo3hh5oOPmeapZg6Oy6LifTaHnueyMCKPkoH53EvMoz15bPGpLdVbWlvStqsptfltJ316UkPySbeR6v9rLXUTflE6v4LlG79ju6CE1qavbLpoYWKdfCJ6ZSMtMZP+LpM+jVPZPNdI1FADPyxJzO6VyI29SWTL9PyXbcC6zIjnygyqRZhwaG7mfgszPQQPTLM3M/CHiSafTBwLFPy2zUS934JJQjIZlJXJnl0m1o0W5xc9fXIzG4eLubw0CM75lEPWi2wS99WWZpyuLe33qSXF7bGXPKLtpH5zq0svztpIWYOEbn37xfyQcjIflbKnpJiS41/odMGC7GweI+dk0a6DmRlLMjmtSoH2RmRH9TS6lYCpZzzvHsZzoUEyL8YY6HvZSNtpaeh7mXhlNDHXw0RKVxMNJ2Xyl18G1/dmMMiSjrvYheY1UvFcn4J8awrrF6ciS0wnIzATu1Zi1tpn0XF+Npv/yuZh7SzqTDYzYk8taXGzWtLar/bS3g720vIHdlL1m2LWG9tIS+2tJdk/lbxfWI6xYSlP5MVc03zm6hoLoTXzKEo3UzPdxJVG4hxvUxjbzciLQ3rheQlsNOiobtLReUgitRR6YpYaWZeWQt6YTH7NNLH3ViaP96fxel0K6WlG9muMtFEY6XzdyLF5Rjp0NlJNMPG1CUYGehk5dFQw24V06nQXnLXYTKaYtztbzbwSXDs1UuzSJzvp3wb2Ut1h9lJAZ3spusROUs62k1pPtpWWThdsZLCSNhoquDa8nH32pZjfFJN59zMH/7Lw60EuJ1zNNDlv4lZxOsOGp3CguZHxN/X8eJzA2Zoie6TpyMxJYPEjPS6TRK/mptBwQAbn6gl+HZCGFGfEa6CRZ1kG0mIMDC41CJ810E5uILhQT4Uumb4vkzHs0SO7b+C/Z6JencgO8Rl8Mph4Khh1gs7EbsHG/8XZSQ/S7KTGuXbSKfE0V9pJf46oIb1vaiv1XVBV+uFiJSnkFfQSbFGlXyl/BRQzUPmZIaKW3FW5zH9mJq6LiWX906j2ych/Ii/sidL/r6PzDmvyfNswoKCoOOveddZV96rrfN2zzroH7lX33quO1vnTujcgMhUSZsJMmAkzYSYgkIAyleUC9Xv6/ZEjIUDe53nu+76u8zoggLZhOq6RKZz3TGH51XTutTSw9ICR/luy6Fvwhtp1b3ibKfKUyCNHv2XS9EEG96wy6JORgePMTNY+y8DqdSqTRRZbE6pH0yCFDzNS2W7OIDDawNa2WRz0zmHiMROdHEzcuia8ZLeJ3KD6knGCrRSxwlbaOs1W8lPXl/70tJHeG62lnUor6b5g0eavarm0ooYxd6pJ+VJJS+/3VO8qoUFZIbN0ZuYtNLF29RvaiLzXpJeRXYsMNJsrzrIiHd3wDDwCMunzQWS+dCMeEVmsaJjN0HIjBc2NpN0RGeZOKsNFPzo/1XP8v7VX67FJ0bP1kJ6M5nrhUyJvHdUx0EpPWZH4XMs0fjQVNSwSuuKcg7PIKrdmmkQuM+G2zIStYKYPP9lIbc/bSGvlNlLPRBvp6x0bqdsAGyniqrXUabWVdGmvpdQntBbF4xpW+n5k4IIqyhzL+aQQGmBTzB8NCng0QOSFJXm0b5eNKsnIt2FGjvgb6LDUgO8lA78PN3LGLovt5VmMtcqmvNqIVmjFgaOZ9H+WgsN6PSvkYt0DdJTv12H/WUdACz2zksVzack4XErkVkQ88qGJmLySOdFRz2OPFIwrMvEVczfyk9CMoDxyx5i4vdhEgtiXWrC5TYW1NK++jVTQ3Eby+GYtVWqtpZEr60pN+lpJ23daSvMiaqlKFfVSf2bppSo+FFbwrqyU3uNKqBxThOvGfNxrTSy8kcf7m2+IupdFpx9GZoh+PNMyi+7ZWQz6M4c58TlUuQjtmGMk9HsmqoQUdO31VHxMpml+IvW84tkyKYEF4Unc80zGfmoyS+7FUykyu2yelsnrtVz+OY7UvonEHdHRlBQGNsxkZ4aRnZtzOBqcxy8dhUb9JrLvPyLXPLOWZty1lurtspYmjRd8WVxXSutaV3I+byW9qGclPRVZpsvFWqYn16D45wtjrlVxz6uSe/blEFhCkq6YFnWFB/+dz9reZoLPmah2ymN8x1zuCv+8Wy4ydUwuO7ubsG+Ux8Cfs6iKMNCSNLQT9Vw6kUz5kni02Vqc12lJ3a+l0E9L5Kg42g2IQzqkZcNtDcdzYvA+GYO1Tyx352v5ND2eaAsd+3un0LZOJgZRuzfPc3BQ5XGxjYlEwROtXtSR2vetKw1oXFdau6qOlFhiJfW7ZiVNEL3YTeytwRNLyfrtd2aMrOXHLZFJdJ8I3VxFE49K5g8tp7ighM6Cf36fXkybwrc0tM5n53gzCRZmmjqZRJY2EfUsj+gJJqZEmlgnMvRHHyMfHYROCo0cNUjHqqnxFG7W0iZMw6YBGi5baOgzWYNNkYbYLlqiXmtY1jGG/XYRONxVE9EvAhenaJICNYRr4/i7NJlxI1LoPjqTgX2yaLcol8vFooadTTwUWe1tZytp5jArSS5u93tYSXMrLaUDtyylri0spXjpB3/+U0t5Ug2rNV84WqeaVTYij3hUsNC6jE+LS/ARzNvDtZC/fitgVr4Z12tmmp0343XKzJqpZsrEXqfZmnmdLnrXOpf434xsXpHG3e56BkxJpO99LfF/aghcFMPtmki+T4tk4/VIOgZGY7E6lie7YmhqEYEuTcXgv8MZUR7Ox6Nqcj9FIjumoXNpHN6jdZzbm0Lz/37n6HIWz/Nz+abJo87XPGapLaX/RVtKV+MtpYuJltLQIEvJbo+ldMHfQrJ2+M6D/t9Ycr0WJ5ETV+3+Qr121aQ1q2JaPZEFXMt4vUPU0KWY5wMET57M5++/RO3GmLE5K1it3ExAVD73XfPRN85n8h4zuY4m8s9lM+YvAzvbpWAYqePWkTj0cg2vNkbTb0AEHbaoedVTzaFPKkbvUXM8X83VaDW9v6hYcyaMlQuCsNkYxKnRYUxoriYkK5JrKRqS8+JZLHTo+fpUrIMMDD2Yzaif89CX5ZE90cQCF0vphJellORgKUlrLaV2jy2kg87fCWv7jTAxg5pPNUzpWkPC3M8ciq0i3KIKpchAWevLMK4uEcxbjKF+EYey82k5zcyDPiamh+ZxrtTEsEli7xaFSAGFfAguwPq0mdBtJnrFZzHZN5NPN/Uc/JRI/11a3ofH8PeQCJwrVOJ8wpElhPCjZwjZ7cJ5napivpWa5W/CmdQiiJlJCnqsVODgoGT9kFCKp6qpuRZN40tatvRI4t0xPS0T0ll308hAixwsLubxtamJ+d4W0j0bS+ms0ULa6/+DF+e+UXi3lqm2tYydVYNv2Bd27fvIzudVtI2sZHXLCuadKGXA2BIeiRxTKyvCr81bugu+vpxkYteCPAbZ5jFmvonYyfmoZxaR+2sxH+++49/fzcweZmLlnDeMHmPA4h89a8cm8E7M4KwhkWz7Vc2G3WFU71QS/lrBO1cFg7oEoYkPQ/WLCs2rEAoaK9n2wF9wji8tywLweKbksKj18Bo1/kdjGTIvjj++JTNxcgrNqjMZPTyLsx1ycfDMo0Kwx8qDtfz8rZZfRL8uj6tl1uRaolQ12Bz/inLZJ5J+rqb+uip6jaik518fmFVYQr16JZxcVEz+hUK+9ilAc99Mz+8mAu6YWHItj7j9eZwQ+TRAZmZsi0Ia/VRM93qFzC40UbzhDT2ys2m+0cjNJ8ITLRKZUqHB93gEtgdVzFgcxFOfQIK0MpZ0DeRgTiDPOgZxY28IbdOVhFkGsiNaTrpRRnhPH+pvDiRpXRBJK1WM6h/JgzINXkcTGN9Sz8OlaUwUHuzon83YA3lYNRPZKaaGWQU1aCpq6GCu4fKWGubt+SJyxkdiA6tY1qAKb1UF2y6U0fxmCXa3i2leXcjxRgUi75mZONBMlxoTPcJNdLU3caoijwm1eWSKvZ9oI3i3ez639xQSPOktwy+Juv7zhsj+b/h7ehYuGj3Xf0pm7gwtfrejKMxRcehkMHZtA4lKlJEQJ+O+bwCbHito4qLE84SCftd8eNNExrolXvg2k7G0my/nahSk3Q5l/FM1pQtjeSD8KPV9Mnk9UlhZkUlQHZG3r+TypCiPITNExj1Sw60zNXTcXkPph68Y7nym0z/VmPZUEWGo5N3KCva2LOOumNXUz0W0Ff270MvMjA8m2gqOelieh8Y5jy2D85h8KJezj3IYdi2HysW5rN0n9FBmovOefFa2ysd10hscRO5v2vEN1j2z6Svy0TPhN2cea3mgiGXQcjVdy0MZW6IgRC3DLUkmMkgg2Y4K5I2UPI0KYOB8OdPSXlO30IP+G14z+r/3mLVX4Hg7iB6hKqZaRdFikpbbXomsWaCnYGq60AUjWSHZvL2SR/1NJv5UmtC7feVX2VeeDvhKWPPP9FpWTebMKgpeVZKdUM6s1FJerxE6HFTEDlM+g4WHDhE+nTE5B1VgFtoPRpq9NPJ0rxH5AiP3RhpZ0cdI4XzxscjZM+ZnY4wT3Cy8aLj4vvKobD57iOeKFQScUqCtDuTpJSXBtQo+F/hTUiv2W/SKXk098GnuSeNvMub0CGSSt5LzseFMGS089pyGM1/jSHihY2hwCkn7DfgPzCKlVR4ee03sFL3nU11A89sfOaX4yB/tP7LPtpqg8VXsvFrJ/cHlVN0uRSs81Fvk7zWf82nW0Uz//cIjrbN4NcHI1hcGHg82sDk3k8kLMumXms6YXak0yk8h+1Qagx8LDlcbcN4SQtIEJZGvAygYK6fZGC+KXnjQYasnwfEyOj4I4MIGJUWaMOwc1PTxi2VjvTgWCL3p/ElP1NlM9gvuyBWZt6dgVkVnM/2+5ZMtvP5d5yoKu1dxvn4V/vsrsc79gOfmUnxnlLB6a7HQuAJUC4W/54rclWLEa6yB1ifS6alL4VXrFOwT9CjP6un/RcfFhTqudtIhW6ujMlfPdLHWofnefL8s1uvgRb8PMrJOB3BF7GW1JpSe69R4fYvhjrsW05/JFHvriZRl8EGcjafQpnaCQxO+mXi/z8yBKjMPn1Uy1LGS8NuVDJpQyZnKDwzcV0ralBIuXSvm/i/viHEzkyH0pfKPLHTHDMimp7LkqJ4HP3So43QE7dTx07Rkuu2Np1mPOA4atLy6oSVU9ED3HjJe/Cpje3M5K2T+HGuj5H5xCBfH/Pc77TG8PKql2CoZ2Wk9G0WtomMN2HTKYsOPXA57mKhTJLRHsNC+EhPH1lZStrISU7tK/rxWzit5KaV/CNZ3Kqb06zs6N81nQoLQwUZvOC+0ccnJdPosFR5blcyCqETyHiSgHhTPjY5x9NutwellLF33xdJmaiyn93gRPMub+tdk3NX4cC9EwbwbIQQMVmNzJIb1G7Vsi0jiwBg9T7WpnJth4PoMI0nO2TjWM1EhdOKfTLFWoSuluRW0f1OBoaYcmU8ZN4XWzosqpsHFQsI35zOzi5mLtcKnIo24/GTgslUKMxaJ3KCPY9NNLe0Fu75uqGWxWww6hwhCu0TQ+46ahaWu+H91Z0jv19xcLafpTAX3LoZwtr+aYpcYLOy1NL2bREmFjnXleu6KTLpSa6CXmPPCljk098vj83YTW4R/rQz5wKniD6xt957cdyWUNyuhw9oi5mTmc1j05v4pwgeKsvj7s4FU/zTUIg9pliYSsEhLxioNzUWPnewfxTW1ml/qqhkQrsIYoGJunxecKXtB+2EevNgq49vnQDrHhmDurWajbSyVYo2LZifhE6HjQmc9S39NwWJJBhGRBto+NrJY5LB2PXO5UjeHth2MRPcq43jdUoqOlrCwSwlrxhXz1y9veXPPzEZ/E4VbczBdNxLc0iDmT4/nZB2nLOOYcU3D2eNRHKtQ826mmpzOKoLHhjO+aThtjoazZ/ELjg115uhPzvTcIWNCciCL74ZycJCa7GOxxAkfe/YogS92Oope6pj+TUeu8LjMlDQGdjQwpr8Ru9VGlo03Et7AyFFDMYtSizngXIxeeOqI/vm8bGzGcUQeLaUsnpkM3N6aTo9Zeo6lJKFYpeXQi1gGCoadcktFgwthOD8MYucZJetGCK4TfDeg2Qvelr6g6Wxn7rRwZmCCjIwOCvo7hNHiDzVfc2Lp3ErM2ow4el9IoJ1fIm7Nk3kxSsfxPXo27UlBZcwg1FVcW2mg8KqB6j3FxGwv5kY90Y+r3tHDwcy1/36G+iwb5RrhB28z6TokhXEeOsJGxDPaVuTC59EwWU3z0jC+fVBiM0BBSZyvyElyPNfJuSq0f+GcV2TauvP9rRvNLJ1p0d8T3Qk5o4KF910Np1j08MOBGv4V/DdvpJaUO1qWOGn50DiOlCfx7PyRxISnOrRCW0f9lUFIHwMLmhuw71XMa8FYY62L6Fmaj3y0mViRbY++M1LPx4DVsHT0u/VsDkxmmKeWfpM0nB4XwZm7Kt64BxF4WUHbKh+ihe/Wk2S0ayXjeCcZxT87IL/iLDKfO46nPKjp68FwSy+MP2TUbxOAIk5J+TUVRzVRfN+vYaKLhsqTGu7baDjkGsvowRomddBSlKQlaFgCzZbp2Fir53u9dLYtSadX72JU7Yqo9H/LAsGKhSdEVo3PpnKDkdsumRQMSqGRXkfdNonIRK99TYthkuCHNv5hOC0QvvPQH785cnre8uJTN08mJnhyeJwn2695cMjfiV7SY47MeEivxw78oX+JV407gTFe3Dooo8spOQ3K/LEUzLFuQChle9U8aBCL+xwNqwbH4lwvmk4pEUROiOD11QhqBkSTslQ8v0JL100JmAN0LP5bj9ZRz3JNPu2ThF79MJEekYfdvCwWxBt4vzqdaeJr+qcKNusbx6l/NVAnEr2jCsfVQXwZq+CnWDl3nbwpmu1BUF13lq9259WeQBIfBbJKHkiLmEfUXHlA0Oj7WCnuM+nsQzY1c+DyICeu2biyqZMjS8c64OD2gGhxu9LagVd1HTj5zoGRax8y+NhDMqscWBHswuQowVPIGHNVTov7/rgHKOjQM4jjw1VcaxxBUJdYJkyP4eaNCLKuqgmOUrHsdxWNHov8+Jsaa53w+EMxDBI9lOefxPXM/34XTmh9jgl7wUFt/2fi3ze5jMoRc1+VyVIxWxeF/336kYjuipZf78Ry0lHNZodwDJMF65n8GZoqo2CGJ/c1biQMdOFGIzdy7wYSHRVIE3E/oH8gQ3c+5ESvh8R5PmSc/DF/vHBg3S1nAvxc2XjEifzoB+QpHvAy+AEt4h+wP1Scx58O2OQ9Z+gUB84fcqL/JTd2Hn7N7kIZuma+hA5RULhHybLKULZNVDPnZgTjZ0VRLs7h5zcqVq4LZwQh1C8Iou6FYJYPCGPbQhUhNhHs+RHLt1ZxpE1K5tA1HWWeJj6+NDG5rYmT8jdsdxS8sjSTDC89s+voWPEkDoe6Wm5K0VQvUbOyXxi/tlMyc6UvPn/LOFbXA6PelXHjnEDlSMr+QBLE3o9eDqTtVwei6z4n8PQzrPKfM73IgcYTnVgx15X6M90Iev2SG2LPdWIfcErzgNfisXO2Ay2bO3F/qhO2ns7YV7gydbEHP3t5c/awHN8OAdx7qyBjQRBxY1Vki2w8K0dN72dqMnar2OcUyvrpQawT2VJ1QMHmHwqWZyrZJZhkrqWaF4+jeCtyVgtv0dMbEvn1mYlux02MEzk3bUIWaY2NPPDNwFumZ73IOyo/LQ3qahi4K4JuGhXJu4LJiVAwZq4PX/vKOOfmzrgwF9SHHZla+YwJvRwY6OkoMpsDP7d0wFjwnO83HWjYwZG6V53YtM2VyrNuvNjlJs7Fham/ONJU7Puu9gGNnBwYavGCTs1c0XZxo7XQ2gVLPAht6Y29Sca2Jj785hzIH8JDunUO4947FZuaq7ET/twxOJxR14IZ9EiJX2kgC9z8mF7oQ+UaP+JV4mN/JTN+DedSsJp04SvbJ2hpGK7FKjaPOZ3e0GWJkQmnDBycl87Yf/V0bpRE12ta9neP5Y6XmtTqcFStg3CfoOBurpyGid74XXNHKnjJp6mOdEt7wsqVj0hVPaLV3UfYHXmMpeoZGTtEPSc4cu+EM6emu3HT140lz9xIXOzGoJauFP3pQp9yF8r+cMW5iRvz/dxoNMydKlHzn6K9SPWV0eauHOMJf/rlKwirDKKDmOuzH1XcEVo0+YHw1flBDOuupFGvQF7+40M9CzmhvQSTCj6VZvpwdr5CMGQwb1uoaXYqhlePNeh1GlzH5NKsfRYvygy862CgXes07AVPfmiViNMBLY57Y5h4U82wyeE8CVSyOziQsyK/O5/2JszRHUP1S0zrHbEKfIqu3iOun3vIwCcPOZ/xkOziR1h9fsb6Hw74Zznxe4gr9pVuuKxyZ6XcncdH3Tk72J1FXdw5Le5Z5o5fsjv9TnsSOdObX9Nk/Hgt58kHP44EKWi0P4gJB8JZlasiYYeKV/tC2Rmi5OJZBU4V/jRt5cOpBG+WzHrFt2APfCteMalMxpFvAQyOUeJyXUWLoEgG1dFgdtLwcrPItz8bGa0wUJCWycHDqbhN1nNnXSI/H9HiPDKGD9fVbC0Mo7nIeMrTgdwtkjPH3ZvwJh781smV/nWcGHf5ORtHi1qXPET+4CGnHj3kt9mP2PTyKceeOlBkI3ShhahtZ3dmSx7knnqFeulr/t0s7t09cU735NaI12RWe7F8rgxFazmRXXxwbCzyWbyCQ2KW330LQxGv4quYb883IXgfVZIv1mPa7YvxqZy5o2Rs9PBgppcb2ze7Uf8XD17ay1jaJ4C83Up+Gi16ZVUEQ3rE0nGkhs0eIh/eMHDMSej8iFTWz9HTabfgE0cty67EcFDovHuHcDZGK2mcGEjQIh/2LJKxrsID7WE3VHdf8Hq8I73uPcc2SvS95WMaFT4i4fITTjx+zuUvDlzf44T/GldCx7rjmejB5eNeIhOL/KHxxjvcm/sl3v//fq64ChlXH8gJC/OhIjeA4Z8VbBB73vQ6jFBfFc9F3dzuhyLfryTHMYBFX+REZMjweODNSHtP6g5woyrcWdTPBc9Cd0LdZDRpHkjDCCXeK1T8r0cE7x1jWKGLZcYzA07HDXT2FNn5f6ks3aontkEy3gVaxv8WS6sINf9GhfN1eBDjnykw1fXjl7VyRgd5MVfkfnOtK7ZOL1CFOfKinSPV4Q6kuTvgVS08a63Qv11ONNztQpjwwxPl7qz+6zVX2stIEGuqJ7xSaS0naZacVo/lbJ7jQx9HPyw0gfTupMRrfBAWw8PoekTFlJsqOq8Lo0po2eDrAfgL3f9k703K4FdcP+5OkYW7yOYuXCl4Qc/RzpRMcCfhk4zk7gomlAcx26ziQmoEbh1jOZsYS+IdA18OG7CLzORJwzRybuhpJbJzdZc47DtrME2LYIuz4Mn4YEauUNJ8ivCuP31YkitjdxMvHg/3IKzajY82bgyc7MKpHs48D37B5mRn3Oq50nijG9NHu1Oy0gP3/l5UXpfRVuThyxvkzFPIybAQmvTah7oP/FjzcyDvTyhIEHn+UImS6UNDaDc7nBpdOFt+CeOd4O/irEA2yuVsv/mKY71FHvRw4EtdNzb1dqP2nguHa5wZVN+VjPEe3BEasd9ayTu1YPcjaup9j8JeEcvVslgO3zJQs9HA9JBMLmjTOPlCT/NWOh42iSdV5M/bNlG0tVfz1C6cQc2COJEm8ubfAYzb5sOJfnLGDpdRteE19lc8uCc0q+NOd5ovcWeBqMH2WHeqQzzop3rNqcEyXreUU+e+0KuBPiSv9kW9yp/M+wEwNxCDqMv5JAWjxivJ/VfJpXZBJE4I5kWfEMYsCKZFlpJVot8mjPCl7idvIle6MfGhA2ZHB8qfOVB7wI1RdwRjCI2zL5Exeak41y0B/K5Q0mKZCv8mEfxTFMPcWpHr0mMZN82Aqy6Tne7pLFPoSfLRYf9vIl5ykfmaxFL0WY1CJjhpeShHPyvJLFCwbEUgTx19+Z4np/MIOd7RMgwbZez46s0hP2/uxHnTdqgMnxgZ63fKSfkuJy7Eh/CHftjcC6B0WSCq6ECudlMgXRCZJEXBipZKfh6rZOxaJe0uCua/pGToCSU3f1Yyba+CjV39GSeu1XHfK0aKGq954sCVfxy4cNmBvYIPXV2CeHUwCPsmStYKDT42JYS+dmqMayLZFBWLNECDi9jr5ppMvCdksLRlCk076Kndksyp2XGs26ehQ+NIakXm7VcbTleLEHKSlSQKNooU+bOiXaCouR/nGvpyZYwPkeVysgvkBNXxIWacD+MyfHgi+XFXCuCnOYG4VQWyYrwC300KFt9UcFD40vs3CjoWKtiuVdDXTcGduwqG7FLw1EbBkT8D2b00gE22voQ8klPWTGjBX8LbY1xpKHLNv5ccWH7Ygbi+Ifg20jDibSzh+liRe0IZcFrFsB9qBg2LwWK6yPqLNGgnG9j7Vez1msiPR1MYMEXP8Zk6zijjyZ0tOG1fDO5GNXmCi7arw3mwNYTszkH8Nk9JkxoFXlcUnPtJwYIHgUQMCeRybQDtKgIY1DCQyn2BhNZXYH9Uwd5XCh5FK9BnKkh7pyCpWIGz2OfOfxS4CK5dt07o8Hp/Ltz1o7W3L/de+XC3pw/PBBeFf5expaOMZe89uTTHnR3PhU9edKLQyhHlEDV+FhoSe2o411ZDs1I1+36NYM7BKPq30TD7mgZpu4ZcDPxVnsm6Uxm8PJjCmUlibgN1fB+TRG2ilpIlGt5fiqS7YLlHH1SUpYQzwzKUeb2CWLlUaIHor2vvFZwS9RlyQ8GcIwpGHFPQ/J7gpxgF08sUDG6gpEdHJf26Khkn+vST4OSSSAWrIwO5eNufxkKv7r2Xi1wsx05krtoVcnYLjR26RPT/dm9W23qRG+hBmb07KWJexwg93rdDsH2FA1tGBvFCMOP3n0WGXqwhoauGIYHCg27E8E8/De55GpLUGi6IvN1sjIGg3ExebspAdzKFq3+IjJ2nY+5ckfeXxVHPWiuuH4Pj3xEis6ipOaPiw4Gw/7/GgsFKRjspWC94d/DzQN7FB+Ik+tPPXUFdKyXnhotZm6nkwSwlTiOVpPykxKNUQdFxMZ/PAzha5sPieDkVKTI0sd6s+NObbhXedBS659fdm1O/vqL/cQ+ma9w5/tmNkULnP4gsOmfnSzYMcGV1tDeaNr4cUQRR7SVy9qVYOr/VUN5WS9xPWjxbaJkmMrd9iBaWaxm5U0O7QQb6JGciO5fBluiU/39/5B9fdbzMSGbLvnhK1mhx+yj4PCSS9YJD2j5UMbuB8MVsoR9/iVk77Sf0z4f0QUJnnX1pmx1Aoejr6SP+0xQlbFKS/d/fRaijZK9SwdkKcTZj/WnVwIeBETJujfLmz22vuTPKk096Dx7/5IlVpiddRnqSXt+DZwOFzvd0w+OWKwGfXLh+XWS0QGe2bnej9IKMv3yE7ohbodDZ5ws1RPpq+TEznlYf41h7LI7E5vH8MSmBHSHxqH4x8Dolk1dRGVgvTmVWuJ72bfR4DdAx6XYCW//SYlomZmFVNLFv1MzzV9EpJJQRz5UsFbN59JicTrneWFV6s0noh9dVP9TiDDrNEdn3lGBaMdfDvytQn1eQPDKQGyv88K8QvPJRRs43L8r/9iAo3J1NZjcefnLDZ7O7yFnujKxyZ3yUO1ty3Mh45krHNBcWbXbhTF8XfpdcSE10w2q7nMYvhZ+IrLRWzOzk7xocpHh65SWT9TqZgb2SebZAMMTEZJT3Ezne2UBZZiZ3CjK4UZ7Kq0+CpQVPTz2pI6YiEVd/La9vasgeG0N6pZoWBhVnZodxf6uSk+38iDvhTbTJk495nkg6sWdHH4YtUNBY1DJqoZIOggsXDRRZ9mYAZ5f6EvZDTuFvwocEQ+5f9wrvl+701bmxYbUrLRu5ErLfjRnCr0f9K/Yrclrzdu4Mz3ZFMdWV5AAXyvNc+GWFK1N+c0cfK6POjlh+i4sl9kcs5wZq6dAjCWW8jkHVOsaadPg66fg4Vof7qSQ2NTOw+EwmgxUZIiemk78qhbjjeq5F6vDTJgmW0eKh17BPcOff3SN40FTNri3heLxUknzET3CiF5u+iuzT2oPj6V5UDPWhSz+hvW2UdPqkoH1DBd8GB9D/kw+ZJsF+Q+VMfyhjzVVvDux+xeRWHqxd5M6pTW5YFrhSHONGO5Grtu5wJ/KWmNUF7tTkuXH6HzdCX7ryqpWov8gGab950N1f8Hatkmf7I8SMxFK+W0ufDckss9OL+dazbIeeALFnw3UdrdsnY6vJoI1rBrlf09F3TyUnSM/Hzzpe9EjGo0zLuVoNn1rHYm4QictONe3nqEgZFcxxWwWZ92TYv3PnnqUHc1fLqPTyxbav0CbhJcPXKkjUBdB+jC+77Xz4tEDOgyMyDmV7M3myNxfkXmi0nrg29GDwZXcmC98sS3GnopkHtms8uD7GE9+nHhwW/dzmiTt71rvz9YI72R0EE54XzNZdzrIEBZP7qVjYOxrNDS1jrXV0uqRnUWoKVv1T+LW5niHPdaI/MshzyiBySQaTClJZU6nnalc90/onM7tDHJsHaKn3i4ZjfWMIcojgkfCxDoRzrzaIaLnIpj0C6C088dEKBfc3Khj9XMEU4TvpPwIZne/P7l0+uI2Uo1gl42aWN1FCN7MKvFEckrHA35uHGpFZ93qiuODJEtdX1A8VPfHGi5+ne/OhhTev+r7G4Zonw855knriNdI2obvf//u7W4JTqhT81UvFuoExlJ6PY3aw6MHpqQROy8D4TyqPFulx2KbD9Y90cvalEdY7nX0j0+jRLoW9E/VkS8k02xvH9C2CH0QtXf7WUMc9Fn/BxiePqrm4WcWIduGwOZTbXYJ5sj2IpZ3CSFwbRpRbEM9VQm9LFDyR+RO02AfJU85Ss5yRjX1529Gfc4INHJzkjBooZ6XwmdYiB334IWPkXDn/Wy+YSOSrBsuFtnmIrPHNmzop3hg8ZXj/T86WGb78yAhk0/0gnJzUpNzW0DY3kd+fi/zSLJMllgbav07jd5FfezTVM3lbCqbHqQwZmoK76OOTFjoGZ8bTNUXLtU1aJnbT0jVdQ0wPDQG/RDParKZ7LzUDvqv4KLy1ZZKa1vlqrGarMX1REX5IRb3EcPStwwlThOJoDKLssZL0Y0o23FeiEPp7sDiApp99+J+1L2WTfNGc9mXsXV/mlPiycIbg/1kBLNzkyxfBEaGL5Ey67kNis0DsOig5Is7vnDmcf7dHsbpQS7PVOuHvqdSONnBji4E2f2bwuL6eu9E6Jgif9NiRQmMLscezeoxCj1yMSfQdEo9PnTjCD4u9fdZwWqVhu+DiwT8JD30UQ/yaGNpsjOH4mRgOlMZw2j6WASIX+vhEMTJa8FMDNesPCtYU67BcHI7GEEb8uDBuRYZQvDyYgEoFYywV2LRRMKyHAvfZChx8xONpSgyDBF9cFp8T3D8zPJAtbZWs3xFEs/5hjPdRMSsiAvlBDdVnE7i2S8//hmYSc9tAv50GwqZl4qDRUdtJz62VehYs1WMt6ZkonmsclEz+uwSR7ePw2yq4wULLzeca/hU873NdQ8FVDR+uaJjmrGFChYa8rloOSlqujhU9nKjBf0osDZMimPxTBE8Nas4IFqs6qUa5VU31dDXqriJfbwthXx+RLTKVBDwR/pKvJF5ksaj8EPQRwUwXLBkzPwivuGBmDghHF61Cah7BpCFR7O6lofGTOHaN05GrSKF6vIFuzwTHnTDgGaATfaITfq5jkU7HvRM6HguPnBkaT55Ki76xlsF9Naw4G8sI4a9pEzR8DhQfl2r4sV/L06A4PEbHc7i78Np28XQp0OLTWku1u4ajvTVU3o7h4+po3psiaT4pGueBUdxeFiF6Q43dLhW9zoVzqFM4V64JJt6kYoxexc1YFT+mqrh3S0XvGWpezIkgZ0A0HkLTnP/WcmmaWJt3Musj9Kh/zSDqqoH6Nw2s2KvDeFtHqJuO3ud1DMxP5oEqkXqL4lhso6Xj0VhsFkST0CAKZW4UWyb/9z8BNLytq+XdqHhejEmm6Goy3c4nQ7dkFjjH43dJS6245pzjcfy5Kg7/84ILLmtpO0NLtJOG5d01LLoey5rVMfzWK4qxKyJ5/CKCz3YR3BDccMMigpiBESz+LZLqdTE8n6ohP0Jwppjzny4m01quI/Wrntmd0ljR0MCaSAOOn5JY9DGZQT11dO+UjMvqeHT2WpwOxFKnNoLhQgf+dFGzZ1wEQ4hhneDPHgu0jOuYhOVZHeuuCV7bqsNmSTJ+G+OpIzKIx+c4NpxLYuLSZD7ZJ7H1twRW6cQsFsXRSRnHjMZxrPxTy9xCDd6iJ0+Ivj37k6ix4Kkbn2OxsBfZ9FctbxME3zeKZ2LXZJE1dHTbqUe5XmS7sDQWihlRRybS6kaymO8k7p+MY8t/f7tY+G1r4d/ljdU4WasZrFfTJzea3rM0rHssrtklmb8e6Nj6j47Trsm0PZLAPts4psoE15TFc72V4BjhE6Fi3nYe0BP4WIdbOx0l5mTW9U7m7r1ERojz3NU2nob2cexI1mKZLvRpqvDCXfFECjbq5pFMqrcOzWU953qn4OWWyrfnGZzbbeBBp0SuT0hmzKIkVlVrcTBr2KaORTs8ikmf1YwVWv5GaMO5XrH8KzLCqs9aNs5M5uYzHZfG6yh7l0hcozhOi7PLF9feqUyADTq6irW6Nkrjl0HpRDxK4c07Pb87Ce3Yp8d5iB7vLzpapIr5u6LjspjNYYt0BIXqmLlYTyPBLc6jUzi5KJV2c9PJSM5AY22gRZqBqkaihuPE9W3jeZ6rod8CoTUbY8kZFcPuvdG0Ph9Drcil+4+IXt0Zx/k/kmn4VMfT6TpulSXSY0ocueVakq/H4d4xma/39SxPTEcdbODEACM3DxhIVWXyWp/BxdPplPZLQ3khle02qfQ5m4Kl4McvyhTOZafSMyydEL8MJvyVyYIZBqKDxHk2NvJqpZHA9cm0OJiEb/049hk0HPQXmnBasLmYgRlCZ3u11PIqScvZlvG0T06mR65O5HAd4UGC5yaI80DHAh8dawakMKtnJmMXGAlblEXHzdloI7OItMliygMjLVcbaTfNyKXBRoZZGGnvKth+tYGTy8RZXTewUS0em4XWNTASOc/I2jgjliYjncxJjDuRxDGhWyO8tCzO0bK0RMuvFVrazYvj6Jt40orE1wieHuesp8HGFAq6pvJzeQrbolNRJmYQu8vA6CwjjY/nsHCDiRydiVYPTPToaqL9wzya9s1jukcuW31zMNZ5Q01MFl/HZBHXM4upXbNoYp3FyTpZpAcZ8dYYWWibw6E7yag+J/FYzFDXmiTGDE6m4+hksp8ms3CtjvnzBT+cSqHtvXSWvslk/zwDHY8YBFsbmH3ByC9Dswm7nce0fmbBvGY2rsznQsd8TheZaaEwc+eKmbI/zcxYbqaP1iTO2cQfpXnwOo+jh/Mo+JzLyP65XEjKZcYkHXbLdTTYreNnRx2Ty3W8StHTvFsa7isz8Xot9t/N+P//L6GkZRaLlNm8qJ/HQFcTlx6b2epWwL3uRbQNLqIkoIiWvkXM2lvEP52K6KsppFLxlu4786kJN/N9tJlu7c0Ul5r4qDbxplac5V0dN1+KeW+p59IbPXKndAZ0NXA2x8DNRUa6/ZOFV0gOpyPy8Pc0UTLPTMjufM6ML2TM/WKC+5cQMr+Ea4NKGNShhLo2Jez/XIzeUEzX48X8tKKICRHvONE/nxfzzXg6mxl6NIUPTdNpM8XA00ADH6cbeXHoDfaReRx2NrGh0sQXHzM7it+yw1zE+eRi/hpbQsDlUpZWlrFg+Xtu3HtP4Yoyen0r4ea+Ejb3LCHyXDFLJhYT71rEJR8DiVEGJq8xMuZzDksXm3gcZeLdz2Z++ZZP8JIisfdiBucX03ZxCfptZUw+84FPqeW8uV5Bm20VDJn/gdf5pQy9U4rN3gKejyxCc6AY9yRraVKytXQn2lqy9LKW7M+J++bW0rCoOtLqS1bSvdZWUtf3ltLrTEvJK9FSyo63lDa0s5Fm11hLp1OtpV8SraVzCmup+yVryb2JtZQjryP9dsxK+tDcSsoX3+eQbSnt0VlKa+IspeMxltKUUEspxke83ktLabeHpRRgaStVNq0nOfywlq7nWUv1NdaS1UNr6W4/8doD6kqzI60k+Rgr6fsPS2mzeK0RUZbSYZl43WeW0vJbltKmq5bS2JOWUqM9ltLa45bSi/WWknyupXRR3DxHW0rbV1lKV7xspbl/20p1c+pJaxbaSOtKrKW3QdbSycHW0p6gOtKE51ZS0ggrqWeupbTsb0upup+lVKixkBousZBcLv4gO/g7PxZ/58L073QK/c6Sgh88P28hdQmykF5ZW0p/t7WUInpbSmO6WEr1sZD0O2pJzK4hMsJW2uxuK23U1ZdG3LGRAuvbSL1eWkuLL9SVJntbSYXibJeK9W/9n4WU/Nt39jb9hp1jLcM31fLL8FqeN62ldU0NmaU1DKmqYfZPtahm1bLiXi1WWbWMafmNMf/7xtGL39k2+AdrXL9xtn0tuyNriN5Uw0WDrVQcYys1OmIrvf9hI83oYiPJrllLLRPqSLUbrKSdFy2lqxt+oO3yjeXieo2O13DE6yuzvb/Q99BnGs78hJvmI7HBHxn36SPd73ziiOozX/2+4HvgK8Z2NVReqeFSRg3L29aSNVmsq18tLUpq6HqmhtyKr8w8+xX7D40k1wENpdmltlLXEFupXkB9KW+ejZR1w1rqfKaO1Ok3K+niBwvpoP03RlrX0nPXV6YHfuSMTTWlW6uwa1qFMa2Sd0GV/CVuzuLx12ZV3F1ZxZYXVUzNqUIxrZoDkz4y9f4nTkV8Zpn9FzYHfuFiyRe82n5FP/YrHc9/5YvxM6eaVFHHs5ITHnaSqpGdtGJPAym4ylbad9xWmhJoIz2LspaGPqoj1etrJYWes5BmZ9dSlvmVOS4faexXhcujSnb1qKDdqPeozpSSbFNKhmUprzuX8vuRUoLPlyEL+YD9jApkgytxKKxk/sIq4m5UsdmziheKKpIiq5iZVMW4t1UMbFxN/NpqGk+tZlubKkJvV2JeVsmfjnbSHy6NpFndGkgNjLbSggn1pfc9bKQvR+tK/86ykgZfs5CUIbXo2n9FNb2axPRKwkeXE7C0lHdTSxj5tJhumUVcW1WE7fEivpUVsf3PYlpUFlN2oIRJ5hLuKkvx6/4BGleQdbuCpNIK7rWr5FrPSkZ1qsTQupK+oyupe6KSvJxKtoZUcmNxJc9CKqg/7D3Xou2k0kt2UkNtQ6mwVwNJfthWyrxvIw04bC2d/ddKWtzMUtpWUovbrK907VCNtLuSnC7vKb5TQsrMYt7ZveP0tHyO3jCzapcZxQkzJUFmNo/Ix9W7gPToQnbZF/OyZQkHbgg9zi1hbZdSeh4qxSeglGWqUjo6lLLzSilbA0u5f6KMGXs+cCGoXGThClK7lXO8ZxnvM+ykdYl20p2xdtLEvAZS/g9bybSovvSlk42U7VNHeidmf6zbN0bPryHpVTXtTZXcb/CBUrHOXYFFPGhZQIrwwZ8fmXh+J4+so7lMmZuL6VfhhdNN9GlmxiLVjLFnAUdOFZI3o5j5+mJm2ZbwrkcJWweU0KBbCXLLEsFnxeTHFfOwdQmbrok9fSrhj/WlfFpVSrujJaiXFdNfZyftiLGTOov+TFzfQCpwtZXUKhvpw0lrSXHeSuqfbCHtOFPLb/5iHq9X0demgqGFJbj+Wkz04gKUa8w0Fz6tfZuNb90sNv1r5Nh1o2BuI9nnsri4J4diycSiMWaeNclnSkoBSZMLqdOliFHTitjYSvSNQyGF5e84l/eW+pffcnnVO3RhhRzSFHHAtZiJTUpwVBRzROz1Xf1irhvspDWpdlKW3E5a+bmRlDqigTRuhK3UdqqNtDS7jhQt/ODlq2/sHVhD7ehq6qyspLy8lDtDS/hHXcg1tZk9C01M3vGGLVojkmCxyIJMxm/P5H5zA1/yDeJrjDRUZFOan8fsVmZm/2PmULmZguH53B+fz5pm+fQ2mOkg2GWkk5kFD81c8RJ7zDdz63A+DVa/xaa6kOx3RbjbCS8WrGF3ugjndDtppzjzRU/spPijjSSfTg0kv571pT9KxXnftpKWTLOUnHxqeZj0hYBnVdgvqGCY6MWIrcXE3inAuNjMxOl5dLXPwvmLYIFJmbw/lsqpOynsWZxK59UZ3PzHwO57gjsbv+FSLxOyb6b/fy/5/wGoxz4/eJwcm3VYVOnbxwFFBcV27e52dXVt/RzXtbsVu7u7127XWLsAlc4BgQEUGHKGnCFnyBm6pEQF9X1+7x/nmnOdmTnnuZ/7e38Drmkx0EDNMAPlvQwMNTVwUKWn+S49QaXZaHyzMXzJJvSlHscdBs6OzOFzTS4j/i1g+exCEr4UsLdxAapEC8ko2kJaG2QhtbxoIeUsbCwtLTaTgvMbSH1Omko1f5lIl9YYSZaL6mh8v4Y9S6u4vLicJnbF+GYUUrIkh4paPda9szik1vHptBaXmiRmmCeQdU5DjK2GhVsS2C+lMM1Gy88kHa8/ZzJjoZ4ZVnqWX9Lz6i894+rr+UuezdRvWSTvySTiUTqKiDQCE9KY8DUd+ZEsclvpiVxnYO2mHDI75tHENY/qU7kkNc3hkruFVOVhIY29YSEdMreQnp4zl769NJOW7WkgpefXl552NpHo95OJqloG6KppXF3JMq8ydEeLOTaikNZhBm4d1bNiewaWr3TcG6fFqkkijsc12JeoKchRs/e+hkYNEhl2MpX3K3R83JbOqz7ZnD2QzYxOWaw7kUHLXemM+ZZGi/1plBt0RJzXEThVB3/o+Hu3jpeifh+fNMasz0J9Ts+2CwZcsg08cDVwb6WB/T/0tGzTRFrl0UQacaGJVPR3Y6n9QHMpb6SZdG9MA8nYqZ6UrTWWFO1/0GVfLW4rqrF0q8TxVSlrZxZjsaeA6fcMjE3OZkm3dGq36WhmqWX09QQ+omHzDjU9e6hZOUXDyS4JbHmbQlZzHWX90tisy2DgxgyMFqbBcx1FO3TMstRxaY4Ou346NhVoWbdQi3JGKsr+qRhXpGJVriWkXEf263TCt2STF6PnR2cDCnMDUYl64qz1xOSZSTZ6M8mrs7l0fYG5NHeSuaSsMZMcujeSnOtMpckxJtK7N8bSqYg6rvxVS8SkapRvK9m5oJTA3sVcPZLPhX2G/8eG+4g0HnfWoa5LpfP6BOwmaFi/VI1PaTxnu2nYaJpAh/0pXCzScs1Nh3Q+DXfTNPxn6hij0aKYqOVNWy3jj2mJtRbnXbSkhCbjW5ZA81EJNApKoP3SZAoLUlGP1uF5Kw2nLVk8vK+nbayea/56+oiZWqo2k+qSzKSGGjMpJt1MOmwwk8IPmElbwhtIt2Sm0tS9JlLmUWOpuUsdLlNqWbWzmmxlJbmvS1k5oJje5KNaYeDX3CycI8Xe2mv5a1Eq81wTKBaY6+mkZt0dNcq9GnIfJ5BfnUJVpZbWV0Tt73X8mKTjoUzL8BapjGqWxGEpEZd7SaQap2AckcSE+Qk47dGQMkBD35Eafj7T0PpqAr3npuAVo6XDzDSWzMoieJEe7/N6bAT2r20QM7mukTQ0spF0sryRtO57I8kut5HU7npDqcWkBtLi46bSnSkmkomlsfTUsY7iDbXcya7mVfMqYovKyN5WjJfgl5t3DTj3yGZRozS6PdEycUwqBf6JbGiYwNBTGja4aViwNoHZ85IZl5VKcGsdPVYLnA3Wsc5Ry+x7KSRMTSD6ooa4BRqCzmpYaqUh46GGIeM1vMpWM36CmrA98Tyojsc9U41HgYav+UkMP6llxqg0rIoy+f17Nkem6Zm2Xs+k1YIbM02lXz9MpcN9Gkj1LRtIinMNpJ/XGkir5zeQbJuI2cqpL5X3MZHGzjOWGov63B/VcvfHF2otq5BiymnnX0zb9EJezs4h9KaelLYZzDmkY/VALQfdU7hinsSpsAT2Zibi9CCFISO0tKnQ0n+Kjl7ddewXeDtdmkxwgoZuBjUZtfFYTo7njouo4Y2aPV/UeOnUOH+NB6sYjq6KYumlKP7Mj+F9XTwNL2ho/jyR7pO1vB2bRlJpJhZl2Twco8d3hR70ptKldFNpv85UShfn9/JMpXFpplLoJ1Np225TqbR9PelLE8Hnk42ldQ/ruOdZy6YTX+lwuoqo1Ap2fCjht+7FtPAr4E+NgcFt9XT8L53kjzr6fNTi3ETL3VmpuIgZumYsrj3U8f2pDit0rEnS0mVRCgsiNMxfrsZ3URzVaVHEVqr4b30UXqdj6XMlntYv47F9FkNFoIp17VXkfVGStllFzLkoBmfHUSuwumxcIipJy4LlabiuzWKsiZ4F3fR4ijq/7TGVvlw2lcxPmEqLhplKd2PrS1v21Jd2ZNWTDP3qSf9OMpG0+cZSlqWRVLK2jt/v1JK4p4aOG6r4sLqSm4/LiL5ajPKfImy35VNzzkDeED0bUzK59ls6Afk6DJt1nBJ9Na3VsXVAOvkt0pC6Cr5/ncqBkQm4rFOTVS+GglAVy38pKXVWIq9RknVPRZ+2UfQ4FUXxCxU/FEpUv0Vi2zaCmNwImq5S0qVaxbkxcZzqpeHytkTqL9eCVxqzarJIbSL08Hc9b4UeXraoJ2UcrCeNuF5PuvHVRNI8M5EaHjKRNq0ykY6OMJH+KDGWDK2NpXjzHzxuVkevq9/JnlzNw9+qCIitYHHLUpqsKCZXVoSdbQETeufQwMLA8rN6zs/P5titTLpvSWfv6jRWzE8nqySToGtphBRrMYxP4pyRhvbFMciuq3i2SEnLcxH83BXOoCMRNHCL5HWckh6DVViolPzrLmr7PYQ3TxWUBCrYaxHK8JuRnFSK9/+MY7bQmiH6RI5HaVk7LJ0zO7K52F3PxD8E96iNJe9SY6mwhYk0qLeJ9LqHieT201h6FWUsBf1jLJ2TjKU9VkbSWH6g6FyHd71anP76guWEKtquqmT/2TKWvShmo7aIu38U8qdFLld2G3Aw6Kn4IHjNVmis4Di3pdkM6ZdFu8QsFrXOJmdpGtW7tFSNT8Dyezz7h0Qx45ASr4gwSqeFMCxGgUuWgrLVIfw8HI7H4kgaHIygsksIlAZz42gQr7YHYekeTP6UENaOiGRGhorhznGMFb6n+dZkUoTux1hn0Ph8NrZfs3kkuKhfvLH0X4SxdDjEWEr8aCxZWwmuaWUsyf4wkm5u+Unxzh9MzKzDyLyOXfbfWT3sCzNmV3FoTyUncsro4V3Mck0RE2IKGPQqh/IWBlZkZqP/lCX4JJsLaaK/nQw8Fp5stPCCE47oub8vm3MKHTlSKuUHNazeF0urmSrGzo/gTKsQbpgqyHgXTMDGYJyfBHNyjYIYVwVDXyuob6TgyvVAlo30Z2aBH5uiA/hcHkSPQSEcPRTJmb5RuK2N51G+BkNUCnVpOi6aZfHRVE/yYD0XrY0lm+fGUrcLxpL5CGNp6nQjaW/BD/yr69h6po4jHcWM3q2F1984vquanKlV7NheSZunZbyyKmZxThF/HS6kef1ckucaSB2mZ2C7DPbGiZnJzuSTRs9ThYFhi3N4JLzUiSo9xxRZNBfeZXteEmaJQieiohjZQ8k83xAO11PQyT4Iz3afOBPtz4Ff/tQ3DSItOJh5oq/+24IY+dUPl7ty1sf5svCnnG3O/rz6HMSNFyHMn60kWh3F31vVrLqRwAHBxX89Eh5hQDZPG+t5YSH8z1Uj6et+I+nv8UbS8M8/sVnwA93mOppW1Ioe1KLu+p0PDb+yvH41qRZV3GhTiW+HMiadKeaerog4v0JeD8xjnNzAgEw9PteyaWOXxtJ64uibwTJR88PhubSJz2dLZA5HRM37srNwqdbh0jOZX8Lj1U9TMTJezOwHBWONgvlo8KeuSo5TiS9DD8npJfkRFhpImUcQq2r9qX0vZ8GkD/zq74l9yAfmO8rRTAugvTaYnlvDSBmtInFpLCtHa7iSkYTbnzoUzTIIFGuraacXXKJn3qw6Bq2po/ZeHWV36zg+SuD4TS0tRL3n59TgtrGa5q5V3E6q5FqDCpJiSui0qpjbT4voG1/Atpa59HliILi9AaWHnp4Ls3mySnhY1zR6xmVSKvJOva15LJUXogrOJ3yEgVn56TwSHm9rQirnhX7ezVTRuCgCiy0KBvQK4ltLPybFeOAf5cHxaA9W3/Alc7QfzXoHMHaBH6nvvVk4VMY9mTvq7x70qflAxEI/wocFUpKs4OXuSOYRRUdtPNreCQTHplLyS4d8XxZ/iH4Pm6TnjbfwCR9rGRRWS21ALXsm17Kx6TdsSqvJDa6ibkAVRqcqsR5aTmyLEpKaFdMqT/R4aR7hSgM/hhioLdUzRq7nktjHviezyU3MJCU3k8ZnBa6+6akuFtxdWcDS2SKzTcqgfGgGvaV0VEXCo8rU1I2IojAxksefFASrgxh1zo8F4R488fMgIsyDjaL275Pk5A7xI+msL3stZVxt6Uq34U789tiF3W9kTCv3pe1Jf7KuBLP7cShVbVV0UcewqIeGv9clsaupjimadJY8z6b/bD3Kq4LDj9QKbqrl0cRaLtz9jkL6yoMj1bTfXkVpaSVFVRUo8sto9aUYVUwRsYkFTF6WQ9hoA9t363kSk83ClaJeTRZ/tsiiY0EG3pczkM/OYuW/2RgN1+Mqcu0ytzwyYvOYoUpndlQ6n4PTGb4onav9g3ltHYCvmwcvnTzY5u2Bseh3i3Vypm6W427nybRgN3K0jpgGOBBc4sjm0x7cXulN9Vo/+ioDGVqioPhXJNc3RXFyqBr95ARK01O5+kOHd3gWhn16vnjpOdHBwJXY7yTc/k7sh28kL6mh7cxqMiSRiX0qKe9RgadrKXbRxcyILaLFj3z66A28u6On939Z7FKl4Sa8VOdLOvSndeRu1ZGyUPiK5TqGO+kwm5pGlF7k3d2ZXNzow7fmcj71lTNL1PK1WMavFa5c7euIXwMH0rMcGODgjpPBk5bxcm58DcBtooL5cyKo90CFV1wcJ//RYNcuhX8n68gSeLkpvIVbnZ7Vgi89O9ZQ/+oXpvlVE5VVxcfRVYy9UkmzLeVsqigh924x9xOLaNK2gBGpBoxn6enimM6FOzrmndeifiny3+pUdqpSGe+cyq95qRw/nMKUgSki76YSeFnLkDlyZvf15FC0GyPuOLJQYc/Sto7MO+tOh5GetF8hZ+suf6J9gwn0C6V5TxXeYTF4t9Kw2z6RE87CiwidHnE8m9vDDewcnEN2fj6xbavY37GKtZ2qCPxWide2Su6VfEZ6VcJckUFeRRaxemcBL9vm8I+dyNOCI0wm6DCqS+GySwLvgzXUE3nona2GsrcaLhwRz+ugId9Mw9FfaurZeXD3sBNXWjjyZrITJ9t54LvAk28ITSj246/ZwXQ5HUKBr5Jzs6L55qPm1T8JZBWlMtBWx4PyTH4YCU2yMRBulItIfXS0qeTdm0ps71fyfXAl9o3Lsbkj9nlJMZv9i+jwqEDodA7bmgnu+5bJ+Bs6nEnlvyoNCz+rOYfA5UQ1lu/UFElqypvGc7AyhrHjonEaGE2DXa78+OZKb1cP5hd6EnpQYCLWj7zuwdzqGMLs40qeXotCEt61wkxkFPNUUnvo2Ds4nYEiG63pZiBlioEpiNy+RXiNFZV0bVFJr+fl/FFawsoNxVQGFDEutoBPH3NoMt1AppjdU8PTeHRFS82LBH5q1NR2jRO5O4pxtVF0eRDLt5oY0vtF45el4qtWSeMMd8anuvP0iwedmnpx6F85T+P9cJoVzJMeIdjsVDLwzyj+aaVm4XMNyeOSGe6lZVKujuaqLA680xOcrWeDOPyd9fxdXkE3xwp+BpRzsrSUIYpiSC5C37+QhgNzsTxswP2xHo+KdHx+13F2TAp/ztKgMIqnR4qKLwVKNgov22y1ilneKurqK8l8EobLNwWmF115tsODFZs8WblfzqLvYp03gslcG8Jd4RUf/FDRrSCexr9ryLmewOKDqbyYruPLkHReLcjm5F09ew8LnuwjMmjUZ57fKsP2QSkHTUsY/WcxA6MKuSDP5fs7Azq90PRlWVyI05Es5qvf5gSun1DTyyaKsFIlMdciaLYpjONmodwnBPcyBYNvKFA0VYh8ZcfaF460aOnGTXfB6+PlhN/xxzUymBjjUA5cU9LQX0XA0njKBManLtOgGZXImbJUthzQMellGucXZbKoWTonHuj41bmE+7eKaXqwmFF9ixn0r5gnm3zi6+WwXGjzzZfZTJKlESMyUW5OCr47NGSdiGfPERV7WikZ8jyEFScUeLVWMGma8B4Xg3jXJoiOk94R0uc9FulOKHrImDJazpQhHylrpODq8jAKXylJ2a7CZn4MvdzjaeSlpvUmDSe6JGJ9I5UdPXVUH9XhNFrHqHItp8pTibtWRMGbIiTbIrZfKCTKOJd66w0UrtVz/EAG627qaHZaS4O+ifysVfPWO4YFE1WsnRvJh1sKzq8KZnrGJz4Ijzd+jx+1OjHj23y45+iA5ycHJn97x9SvjmzpJEN1Xs4Pj0AKpiroujyCwW5KNjdR4eGhIjA0iuzdsTRWxHN3iIa1UgJdI1Oo76ilUvDYWHMtLn7JLNpRRO2mIj73KOLL+gKmdM1hu/DqgQFZJHZO48/GOmb8TGGAnYYaMe8vmkThL1di+SwM28kKxhwMpLmzH9cXyRk8yIslKhmjvstwDHdj9UgnlDkO6B848nc3F9qM9+RDPT+OvA/C5p3Ayn+RjLJT8lXcb1KwuGd94ZWeqHDcG8XBh3FExqk5aZ7A2J4pTF+fyim/JGa91JA2tIg7w4rofreQuyvzhMcxYLpM5IyQdIp26RgoMuznjYm4DdRQ20Bk/C0qypIi+fpdQdLKYM4O9qfVLDm3oj0ZLPzI3o7uVNi6MkfnRsc0R477uZCwypVh7V35pnVDOiijR5YPzdv5U34+mPZtQnnaXsyAhZItTSLp3T4Cy1YR/HU1ksBAJWMTVRw6FEv9p2rCDRpmN0yke6mGL6lqlCOKGPW2kIlp+fz2JoeGq0WG2JnNoC5pXKyvo3dZCrMjNSw/pcZwOpqrjVTYHgpHPknBa9knOnX0Y8B/HygwkdFhjTPfrB15F+1I1ktn3u/3YWG5Fb8tfsvEWY5MuuNK9V8e+Pl7UJ4gI8/HhzvCZ4drPxGxWkG9H+H474vk3L9htJsdwixPgb9XCo79VNCyXThvhX+Tv1fRKCGGUhc1XbdrqD9CQ9F5NTvX52Is9Kz8ioG1RXpujsgi4JUOU7H3bxwT+W2JhpEP45mgUZE+RcmzPiG8Xx3MghQ//njqy4trMqriXOmzRGhamB1vWjgwxt2Xj999edRITvoqX0y+PGdm8DOiK5+xL+o5ZgorQo68Zcdtey61fofH22eMXPoG1wbWjL5vzaPh1vRLtObCznccGOXI2ANulKZ6IP2SUerpw5ZUOfWG+JM5LJgikSUtMsPosS2Ue/cVdLwbTPi9ID5OCOJNSRA/FyiYsiME13eRuIh56tQxjkdC614o1Ozrqmb2JwOT24lskK8nV8x2xdIMftujo6fwIJuERhp7q7nXKZZLB1RkiaxuulfBsHZBTKkRtbX04sEoDy4HOXL4iT2rB73lrdVbatS+BJvI2V3qy5xXvowrfclDmxfIf77Epb4VX/+1ob2JPdXjHIgve0ua9zMinZ6R4/yMZL9n3K6wFvplw45dNpTtfMtmOzs6ZzvS8rQ7ynEyuk7+wNNdcq4Ln9lo6ycOiCzNLgWTG4UgXySyRWQQ84Rvc+jtz9Q44UW7+lPRMhB1UTBSfAiH1in5LOa/9bdYXtrE4ZcXw89CPSYf9bR9o2eVZzZD6tKY20doRlEyPW9rMPoYT8u/o9gTpeTaijD2dFOQ0/IjWjs5Oz1lHP3kTp8RjoyrecdtJ2vOLHzNghe+JH7yZfQ7gYeBAg/i2utQK0odrdl93YaN2HJkkwOl6x1wH2fLReUz6oU9ExzyDE38M4YPe8vzyPd0NrfD7qo9kSoHPDY7M2SmB9cvy3Bu70Mbfznm3n7cvh6Et+B7/14Kegvt+m1OEC3f+vOsuR/LfX2pv0T0wlLOPpUfR90DyVqj4MqucCzjlehDBbYzVFx6rkLmpxezqGekwAK/sng6OI0kwbPjjZLYsFxDL484fn+pwio0Ev92IaQeDuZ6D38MfeR02CHjxQ83jlc4cGPOW8ofWFF4/AUjfj1n2GpfGru8oMeWF4x98IouCVbsbWzDrn/f0k1rz4v/HIhZ7sC5SXa0HG5DutiLP2OfcWerDS7r37O10J5muxzITHDgjuCJAylu9NN4MMBehuy1Dw8s/ERWC0AldKdDVTBl94OZeCWQQx38MXkkZ6XuAzO7e5JvKzgw0FOs25dRWSKziRlZqlLgcCwSB1MVyV+VmIrDYpsedWU2JQmZ+AfreNFFy0JdAhfq1Dy9FcPMfSpuR0TwRsxc/+dBTH3oR+fbvmyYKWOQgyv9Qx1oUmJDh9o3VPk8x/X5U3raPcGjxTMOVD0jd5OYh3ZvsEuzxkwmZiDKnjmPHPh1yYHRZg4M8bLlxpL3XNlgy6NjdgxJF/XfdGBJigMLVjqiznamXWuRv81l9N/uyeM4X8wThX6VBWIUEczddsFctfrIp0A/Zo4SecfJixumMq4bu3P2vBu7JQ88ennS4qmcAdc/YjdQQaV5GI4HlEwUvq2x8EaKsXo8Z2RTODmdmkU6CjxSabgmgZvv1fgOieZxXxX9N4TjclTBCUUgM6/70fubD41my+jr5EKijwNPmrzFfogVfiXP2W//FNM5T1iT/pgGU5+yJPOZ8DQvOJNhhfyjDbIqO567OqDIc6BAYGhioQM9FA742zuQ4utAgzjBrb8cWLpf1F/mROPR7lyK9cCzUkajCz6kLPCj5MpHhh8IZnR8EEtmBfB0qx/dnvnS5IcnR0T9ihRnLl50ZNY/DqiPOXH8hwdTZvpy7IsfQWeCmdIghKTekSIzKemXnU3N/Qyx/zompmo5uDWVKpFhR15X07k0iq4/lIxZFsZySwXaxmLf7/iRGOVDxl3BBzdc6dXOkbC27zi/3po2LV6SXC147u5TFiufMGToUz5aPeP3P1+wZq4Vm6/Z8LWtHVqxZy0Ej0jnHDGIbNfmrCMz1ov1iiNWrPttoSO225z5q4M7rT6KtdfImNjIR3gOPwq7BfAqLYiicMH9n/0J+Crn7D0fjDp78rafjC+X3dgvcNn4sTVeT6wJ++LAqUfuVM39QNc5fnwtC+L9XaGZZ0VPP0dgb6nDJUv4q6daLDuKXDMkAa2t8AJ20fwS/mzz3DB2b1bg0lNk/dd+DB/hy+ksGftWuBOT50hZth3nPtuwZJ0VK/NfcN1BYGDFc7qufc54oYk/1C8Z0M6a9RE2vPWyo0pk7zxR5/QfjkQsccJtqsiI/Z0omu5ESVtnave58sTJnf/UHrxo78mMTj7UpMt5fd6fV62DcAoK4uzIAGJS5BxM/8Akoc25eBB8x43JTZ0YKrT16HVrfG9YkzbMAYcz7pQe9aJhW+FFfIOQXVHQOS+MNoMj2PmXjpGJWlIuamnXOJWXwxPYEaLmTXwM03arqN83nAM3FdgmBxIc6scYIzlaf09aPfEg3tKZKZUCX//a8jLdhrUfrOmts+JH4htO336Dw1MrjgkN6G1vw7+C267OcEA5Ruh8Eyda33Gm9ShXiuWuzGvuht7JjaMX3Zm4T+B8jYzONz3xPu1D+wg5x8S8r5/xiXOFgQy5HEBqHz+2PfhAe4MHtTvd+FrhyM4NjlhccODCA+EpbllTd82awxsc6HTdg4n4MP+TH1ctg3nsrGCxdTjxMyIYIjL95ggtJsLf23dPZeOWBB5+UdOhJpZmchWXH0TQyUNB99dBGE3w50GGnC9fvbkRL+Nvgad/Ap0w6+VISKk9Gfve8/vvb5n/0Ib9QvN+ZgjdG/6O0B92vJM5INvqyFErJ45ecuXnPHe+B7hzx9iDFotEjyM9GL5CxrROnthleNH3d186+so5Os+P5Jb+nHENINnJn2Or/HBJ88F2joymghdeCg8W7mrH/Nn2DK62p2iALR/3WDP9qjVNTzjBBhkXTskx3AzghNCK0ukhBByJYP/zCOJFTihy0RJ3UMvdGalYBiXQU3jFZ+lx1JWr8PsQyYF6IWQLrtiZH8C3E37MbSKHe140vy0jaI8HYya70niiE22mORKd5ECXyw7MO+zA4tcOhBg78uuEI122C+5p5sqgd+6k/OOBSvi7vr1lHNkn/LBMhvp/+B7pxdX+Pnw2+NLOQ45KZA6nCX78e0ro/VU/Mnv7YfpQaI6xJ1lf3Bg3SzzL3hr7d9Yc+WpHw8v2NCiwY1uqJx6PBN9nubNL5sXfw/34/jaQVlMUBOwJZei9CL4+DOfkPS1Ht2jpuT2VFoMSCRA++e7zeHZviqL9M6XQj1CshyoY3TmIx0f9+aeXH6vrfFEN+UBpkYwrrWQYNntwY4M714QnnvHdmbXLnGkqc6ZnQ8GHsW60N/fgQbIHDcfL8BTzOT5GxnsLT5yPejLriBeDz3nTop0vbVvKSbgtp3u8HJciOf9ECozdkqMZIOe/pz7k7fTkLzFrM+oc2Vbfnu9vxFzbWRP42pppfzrSa7SSXfpIktd8EPwgx62hP6bdghkj8nPjneEskUewNzaU8ptaLNZqiT6QSvDWRBaf07BPUnPpSjSFkortT8JZ/ELkrdMiL438ROOm/gzv4kf6Njn7D/nQeYgXxbmiX8eF5o2RcV/oyTHRy6NpHlQ2kJG0SEal8CjbqmR4TfNkQZInDW292Ovwgapab8IzfPggvNmPfr50CxS9fuFD+m0fZFN82LzOmwClFzsuexJoJaOtmIfph1x5LuqzEvOz4Kk1c+8IbdEJn7hGSe/xStrXU5Jq64/5sU9c+BFMyJAQNmoiuHA8knfXwtkp6k1frWXSvlS8biTif01DncgDmiexnP+o4lxwJKdWhWBrqsBNeKP5Yz6yuNSPpkOEvriLDB/si/F1HzzCP1Axx4uWVz3xkzypnezJ/LWefI/1ZJ6fFyuae6Ns5YNW9GrnVx+GLPVl7l1flrb2JeiuNy5jvAgd4Ynus4wTWhmT/WUkCE87qLWMy0c9OJLsTnWiCxNljkxc6sDvJ95jNt+GZ87WfNhnQ9gqJeu2Kpm9U8l5UffnrGBO2wVzJF7BoH/CqDFEUtFYSVR+OJV3tNxbp2X0mlSS5iay/IyY549qun2MY0qfKManKjkteP/3UgX9vgaTfzaIHWcDKFX40aCrH/fD5byaK8dkrS/LJ/pwb6I3rRp5Cx3w5muVNzMf+RDSWbx32pcqL18ik31pk+bLZzGb96f58PqYF4XfZZzqIqNgvQeJbTzYf9aDjy88KCx1pyDGlZ3DnalcLDzNNkdGrHFg2/z34nk2LG9kDVFvMBHZS7tLifc+Jf/OUtIrPISOwn8fzwtls28k284puXdUyZDrWkpWaVmxJBXvFoms3qWh3wc17iPimW4XxYzZKryORGI1LZQLBxSkXQ3Guu8nasr9GN/YjyMHBC/+7UNljRdtPnqyxMkT9xteJPt782CKL14i13aeIOcCcpx7ylGLWmeY+vI08AM3Rnky7E8Z7uXu/JnhyupJzhTnOYm6XRjm4MIXPydy3zqSK/zcbMmBW5/tMXSw5Td/G+bOt+LL49cM+iOU6a8jMfgqWVSlZI6dksK/I8nzi+BHZSSzo0W/Q5TMu6Jk1Qkty+dpyZqXytWGich3a0h5IzL96nhi/o7m2HkVlgIHUW3DmBys4GFpMNtyA3kgMuEzgeVDNd7cfydj5TkPvo/1wDTbg6bBMux6eLNa5NfSF3JOvJJTsUHOBCtfPjTxQb3Iiz9VMvpkePBM7sa1F04M93XEvKkjZuLwtnSkp5UjB9c44nlb5LrednRb/I4xr9+Sn2PDwuM2VJRaU31aeID6Sq78jCSukRJPwTUL20TxtkaFy2oVw7qraD9XRcYlFR/qq1jyQEnlTq1IjFqeLk3FbHwiQ09r6HNPTcGWeGYGRNP9vorPhZFsvxjG7AQF1/or+LNOZOEyP+KERn3o74l5c3eer3VmfLgTrqtdmTlSRpnBW2QLwZGf5BTsEXw7wJeuwR84scvz//++4afzoM9+d3q8dqLXTwd2TLanvKEtvi9ENjlsj/qTA62/OpD61Z47U9+zxGBDuw02bNhjg7fQ/RDxamL2jg7PxBz8iKR9UyVHuip5NEmJMjSOicvjeHhc9OtsFOlWUTz7FsXDRyqanley1lLLhm7Ci4xL5dq8RDY91OAi+OqZVTy3J8dwyE/FmP5KLhWGMVWrYOMwBVHGwSye7U9bpS/FQmcOD3XiwxnhLf3sOT9azJinB4POeyM7JmfyVjm/+fnwQszohjoZvt1ktNjhQXtR77EjLpg4Cy8usGq18D0FDd+yrM9b8mLf4zHNAW2kA6Pi7LHc/J7GNjYcWGPDg0si0ybY0OjaW3qMcqCfyMRrPSIxqY7kZjslweujeBcWLzRJTc7ZeLo/ieP+/Djef4pleNdoHn5IpWVUCvEnEokL0DC3UM2BJmqujYnlQpSKZq9F5hgYgbJQwbjJCmr/DKYiLYApxb7kusoILHeitKkNt1rbcDfVEeURDzK9PpDh68ugBB+ULbzoEivWJDTqSKY7rSU3aua4sPaBE80uObK9vgMDFtvy/dRb+q59S8JgW+ovckAusljpFAdij9jy31mRV9u9I9XpLT9HCp7CHp+xTkydJ2ZpXQA3hUfSWCo5VByFz2w1h4rUzI9SE7VUzRFlPA/OxPH7lyjG9U3l1pwU7oaKvhZriB2vIea4mtBJcYzIU/EpSeiZZwSpUgjySwpWGgl+fhBE9jt/lhySi54483OqA99W2rImw54/2guOvfGBgc18GKz1Yn+tDIcED2aJPHKyviuz6ztzQuSKh2ed+CLqfdfXkZNe9jjqbTn1my0nptrj6+KA+SxHAmY40t/anl3LbOlpZI/zLzuKHRz4PtCJzWo3thl7YZvjR9WFEKb+rcRlWgylDmpqhmk4tUyDRZmaVWtF72riOByiIu9BCgP3JGO5LJGGNRqe7tNg6q9m7d04dhWKHK1VYvkzgmFPQnH/FcK+kaHcKlNQdDSYji+C6Ci4qsUBL1aVeeHZ14uhnjKKRF0WdU7cNndivJETfwc48qG1E7omHkze4EKmgyOZPcQ14bMfrXWktNSR8eOcsPruROZJJxaIHN3ioSP/pTtyZIsLDxLcCRd5coiJL4lr/Nl5WkHpRSVem+P4p5GGwYMTODYzgR+LNDx6rKalmMG8TsnMm5NA5ScN3nYaHhzVsEirxnZ7HFVBKiKzlIQGRLJ+YyTGzZTkHlfS/3Ek6e9CuLNKwczyYHbdDsahYzBDHvnyvdqHyAhPmjVyxSHekWn/ODLlszPTdC50q/XAoPGgqsqdFhbubB/lxsodbvi6ubMhzoNwRxnHGsu4/c6DJqHu/BbvRugHD1zXexJl68PV835sqv6IlWsIblNUBHyOZ6PoReviZM4rk7D6V0NVmJqbc+J5/1qNR7Ka+100hC/VMLBczR+FcWxtHcXqwaIumZJhrkr84pW8kSvZ+lRJm5GRRLuEsGWZglk5wSxxFVk6Jhx7eSSFQltuLZOxfpYn93QyqsXR2s2TFgKv+vc+lAr/oN79AbcvMrr4yIgI9uKzwNfdD/5U9/hEv60KZFkR5CRGMeS7WmSXZJr10OIVkYLWOIHHEWqWXBZ4slKzO1bNgqYaron1v3stuGZSNCZHVAxppyL2s5J9cUoS/vc/FqEpCf2U3D4ayRl1BNHTIvhSGMGhrEgihd936aNi7RCVmDfhGfYF8w5/krrIBc+InN9XzsD//Gjc3J8TM/3JE1k0sI0fe/6Sc7KXnL7r/Xl3PJBjwkduNA1h1cBwMl+p8GkWD8sTGPgtlf/uayk6nkqbswk02C8ws0eN8Qs1P5zVmF1QY5cUT0ebGJZ7qrDopKJJuhJjJyUD/SL50DTy/3Now5IIJlpH0knoyks/JY+FdpZei8J3VBQ3n6gwcldxZo2KhnsjMAhveHdAEKs2f2T1vwH8cy2ARMtP3MwLZOiOIIp2BuL0IYDATQGc1X0ieZECr9MhhJmF8flCJOEXVbweFMvtnRoe9kiBu1qUj7QcWKTF4BpHh4R4PCaoOd9Szd5T8cz7N4ar8SpuCf1OET6177sIapqEsm91CEtmhPA+MISagjAmXYykfxcVjyui2PQ4FtPSGGyeReMepyJhoIpJM1U8K1Vxt1TJBQul2OswitqFMqtjCH1mK5gkfM346mB2iL3uNFBBw54K/EWujeinYLnwiOXXhLcVWejW3yrS70fBszh+zNdw9fckrHdr+ddOS7+XWkI2askxiqFT01hWCk0qr4zj3us4viqjeSzW8l1g/c44gfGrIcyLCWbujSC22AUxW2A9Il3B2RsRyF6qeOQdxyT/eC48jGP9uWh+U6gIrKeiZrSKAnH/1Qvj8VocQ5Xw3vm/RfH7pSj2NFeRHBLJDjFDt0sjOJMZjnVUKGHjQ9l9IRTFwDD294ogJD+SJoNU+NpHke0QR5mTmutjEgjyTiZIeKP70Vp4oaV2vIpjwSrKJkST9iWGV+J1i72K1sJDG06Gcex9MIfXBPIwXWR440BWyYIZqlfwwFFwlU8UVvXVzPxDjU4Ry6dHUXR7qeSqmIvVs1S8s42jzxY1b/pp2BsVxxCneMYsjWdIUBwpxjFcWhnFAbFf006oGCtq7v9F+JhQJfZ6JVl/qXB+o2LZ7iiqD8biPUdN+3AN9fcl4pebgp+VloVGOmyyhOcRM3hNpuJy9xgG7ovmtcBz5/libkVuTbQNpmuNPzFVfpy78JGlTRS0ORNCoPDF79bEYmkp+ED4i2lThaecq6SL6Jdxy0iWdRNaNDaO5z5qLLYnUqRPxq19AtsFxw34pmbKBjWPrsazLiKOO7/FceRBDE59o7mcF8XQpjGkz4hjhW08e2PUfArTUFmbwLtxKTztryWyRMvMYTrkQ3TseyP8+TIVL5yjmZ4Rw69OUewOFlwzKoIAkbPStgQyzDgAyeYjrW0UTMsPZaeRir11cbQTax/dM54CBxXtLkZwcl4EXQ0RTF2kYuk/8QT5aiiflUrXXlrqjU/hfnIijpcSuJqn4ZWLhuZPNeSJHN9vgtCiajVLjTSEbNDQMlJo1H8J9DckcefPVA7O0DJd7PXT42K9eh0vKnUcbiIyw6sopnyMpbXAqO8ZFR1zI1kksMhnBQ0+BHPmWjDFnULII4L9B8Rsj4lnyyE1uZ/ikeVGYdRCzFmMkqHzxUxHxwje13DLNIXl/XU0fKLj7VIdqmItK6dqufw8lfjqFEq2pjDyUjJ/dkjCzymR0buS2DVM4GFGKrHGWk4EaVk/WscXXx1dB6fxz8x0Lt3O5ELXKH5mxjLAOY5lNtEY71PhJjDSJzwCk1uhbF8bwrQGoXzcFUEjwTGa53FcF/75pqsak34iOzyL5w/reO7tE5pxQkNy/RSqO+mYFp3GyphMItdl8vFiOnVz0yhT6bh+TcemDToyFuh49bsOO/HZjoN0uK/X8eamuP5aRwuxl+7+aSS3zIQPWWSN0rNbYM5nfzy9+sRzrmMseQOjOC3wcb9MScvTgrdvCqyLfVs7KYou4nMr64R2nddQk6NhhJ8Gs9YJOBxPYltSKlZrdTg+SsfjDz0/6vRcq2fgSqCeuav0TKzIJv5gNrtDs3iYm8mbpAxCemUwsWkGI95k4FQvk+uiJsc9WbzSZTGvMpt/U/Sk/IjnlODtTqp4WtSPp2U3sZ/vYhhqH01WVDQbT8YStDOePSUC94sS6FmWjPJxKtbhqagF7+RWCw0QdS84Ke5tqycoxMD69jmcWJxDflAOJrtzKIo0cPyMgeaHDHw8auBAbwOXNXpaBOhpGaKnX6ie0Qo99RL07B9iYFB3NfVnqFm/UM30uWr2zFJjKfx06Ek1+4rVdP7fbzfGJrKqeSrv/LRcaqVj8l86dshFb9qk89U4m4oyPcVfDCy6n8/1zYUsySwkd3gR3xoVoXhUKOaxkD0RBWyS5bPSJhfL+TlY5hp4pxbP/9fAqe4Gxpww8HOB0LRdapr/pyb6k5q6VhpKHDSMTkjg9tVkfD6mMiFV8O/fov9lOp79m86211lcWqandLyB0yty+GZbwA1DEeE9irk7v5hPM4rpL87DBhZzf1Ax1vWKmRVQxL4JRewYUEjeqzzsvuXg0zqfznZq6sULD6bX0GpaEjeFbzA9pBWZXczRMx0rP6Vj1jgb//V6Ir/q6R5t4Ou4PDbeL6RxVhGnZhczOaKYdpUlos+fuXX9Myavy7hoWsofrUoYca6Yfb8X8/urIubnF/Hv40Suv0rBZpyW6PdaCvK1XK/RcWxxFp2n6vGz1hMu6gp9kMvHboXU7CoiJKIIdVdxnwklDO1Szoz8CipGVWLnX0Hs+s886V3GqNASxn4oAVctV9vrqGqfzq6V2Ywao0d+WPR+qeiVdx51hwpZKPbB26OIXz+KONi/lDueFdQ/UMnnG5WYOVQSHGUqrYkxlRooTKVd9qbS2+OmUrfuptLXI/WlVX/Uk17tNJFOtTKRvhYaSx0yjSW7kkbS0T0Npa09G0huyabS+DhT6Xfx3YZW4nydqRQRWV/adLme5H3FRHrXxUSa8sVYeiy+tyHBWOqmNJZsAo2l8Z+MpRYhxpLnCzMpYZ+ZdPh2I2mvTQPJzqSBZPK/38iEmUpG90ylge1NpSlSfellnYnka2ki7W5nIl2oNpb2pxlLk1TG0tUgY8nP21gKdDKWhjkbS0/cjKXJdsZS6j1jKemSeM4LYynC00y6+tBMspxiJrmvayg1791A+lYs7u1gKl3/VV9q8LSedNXGRCr8y0T6ZGYiNQozlg6dNJYMQ4ylZ5+NpH7BRtIrWyOp3NpI8vQxkqINRlL2UGPp9HRjKQZjKVe8Jgw0lj4nGUklg40kt8M/2W4wk5akmklPvM2kRrfNpIyDjaSAsw2knEpTabilqdTDqZ504a6J5NDLRHoeLGoYZSw1mWIkFY74SeiIH7zW1XHMvY6uj+rIvVbHhKt1pIvz4oA6lA1/sNn2h8DSTxrl/GLTGiOp23EjafueX/Qx1CEPrGXnf7WUHDGX/vhqJkkaM6ncy0w62t9Msk1uIC2u30CyMTOV/HUm0oqBJtKB+8bSpolGUubbHySLZ4ZPruPpx1pqR9Uy8+133gz/TmDNN9povrFP9Y1hP7/Rc9d3TpvVcu9JLQd+1XJzUR2lT8Waxfp2Pa5jyJ91/BZRS4FUS+d135nR3kJad7Sx1MPEXDKNMZMmnTWThq9pKOm7N5BU3+tLp61NJMc8Y+nkOyNp8oYfML2Of7bVskw860rfGrruquaVtooy5yp2Pq+izZsqJjpW8VBehZemin9+VjHwZDXrXnzBZvRXzi34xua8b1St/s4lt+9sbVxLRb9a+th+5+CDGmZ2r2LIUwup/zwLaU5wY+lqU3NpQ4CZlLK7kfTbogZSfg9T6ckLE6mzq7EUMukXbe3q2N6jlseZNfzTq5qtI6to+LKSDjkV3GxSwaU15Ryu/oyfUTlfT5TT1qKC9w4VeK+v5M6vSu5tqyLwdRUtvauYHllFdF4V6RbVjNlSzcjZX3jbswbFu2q+fa7k8utK4k5Wogy0kIxcLKQ2GyykBWaNpfUNzaXPvc2kWS8bSJ0PmUrL/EykchdjyfnYT4YtrON10DecJ1Qja1LF/QsV+NiXsvpzMQ+WFPOxleCt+sVoBK+8EBz24Foxl8OLce1YwpyxpSSEfMZyZAUDVBUiD1fisLuSoiuV/LxTif2DSraGVHLytyqKJ1VhlVuJ4VYlGzaK97QW0pQoC0kl1rmuj4XUdJu51NPPTLKf0VDqVG0qXVhcT3rx1Vi61eUX7RfUMXHRN/rFVZHTsZIFpmV4yIqZJLjadl8hBdfyaF+XQ+OkHMzsc5m0O5+PDQtZ17SIx6FFtBpfjI1tMfriYgrmlPD+cwl9jpeidy4l+nkpiWdKORxcyv7UMkz+KWfXoQoO1lQQ2agC82UlaLc0lY4ZN5WK4y2kZ68tpJM0kSYPNJfu5TeSvmxuIHUQOGy2wkRa6GsknXerY0r5N2L1VQxqW0lWm1LilhXTdFchzz/n8OG+gbbNDUSd1mO+Rs8bDz3T/zRg4mTAZ73QqO151PxWyPl5QgeSi9jWrph5U4upt0rUu6IY9ynF3OtTjE//Ypy3F7Ne9OKPv0Q9C0t5Y1fKiZJi7NYW4bmnqXSyvli3xkJqdMJCSkkzl7ZlmEmjOjaUNFpTqUWe4FgHwYdLf5D0dy1zn1djkVzJmOoyWlwvJmhRId+X5pDR08DUBnqSH2byVp5Gdu80zr1MY3pshuCVbDoH67myz0DvXjnccs6lXfsCGvUTtZ4p5OXaQi6WFnBxSoHIVflU5gs9LMinSdNCgpsXMaGqiKqFxWyqKGLc0SK+DCtCl9FMsrzVVLpWZCEpIwR+u1tIN9aaSymTBR9uFfOVX1/6PMtEaulkJCWcq2Oh5TfO2FWxeFgFrhXFHO1VRHdNDhsHGDAzycZzXxpjduhwFt5g5DEtvs+0rBqpI71XGv4LM/irnh7/xgbkxw1MzDYweVQO47fksGliDlnlBoI/GpjxxEDgHQMzXQ1crTZw7VMOpzfmc2pVIWPF87r2K0IVVsiOeYUci28qeQ5oKtVlWEgdPS2k8UebSEv7mUsnAxpKI76bSsc+m0iXhZbNlP9gxb+1UFaNnWMlipOlpIq9CP5SwIxA8ZzEbEwi08gboSPaPpXfzifxqGMivj6JfLuUwkOR0wrP6lhzMJ3L/2VTGKFnvqmBiIHC30028PtIAxvMDNwW3m7WcOFLb2QTsi+bnoXZRMr1nLplwLAhh60OecSEF/BoTCG9UwsYPLkAa7H3DWotpCf5FtKWFAvpj5sW0jipsVSSaCaNkzWQio+aSutWmUhJg4ylpf51BFz+ztmsKhaFCd7qU4JjdBEmbnmU/+/3ejVZNHLV4dpJ+KRNieyKFxlpuoZVW8UxMIEYy2Syt2l5eknH2DvpVM7NZhd6TE7oaXhTrPOUnuU99XRrlc1CfQbOpunsOZRGYEAaDYdkEOyfxWXhXWyuGhjhlkPPQfmM+ZVPZrt8lOU5lJRaSJP0FtLxJAvpYJCF1HCYwNMNc2n1JjMpb/H/ftNdXxo53ES6N9dIitxfx6zN31j+UOhCvQqy/YuxGFPEWR+xT1/09F2SibOljnVLUrEReeB4mJqTwiNv7KhGkqv51jyBOx1SBP5EVvooMFaVzoWJWVh2z+KRLBPzUZk0WpXB6aI0Dn/RMfGwjmujdJiIvFp9UEdpiY5PRukEiZpG+ejRCg9ssMmhLCKHQYUCh/UN9LS2kIKcRC3OFtLL7RaS/c/Gktcf5tLwZ42kh90aSA3n15PW1xhLY8b/pEe3OoY+qqHpwipaCT/Y+XYxC7sUYuZn4O/eehw90vDK1bJpVgrtz2hIT4xn85w4niljub87ngiRgd7HJZDTVMtukbfaNk1DnpHGZLH/TqZp6JUiiznrsDmgw6KnjscftWzTppIXm8J7fQqlUSLjVoqZE5+N65xBQ/9sBrUwsHybgYKpBh7l65FZ6XFeai5Nm9JYGj2pieRyt4n0KrCx1POpudT3i5l0ampDqU5tKm26byLdFpr1oecPbGS1bFv7hfjeVYzVl5GxpphL8wr4dcpAicDJLIWO/otEXYFJFA/S0LFRPDml0fjVRTEtIpblXdUkGDQktUylSxsdmSJTfnER31kpauyuI0hkqdAcLV8rtOhVWoZXp9JTk0SLmwlYdU3gSUwCHQKSsWmnpYvgllZhaZiJrPHFWc9K4f03iky1TfjzRi3MpYfNzKWD4lUnmUvP5ppLJ3qaS/ufmUmtbzeQks4L/7zARPpy0FhSB9WxaG8tLT9XY25axfm/y3AcV4xsQT6/ZhnQW2VivE7HknGpFCQn8PaLGh7G8XJiNHGro4gIiOGsSzzTVRrOPEqhrVj/KJHFSobqmCLqOPq3logBqWhDUnCdnkrt2VS+RSUTdSiBxL0a4odqqD9FQ2GMhtjyBNZ9TqFZB5GvN6Xh8n8dnHdUU9nXhgkIioqKvYyO3dEZex919LmW0bGOvY+9l7H33svYsHcpUhJQIHQQIaEmtCSAkIBCAJWiSLMA+p3f98ddyQohOefsvd/3eVmLOzAH+6tm+vmYkYvHG+vMbFTbSlEJgk/jbKWOAbZSX8GrdV1tpSkTBY8Ps5GmjraWDCMtpb1/yaRObjXYr66mp0UVn5tXcPHeR87/VUyLI+/Y9UceejHX9cUM9Ch7hTQ+lftv9bSWp2AOSOTlukS6NU7hZRtRsyIDva9k0CzaSLy1iV4fjRTVNbIiNZ0Rc1PZ8cHA0emprC1JxWlHKgmbDETXMTDqop7BvfQU/KdH3sXAxV6p1B2fwaAPRjZOySJncQ7JU83YrDYTvMzMSZHjJ3nZSAsq60qjD9aT3omMMWFNPaldu3rSN5e6UoeLNtIhOxvppvAieW9LqfNAmSR/XMOIg9X0PViFw9gKLtf7xJjjQj/S3pN9KY8T0TlknjaRZ8ggZF4qn382cOOOjqQ2KUSbU5hVpKPfBgORd1PpEJRBksh82TojPd9ncrtlOo5hBhI7GvDIElrTwoDbTAP1MDC9gQHHM3oGBqXQ5GwS7sokLljqqBeux63KwI/dr9idYCT9nyza9M2hu62Z65PMGJaY+VPoxepWNlLfljbS7uE2/6+HVstspPKpNlKSvY10WMxdkoOVtLmlpfT6F5m042YNDterKZ39mWrBpUU/lbEsppg7siI+zcxn81wz0tMsPA4ZSQpIw1KsuU22nr4b9fw7x0D5iFTsQtIotM1gyuVMSlcb6fw8E8O4NHrvNOAzQ7xvnI6Cn1JYUZXCjt+Ftubo+UPorPGJjpa2iQQptcRc0mLsksD4qiTuztFjjhdnM+gVLUqMOF7O4rddOcxtaqbz72Zm/Wrm5WuRm8T1MMNashWZtdrHWnI8bi21X2ktvVtiLXlE1ZEmrrWU6grdfBgjctveGt4dqkZt+5mJyyq4Hl1G820llLQsZu+J9xz1zmPOxlzmVgu9/pTJp8Q0ns8QM7k4lf8cXmEYlMkA8fr0v4wEbjOy9HYm6xek0X6Q0Ng1On6fn8gpnRaL01r+i9Si9kokYoqOfSE6bov6Dbup5XqNhgqtht9KNURf1PL3lEQKk3X8eGFgycZXtCo2sik/i0WNc7nbyMxIsc/afmbBciKLLxV7nGYtzflSR1rdr46UPsxKsvxoKU19Zynt/s9SmtHUUurqIpMG1vtO3QEiF2q+4fd3Jf4/V1Avqgx//xKSZhSzro1gZwpY1E+wUXkOecPFrGw3YlWYQdecDFp3MNLS2Ui5hQkHmYnlD4wsTkzn2HIDqTtTuNskgUFvNXyqicdwK57f/tCQvkBLtGUCz1MTuOaupaZMwz7feNLXxvHPpji+vohH6qZltW8CBYE63qQaeKoQWtvORJHgg+AZuWyta2arZOaHZCmVXbaUwksspeXFltIDH0vJZpd4LnQnV+Tjyp8tJV8LS2mKh8gRIT/IEf7+UcyocsVnGq6v4NHFcgYPLuWJqpj99YqZWlHIi7sFeK7Oo1gh2GNPDo/2ZeEwX/iC8EmrcUaqphhxuG3iiPC7Gb8b6ST0yqJGR9j4BPK2a1jUIpZDB6PYPCyKunuiSe8RT4MUDa1Gakl+p2HS2Xjef4sS86mm7lM1i4dEIW2M499CDYNjElhprWeQmNvhdzKY9p+Jcrs3NInPpUlroUltzAy1tJROlQpuF726v6HYp7WlVJQhZnOjTEq3l0kyW5lUUWohDdd+Z53I/Z+fV6Of8IWxLmK/LuXUupRS93Mxxh9FLMwoxLG8gIa3BDMKbd/bwMzyHblodohah2bjo82i0WIj55YbKTVl0f8XwSujhB7tNdAjOYlf6mi5PyGWmWlqHqhV9ApQoR6rpmeRmi6N4rgj6ppYG0fToCjaSWqeWaloeCqSqqkqzkWquXEilpRKDQ2WJnJjgx7F1FQMYlbc22XRYHwOxQ3NWNibGauTSU8SZVKxSiZ9FZml0XaZ1OqahZQz4Ttx82px7FCLqWEtlatrWHSmmrUTvzDUu4LxynI2hJdy6n0x1e+L6Le6kPOdC/i6MY8jv5kpmfOabrOzCLR7jV1CLq6CIxeYc1g7/w1n0t/gcCibjf1NIg+k849Sz5dpCRxWxbNwQxS2x1ScyosgWvMS68aR/DJNhWmrmh6XRE3vqPn8q5oW3SLRZ4exoFkYp3q8oNOESFbfVzMnMJY2Y7V03JxEPeF15vpp7DhnZHhGFk1W5eL+JZdzgv+Lr8qkHw4y6dxKmbREayHN+PcHFzfV0upIDX7tapinqSbocjW1Ud9Y8LGKjLsVdIstp2W/T7TOLyb/bRHf7xVid7yATkdFtvnPzPnIN0TEiDrON3LR08Tpnrl0Kjaz/7WZW4fN7Btipsm9bA7KjVSOFnqmS+HFWi2df4rl/iQ16u6RTLvygsjOYcypCuVaZhhdhkXilqWiwKzizz6RPJeFsT4thHPfg4lXhbDANozlJRF8Uqm59ixO9KSWWZtSCNpoYMzcV+wYa2L34dcM2ZnLHAszKZPNbOliIYWOspC0o3+gcKkl90MNfwyqIeFpNR1OfMO581dKwz+zu6yS79srcHxQzo+qUkYXFNO4qohKbSGfCwt4G5zHWqs8mjUzU3U7m0UXjUz3yqSFhxG58Imw9nms+5BHxo48qg+Y0QvGDa/OJP+JgWX7kzgXoeHGwyi0zioeXwin9lwoA5uGIlUE08cyBK/RYWy1jMRuXiR5UhhLT4RQcTOAxYP96FzqT051MEX2YdhdieQeUawoiKfn+gR+/aYjoWcq810yeWGVxdmlOXwT860ZJ/bfrYaH42roMauGMUNrMH6ppvXv1YTLvtKxRxWlrSvpLPr7n98reNO0nDErPlLgWczmfFHvnYV4jSjggMh3E+uK3Ooi8u2VXJYNyWZCjJFmU43c2WRikY3osfr5XFn/nnbn3zHkjZlH9tksnWzicYXINvoU9jQQPrstivdxKjbmvqDB7BB+JPhyL84X+yRfjmf5EtAvjNxWYTi0DGXT8wAOt1Myf68Pmxf7orLw56xDCIF1X/AtTEVPfTQH7LQUir7vUtfA1Kw0DggG+2NaNj1f5mI/z4yP8Ow0r2q6eVcz2qMa1+PVXHT/xv7iz1hvrKTj/gqO1pYza285A7uUMWT6By7+W0zZ+SIujn1Ped98Jo7KwyXTLJjDTJ8Tuei25OCdks2rUhPJNllENs3mcGou553zOKx5z9ei97zpkUe9eW84cCubwdMzmJusZ7boe85H8+QnNc9jXnK3dwgKf18O+vmiCfUlMM2Xs9tCmJsbwtn4IOZ98mVOsSc3jirYsMOT4Ne+XM0J5OCWULqejsDilRo7h3i+9UrAO1WH5odg022Z+ASb2K95wz7h4W1Wmtkl5jBvUzW+G6rp3bea6fbf6P/HZ4b2qeTNqAouhZcTvqGMtjkfubK1hL9mFxMuvCuo/Vue3xbZ6pnwR30uDQ/k0Kz8NT88sjEKbdn6ZxZeXQQfpWezX9T/zFozN6PMZD8S+3D1pZHCl/wQX4qHhyB7GcwITyVnVnni91rOvC4ulO9S8OCmD6cX+JE1J4TN6WHMSlJx/fcYPAdo2TImmQ1DDYwck47WykRqRBaZUbm0ET0YGGDmJ8U3pFvf6Oz2lfDQKubbVHJTZLj1u8vptv0T7oM+MCWjGEWHYpxPFdInJ5/YiXkMiMulsyab6UK3NEIrngkWsBssNGOQicE9TJjFc9fPJpYKDZnSPwfPnCDWdQ5hZlIwyxf68iVYwfiRLkxb68L7MS7cb+WD40olCYFBKANCWRwQiXpMFDvna4gQ3KE/Jhh7QyoZIt+pXE2s1b3hTaCZow3z6Do6j+FOVXTdViXyXiUDQyoY0bGChyPK6XS5lOe3Sjixr5iRuUUs6VTIA3k+49rlseqV4P8OIve/M7JsdyZ93qTTeWU6hooMJqRkUl6cSYEmk2B7I0+DjBSINW6rVNC/mwtPVrowaKgLDhe8cRiqZJ51IDsnhhK3JoLuj9S0WRdPu3daSh7ouCJYuI1gB0nk2IUpWdTfZsY0Lg/f7DxGLMsnv24FHo0reCKufSXl/DGwnDkdS1m5oIQeIpOdDiziV8f3BLvnYz0ojxxb4UcWWSTtMtLOPp26EQaqx4ucONqA4ZSBU5EG1ugNLPc0sFRwwYmwVBqmOvOhpQvXOylIjPBm6Cyl0L8AOtYNZebbcFrOV5N5PI5e17X8dSaFC0sMtGqbzgI3I/k5JpoezqXglzyexeZxtTaPsffLOXivnMTz5UzvUk57r1LW/lPCht+LGXK9iDlThYY9yCfn7zzC7MysPZ4lztLIravplC0yYP9dx8MdKcxbLDjtip4NT/Sc3a/H0V6Pv/C3Z58VXGnjyciffBl9SEmseyCb6oUyY104M/qqaRIUy8FJWgJF3tALv/54NJUb3zMpuiX6TuRy6aXQrF553O4g9PaBmZ3/ux/ZzHKyZeW4HPqEZ2oJZXOK2XC5iPaD33PrUT7MzcPpjpkrs14TOsFEm7aZBD4SGTxch+O7BLo6aJFPTGDONN3//8/8l546LoYmk9w2geKVPgzW+3DS4IvrJyWyd0Es/SWU3r1eEjZSze2rsexvo6VdpMjPhwVPphgYHZdBpeiJ/pHCa3JyKRGe75Qgzspf5KS0Mga7CC09+4kO5z4wK7iYqtAirO6/50J4Pms3iN4R7zPUvuFtrol9TkZq6qZREaXnfmEiw2drGekUz7E6gm9XJbAiUkeaWPOIngkcm+iLrKsSf5k/0sdgQv73f9NTIvBZpmZYcSzbBP8XxScw1UaPzWyxzrA0Wl010vahCetLr7n8hxnFZTPjZucyUmT18CaljLzxEcuWH/hZcPukLuJcHQqRTyhg6rU8QvVmesbm8GNTFne6m5j9cybVJw24VugIiNHSWDC6piCKOKHF8TOjmOQTTcC6aHYfiaZVMzkfU55RVF9J4y4BeO8JYcaGUDInRzLnnJr36+LYqtOwVMyaLDGFR5/1xOYaiG6fyeOmJjrfMTFgTjb+BdmMqjDRZ7yJmm4lPL1QjPuvxbjWFvF5ZxFxru9wr85jjU0e++/nYuyXjWGdiRPXjWy7kMbG+gYs3ifjOF7LD+I5G6rmoEyNbrqKE0GRnPsYicItkrA7cqQjnpx65cPUKj9aHA7hYvswfkxQMdFfjUtJHCbBL9PF53T7OZHHboI5fjIw5WQqEw5lMr/MyOzlJgx7TdzIMHLibSYNTxQx43YRbuIxaV0hxsEFrN+WR5cpZhqUCF42mGhWz0SoONfAWANbt+i5fjeBbkYNfb/GsGKV+N7wSHQpL1hZFsqU06E4uIbyX08vXF8paJaroPSoN2VP/egaGILqVji/lqnovDmKPhfjKfEUOahAZN+ZWsZFJTCqr44YewORi1Jxzcjg8wEjo4caqdczkypdOp8XFzFrbhHy5kX8eeA9TcbmU2mdx9JeuZw8kkULwTO+C41otWkcGmvgd1cdp09oefeXhl+dohj4XsUj13CajhQ+cCZE9GIAQ8KU+DXzxfP+My488GSM2ZOgJr4oHwXQ/+9Qii8Jjp+jpoM6BvuyeHJE3x/VxmMzXsNtey1zWieI3JrCXEvRz41Sqd/zFXcj07E/lsqb+waKWhXxqkcRu54VMmvjOz6V5vHhvpk1m9+w2l/MaKGRb28y2JFn4F2EnvyGycwdpqVt03jmXlBzMy6SGGUoW4QHr54SSGiiL202ePN9gCcnCp7zj7MPp/x9iL/jg8NBXxx2+uEueHV+ZBgtzqhoIvKZxYs40m/F0Wp0DJMsohlyI5qSd3GMCtYIZhDcdzYFq3Q9h0INxKgM/NbdQJ67nge2RXC7kCs33mN8UMDMR3mEi2z6ZFQ251aaCP9DZOT0NPbMNTDuh47gbgk0uKxhHtEctFDzV8dwHn8LIehOIGf6Kmkq1jwtSc6QCg8G2ymQdXDGeaU7f13wovaLDyPSBZesUfLPKH9uXApm16FQBvlF0FXonHlKNEErY6leHUWSyF7V9mqW/aYmMU/NoaFxqFw02JdquXs7mcYrxaya9cwR+p++Sse4YwV47C6ggZXwxMF5KK/mCn7Joo+9if++ZJBcN5WYcj0uW1LYuU3LRnk8Y2+p+VFfRbJ7KDsmBuPlpmSclxd9Lsk5WupCHRvBF6pgjjQOYVCTEHLdnXie4cwv6U85p/bATvTRrl6CR3orWbXOnw4vgin8GkLY7jCOjlBhs0CNs2cUu36o2VmuouxoJC91L+mW95ILykguPFSzok4MZy9qGOuvJXJMEptiUjh2IAWb8CT6JOZR5J2H98A8EgxmzqbmUL9EcMBDMeeO6Qw7YCBjip65LRLxa6ilODiWHYMEP/i+ZEJCCNMX+hFa40PxHAXdBrgS984JleMjuj4JRlMWzN/iavF3MAe8H3NL+4RlbZxYXNeZCFtXXPvISdshp3KZOyb/e0wMvMcj5T2UyY9hlgtPe7uiTXhK21fuTH0hp/BfLyLm+ZK7WsmBK4HYiNw0b2YoG7PDcY9UsbqtmqbCI+JSVPwQfrF4ZBhb9oQSvz+UrPxQhp+PIHuRmlChOdWhGt4dE+fRKoGB3RMIsU5gwg8zv5WZsUsxs2yTmWtxb/CJMnHG1sjhwFTODzBQIfrgz3At/0oaNj6NIsJRhdXyMKx7hRApmGXAfW/u3Jez3dWZMb5PCHpyn71LgvEQ5+FyP5hldx5wdvNDFgQ9Yb2PExbXnNne24M6Z+TItsjxv+dGDysncrT3KEy8R8fRThxs9hTfGR7YBniQP17OpOYKWuc+4/hxXxIFexQPDCR7Ywj9D4TSxjkCO72KWzWCse+qaF/xkhUJoWRYiflpH8SsYUEsbB/CX3HitaGR3H2sRvN7HAM9NOyWaRncRMv2tlrWas3MCDGz8raZVJmZWZdfc+GJCfWZTC7UF7wmso6dYIs/jmh5cCCed0/U+L0XeVas4c2BYIa1V9I9ykt4qVxwkTOTGj5kxOJ7DF90E+0/N6mbfJfn5+/h6HafNdsescPFiX71XXBVeTDvipyW/8gFE7jTp8CJibr/3Y/AEZcuzmy54coGjQePxM+r3eQEbxWcfvo5K/f68vCAkqJOARz6373GdKEkHYukLFXF3u4qGr8LZ553KPlHgpmx2Y+3PZQUjFcSuM6PothgxopM6jlHxRSjmm3xsVT00xD9RIPPfg3J+8xkLTJzXMx7pzvZTD1g4narTP58bcB3th6riYl4j9Ny9UEc14+omdo0knazQ0m5HcSF9760WOFJTLwHWz47UTHiAZts7/Jw+A3yn15n6pgb9I2/xeZG97gx/AH30xxp4ueMNM6Dy6fkLDonR/7SgxHBT/m7wlkwmgu/L39Kpx+iT3Z6cGO6nJQcOSWhCoaOec7Uf335+bCSJfaBBGaI7L3xBZFDVDz3imTH7Bc8Fd56dn4wyQ38uKLw4ZnSi4r2z2hv7Yuzm5/QoFC6bI5gSic15Y2FrmTEsnBBPB594rCdb6bhUDN3vufQ8HIWx0WWenM3g+UiP1yo0qEblsAug4YTR2JwXiI8vUkEK6eLOrgFEiA0+c/mnnx74cEv3Z1Rv3rAzVV3id53A5d511nT9jrTm9+gj+42ttPvM8jhCX9vcyZwsTuPT8sFt8mZ/FTOeks5EyvcSZjlztAV7iwvcGeJqwe+d+X8N0TBrF2erPH0ZnG8yNpzBd8EBFPRJYx/0iPY1yOSlSfDONMhlOrPQeTY+DFivC/p/T2ZWemOuasHPn948vvvSjpHBdPjnzBublcxbpYagyaKtuujaegq9HyymdvKXD70fUM34b2fY4x0bZ7BF+F7izU6Pn/SMlsw48wG0czsIjjM7iWrV4YSFRHIjJ+UlIV60rCrnL2fnLFf/YTGO+/zJv62yLQ3UGReZ8yOG4R2u4Ny3n1Y/ERkCme23nHj35NydIVyuunlvNgtx9rowYYtHhSv8mB/hAex++V876Hgb0tPNtg8Z/8cX1YVKQneGUT0sVBMd8I58FMEe/4Io/39EPKNoi6JStpE+jLrwHPs7zsx6IoTm8444SCXs3iUD4aVAXReGMqHA5FM6qNmYJaaWZFq6n9WYfryhgLXLPb1N2F52MjX4Ff0CRG5LErH5gYJWE7TMPlhFA8bqfmz8UvmnAzFKiCIAQ+Fly19zrcuwrvfPiUgw4kJ4x4Rc/4+l+/d41DVXe70usfzb/fQjnrAgq2O7PJypvlpd056y1lpo6CsoYL/KkXv+8gZJGbkk+iNBPHa938VJLf0pPDcMxxa+NJdIzL7vUCR10KIPxhGdKtw/rAPw2JRCNPC/Xm8SkleW1+WbPXmax0FI84Kf9rhxNGjTjy458SVY894o1b+/98mQxe+xPmLimbRaiYvVGMZq2KWOIN3ImOcqy/Yfa2RQ4mvqBR51yNJR8jYBF6t0SCpoxjVWc1T00s8vELZfS4Yv05+BMT7cK2HJ48+etAr2YWYZs40NThyPegR+psPSNr7gICZj/CKd6RwiTMNZz4lq9KD67VyZvdScHehgme7FFQeUjDwooIcDwWHihS4lXgyZL03RwTHtc5Tkj0ikD3HQvhyPJRjv4QxUBOKj3sIo2f5M+COYIs53tS28UISn7HBVk6IqH+ROIO1h0VdHjkx45Y3Xjf9uFM/lO8HX9K8SIVO8NKtuWoavlQhS3vD9hZZuJcYObVEsJx9BnuThFcKlvv9dAJ1/TWc3RONxRQ1m65G0CNdcPP8EGKu+3PkFyVSwHOmqBUcWCGn7lk3uvVw4beRzuQKlnDTOeHY3Jkz6eLa5irmTM51S7HXqQp+dlJw36BAUaOg42+ezHL2ZGmlF6ZT3liJ2g8ZoOTdBD+mPg5k/aQQZn4JYdakULHfUAJzQnhwKRCvVkpmV3myViln3Bg5y27L2bhRzq2LTlgdcEJ33ImhbiKDbBW8fD+I8btD+S0iAnvBQJNbRFEwX01phIpGx1+zaZWJwSojj+cYqf93BhcKDDSfpkdvlcivzbSsL4vh+yk1Z+ZE0mlsGCcsQ/mkDiJ4mh9zP/qiHStq9rcn0aMUfHWSc7nQgw6dPTAbhc4t9mBnXzl7suQMn6HgpUbBl72eXAj1wnfocwYN9maG2ZvcSz5C93z5p5PgzGQlT+39Gbs7iIoZISiSRM3fhSCZQ9i7N4SqjkFofJSsnu7N3TdyHglN7ZXqTqbwV6Xw7e1Cq5svcubmaLnIdt7MLFPy85YQ6guu6p0eycdDgj2nRBF0Us1x0QdH0oz4e4ic/6eRm4sz+F5pYLarnmmdknixRsvfLnGEB6kxjlNRon3BmcOhWB4P4fLwQKoa+3GjoZIpPXz5JfU5NwT3DilWUChq/PDK/+63oeBynIKeos6/bfXC2vScwB4+/OvjQ3RrX04e9uVtrqjROMH9j5SM+ST6PtOP9PqBnJMFMy0zmCavgom8EMwCxyD+2uPP1OdKtkf5MFan4OxVD3ade4pzY1fOCK/udFFOvQvCV3dpKK2NF30meCE2CG970TtNwhksMtFNkbFPxUZh3TyK6elGrFyNPBtpJGZ4Bj0/GKgx6RmuTKZJmJbEgHgymkZxLVmFl/DX83+HkdFV+NCKEBaEB7LgtB8nDyq5JlOi2OKLzUsfWvzkw/Dn3ly47o1/tDcT1/jwvoPQqvu+rM3xxa+x4Jc/lYSdVvI1XMkLk3gU+x5eq+Rzcz/eDPMjdZwfkxf5iRzrR6J47exVJTsrxVld8GHrHk9ehMsF47oSMNeZgjBngl67cu6dnMf/ajg9RsPzyHjmxYQQIXQj+HUELWyF/jeLouHbaA49jmLIByOOXkYWjTDSc0AGnwoN8FbPj4MpuFkm8MxBw7NFIiuOUPP4VxWb74bjIjL+SsEZPWeGsOJEEP02+FNU349e15VkzVcyupfoSbG30AZKklsrqTtUiX6pEvV5Jb94ib5OUTK+Svy8jdhfdz/cCkQdnZS4ifdkVPtyPsaX2g++eIjfz3zry52hIg/iw4WyZ2wf5IlFppz85W5sa+LM3i2OXFE5MqeZC2d3aAhZouG/injmvwnj1bWXzHygwueaGteV0fiMFiy0N4oLlUaaPjPyN0ZCOmUwKdlAboaeb14pDOmZQHV9LdO7xnH4o5h1OzXR5yPRP3iBTh5Kx8oQPhDC7aIg+r73x76JH0vOKpm7UYnDJiVXjisZIfbSJkPJbuERe5f7MU5w2dx0P/J8/CiW/Jglav1luZL3yb7s9PMhKeo56oxnLB7ozceGPvws8nzZY08KnomZ+V3Bulg5b/e707/Mierb97h49R47991Df0zDMMEp7edqsLLS0KGDigRvFQs3qrkdHEWLE3Gcq4rjQ1IUE8VsH3A0sn6MkQsjMqj3woB/mOjvKylsH5VAYV8tW+7EU2sVTZNdIlPIVXydH4FxVhh7fg3l1p0QZv8exFSx/rcLlVS2U9K8rpK3bZUc3aHkRGs/th7xp/plAE0DA7Dy82fDSz+6WvoxQ9S9r52Snla+LNzwjOt44rhbQcxiBenxCv6sVdD4nNjrYzm7q9358N2N44muDM9yZv7WJzS7co/6B+8RtOkefUo1LCrXcPKBBqd28WzcEcVfn9Ti/KJI2RhH1zYaZltreH8plglhRib9J9iun5G4HhkMe24g9a6ew61TmN8rAf0YLRFr4+nYNZq5Iv+kVasYVBqJZfELkflCadJH+I27HxkvfOmU4cPZAT4IwmTLdF+2rlVioRD7/S+IMqHPHTcE8PyWH8MFa8RNVbLmf1q214e0D54Yxwr/SfZg3J/u7L7gzkLhA6uK5XQS+Sff4MbYX1zY3MuZAbVO1Dg5Ed5ccNxTkR9P3mNYIw1fu2voe0WL/3kth09r6PM1jiub42B6PAl7NHy4rWHhSg2z7sVxeo9RZBuj0NdXGHwNOO3Sk7A8GX1rwXO/aXFdHc+yd1H0uSzygb2alQ4qfhoVwcGDoUwMDWZJZyUXNj+ji2CSicJLa42CT4b6YBcstCk7kHbNglkYGkDMLD9WibouF3pXskhkFh9vEpt5cbO/gjp7PGiU5sJyrTP7cpyR937Klf0eFEZ78OPvpwy0dOK3M49pb/GEIqUj/3R04q82jnxa95A/6mnwaqHhbS8Ne3UJZBxNonvnBC7113LKQnhwBy13OmqJjdSQdETDtJVGypIyKfz7FZeVBsYv+9994pKpI0ugc0styxXxlCdH4SJmIrahWvS2CoPbS0wi5+6cEUzrTb5sUSi43sKZluIK7+DM+s4+HBR786kKIMMYQPwoP2Qia7Z/6Iuq2psfs56x7ZInNc4Kjm2Xs9/elUd3nQme7cTxwU4sFTpsucqN2Rp3HAQXSu8dCYp6iFXLR/RY94Q7k53o398ZpeDGYpFjG6fE01WmodevGhQ9k3lxV8fEjcnc3ZRAbZTY91MtbbdrqWfW0PK4hrmjjRRtyGRqSDpHvA0is+sZ0ykFy34J2A3Tcs5SwxhjNA0c1LwTnP/zCBVXukagMIXy7EYQ20RuTFolZ065E84yZ041debxU29025RYXfOjx2A/bg5WYmn2IXPxcxw8heYKL//3hoJXbRR4LvKgfcOnnD3nzNKeTkS3deJSkDNzFrlx8K07kw88Zau9EzEpjxiz15F+Nk6ExTlzQeOKT/gzvotznSXmdkqfeFbV0/JwSwo9zup5V6Bj6pFk/H5N5O3fCZgeaHn6TUPuNQ2uvxnJHZlJp47pKLwM3FToSemjY2bfRA6e0JI7XMPF6hi6xaopq1URvk5FblcVMdtU/JPvhL7CiVsDffg+TMnmUCWPFymxzfGhY8tnvGjoSZ7IJBdETj0kskhxNzkWGe5MPelGl9lPGZ/pjOyUM1PeuHC4gwdf18hZE+uOs0nkfFFLv0Qn3nR8Sr5g2jsDn/PI1o+QKYLPLkfy+XwsKT21bBygo7lGT024nrt19XQ/k0Ldl0k8yNESVaahdUvhSekZvB2chsMlAyt1egZX69hzLwlLby0jF2gY+TGGSJOa8JFqpM9qKtfFsqeeL7ISX/oMF7Xb7MuC516U+4h+Flzg0c2DyWPcqSxy51dPkbPvKzAfkPO7nytWB104MdeN5nPkPBmjIKJKjiLXlVU6ZzY1d6VzigLXyz5sEt58WBfAXpF/r8kj+aMmRnCHlqt6HaOr9fSfZGBsXQPrW+u5UZDC1R8J3Hypobcxkx6b04m8bCC+nQEvsfd+k/TsPZyMPFaL93kNqSNjKRgZRa05igEr4uml0eAcK3S9SE5kKwX768lJs3TjyTR/vkzwZdJ5X2q2+rHsYgjRVmG8/BZGTIGKu1bxRDxNIH+fnmUBBnr5p9Iz2EC9KD3PH+o42i+J/oV6cgL0zPLW8/moXviXnrLuKez5oOXPLA21WXEkZcWw5GQ8s6I1JD7T8JNC8//3YfrndDAnlwXSa3AAdWJycXqTy4Pm0XRVq3EnmqyvgjmmpHDwnIFBvOLDlAyM61L//54J+hl6mvno2XROXLP1GL/paO2sY9E5cQ6Cr/61F76ri6fD4nhWn9LgGaThttC1g801XNkVz8xe8QzODKdRo0i6fIig97xIzu0O59igMGZEhXJbHkar2Fz8onPJdYohtzoW6/4ir9kmkiC+9/jnNM73NdI6K5OInmk8lhnYPl6P50M9G8bpsb+pY35fHQ2epXDUK5HWr7REt9OyZKio4S8a3DZqSNkSz91esZwujuFy6xjqP4rmmmss++XxpPloePdci8yUzNBGenRn1TzpqebgaBUzzqo4Gqqi9y0VQ3qruDQ5kqOtIhnwZxRWg8S+j2hZ8K+W7v5arMaIOY7WIduTylNtJkvdjXzfYORO5CvKX+n5GJAkziaR/J+TKApP5POEBH67pGWcTMuj5RqOz9ZQ+YdYZ2EUTkLnD7eM4OKIl1itjsThpfC6RjFUGjR8apbAvtJkJo5P5tmvCRSt1dIlXfy+YCnDmlhWGKK5ciaaiQOiMPqoWfdITZiHGr944R2bo8gMiGWylZaxvyfQfXUi3dxSiDLq8XmUSoufM7kWbWT3cyO/3DDSZVcm7dckkLRZi9cyLftctLw9KJ5P0NKuUMMUkU2mCn9quToar2YqVo0SdbUO46AxlByPMMIfqwRfRKNuomVARBL3zCmEz03givCByjPxBP4kPLA6nqxEHatv6Ti/NYHJIVqKumgxHNDwywAN81LjaXMgHqc18XQ+HU974TGvF2jRO/9vXSk4y/V49E/l9sNX1P/JSMNSI5LByHzBxz0eG/ntsobxQn8ninmIKNCwrKvw3kZajj3X0FPod9VRcdZ3XzJiRxDv9wXxbVMQt3xfcLmTmgU/xEy5a3k5SIdnYYqYeS2j3qiwjxY9Eamihej5zm20HN2ro0uxgab7DRxoZmB4dzEzgkvLHBMZvSeBjq0SWGbS8lz44Ip7WvpXadnhnkDVlWQKeuvZ4mjg7LY0flqXiT7VSMdBJvZ2N/GTyPJtAkWmFfx0YquGVtc1LBH9kjpayxPBBs0c4rFyUnPt2gvW7QjFe2UQys1BBFm/ZM0YNe3Xa6gZkcijNB1RNcn0eh/PgBQVWQkqynQq0gwqZr1OYKSXnvMHMvEqMLKlJAOHX/53D+9U9GJdbRoaCD6uZ5yVni+HdWxPTuHrkxT6t9PR/auOdgY9U9IMTLJKY+XZDAyHjRxeYOJajokqyyze7TBxtK0GzTQNG0QdvnzXsHyVluPztKQf1uC/K5p9yyLZ3yCMZe1COTcnFLs3L8i9KjJAngapQQoTmulxmpFCqrWYOb1Ys7j2ihzrW6vB5n/3Vm6SSuE2kf9qjZwXWXBqeiY+ZzLo+jWN7IepdLmayk9DUxkteLL3BQONr4mM+FLs7UwqOyrTmXkrE6ODkbVrTcxqnMWzhdlkOL7m6ddsdg4R2eSKhgKx7sPOWk6+ELUTjJK5L54h+6KY6hhJ+7gwmrQMY2pgON3eqrnzUUO3wylMn6rnqZMOX8E1v5aInCOy6PINWkr9E2mxyMC1Sxnsmm0iYVEWfjOy2FFuQr3EhJXg/ijBC+0jMmk5MZO0iAyeHRV1eZPBnE2Z/NPNyPgawY0+JhQ7sqgz6DUZ93Ow3J/LLnUuVwRjb6/S0EP0XUbdRM7UTcChtxaFUmhxfjTH3dXMdFPxOFf0skMUB2I0VAckE7dDj5uDnooMHe3FrIY6peAXqWPYdAOLStIJ+G4k+UA2J07m0v54LmrPHHIDXqMLzOKeq4nsDSbmrjYxYpeJSSdM5N4xsTHChGW3LKptsylf+IaXPXOZMsnM/Vtm5qrNTHunYc1EwYmbkjmTnsSdUwm0FVlhULaGh9/j6RsYx4LPsfSdH496sZaUlBT+TRRs8YuBgLUGgpYLZt4tetQhlZONMpG9MVJnbhYTPgif+2HGsUseC4fksbpRHs8PmPmcJLxvci6Pmuei/5iDLi+HmE850CeXhXdzGfS7mY6JZhJ/yiOoXh6vgs0svZ3AlhEpnO+io8wlBUNgEtr/BN+9FtwmGO9vwW+NMkS+mZxI7Cg9C+aJ2upTiZn/igopg6nNMwn/x8i830y0W5VFytxcQmblYYzJ47t3PgdWvSU7rIDI9vl43cij4JD47gN5FDnk4XYzj9vitTuX83h2No8vx/Jwic+jdZN8LMRro2cL9hSMYGXS0cFHR0fhhQtiUsgQtav9lsLEcB0OT/TcXCZ4oiYVr/wMbm42oo0x8rWpqNlek9D6LPq+zeF7wzysluXTc/c77MyF+B4rInBaEb2DCjkyspCbxvf0uPGe3Vfe00R6z/KL71h+9S1LJ71F/iKfiZ/yCTn2nuA7OvrY6AkfoMdivh6by3ps4/S0sDfw22YDM7INDOyaxvSkDObeMVLa0IT7VhNauyzCnmXjOUn0iNnMp295DCt+R/yCIj40LKbZuGIUfYuxGlrMnDnFjJ9ZzEjxvLppMYa3Reg9i7j9pZB+jwtxtCjCQehGU1EPk8gXmwVLuLQ18LhjKi7mNPyHZdBIkck7HyOX5ptYuyILTfZr2v6ay7h/zLxbnIeXOh+F2E+zi0XYfy/iTlYxPfw/4C/7RNTmT6wpLWXX2Y/Etv3AjBUlHPEoJiivCItexeSf0rPUTY//aQOZaWk8LMrgXhcjW58aeT3CxGqrbD6uyaGBLpfTR8z0+j2PkPR8ztx7z/wVRbROLqKrp9jXuFLOxpWxfGE5uhXlRE8uZ4qijOm7S/mvVym3t32idmwqX3a+ovJoJr+dM3Lh0//uKZHFpks5qKzNZM4Q8+ZqZtJcMQeH3zLiayFfHYqYX1mEzZgP3NxVRsCOcto+KKdbUDlDY8upqixndYIRt20m6rd5w7aSXDznmul/xsx4fzN3VuWxuP57hg4oovJREabuxRy1+ESbDuX0jbKWlkRbS7+GWUvtna0ln53W0oQ+1tKAN3WkY9vqSLGJVpJDWytp4HpLybOHpXTQWFfK8rGRQqxtpMbJ1lJCnLXkFmgtrblmLVX8bS3tNdWR3tWvIz1obCXN22splXS3lNpWy6Qx72TS9GiZdPeFTNr+UiYdE89XnLCVmo+2lX5dW0+amGcjza5nI7XOsJYyVdZS+Q1r6XpPa6nb2TpS5B4rqURhKV2fZCmFtLSU4ipk0neTTDqtlUldgmXSen+Z9C5EJsVHyCRrlUxyFt+xIkYm7Y+0leT+tlK/q7bSzim2knfbetKwyzZSzndr6UaMtfTfZGtpy6E6kn0XK+mPU5ZSi2GW0lQrS2mtXiaNfiiTlm+VSbJpMmnHSJkUPlomxcyRSe32yKTbV2TS/FsyaayjTDpwWyatPSS+f6ZMqrNWJhWk2UrvNbbS7QBb6fsFW2leaj1paIaNZNXORtrlby05Pqkj3SyxlDattpQWtbGUWofLpG1DZdK44xZS5zffwbGWNZ1rmVlVw6GCGpTi2m1RS+H2Wno4f6fNAAvJJtJCWlFHJu2zl0mVXy2k8A0W0pKUGvJfV/OwcX2pX7Gt9PiVreQi9n6hl620fkhdSdvfRmoganRLZSWtOWwpyawtpfNnZJLDeQvpe5vvtKqpIeNCDX92q+Ffn2oc/qymQf1qrD58w/HjN660r2bP3mrelVZzcWENB51rSH9bQ/bUWrrl1DIurZYI9xqCtNWM2lnNx7nVTO3ZQEq4UF86b11fSs62lRb/ZyulRNaV1HNsJI1Yy8k5VpLxL3HevjKpSOzr/MZadh2vYcKnaqrsq1mi+8rY85+5n1HJ8t6VdK1Tia6qgsTKCg43qWT83koa3Kxixp4vIod+Zdvybxyu+Ubi4Wr2JVbTOq+aMs9qTveoxtX8lXXmCmwu2UltN9tJpkcNpbv/NpAUPetLNgm20n63etKrkzaSPtJaUqy0koJGiNrMk0n6Tt/pfaqGoXerOVrwFbcVVVx7X8G8RRXYl5aTd7wcY/tytheW0TqnjEsW5WhmltMnppzqgRUMuljB89AK+hgr6GVfyU8HK0nrV0XHTZ+p7fqVX7d+ZVFWFeN+qsDZuZwFIXZSI4WdlHLWTipobSddmtlAet2+vnRpnq10LttGelZrLaX+sJIaT7WUbvcT/b6ilmv2NZT9/I1/4yqJ2FvBbEU5hffKaN64FN+oEly+F+OTVkxLcY3OLSbbsoSkYyUs/fiBNn9+4sWCMu7UKSfqmNCDiHJCzOUc/lHOwl4VROyr4HhiBaevVrD+czlNr5Vzf2c5vyTaSe2ixVmK9W5/ZCc9+NJQSrhfX7I32UqtwutKu4eKOUutI23YailNmiuT3GfU8sRQzZqsLyQkV9DWrZzPRz4xfHkJ3RcWM1RfhM/oIv77Vsjkz4XY/VxE3X+KyBU+cdOqmC1ri5kRUczGeiUEeJZwLOYD/0R+5OHsUtIWl+IklXIurhTdw09sXlNGUrdybu0rRzKWsetaCZ0y7aTH6XZSnNZOen3DTrpar6H04o/6Up9G4lzP2Ehn71tLzZSW0sNQMfv1vjPNqoZepi8UeleQkl7Ghj8+cPBCMZ82FdGq+3veHstn0O08pp3I47NzHq2+Cp93zaep3VsedXhP9q5CbFYVcS6/CMs+xchWFeN2rJhQ8Rl7zxdz7VCxYPBixgQVM1bsycNcgvlaKVvcPnJBvLf+wyJmBzSSukxtJLWstpM0Yu3n59pJ95LqS3/l20q+1JWKmthIjp+spG2/Cj25ZiHV3qnhW7dvxBZUsLZVORetP7AE8X12hTxbkU/tjjzmC2/5PwhqJpl4nByadVSU69eGAQUFRY/dfeyuYxzreuzu7u7u7o5jJxalksIgSqrMAMIMOQMIMyAwgwoMKmEB6vf8vj/eNbNw5p1372fv+77utdxwPps93bPhVDb1OhtR5xhxXWbiU5SJw3NzWJv3nov/5nJsbB4h/nnkyevmtjy+18wj8WIugxbmcjwxF51LHoMc8lFtNrPbx0zy73y2Xs2nw8p8Pv1bQxwTf4mUe9VEq8bVRMd4e7EwpaqYvcBOWHa0FT132Igp+63F/AtW4p/7lqL91l9UcS/DxfkbT5uXULVzIeH+ZsaszkM7JIedFiYcz2TTIDaDSSkGju4zYH3SQJu/0vGXf0sbmM2Rh0YyGpkYd8DEgPcmqo7Pocgrh81XcghpkoN1oolcDxPJT0zMk7V2aZXDranvuSZymaPIY9OefF6uyKdNjXwGBuQxpE8NcSb8LzE3sppwrlNNFLrbC92dKsKvtp2w2ltJ5NS3EYMNFcSurlbiSJyFqO1YzqhLpZyw+4pDjWJc7hbQ8lo+ow+/Z2FvE6Ois9hSP52IDgaaNdPTtHMaPYtSGVyQhr6tgcbFBiKqvaP/kWyKXIxYfTYyqr2Jt5NMnBxn4kU9E+0DjTSuZWTQvGwGzsqmsoWRU/JzN17Lf3fM4ci5j9zrlsfalXm0V+cSceEj66Kri5lfq4sBK6uL8N3VhOGHvUhcYi8q+duJgvu2wvq6jbh4y1o0lGdRFG4pFrb+jVOdch72+UH2uhLaNS5kvquZIqc89FkmKr/NpqBHOopwPe2evKXzoCTyH+uokqDj2KEk3PeksuuKnl9nDHh8Sad+nSwK7mbjM9SI/20jN12N7Bpn5PCPLEJavmPXuXT69E4n0CedoVvfUf93FreXGYn2NlEpJYePth9ZP/Aj04Z84F6vHGJ2VBOOfaqJKU2riW5/VROj0u3FXn1V0We2nWiRXVlEDrMRk59XFMNHWImD3S3F2OhyfgwsI/7OV245F2PZ5hNl/eS87sxFc9NEyvJs9u8xEOaWhoNtEhWKtEQP0nK4g5YtkVo2N05iy9W39AnU47jBgNu0dPYa5Bx2z6RadiapdlnU/vkOc0k6uQYDU8YZ+FTZwAE7Ay82GeheamBm5wwOfc2idZyc0a8mxlu/hwXv+TfNRPlbI3X/yNn6Zi8efLIXWpO9qOtoLywOVBHaOnZCeaSS2Ggja+pSQSysbSX2jrYQk3eWs3FpKd6JJTjFF9H/l5ln5/PJOPSeI8KEeXgWY4YYcOifSqXeOu51TcSrcxzNHsWy52c8269oeTUwiSVz01hSqqfJWgMubw0I+3TmyRl1q5LOOqOBwwcMaOsY+GuPHmXbNHJmpDLlTioT/dLI/amnsFE68ze84+avbFLmmfiZZOLxFhMTco2cXmovJrvYi25yb+552oug4/Yi0LGq2HjWTmSE24pQLxsR5WYtXh2wEldiLEWjJr9pPb6cL3t+cv12Cfmtizjvbabv4DzS3Uz0Wmqk5eN0gnz0JNkn0/qJFpsjsVQu0uAcrMFtZgwNpiUQ3lNHm5sp1DqgZ0VjA+/GGhg2wkCF7gZ8Wxto2MhAjLWB0id6QqunoW6RjLFSEtc+6ig6kcQ/694SW0HPEHnWzuZ0WrTKZuUXI02sTZQmGpl9UWpm06oi7FQV0flmFaHpWVUse15FdA+1EzM72Ilvi23F7dk2Im2gtag1zkpcP2gpuv4qp5epjGmfvtNhawnFZwu5cN6MIS2XwftMjGySjZ+jgY7xaVySz2KKSCSgSwyxaPhTTUPDAxqGto9l3BYtLQ8nURqZxl8mPd7yDAI/6PF4oMdG6GndRM/x3noWOaYxcUsKLWVNM9vq8MrVEmOnIzFER6eiJOZ/TqVvVQNvdqez+2QWje4aqeVjpPiCrHOxEd8GdqJrYztxr7OdCB9pJ8rG2ImRze1EpS9Su4dXFlX/thHdIyqKXoOshMO/lqKJbzm1L5axLOsbAyaUoLIrxHW7mYcTcnk730RRVia2k+QsPXiLfouOR0kJNPylITpXzbpQNdu6a7jZKQYHp0Tsv+iIWJ3GrJd6lvnpcW+sZ9CqVFqsTGG9VzInZ6dQr0EKkROTqDtaR+NnWsqTEpm9M5FePbWE19PRsUcSu0alUiNHz47p6aRsyOLxOiOW8iqbKzV0qqzzia1IiLcVf2tsRQe1rZjhbSvmHLUVhqW2YkROZfHHx0a0+24tngyqKNRS43/UsRQT75WTsbuMM3e/MXdkCYvrFhK820z3Xbn4SA+NC8ukdXUDOCSjtdExfGYCZ6rH8CNOzYw8NalDNHhdiKHymUQqfdbRsm8aplN6TraRfiB7M3pzEr0e6ji4V8e8izpePdIxZ46O08VaFhclUnwpHkvnWAr6xWH5M4Fjsva3v3TUT3zLonQ95xekY3ssi8GtjASNNGI73UiBqrJ4PKCy+GdEZVHgUFl0bVFZrJki/avQRgx9YCN+yLNcHm8tZs6tIP5taCU0Npbi0RU5r0fKaPDjG/vnlBDvW0iNq2bWDcljo6uJbT2zGfWfgRPKt4yU+1btRAIVJscw4JCsT6fBdlUMvXrHs6qHlq6ZOkZcTuVKXhrRr96yu2sSxwboGOgnz228li/3tRyz0uFYSUc7by31PySwOjaGDUoNkxQaeo6NwRAST8tbWrnrOnJtUvkje6y+lc6+/Vmoaxv5q4/U1YZGZjawEQca2oiR/9iIkyNtxMFJNmLMIBvxd0sbscfSRljnW4vihdYi6biViPhlKeKNFmLiqXI+HChjTqfvvFhdQuCwIowqMz975bP9fA4VLxk5lJSOuTiNeHlm++8nsiInlpKhseQ7xFMpKJE7ai1H7+h4uieJA2Pf0rrKW2aX6kj4oKWTIpGH1+J5GxHLjUXxLPFOpJmnlg6LtQzbE8/XEA2R7WXPGmnY2k7DoAINLWvF02mfFtvfUrtPpHJc8sHT3HSy9Fl4f5Xe30AyQGMjOr21aJJlLbwN1mJ4pLV4c9Na2CCvrxWFZ2ZFEZldUXzdXEG0b2klmsVZioiBf3CdW87ZqmWUP/vK9H4ldDhfxJ6qBVT8k4/TnFwuOpjYO0369WMDUSVvuX1ch9Elkdj0REJGJzEjM5mZack410yhdFMKqTOTKY7TUXOJluPX47lRIwbndRo6DZM7fVqDeW8MiqAE0jrJ+a0Uy7RJGmqmqRm0Sc3YVWqO5qvZ/UxD3Kw4lsuav9VOovqlVJrOkZrtl0HXTtkc/pLNlPZSe7tbi7fDrEVER3mGYXIvlRXE+0QrsfqklQg5bCWSj1mJTgOsxM+vluJdqYXYqS6nUF1Gu3c/aHOvhI0RxVyaXkivRDOXK5lptDWPUTVy6P/JSOBy2duWBv54pnBlfRLW5UmcLEpjYy09b2roGfE+jaMilWs2SbxZrWVap1hWy1qsU6PRXI4i50QUIx9FM6e2hi9xGmLPxNBnh4Za5WoC66kJVb/hrG8k7VdEsXizmknXNbw5G0ehj5ZtHZL4t1saBwMMHP/9jvAH2VQpy2aH9NX9461E0CErofC2Eu/8rcQCWatujpV4LXd1+DtL0SnaUjwxWIo5Kkvh89VCHBr1i+aVylnp95OjkkUjPhQTGVfIuUUF6HuZ2XQ0n0YpHzn72cTXliZuS60YXTmDulI/bkrfMNbT06ijngv/6vk2UE8Pfz3j66USt0BH+Fa5h300DKwVRUyHcOauU5FxWEWbnuFYpkRRrlVDZw0R39TM6aZmwIVIkpJVWB5Tce2NirnREST9iGa0h4bbF+Nxkr401Fn2ubqe5vMky8/MYnuG9EI54942VmJQJSuRW0G+ysunyFLsfm4p/jS1FPuHWogDz/9QOtZC/Jz3hzVWv3BsUs6cPqV06/CVi++LSbxXyNEBBRTVNHOtez7V4z9Qt9T0/z4+WerFFhuZg5ZnsGlVOnWiDMyYIDlolB4reTUdr+el9J5ztin0eiFncmoMSWejie4ezpNJSm5HvubSgDD8HippGKVCFRXF/VFqBgZHky8iCXFVEeuhZGkzJRM3Kak2UYVOF46dLhq79xq+L0xg81Ad2o/J7IrXU7l1Bg1rZ2N1OJvfW7KJ1VqK3zpLmT8sxbe7liJDcmxMTQsR+eAXRYZy/LzLcYsvJ3eXvLRlLKpWypKhX2lQoYS6TYvYObCAM1/yufYwjx1X3rPmrolCyZkDY7PorjcwYa4BzzsGmuzLQFeeSZOid6gm67k6XU/n7wa23dTTWPrr4rIEVNKbY+MiaPRKyeO4l9ybGoL98BCezXvJotZKxp1VMaZIRQt5zdyl4nVWGLo/L5naNZRfxaHc+juMJX+UjI8JJ6Shmi/tYrCdkEiNpzoyaqXiJZ+l3qp3lNXLRnczm6aVjQTstxRDj1iK1xMsxa0LFmLS7t941vyFX/9yDgeW8ahpGYfzS6n8spQnE3+QY/+VXzVLaLy9iGaH5ZnbmImIyGPP+fd0vmiiVraR4ArZbCswEPRHz7zOSVSUuWVlLzn3K40U+RlpM9tI7bAs1g+S7Pspje9zdYjVsTisUPNsZjifCWP5ghA6NA1mtjmIOweD8f4dgs+fMLaWK8nPURIxPIz6a0I4siKYahFBrG0VzI0fwbj0f01yNRURByLY7KrmfkIMZWO03BuShNYzjUoVZZ7yz8RsyCbMxsiQf+RsB/yhvuk3YuUvOkk//vtHGY71yzjS5ydf475xKP8ro258ZZ1LCZOyiqnSpYhRxwrwbmfm4L/5HGzyge6ekklMRhzeZ/OlVSafgwyMbpXEhElJtOsm+SlWMv4CIwlVZCa2NOE/R/Yg14BOcvFfXloqyFm1OhpNrysquj17hc3TYFp5BeFvE8T+s0Hs6h+M17xQtiSFMVme85bGIVx+HkS1xQH4HPHn3+kvWFgxiL4RwTTc9ZrHq6VWHHpD6gQNmWVxdP5Lx77gZHz1ejbWzGDCUbn3bYwcszRSqX459f4tJ3tkOXWbldPsVRlRMvMUTvjO7aVfqexcwvWhJdywLCFsdjH5uV+Y2KiA8CZm+vXOp2DwB966mPhdZsRjmJF9kgE9NmeQcM9AYPckooclSe2XrxPTmVPPyOXRemqv03Okto5alWLYNT+aiIUqLpa+5pYhmH6fAsnMCMBdq8A2RYFzchD1J4ewsTSYiolBtO3wgi9H/ag7S0FBsoLF6mcklwdy0jKEl9fCsK8aTlenaKo3i+HM9UTep+to8CmVSQ7Sc25lsl3OfQfJMN96G3nsVsYArzLWOJeRs66Mcw1LMd34RuDPEqb0LiFHWcyCN0XMkTlie8onPCLMzNPmY9idR6vG7+m5wkSLdJmxpYc09s3EYlYGtUinYLOBnSl6llrp2TXYQNVx7+T8qCibo8Rf7rTtpSCuKhS8faFga5iCvh4BvFLL87sRxPRqAdRs6MfcvU/JVXnwINOT3GAF1QL8ueQXxJtxoSTEKfF1i2BOiZoereII/6qlxZBkWjzV8+NMOtph2SxtbWShnLkXK8oYvrSMfzqUMb5ZKcoX3xitLUEh9/j5rGKerixEufETjn0KUG4w8+JsPnnpH/FrnkOrWiZaSgaq1yoL/24ZRNZOR+kia1tk4H0/A5OaGgi/buDY+QzGrcrm/X0Fp54oaO71nMNjgrAyBfBI1vK5sRfnB7vQSLigSXen2SFfWp/xY8GcABZfD2ZarzDUH1SseBlNefcYZhUm0tKkI6VzGrH7DKhWZCJ6GhEHjXRzMDLqSim3t5RSxeEnS5t+Z0deCf9alzD0WxE7+n9hwekCWp02U+9XPt76PCpN+0CBl4mq56UHd85iS/t0cuXzD5bZtPJBPf6hetKNejx/6HG2MtBCa2B99UxmXw3in9Mv6H1bwbLuLhxZ6MI+WUdWXxemNfFhR5ICp5vPWHcliFxlKOebqqi87w1ig4aoDgl8Ganj1OEUYnL1fNiRzsyUbIbojPTRyNxwS9ay9hsjunzj3v2vaF+WcLJhCYOzi6i5+jOFXQpYNcRMa0U+ocm52HZ9T42jJnY1M5J7N4On+w00raYn/k4KZ8cnMUZm0Ks5ycTJnj1oqef2Bj0/b8kZ7J6Obv1TZhid6VHBBf+WLuTJGs75evFF7tAYbz+qbw6kdfMQbkoPXfI5nBtqNb1nx/LaVcvAW0lkSzZ7eVhq2JgsGmqNjKhqoq6FCWFVwiDbEvR2km8l/wS1KGbTic8Mr1HAjOZmEtfkE2KRy4PLOSgXm6jez0jvORlk/2sgv20ahj5Jkot0XFigpe1ZLXt76Jik1BHslETVOsl0v5TElxfOLP3mzOp2Lqy65E33RF9eXvBjf2AAKx4F81AZBtbhNKyp5njrGFJkTlAbdHz4nkqHTjK/bMrg50kjG2qb6Gs20sjJiMXdYlxvFNPuWDGT6hdjcP+C86ACYuQzPxqWz8PlH1k/O4eNQ0zc2WYka+A7bi42kBWcxlD5zE2PafFdFc/Q+Bgy/ePIXaml5QAtkwZrSfqipans2/4a7izI8KB90lM2TlHQ8JEf7wICSL4UTPrYMCZFqOizOprEQA1bniZwd5WsfcRbjr3TE9IunWEfs3GUvHxObcTa10jxwmI0Y4s5+rOI+5KtT6kKyBprll6Zz5uZH8kclYNLBxPB640kT8rkY4Sc49t6Lu9OptE7LdXPxDH7noZt8mzXP9Vw4Hsi55trKWqm5XRtLTev+7Cgr9zdXwoUvZ4xfVogi2V/j44Ko2+wilZ1ovn3gIYxfvGc/qOlf/NkfFbq8TpjoHZZJm5uRha9NtJWak7A+0zufyri2/UiHm8rpNP6T1RzMTPFKZ+drXIxr8nh354mFs8wUuNgJpMbpXPKVt7nfiqZV3Xs/ZTIlXCZX9qrmXc8ksGNIrnqnohZZvOm8rmP/0zkbE0/2ozzo+UfP1K6PMf+nyA5m8G43w3jglLF3xWiJY9qiG8Rh6PMuwN+6Ah0SSOqvoGw6elEOWTRKDWbGYZMEkPTCQ79wvEVn4n8WcC252Ysapk5sjSPNZ9yGLPKhHankfmhmWwbnY5FTwP6AXrqfUxi2i8tFhUSGG2roXXKGy4GqBg3S56t5LSYg4lkv0qkYi219Es/ahb68WP7C9ZtCOSd9LURV0LY0VHJ9wTp1w2iSTapeb48hoyqWtzm63junYLXXT3f5e8lfDVQt3oGd14auNnNwKPNBbw/Ycazhxmbn/nYzJdad+AjF3NMhMQaaaXLwu1GOjOmGnDx1mNbI5VGt3S4yl1rfDuGuXfUVLKNYHUjFaslW5kOhFFaUckOuzCyOj8lc6CCH52eEdArkMZPgvjRJxinkpeMilJyrWE474ZH0ypMzX/TNRzPjWOLzNrnFDoubkgl46WeqdIb/KRPxF7T87tyKj8myYx9OJ9p/+UzeGM+SaPzqN7xPS6bTTQ3ZVMQm8FxNwOVUvWc3pdGz5gkzN11tPZNZOd5DWv/VjOzYjjNliqpefQ1G1YE0W9OEE/yg8ly9qWTnw9ZO335z1P2+WsALUxB3G4UQpUzYZzqpULRPIL+s6KZtUdNUpaaKzIb/a6TwEqDlue/dIyqmMrE2npeGdNI/pyCJldH3ao6vkzP57DkvIuf87ggc/v5gTkc/iPZSfa3X990Nsiz6d9Iz+7CFBq46ChM0dLQKoGOi+TsySzT7T8VN3zDeF0jBG8RRIUuQXjZB/FTraD9MQX7TL4kzPPlcKkv52Y8Q3E5kLjhwcSceEWlRMn9gSq6tI0k88kbHg+P4sr2aIS7mmEJGj45J7Dup1b2W0eXsiTauCfJXK2jeZKWQXGJ9Gwr89inPJ6uyaPO+I/stsjh5FXJ4NJP9Urp47F6avxJRb07Cf9+Ov701KL3jmFTkZo2K99QdaiKTdavqdE1mEt1glj0JZBHls8IU/hi3UHB/c0K3J0VnC1UsLvyM6wiXrBDcuuWpBCGzFDSfKSKguHhFOrDSasRTnqizC1zwvHNf0PuRTXqQg097RLxlGdwdYTktM46Lp2T2toygfDQGLa8y8NhUR6TPn5kvOd7DC9NHJlqZH1cBjeOGnCXO4gihaZOOhZ+1NLjUQLmoxr615Bc1CScWTeVdHAOoePdIAYsD+DnhGcsbuHJ41duHK75iJg9nrQf4ss2d8mavfwY/+4ZpfcC+L4siEsewXzqGEahzBP3tqpwqBTO3W0qDr9X4jNfyeT7SlqHybmSfWqaqmbU8BjCJidgv1Hue2oCC3bGU2dUDO1bavjLLQ+77R+YfCKHSn1yMC6UXljJSE1zOhkjDJydn0ba1SRGTtZRNFFL5oRY5tbXcGZPFCkzVUybEMbPrcFs/RlADYMfDyt6MS3KjeRfzng2dIICF/Rnn1C/qjt34z34HO9DcZQC810/ugwIIGVdEB1qBXOqcyg3pihRVlcxZ7SKnuNVDN6nZPO213htCeVYdijpS8LYcUOFWf+GAQVq7II0+PwTw+qWMSyzi2HhEA1ObnI+Tph4ts9Ew1kmkuxMnNybzfJ56byrIXl3TSr7YyX71NLxbEQi98I0xGxTY7aI4Fm4krfjQ8n8T87TvGcEZfoS3tODvAcuTMlzpPa2u7QdeJev8yTTVw9iwYRA2ty9x76DDzk9Xta63Jkle56g3uyO5xF3+ns/IVH2YO+B+xxf8AD9CycubHFl5VI33j50Y+Umd0ZO8eDv+z5Ui1Rw4qwfQ/oF0HVPEA5jgtEMe0niLiWFn5Ts/kuFepmSbUdecupVMA8Kgrgv+xYpfeVn6mvMTipOzYnidYiaHVLvRbqaztJP/3JWY62OZmUlE8t/GFlWIBnPx8iYD1l8qJqOs06Pue5bbM7qMCm0uC+PZ9ICDStU0fyQ9zz0NYxNV4OxvRjI+WF+HOzhzam27pS0k8z2zz1Katyhvf11PG9c40vWDY6fvMPUgQ50M9/lpL8jc6470+isGw8uufN9nTuz1j2h6TMn7LQPCVviSNQfJ+5/dmFM+RPqFLmxfLc7nwZ50ProUw6uVeAy148zS/yZYAhk1oxg2px6yZ+dSiTUMneAklYrX1JrbzA1xwZS1fo5mbue098ciIXsS3ZIGIuCVFxpFEV8ZDQvb0gfS4um88lonHa/4bXBSL9wI2u8ZN6eZ2S/zIfDvxkov67n8e9k/l6jQycZZHrTWIw9NKibRDNc5lfz4DDc5PlU3xhAX40C8jww27nx/KYTZ8c60ObldSr6X+HXgiv8ybrKqIDrTN58m6ahDsxu4shfu51psd+Nhefc+bjenQc1nnBrmjMD1zgx8b4Tf/V3ZstqF5adfMywUW7YznDnSTcP0qy9SNnty25rP1p0eMacmoGoNgQTnv2KvZeUmLPDGJsRyoo9wVRKD0BE+7HpPwWvPih4se0ZhTODGNM0lJ0eSt65qfgnNxzbKpG8vPyGLhsj2HFfRfQxI9W2yhmpLrNMcSaTzNInN+vpeDqZhnN1zJPc8J99DFXfqdl35Q23p6t41f81T9sEY3PtORN3ytyxyIMt3x7TYq4TXul3aDbgGiPPX6ZS0n9MM15iV92rtJhxnVm5d9jv94D9k50ZUvSEjyfd+W+PO/6yH1/ynRk5xJmXw5zJ2OWMw2dnfKq6cuHLYyb+cSPluztTG3vyeYgPbd4q+LvBM7LHBHLMHMz+OmHUnxhG8LcQ8uYH0/dHAOe8/BhZw5eTMzwpG+ZF5lYF03jO3J3BzLeVfFGq5P4kFZGZKoL6hpN6RcW3lir8JGPfmm8EQzY/p2RSmGZgyAg9PYYlc2Sajjj7RF6/0LBqqZqKIoIRklnqPntJB/tgvC/402+2ggvLPbjZ5gmPbzuxepoD03Ouccj2CmMGX6RiygXWNLrMnPrX6HbuDn8O32f9YGc+iydY7XUneq07F/OfcNrHFbtaLvT3caaOrzNXE5wJvOfCvxcfk1km9baKB3WHeTJN6uvMRnI+LvrTMyyIIR9CSJr/iug1IQyqHkxuXAATkvzkOfhi38WD5I1uHAx2o3ZHL2rdkT0aHsSqnSH0qqCkYZKS361U9B6uIvOH9HvZix/S4+ZKPb278B2jfA10qaRn2LskTg3SUettAiNcNfwqiKawUzj9YpU0SQqlRs1g3jr5k3xaQXigB9sauHFtgsxNNe9RaeFtbq25xj7dFY5tvEKfFlfp2Og6Rz/dkZ78gGFLnPH7/pgti9zp2t2dBJOcDetHXJ7mQkaOnA2TM29kdl/p58pn/RPmXXbn+UWpHx5enBYKWveXnHggEPtbwbyfGYJIC6bB/SACM1+wOMKPqyoFazp58fdwN55cdqL6NSeay152rKXAZ1AAHyYF00j/kieJYSzxV/LYrGRojJL2u4wEdzLiZJFN+xsZxOwzsD0ljb0yH1b6W8enqwnS+zX4OkXjniE56aqSqNOhZHSQ2n3kOWf+KBhe4Mm2Ye7kzXIh4J4jrjPuUjH0DhHWtxFFNwjzvcnu3neolOUgM54jq+46c2DhE9pNdyfQzp0Tzdy49OQxc1JdmT3IlYrPXEle8hiPdm7ckP0qnudBpwRPei/z5YH05mvjAjhpGUyNdcEMmxVMyoggjuX4s2SHH+K6gsPvfOgkv5N8xYkd551wP+dEvvEJtwd4Sx1/Rv/EILpvDKGF32vqP1PKXVHSwFvJgYpGLn/J4ujIDBKWGFiSnMZaRRL7W+h4OT6Bbo81hB+N5m6qiia7lfQ8GkqF0cHs/fKCsRf90IzzYfl1D94XPiHG7EyzxU4Mu/WAM+3vUiIcsJ7gwO5FdxlW/pDWdZ3pf82FHlIXe6xyp3Ejdy4ddqPU0o1Zr57IjPGEjevcaNfGnXVf3Gnw1oPdjl5EX/Zl1Ss/cpe8wPpiED3lTJobBnNudhD+vfzp+kXBn98+uG14itdOT4acd+e9nIdGF534ccGJculPPTs85dbEZ0z0CcLlfbDki9csklraXu7JlgdKcqxllpe+uu17Ou2GGBiYk8Yxy2S2S35tMiGBF34aLC9Hc6pQBceV7AsKpWRNMH+aBBJUT/LfEAWrsjzZ1MSDgwPcMHm48GWeM8deOdGuvRNVmjkx/aoTfkOd2XTIhToH5S4sdOeppzut7rtz+YA71lIvDh13p2miOzWHejD4lQc+AZ50xAffIwrK3/mRXP6c3sOCGJQRRMjnIOwWBOE+5DldOvux3tebIVoP/A56kN9aakptd05XdOOc7MURByeK1npQMkBB1csv0H4KonNpMNcev6aynIO+CUrKLyhp/CebnIBMVNkGTpfpCZJ90G9MpniBjneSg0s0GupqohnRNpw5IUrG7H3J8GvBPGwZROt9/kSt9MMaX65f96TLRA/+uuvOlHFuFBU8onEzV4a9dmHGE1dsfz9mf6gbx73cqfPbnd3tPfg9y4M3uz2YdsuDs5EePKkiay/3ZGPuUzr+9uXiX35MT/WjzoLnlHsFsu94ELeWBBF/IhCXZH96H/Lj3/E+PHLwwP+RO1uD5H6+kjrs6s7waDdmzHOlfKjsScJTQiSbeL8OxLJbMO9uhpDfPYwaKiVtk5WcX63kutyH//2/E9cYPUvlTjT1TubJXh39qicy57OGHZ3V1LwZjtpaxcMmr6kl82K5LojFiwMomv6Ms039WPvWl6ih3nRv6UnqJg++1/dgmdKdgw6SwQLcGSp98HlvD2y3eVD0xIPCBA8O/ZZnN9uTRv28aJThTcQzH+ZF+dLYR8HK+n74r/Kjzx8/OsX4s+z+C76Fv2C0fG9R6xm7RvnRuIEvPxQevDBIHjvyhBbj3UiTetL0rNyJN3LenirodNKPdx39Cb4cxCd5dssWv2RoXBgry5S4mKRGDlVyo/k76s43UDlSz97INIa4JJN4RMfBJYnEN4tBLVn9aEaE9GSpj3PCWO8YwpvBwYxcLudy2AuEzPh9uvpxV86tzSBf1L+9STd7Ml36/uKPHtily/PN8SBM9qaRnPESjRe9ej+lbU8fRuf6cPWuL1YomOCmICVLwdEqfnSu48ex2jKnyPtaL/Wj4yk/ik/4UdlKstIfX87eeco6bw8qPXXjb4ML1+Y70yfDGQZJXbnpTidvNW+aqtmd5U+hzMs1pKda/xPCCNNruZNKfg1UcVeyaSvJ6rP/zmTTfQMdk/T8pU5jjFMyJw7oyD2fSL9pMSRJTj9LFHEKFed3SLYvfck+yxCyy4O4FxfIvZ3PGd/2Gb/kc779raDpdgUr1L7sGeBL6w8+HFD7cCrFh5H1fPHe4csVvczq3aXn7ZDM8UzBV72CDTL/1pHftf+lwCjPX2+t4NRFXx7Juao/VsHHdgqe9pD5fok3Ics9mXXMg8SPcqdSXajidgcv1zs8feFIzdWO7F2uxr69mmLJB0Okf+TnyOy9+6VkAbn7nVQck9kspVjJlRNKeq/N5KyrgdYaPfMS0sh/mEzH3TqcbyWyZXMM2i4abJZGc6RZOCWWKjR7woiaG0rO/WCSNUFc3BLIvzOec0jWn7TIT/KHghHPFeRLhmi2WMHWKQp6yoy/xUPBwfcKptj6sbGxH8Nb+fFSvgbLPc+QHlscoWDZK1/Y582tzZ5MrunJlY2evOjqxbogT7LkzixLlzM92p0Bz93YkuvK4sd3mHHzDucv3mHCqTv8qPOQ6svUzBkVTZHMY9+Wh7Ju8CuKKylZ3UOe3W8V/Z6FYzFVxTCp66G/MtjS2MC8Z3rm6NIYdjWZixt03LmaSLsVMbxrrKHQO5pxweG8W6xi0hklffq+pvPjEDwnBHPiWhAjnANIPvQMTX8/yRUKNh2T5zpZQQ1Zu/mhgqJiBQ2k/njJ+U3Y6UerqX4EdPBjS0U/WmcqeD5MwdpVT+nXyZOEH+7Uq+KOfaob6wLdmdzZA00FDxZedaPzGskOk1yIlWxZbaoz+53vsOn8HaruucP2jXd4W0VD4nM1I/ZH0WlwOHMXKQl2VXKrq4pWncPx6hXJjjVvOLs2nD0Rek476zG9SsN7aDLmCTpmTUrEqUsMy/+o6V0vmpl/hxMuOTtCembg0zD+9XhJjkkymZx5c4NACh/6sXidgpxGvtSo8pRtXl40aCa5/YKCkTP8OKHxI0SyfMQyqWPN/Wgvs03NcwraTpJ+Ee1Fj0seRHdz59S0RxwZ5ULBfBfyezymVSd3Hju6ETPChdAIR549eMiWSEfG1HBiSxtHBt26w5qDdwiZqKZCcw1X5mmonxHNt18RLO8ejlWBCsf54bhVesMMWUfogCgSL4aT9EpP2QU9h/5LQ/06Cbd6csbvJZD9ScPNNWqcu7xhdYQKU20VJeOVWCrC6K1/xbt2IUTWC+ZuUQDv5I7W/tuLyx/dca3hTOlDdypX8+b9AwU/r/gxKN8P9VE/wqVu2XhKLVvvy/pmTzGd9OTtaqn7kiEnr3alSjeZkbSO7M5zZOVeZxo6ufJPsvTLJMkMT+5CtgMt+96lw4QH1BviyILAexxddQerHmosN6rp3EFD03kxXJPc6jJYzde0KMZ/f4P/wSiO3Y5mtSmazKQojjipyPDT0+iAnhuz0zg3L4kPOVo6/Ipno0HD1dhoqXMRDLyqIu+ckt3rwhiS+5qoeS+ZERfMsZ+SN/wD2NBNQaOuHnz8S9Zcxxn/ms60lkysd1SwYI0fPY9Jn5Z7vVtqlLm5D8VOMu+5e+Al+ajGMXdufX/E0cuSF+c5cun1Pdal3WN+Jyc2Kp053s1F8oMT+6fcpf/ym9w/50D0kLtMGevIiRwnXv8TzdZBUsd3avBqG0/qtljKb2sY+lnN1O1y17tKbxqhZvMCNQu/yzzzRM/KjXpqdUgjvUUSRo2W8rR4chMl4++LxqljBFXvSP2Tcx3hGcatXa9xHB5KmDKYIxuCiNocgJPUr5c/nehX6sR/f5y4U8WZZBdPqjnLXZa+VMkkNXq5L6u3evHgpQdPJdsddnfj6wM3PKo/YbSc5Q4tnVni+BDHxLs0/nWX8ExH+t9z5n0bF8LjnHjV+S5dvtxhw38OpNe6y+VmjkzWOXP6mPT67GCmVAuXHh5N2FENI4Yn4lAlkeG/YyiSjF51mAathQbrSDXe19VcGqpm5z09/pP1bLZIw/BTx81wLfO6JeD5ReY8OSN/tY3kY6iKEAsVv/eFsXjga7rfC6XDlmCevXMizCz3q9yJCheeckXu6eQbCmZbyhp/efJ0pQenw9yYc/ARc/a7MvisKzWLXNj8lwuu25xpV9mRpVkPSKzjiE13Z14scmFthAst2jhz/eBdVp9yoHDUXa4EOaCc8oyKugB+BITw32oVJ7TR9FwWw5ZfiXTarOXmoQTu58dQxyKGzZc1VJF6dMNTjdUQNX86Sj6LSaUwXMeu51paXk/g9fgYAn6puXklijlS5w5nKXG6Fcac7WFcl3zzRzLWpnY+TB6l4EdfHwqHSD6b6UF3yQhBDo8x2ck6rjvj1cCFUjmP1lnOdFjvzCBfV/J8nzC7qz8HNgRSejWY7L4vmS7zcv9vamzPxTFuk5ZHMVoubNGy+GICqU9iaWUTw7Z2GhrJZ57+M41dX1PoMktH9xNaZtxPQJcdw5L1Gs4HRNOnfQSqySq2yIzW+amK/Q+i2C2z/iKdO6Nz/peh3Zif7sqDmc5EJzjS1TqbAfWNLCnO5r9rL4mSfrTiWgTvv2nY2TqRPVot57vqcO2jY4P8vYs2iQQExuBST8Os7amcddfxPELLrL+1hMbH8ycyhuQHGg5LVtBMjOTJMxW+F1U8fhjJontq4roEs35tCJcsjVi2NbKxuZGCwmxqS18MvybPwy2Wb0e1PH+gI/V6EvNrJ6GQWdJrvhbFuHi6SW7M+icFU76WmJ1a+m5K5LsilomWMWg2S/1posZwLpLt+VJzZ4ZjvS2aLa5qTk5Q8lty+YAqYag0rzj7MhvrBkaq1TZSFJVN3yMxxGXE8HVPIoFyFq4teUuYNhXrj5LblusYe0vLk68J/Livpd2fRFZcjSd+QQwvN2i4kKhm69ZomlWMZPmucHr+iGB+ZjQPfr5hkF6FzxcV/lEy/15SsXiFitVTVHieDefYCA01fLN55ZbN4N8JHEuO50RiImd18mzXvaX+Qj375unpsymVaIWO/k+1dJypZdi3OH5Vj+HtZA0TktTMqqSm0T/ynMdHoO8aQcaVN4jaUVQbFE6rGWEEucq8vzWYwc1CqH1PSbV5Kqb9q2YLGsZcVnO5IJoruVGUp7yh0sBIRnWM5OyXSAz20Tz9oKHV7ASsB2j5fV2LzWIdsReTSDS9pdY6Ped0eoZ76HF/kIbN7iR+LtCgzFSz5KCanvK5ek+NZmVmJA/ehxO6P4JdmyIpryF56XIYs6YEMH9kACUDA9h6KhiPXWE4jg0nZIKaa9diaD8tAc17NUtHv+HUQyX+hgSKO8fQQqvhTqYG80L5WxUkS2arqTdGQ+uqUsvs41jzIZEb/+g4MTqJVmPfcv9jGkrJJwN+6+khn/ewv57eA/R4PVPT47DUgbJovmyKZm97OSvqN/wsiqCLbSQznSKwrqzivjmE5asCCJ0agH5eAKr1AUwZqGRZlUis5Nx+nhvP2h4JFO1R8/ONkiYKJTluSnpJVjq4O4pY3xTOD05GBjze9dKRPFrueFoCzQfEk+MQS1NDDE1t5Z73iWfGlESqxGrpXqyj25pkZvdIo6Zez93TBmYqDHSeZWBsoh5dqB59VTWHVdHsGS57XDGaH1+imPY4inbrovBbEUmrIVKbr4fyZVEA3ssDOLoiAPdNsufdVDSQn3WVOayB3Ockh3hW7ZH+HqmkXYCS8fKaFaakmWT1anN0XJ2kZ241A3V7G2i4V/62TRpnZ72lS2oS34cnkXJSx8h4rZwzLRlSv3SX5G6O1FGrvtzdR5L9P6Qy6K6eupcNNP8vncW33lHhzTtCxqdjl6rndWk0i6Qv1X8QTcMV0ThvjybkYTTfI6I5a4jioHM4LWeF4foymFMyH1vMCaBDajB9Ksh96qJmSlIs99MT+XkmgfFTNVyKlzXI6x95Fo/6qYFEipYkMVKhp0apAYuW6Rw5a2BTlp4YfRqNLPSIwjT8TidzUp/E5kFJVJ2QxGvrZIY5vmVpeBr33ur5GWWgW1o6Tc5nkjghmzkVjXT1yWb7/Ay+uURzKzGavpXVuHRQM2Oamu+31ZxwUlOYGEVbq3DCyl5jHhHCkYOSeaeFMr+vioZeaiIWyjkYoqXRl0TOL4hltuTPOvXU1JB+PNw1ji77dYzrmsZEmScbPchkzZIsmjV9x6eB6YRNMnCug+TQ0XqadNHD5zRCc9K4WFfPxnN6dggDDpbpUhMzKNuYhYjNJuWQkdGPjZTeMLJa1mD8FE2vUWrq/qdmXoaat53lbnXSECl3Lz4/Cu3KcLbLbJcyQs6EnO1HG8OpXKLmXc14Ri3QYn9Vy8EaWprGJXC7TwK2qxMZ2UlH6+MptK5n4NGHd0xYasTjvNTbDkZ2tspmwZ4MqkcayPrXQJdDBhrL2d7/xcDWFunseZnOsPXvaGnKYlcfI/V1Rnq+N5IcZmSRm5EBt4xSRySzSj+sLb181jkNzSW3np2moUFlDS/iJKMvfUPAnAg8jREU1o9mylAN42LjuSc17K7k1Vo2Ot421NGwrY7jvjqqRaVw9YiewWoDmcpswixMpFibaN3CxMo2JqZ5G1G6Z8PNbIr9s5n0IZud0sOSexnxvGSkpKKJmvNMHHMw0VVlYvtgEzOURuJlj5f4SS1souFnyxg2vYnhddsYxgdKr1qqoXFLDT2L1fyQdbySfW+YreHk8gS+pmqxHSZ7qJe7tTiJR32T6fB3KhX3Sf2aYZC9yGBEqJHde024zc5hmfk9H6+8x755Dm3dTcTdMFHLzURYnImOdXOI3pPDmKQc7rd9j+vt9zwL+cDt6x/Z/iCH5yYjMxrIvTkYQ3mjeHYfimd5Qixf7sj97xbDx+Yx/LM3hkeGWBw8E9gkfTeun47/+iWROi+F6q1SGTAsjeXSrzxqGNBNSOf91yzqTTGxqOF7ppKH3+x8irvlY+eTh2Z0Hsmd84iZlMfXa3lUy8jjQqV8Zn/Jo1FUHn+9ziMhII+pL/OY6JrLjccxdLgSz/aCBKpbJHIuJIEEjwRuST9Yt0zujGSP7mFaOg/Qse+fJPq0fYtieRpJ2WksO6Qnsrk807bpCF0mb12MnF6bw+MLufR+kc/E+mZWd5ZXHzOJs8xU321m1X9mYu+ZqeBkpv8EM+vbmvEuzqeZYz6efvksO5vA9MuJvDQlMsNKap7Qcue8FiGZpGSzjks5OgYnJVHePpXfnfTsltrRb4/Unb/TqXw+gxsW2ZRnGFk+K4eNW3I5cyqfgOlmmdkLWGn6zM4HhbzvWYRjqyJaBxbi1KgQs/x7374FFMvPbXcwY/iUiJB8ayd/++sRLZfeapmdpOPs9mR8M9/y8HYab530qEcb8B+UzsXEDE6OzKJ3oNz/z7IH+3NIX5XLtcP5hPaV9eYX0KJqEdMGFuN/sZiTymLiYou5/bKYqfOKGeFYxAafItL2a/kp9d3jmg7luRTONEnjZHM90TILb71q4O+CDD6kZvHLlE2DJUZGRRipMD4H0+JcKk/LJzM7n+YuBXxOL6TqmmIM8neaVi+hVJTwprSYhY1KmF63hOrnUxg4N40R+6Vvy3vPcTDQ9kYm7eR9H602UvmuEZt4Iy/lvnnf/4i6Tj7H5fnYVjaTkv+ZrO7FDJD3Pm1bwqLcEppN/c6uj1nYrzWyRmqIyV3u7msjX3uZaHX/Pd0f5rF6WT4+0fIy5dM73FosiLQWNZTWosRfvjpZi/EXrIXnHmuRts5aRC6xFm5TrcXFIdZi52wbIVrYiIP51sJVbS0uye8ekN8pvGktCjZai7Z9rIWqrKJYG15RLD5RUTz4UUFMirUSb1tYib8trMSjylZCV91KjOloJQwdbcXtJZXF6RQbMXWsjRjxxVo4yHueUFiLvUethaG6tei8oaKIuFBBPMy3EpXOWYl6s6xE465Woq+tlZhqthRn4y3FAXnFaC3F1WRLsSrWUjyT7zukWopob1vhf9NWLBhrK24+ryxmWVQS4cNshDnXWlT1shZN2lmL1NEVxYK/KojK8t5vxlqJmw2sxLDvluK/t5Zib5ClOO9iKZrdsRTONy1F23uWIsPdUrj6W4qwl5bi8RtLsTDGUlR/ZSnuP7cU0yIsxVilregYbCt8XGxF/GhboaSyaHnDRqTa2YgZrtZiuEtF0dSygnDaZiVutbES1fWWwm69pbjy3ULUXGshvi37Q/nZ32xr/xv3+r85Nvc35sZ/eDHQQhyKsRC1m1oKq5mWIn6jpYg6aCn6HLIU27tZirijv1nxrZyBv2yF4zdbMSJR1q6yFa2u2YrGnpXFJKWNWNnURpy+aC3K5JksvWwl3OpYiXXPLEX/apbiz+Q/nF7/C8e0crSXyjkwuJy5P8tITSgjLKKM9UlldLMqp2R4OeYr5RQllLPR/hfz/H+R7fiHUk8LcdHeQiS/LyexcTkxPmUcfGknHGbbCXsrO5H5wVbMl8+zuput8KheSZh724jW1+Wz3Kgg5q6yEvYfLMXzP7LGfb/ZX/0XE9aWM+RNGa9zS8n99JNbe39QavpG037feGPzje5/f2NHyDeiq/7g3wc/2buzlAZNy1jhJp+3TjnZF8tp5VaOvnM5WzLLUJ0uo7xOGX6RPznyuKqIe15FhL6yE3597MQB2bM4R1sx06ayuLLERnSMsBYpwRVE5jwrEZ5kKc6MthA3Ov/i/Mhyvj0sY1mtUvprv7G7+1eWPSth18YS6rYoIe1TMY11xeSmFDPesoR4uef7/ythWlwJcVW+knPrK95vvmFz5Ae2137SqH8pcU9KuRNfio99KYMWfCVa7vH4efai7jh7MUlXVbxaWkXEb7YTZWW2YnQFW3HO20bE/rYW/66tKKputBJGOT896liINonlJOeUETeqlD/Tv6EPKeFv+UyLTxbje7+IC80L8W3+mSHtP9E9uYDOVT+h//2JkZFf+Py5kAF+RfRdW0zr9GJ+yu+dmF1C5KkS+gVJPflTgtOOrxSf/8r+xiX0eFjMvGPF7H5kL4Y62ouRx+xFg+b24sazKkK90E4sCJCzt6iSaCPPOLeTtej50Epskzv1fYaF2PmqnLX3y3C9+4MjX0pwsCmhattifB5/4cGBAhKvmslaIP1pkJmlrcycqmlmkPQt62Fm/r1pJjfDTFifAvTiE6LyF973K8T/diEn4wtxty5i9bwiorOLqPdfsTz/YhbdKsa9SzHdRxRRKcFeRKjsRXyQvShxsBf7q9qL0x/tREJDO3E1qrII2G8jEuOkNnSqIBY1sxL6zxYiPqschwdlnGr1gyeuJfisLGbunS/k/TFT0MPM5+35nL6Th6JWHhGhufjuy6XR9FzEklzuBOUStz2POpIHWn/KRzXSzM9jZuo6mnnhLet4YZZeIj3XYGZf3QIs0woYV/aZ+e8L2RRbyPLHn3jUxExJrWpi9nt70SrFXrSNtRcTZc9/elYVM3bZida+tmJRpUriYgMbMfBhRXF/jpVwOid1cdsvPpnK2G36wbjgEqKrF7Pq4idunDRTcVw+LYI+kiJZSbtAst9YExNnmTDsNPHL0UQ/nYkjlXMoPJ7D9aL3eIzMxWJXHqEW+Xi3yGfdb1mTZJbCBXmMGJpH/bt51Fyez2FZ30GTGedu8nzGmLmnzCfsUj6pE6qJW/2ria5VqokMWcfBk/Zi2KEqwtDBTlyRunx3qY2Y7GwtLGOshI2Nldh90kJsuFOOyq+Ujx2/UnNzMb3zPuG11cyPsXncOpBD190mHp8xMq1BNqnDsri8IYun8n2zzGzuOErPq2qi8SAT/c9ILjSZ2Cu5cXh2Di1Kcuh1IYfDXXJYUGTCNsfEXJscnENzUOd+oKBfHq6yP3Of53PmbD45S/Lp1i+fXvVrCLb/JSrNqi5qT60m8orsRc3B9qLAy06kvbEVUfaVxOP6NsJyR0XRZ5yVMN+3FH3Df+HRsBzrHj958X8lnXdUk1nXRwUFBXvvvTv2MuqMbT86drGPvfc6trH33ntDbEAAgYBAAIUAAgk1oSbUhBpQKVYQRVC/O+/3x7PCooTn3nvO+e29Vgi25ci3fmaR1TuyNcUYJxTSX3D0qYP5vDgvOMLLyL5FRsbNMdL3qJGalUbmPM7mgkseT2uaSHY28fizCYdBBSxfXUCbtQWkDixgj9GEZoGJX2H5yATLD91qov+sAuJqFmLR7zUTFxfR2bOYu++L2eVRTIeaxdzu01haYt1YmtG1keS0ooHkW1xfcpfXk3attpbadbKSpu2wlGq4WEh3Is2l9SKr3d7WkOYEVbN/ZRURbSsorSxjqqjTdaJHLV3fcnRmARa+eZytJ1i4lRHfb5ks/SuDJpVp3HqRgfMQA8sHGJFnGNG0zubjzlwcmuTTvquJSC8TaE38ecRE96n5WC3PoeBxFq2mZnH5VxYbB+WydHY+Ti4mVnws4PPG18Q/ekurRkXsLXzD37oCQooaSh73G0l+sxpJ43s0lJaIWrsYWF8yE7Ozor21dC+0tuTX21JKdaklfbYR7OAl+EDk6nmbaqb0+U62oZyDoj/OiPmTLxixKqCQ6mkmbg/OQh5kIFnwmWWqnqXCTd8t1nPETU/apFS+9M6ktdZAoxVGulYYUXpnMbpZDrFFuSx0zKOBLpf6/bKF3xg5OUa46XcDE+sZGX7eyOmWWRw4kU1oh3wmlZjo3aCQ1XcLuS5YVe9fQG2PBlKnkAbSqGsNJPFM0tqGDaTKZfWl5TJraX6klfQyxFIamWEh3W1YU/rWxlyq0chM+i2jmveeVST3+IrN7HI2tfhEzOVSdj0oZo/wo3vyfPI2Gik/KM7HS8+K+jp+WSXjuikJh4vJ9Gmlp8muFH5vnslmsa727Y3k7DJSV23kYO0slvyWRWmdLF5dMIqzNjJ7noFDwRkMbpyBx9UMRnplUvTLwEfB/rl7c+hf30SK8KKBzgX8SQETPE1UF9WXBv2oL7Vp0EAqEPNg1Pf6Uq6uvuSyoZ4UMtNaKllgJanXWUqvVlhIj7ebS2WCr9qN/4V0uprFUd8xtPjCi8dl3Gvxnge/Shi16C3Txe9Y0z+PvDZG0tan0aBYx9+O8eRVaLnmrGXyyjiKwpL43EjPiY6ptLyRic9TA3++NnCvqZERPYwEDzQyuZuRHZZGFguPmjQgg9uOKXzL1TNdnP25f1JY0Csd3zeZJIjzdo3IIlKcXfF7E7vKTNQKNfFQ8HY7x/rSQoXIQ0+RLR4ix0/Vl1Rp9aTpcdbSwSbWkkFWR1IMsZROCQ4cNN5cqhAMd3nHD3r9LljlZyXB9uX0MH3GrvE7xrYsEVxRiNUeE877s4TnGUjP0NPIQodCp8VzgYYO0bE8PKzB8984kYc63r3UE70wnbeaTOaNMjBohwGbOwbq2Bm4ecPAut0Gls3OJLx7Kj3O6Ck06dDf16HVCKd7okf7MoX59hn8EB43eFQWuhV5NBZz9sA14f3CRa5NMTFbXleaO7Ge9GB5PWl1q3rSxsN1pTqB1tLFodZScq6VNHBeban2d5GjtjUl//7mUh3BrL/U1XwTDPkl4RtTzpWzeMp/jlXKnoPFBF8pIHmlmF2XRJ+czOT5GD2dwhKZ+FrD2Lax6HvEYNcplvXdtNzXJLKro56tc1LplCGcc3MmTXtkYnYug7F1M1j7JZ2FqemktE7jao4e3S/hjL+SGbc+CffeSUjnkumaq6NFmxRuBacz9aqB5qLPjwzJY8BoE/nzTDScaqLPBBO3mltL3t2speMjraUHM6ylVROsJbum1lLaZyvp9UQr6dpxS6nHKwvpwldzKb6lmJXaGtIF+2ryzlaRMvwry9aVM0e437ArpTz4UcQQka8zbuexY66R39+lE/pdx4myOHwXaeg5IoaqA5E0bR+N1VQNXqPj8YjScT8jhdHTMih2yqDVgzQmaFN41TyFXUV6rlfpqSM8eNtfeg7a6vAZm8S19DjMh8TRLDqORb8SKV8qakXUcMs66VTdFPXzVxY/5+axq4mJDSNNDP/LxEtHK+m00kp6EiUYOMJKOulmJS1ZbyXpOlhJTvo60l6ptvRHV0vpxi3heTJz6a6FubTyeQ2p591qTm8VXJ1ZwdkF5UyJ/ESbC6VU1BL5dryAlMw8nKYZKTVL48BCHRPaxNHUJZaR66M4vSyKtwuicMqNpe6WOGo66rAPT8EsIp03DmmMm/Tf+9PoGdZXz5Y6evxb6glrp6fuNx2jLXU4J8azJUFL2GIt5qu0bK4VR/3zCYSP0DFD9IjFmXTWZxioPJRFn1V59LcQfdrFRFBZPl/t6kgFaXUk0utIoRfqSDFvBT8JhjJztJROH7WUjgwXl5mlVLHcQuq01lw681n4lVMNqd3lalpsqeJ9va9MX1VOXo3P1LQVDn6umKyAAraI/O2RY8TOOQOdqDGrVXHsrI6l76gYpmXGELI1lpS3Gvb3iUe/R8fKdilc8Evl0swUnv+txyxNR2gtHfVWJNMyORnbOzp6y3XsJZmy03Ecm6/FVaWh7S0Nz3M1BKi1zL+YQI/lOkpFLUxbmkFcM5EtsVmcd8iji2ChWt/yGfAjn6ldhPsNtZS6jrSU3k2ylB7Ms5ScellKDSotpPREC+lysIW03MFCmju0lnS4t7l0VHjPxuJf7NpdzdCxVZxcXsHipeUMmP6ZEn+RKZNKmPOskA05JhJF5sk2G9hUoqfnpgRa9NRiPVOD6qSYvzZxeJ+Kxy8tiadqHQ0u6Akx6dk9Tc8Zcd8DZifxq348Xr/Hwdc4tnVJIjAjmeMHkphhGcc8Ky3D2miIOxnL98JYEiI0WMVoafchgXdibjXqnIKLXwadFxj5PCob7Wdx1hn5BNU10TzTQqqVayFdT7eQKkSfnjtrIb1tZSGdvFpLGv2lplTSsJb0+kVNKV141No65tKi7WaSzYwf1G9RTUL37yx6X87OmuVs+fEJdVgpfYNKSLn4ljXXC/i1PZ/8CCNJTum0H6+j0j2O1F1xlFcmIm+sZ1FNPZpeeuz+FOcyXM/55nr+9Eqmeet43t7XsrRaQ3iWBrcxWrrqtUT9lYA0OYHNj7VsydHw9nosGKIZ8Wc0R37EMMZHg0e8FvXNRKRMHbq5KSQey8TRR2Tz2ByeCnbyTclnhzGfhE0WkupfCyl6vIXUtZmFdOJsLWnU7prScbngBLHW68IRbi83l5qL/JlSy1yydTKThv74iWZxNdmm7yzN/YJYCZqfn9m6/z1eW0oJuFLCld1veWpXgK3axOTFeTirRP73T+GNq45rrXQcdM7kfn4mp7uno6ifylaZnrhKHT+qk6j4rGXuMQ0nX8Xw7q8obtWNZunCWHJFHW/7V/u/14z2G6DFJ1CDXWAMgz5GMK9lBDXdInhVM4boZxqSS7R8W5WEeTM9NhapLJ9h4NacLAo9cznzbz6JVflki7nW4ntNKXlWTSnDw1yKfWIuddtjLjlNM5fOmplLdT3MpImrzCSzZWbS1sNmUuk4M6kg4CfBR6qpJ+r8pVTB6WnluIsMlm95j9m+Uj6Kc3/uVcT154XsFqw78psJoyaftNdG9os1L12aSklhJqlWBix7GsjrZqA8K4PFX/QMPK0j/bHogV4aInMimLtazcZMFbMHq6l4p2a4MYar8Rq+mWsp+qChsZj9Qz9FEnZMTbL4HtkkNbNK1ISvi8bhhQan7nH4f0qi2R49ZZfT+K3KQI/KLP5wz2PBs3wmZudTVdtcsm5sLqmtBF+Ym0uJr82k9cIJ60bXkPp2+SVc4QdtFT+wLvrB10E/8FxSzRjB9hmqCsrFHJe9/0yfuu+xmFiK+9oS3Fa95W6vQioHF9DP20RVYD6tuuSxJ8XI1jqi7x4bKPtN8OJwAwNHGMgYbOBz3UwmZepJ7ZZMu/Fa5nWMQlmmYvrFMN7sDmHIvFAmtVFxIFnNniWxTJRrCBmuwb46mvduaqZ+UjHaR4XXCxWGGmq0fmqO741mVZ6GlUfisBDzcVqWnqcbMwjbZiQ7OpumIlurRV+Gx+SzMMFMCk80k3ZGmkl1bplJWypqSLz/yfqxPzj1qJp/RldT1bmak02riYmvokH0d1afr6ByYzl+fcvIOfeeAuGzJ2uW4PDmNf18Cnj/SXBBaT57a+ewLMvIkhIDTxQGHmHk7bYsOuqMTB9g4IbwnVUbjLxYn8mjBcIXXOJ5cELD63oRPF0TRtMnQcz6R0njbCXDnweTMkmFslzNIk0kw9pFMiRYzdzjKiaMCmdjyzDM64UxcXo4j5+pCAlUk1IvhmeChaxOxtP1rI4XM1JYeiuTJp+MrFudg3X7fO6H5nNDsOXAf8ykXn3NpM0DakjtC3/gF1DNJvNqNoypYnSP7zS5Wkn3dpVo87/iv+oL32eUM2NuGcOL3pO2qZR2i0vw7vqG9Q8L+Ffwew+zfB4My6ZxtPDTASn0GZ7C2g4pFAYbWJmUy5dEI7flRpYGZHK2gZ5j5VpuH4tl3Sg1QaHBeD4NZFrwS8GSAUzUK2k7/hU6W5XoGTWhddUERoSzJCOEOxbBrHwUxHiHIBbWD+bjoVCKdqrYKXomNzeGIbdExlxLZKWYq31PpVIoM7BnVxZV5/I4FJ7PuGv5XKz7ix9JPxnU7CfXOv5g0JZqbLRVnBj9Ha9xX+l45Au7mn3hq/C/6YJJA0vKWK35zNl775m/tZTY5yUkurzlTVoByiQTK4fn0/thNo4fjOR/NlDVJYVgwWK966XwUq2n6FQKQ37qmPmbFps/YujxIZzi8CA2HgzgZYI/QxJe8FdlIFN2BzG8Zxjfl6k4P1Csd0Uwcf2DqAoPpG5IAOsWBHL4uJLtjuJn979C5qLiyj8R1G6qIb5nHParkjkapOfF/Ax+X22k7bIcap3N54k489bdTQxtXg3tqvHpW42iSTVhrlXs96/kRv0KuqeXs6h/OR9Ty3h3tIzxYr0933/k7MF3jP+rlO6PSxjRrgjbbwWMsS6gRk8Tx/Q5mPcRvnPQyMuawpEaphDVMYWDIscHO+iJEjN7Z1gM1upw/I4F8/W8kpc/A9hS9JJH3QKYjpKDuUF0rfuK0tbBDAtUMnJ+AIf6+ZG63pemxb4E1HvBFWMgGTeDOK8Oxb+rmuBOUTQp1/D1UjwjAnX4PUrhCAbGT8zi3NI8CrVi3v9m4pCsigHi+v1RFS8WVRGdXolUu4IdF8tZ87aMfo3LaH/6E+ddPqC0ek9AYin2H0sI0hWz4OYbUasF7Ptp4nRbEwnJOXRom8W9TUYKBxnZnGjA47AB11qCMyL1bDoZykD/IDb0UXJgQQDjt/tzOe8l+XIlP1sGcea2ko2tXjL5mi+mBT5ctntOToQXk3v50rPMj5CEQAZWBrH4Xjh/Z6nZPiUW/9eCYwcnM+O0nu2+6XjPMXLrVA6zRQ2faGQibKaJnWI+l/xdRVbjKsKCK0m7WsEYp3IupJcxb+5n2vz1Absd7/CJKGXOyFJs9pTQZnMRT84U0mZuAXlnxNqi8oj6msVmJyNjhe/6WxuJLjRQ8tbAuSgDByvF7G6YxYz9fnR5HsgnTyU1cwK4WtOXqOMeLFwtZ/hgJzyGedAozAeHib447fAn7pnYi5MhlBaqaPMyknO/NFQUx6MO1zHWPYWUqQaK92Zh/SmPN6NMOO0ykXnYRF/5d+xWfqfGgkqW3KygZm4516pED07+zMfj71EUiXMaWMo9rxJKRhQzvvEbmpYWMDnXxLxNIoN6ZXNjj5G+D0VNWBu47pfJcHHFtDNg8DKIbDUwva8Rr4xsfl7w49gpHyYVuXOxvRNNVjnRcL4TW9t7U9ZRwYXxvng6BuAcEQTJ4WQ0imBJVSxHhUs1dUomSPT32qgM5uw0cqpvLteXmdj6VDjxJfH4tgL73oIbzn5hgbyc6x3K2aP6TIHDezaEl3LYopTAviXcj3pLgVshq08UsPWCCe8ruUSUGxmTJPZ+dgYz16aw5YqeiZP1HPig56/taZx0yUQu/H1EkIE5x5xRZcro0M2Jy6Oc+FPhQZadF+2MPrSo9EP2Q0lGcSjn96ixPhbD0FNaHvkl0mKUnvFt0ygxGfioyWLYO7F3XiY23TFxU3h9btNyVliVU1y3nGFFZYzqUsbznR/4LbeUnz9KsEsuZuzFN5zpX8i/vxdQOdZEF+8cJnsYCTxmYHT7NBIv6VF3F6z3Iok2gk8Cbus4M09PflwKt0vTmNI0k8AwGTfnuLP3pJyoHA+aVHhzP9WXW2dEne0NockvFaVfI6kUHBQ8JJ71bjq6HE6hbScDSxKM3Pktn86PhZ+7mfB7aOKDfRm3HpZRfaGMgaLHr175iGnUO6walXI9oxh9/zdsrSzgd6sCGtcyUTk/53+vvUhzEPXxIo23K/VYd0pmuuCJnyJPXAfE8fv4ZDRDdYyZoMO9rR7VGDl363qwaZgn1z9680Tty5QZSt5tCmbeORVR1yL4tURDSv84lpvrGPVez6F1mdz920jNCbk832Tib7mJugdN7Bmfj/O2MjYtKuO0WRndRnxikf872kwtpV7PEvbtf4NK3G+LShPOT/Ox7Z0jmMCIk5hB/jUyqPdCz+FGOg50jUPvqSFNOFGENpY7RcmM76Rj4EDhjz10PGr/nFk1vFH9482GDz58+dOP16uVnBgYzK6xgqc6R3DsayxNMrTctBFZcl6PtCKD698MNL+WhU3LfJZhouuHfPTkUS7qYdR/74lj94k6s0RNPyrF5VEJCbK39B5cSP8GBTTwz+dTZDbOqUaWlxu4NC6THWNS8NbqeLUvgYLlGiwTIrlaLTigfQSeDslsNtPxtaOO8Bm+aDv78shBwTh8uaDx569QJc3XB7NZUvFvgwgiX8X+7z0oDl9MolNLvfCIVIpuGYgQ+dfOOpuxm3Pp75rD2e9GdmaKbN78mWdtPrFeek+QbynNRU3MXVxM04BC3AXDq3sJP5yaQ6Xw9eA3BpwMmdw+m8oeUbMfWupIaRLHXddYkmpEcHeVioLQcH4Jbh/jmEzAJ7Fns/1omujHo6t+/Ajxw6gKYPuQIObMC8HhlIrD7SJ47RnL3e5adoxIYLm3jsev9UwS/byonpEfc43sUxtpdc+IFGZg7ZdMmtZ7j43lO4ptSrH9UkL9BSX8NuMtfwn+qONqIsUyjwm/ZXGt2sCUnEyOvE6ji2DshRZ6XtVK5u5S4UcPYyl7qKb5nHASwl+xPz6Y2kPDmNA8Cl8LX6Yu8mNJ0kvOWwfSJSOAtf8qGSsP4qHgq+RiFcvnRVBLrHuaUcO4r1r6PEtm+Wg9OSWptO4ouF5w3lGtAdvyTC4WpvLdS8+w30vJSChhgqiJc5tKyGhfzJZPhbxYUcBbB8HL37JoLfJU39XAgEvp3F2ZwtGpelqI/jY3JfBF0jLoWiyvt6v5bXc4MctEli5QcnaykieDlRzqqqCwUIEq0pfgXy/5uUJJ9VMl3s2DaGkfTJ+d4eQJvsxcGsGEFzHozmnwaaOlrVs8bW/q2HVdT03HVApy09m7NJ2nJ1OYuV6P1RcdtfeK+xX73DGvmAj3t/RtWEhgjpiJ6/MY8M6IZ76BL10zmZYh2O6G8NlGwj1Fn5+xj8PUWovZ4hgqZqu5Oy2MwdPF/f6hJKqfkmXdBNvPU3CtQkHZE1/qbvTjt/UB5B5UCtZX8qdg2hvDwrB1UmE1TTB9qJpWzSNpuT4G/8kaYg9qWdogCasM0SNr9Wx2FC55Tc/L+oIz1+jYGpHM9wklpLYv4ey0Yi6mvObf8AJqrzGxZlsOQxyMmI8x8MeWdI4WCkbuocfLVodT7ySuX9Wy/7iGRcMjuSxm7rG1rzgo9nlLMyXGkkBGfA8kZ7OCBiYFM+75YvvCj6lnXzK1PJA60UrSooPwrh3Gv2L+LbVU49xGTa32apZMVNPMqKaR8HvLvhqG5WjpW5JEQ0cdZTd0/LYlmcWuiURPSeDinXgi25UwOqeY5ueK8JAVsu1AAdOtTIxG5PpWIw4PMjEMTWX+RT0jo3Xi68nMSomjbXstnmNjGWOr5nRnFQtLgyizUdJx+gtMNwMpzpVzJtUV/04+FC9QYPtdwWcHP1S3A7jVWsk6ByWfLwfxtjSUns4qNgkvDa9WsfezisE3VfglhbOvp4rgfWou5kTSP05w97A4vnxJ4MydBDpsiGOmWstpka8nDomMzS1m9tRiajV4wz1DAXHdCpjnl499QBZdJhop6J2JqVsKfw/SM+8PHSd6JxJ6T4vdRQ0nHSO5X0/N4ZBQ9kwKYu2AAN4/8OXTFA/yZG5U5crYMtYBzXh3Vma6Y2z0nMazFUxq7Mu9Yj9GvBR9fFfJl8bCKdeE8GC4irQCFV9zVNQT/dzsDxVdwkNZcSUYU24wn1qH43FGzZO9MUjmWgz7hZ8t0tKsWIO/yDGzhRpm79CQpSwm5f4bWjgWsHi8WNN7E7bj8pkwL4uDrY3YFYq8iNfj/EHH243JDPWJwzhUS43sWM6EqbFtrOLvRsFME3VVMtqPJxd9KOotZ00XJ25vdMDo8ZCeMx+wSHuPs1dkWJ1wpecpd2Ydcycj0RXzt45cOuDA9BqOPGstw/kPJ5ySnzGq2I1xse6Yxcv5/K+PcEEFUoQvSwWLd9ioZP+fQQywDSG8m4pD//1dfraK8cNUNOgo3EP4VLk4+8caJc1ygng6KBxLL8FKt8Ve7NHQDo1wvRg6WMZwcV8MYc1iyNIW8NfgAgxfTHxWmOhvyEPTMouSXANb12SwJkDP0wAde/YnoYzRsv2bhvlRMewQM+Fyh3DcZwUxem8AG0W+2SR54PvejePfHelU/JCrm+/TrM5thjy6ieHwDYZ2vcOjb7b4nrZDnfOI8zVlKNu5MeG6O1NXu5MX7sKHakeGLHCk4VFHVteScUEm4+wNZ4q2uTJ6lDtJkhzLms9ZaaHgQD9f3m3zo8cwUSNNglh/KJgtOeG46lR0Fn2T1OsVn9YH8ahXIIvv+7Plsz82FYEUlAXxbYSKay/V/D44ioLVUWjMIjkyKJJj6yPJexpB4sYCpv0w8STSxMF9JmJv5NFPuENJtEE4ejqOglWkSzos1yZS95KWIYJXBt6PontPNa/loXi2CqJ9vxdM269g+Uo5nT2fYf+nI1Ni7bg96Tbbp97g/LZLLOp0iyrDLXa9ukvkLjvqtXxM59oyVvdyo+cVd3a2dkf3wQkraxlNfB057ir2JsuRyskyHpo50WCdMy3SXAkIcyf+g5xHi7yw2q4QDuTLXMULvNVK9Mpg2v8K585b4WQfQ9iyPwhX4T3Xo305ZKvgXzNfVrn6MS9PSeumofQVvdVnh5pdt9Qsuqsm20fM7yVifjdSs66dYIsoEwPvmqiYIFh1dR6rWgh3jjXwXpnOMOHty5aJ3OmbgNlWrTgbDaFeEVSnqhj4MoStUUpW2PnhXOVDWFM5A2yc2Sh3oMd2O4pcb/HT+Qq2ay9RY/Ulzve5wY5Rt1me8oCz6ke8FvVyO9yV8EPu3FnohuM8J9Z3ktExyZF9FxxRnXQUnOPIgjkyFjV1wnK1C3fau7NruJyPzz1IvurDvnXCg4r8qSvmydevIQR5hfFxZgh/bg+in6iTH8G+LOvjw/hWngy2fc7Hvr60Dw1gvWCIZrXD2empYuwjFeaPVWSL3lMaVHSKUuFwT3DwaRONBptIXZzH3Q5ZLE010Fr47grh1e/n6nA+Fc+6uVqKHsRSK09Nx6MqavgE0+iKkvOWfvyu8RH3IKfsgDPJuQ5YBtrRa95triy5xr9iT3avusTgWldp6H2LMa3seBr6WHiXjNkTXBnT3J329V052tcJt7kyYh6LWqvtyJciB2psdWRhdxnWCTL2HnGmsaMb/m3l9LD1wD3FB+sAX8KOBvDqVBBHI4NJnxHMmHFBXO8TiE8jP0ydFPTa5UHJEneaFYoZ3dibNmP9aH9dZGXLYMLTQ/ngHsak+eE8Waeiw3EV+gUqjl43cfmUCSvhxGtO5tGsYxbPswzsepbOjzA93jY63kvxTBqrJa9eLIdlatwGqageHcyRXYIvqnxZ+MYHwyY5sYee8dLFkfzwh+yU30OZfouwsJus63qTWvqbfJp3h7bmD1HMsafuchmbez/DP8qV3xu5YCv65LYkI/qQI0XVDgS2dKTqpSPv5ss4Vs+JvP0uhI50Z+YFOYduP+d1jAJjS3/+3aGk84Qgrq4IYkiWEts7Aey09iOzSMGy2V6MbeeO1xxXZq93JX66B0+tfDEdCqT5oCB69wjm4/oQbi0MI+JHOOemqDjRQiVYzYTqiImrf5gY7JmHsmsW9d8a2ByYTp7oHZueOv6uiGN+b5Fbp2LwvqPmiimcG3WDOSMcx7GXH60GKHiQJufTUzeWJMqYEWHP5LCH7Et4wKtZd/n7821MaXeov+QBF9MeUuTkwF87ZML3XJjm+Iy/Rzlz/bOM/JsyRk2VMaSnjHbiceRlGYkVMnaJGolb7sZRMzluoR6E5/nQGD9uTAsko0RJY/Mg2KwktN1L/pH74vNNwfVqH6608eA3J1eOD3Tht5HPWDtezg7xsxcyXlA/ScnU6UH4tgvGpuoVNoXhvBd7sjwinLSNJiz6CX/0y6NmvyxCvhqoU+///46vQwMdf3nFEVpPy9u30Ty8oeb8/XA6mgdzao2SI4/9eKFW8GamJ9O+uBNzx4VJYq0r7jgwq+ARy0c95J8IO+5o7Wioe8gbf3sc8x25FShmiYULK0tcGNzCmeENnJgXLWNDgIzOwuOz3skYq3biqdsz3tZ0Jxw53/UeLDjog42ZH1kHAjB7qcS1WImLYIChejFTtvlyzuiDzyYf5FO8yB0lZ9sckeeSC+o2rqQslvPmng+HOvozVXByLZERYUmC8bu+IuFQOF88wjnWNpwJm008GCF8PjiPEZ2zGFPbSPODGUQLF7ok9qO2nXC3ag1bjkRT87qa3RvDGVInGNtLSj7d8qfNGF/6D/VmQJic5f+4c2GCCwddZTyOc6SluSPnVzig2u5A48aONBEcYnlCxmKtE+8LXLA4+4yZm1wo3ebMMAtnDOOdqbHShYk7XDHFu1FpcmfODzlFW57j31zkTIIv5Y4v6Sr61Uch2DM7kNPh/lgtF5kS7U23Dx5k7PagV7gcv2p3RnZyp9coV2ZtcGPXMA+6nRa9ZP6C6PVKzM2EpwUF0SUwhEPjwxkTGob9i1AstppI/O/9lCfloftqZGylAUdVBvmf9JzpoyPjRRxLLbSsOB+Nv2Bm7yPhXOkiZoheSdHjl9TQ+yIbpKDkqCdOu+RMcXdn4ENXbPo7U/5Fxm9XxVmfFJzhIeNqDyeS9jhzNewZ72Jc+eOnK5b13Qhu6cbrqeIKcOP3xe70t5DjGimnUUtPjLHeqIXbT9nsy8QqP3plBpDiGcjwu8KZHf0Ys8AXB3tv4tLlvBogZ2gPOeOr3PGMFzxo646ljxuRVnJGzPdmV29fJpgFMPmUErM2QfTQBrGxNATPyeFcrxtG9tt8fmbk4ptqpP9rA9sEp777qcdslo4FP+OY2FXLwNoxLBCZ3ScznLnXg6kSz7Pnt0Cibf2gly8bTvlwboUniwLknGss5+k6d1w2urHzuKvIf1daTHeljc6V+dvc6JzhRkRLdxrOcee64BG91p3qDnLsjsvxKpRjJebDRp0Xj0WeNwpVcLlawZqZvsSI2d3cyQ/FMD96O/jim6wg9L43FQ/l9NS7camTGz/PuJE71p3PS8Vz1ndnr6M7ztMERzsqUGf6snFwIDpvJXcFw+23CmZhl1Ac74TT6HAY1xqZqL8sj7M/jex5Z2ByZQbuZilizunQrYpnkI1WZFkMQ4WvLVmlwkMZwijBPTOOKrEb/JJDIm/tPyvoKPOh9/LnpI734LqL4LR5cspry6lKdqdloMjUEHf6Zomabyhn0xRxHRXn7i5n5ms5/RZ6sOS6J5s/eTHtsA+9DihIdVfgfEXByocKDMLpjW18Karhy8kJCo6a+3B9kyf9RA2u6u6GvWC45ExHzItlFKY7o4l3YeEaZ0YNEOc0wo+Zk17iOUms/6uSga+CcGkSgtnHMA62VdHrajj57U24ROXhNzWL2pZGctpkMtIyhdfHdCwNiMdqt5bFe2OZ1jcCK8F0qf3D0A4L5kClkvFjAjk0zp8aLr4EfBAsba1g+EtvCs49p6LIg4Z/illX2wOzCjntPsvpKHreopMHNhs8SK3wYJ/Zc9H3XmzN9CYvyYfNGxXCqxTMEx//c9eb6ILnlI3xQrotZkC8N71+PufRGg/Oy+Qc+UOO70Q30uwdcRhvz5TEpwRYO/CP8MDPD2Wc36hhaMcQZt8O5NkhJT3fK7mzI4ie6mCWzw2joovgrdMqVvdWsdbchPWCPPYNz2LmF8GgfTOZWzuF6dd1jKuVQPoRLWURsdj6RHBkrBqZ6InQWyFsux+E1z0l64cF0Dzcj/Q7vkw296Vki4JvIT607epDi3veLMvyImWdFzabvHBP8MJ+hajhDG+CFvkwRmRb1GQFu04p6HBOgYPChyHtvfj7bw9G7pXTsLOcCYL9fV/IUcjlXBcZcqyWO3X2uTH4gyvb/GS4HLSHR4LzxKW9Z4eLuyP6urFMFt62sXEwP44G0UfMgHruwaReDSNU1LK8pmCCIBX9lqm4ODwH+5tGRmkNrB2UyZHveto66ng1N4Gn/wr+PhXLjTqR3N6tJu+iivPdw5i+Ixj50CCaiPzMK3uJ7LYfn2f5cvm1glHiDNUOPjj7efPgozel231YWuDDjLEKNP8o6HZWQfu7ChY6K5glHs+1UfCirjenRF0oBsuJeuVGm9+fkX7dhTWpYn5edWfjQXeKhrtyWyvDYoKMfmdllAlWb/27PWpbO/Kv2WH9rx3+adF00KmxCRE1HvSKo1Io+xoI9glU0WatGs/bapqnizPfp2LGumzmDjXy1N9ArV6ZBBn0tLimY71Fwv/+btQ0K4apf0aQ3VTN4N0q9m4J474qmOa3gjj3SUlqByXJG19Q77gvxzcoyNrkzYa2Hqxo5UHNZl70MPhwVawxI0lBmkGBMk5BPXsFyRU+ROzxJuymJ/HC0bNV7iz58oyrHZ2o+uzIAcEWU/s50VPwzwVfF/KEt9X/8JSJFk8I2+dAXIED8toOSE527D1nx8GHWsYf15AhHGndKuFZkSrU9iquvlMR764m87cILmSr+WqpRn1ARZoiG/thRrrIDIK5MjDz0zN6tI5Zn+JIydYQOUKctdirfmdUjJ4Yxt4OIYx8J3z3cBDZzYM466DkQq8ArNr5UjHgOa2i3Zl+1Y19VSLjznjwq5mCn5kKwssU/HijoPMeBU0jRc0f9KTMygPjDFHLDu60sX3GfJGXN04JjvB7TN1aYn3NHPnnkowBwtknL3Pk15X73L53nz7X79P+7RN+tnPgw6+nolceIq/SEHVXMO5aLSNbxOJ9LJJh3SPIilJDjQj2fIhA/iSSHm0j2G+uJiEim+oeRrZfMzAuPoPqB3oUn5KxGxXH0EYarHpFEPlVReynMC5fEb0yOYjU+UHYbw6idtMgPFyUWOoDuBCm4LmYZ2vby1gu3LFZGxnnSuV0H6bgWoaC7eKcT//wYXofL4aP8KBBIzkXurlz4IEbf654xpYqGQ0nCQ/JekRb4Wf7BVemPHrCjHBHLreSURHtQPzl/19z3oX7tMl5yKwf9nx3cmROZQSNNBoWjIzjxI44tous3u0dy90d0axyiERzLZK+V6LxHhFDz0+idr+ryHuTRXCBgdFHDXR9mkHlKT0mVTJWNeOo7BJLoFLNZgcV0cLBagjncD4XRErbIE6JNXd/q6TZSiUNNAE8F5zlL+b51EYyWom1BzeTYdPNg/wOCo6cUfBUnPGm7x40mSTmVSs3Uqa5MOibE6XJTjSs40TjH47CU+0xK39It912GJ/YMbnjE2Z6OPKkrow61sK9N96nbPZ9Ora9j02M+Hq2PQcahZE8MIIF0RqaF8UTIU9k97o4unTUkjlUw8a+seRGxDBrQSwzNsTy+7horDupmehnoPF6A1aHMli8TY/HU7Hmr1o6qGJZV6lmcpKKqVfC2NgtmA7Dg5j4p1jvBnHeF5XsbuPJvnJH1taQ0VMu+ELM46tijgU186ZklQeOI+XMuumGJtaJTYJ97QfK8LKR8a61jLQdjoIBhSN0ecSXHg9Zee8h4dfsqSf6OqeHDMt0B/w6PWTpLjtW9A9m6yQVD7tFk7Ymjq8uSYxppGPomUQGtIujaR8tg4I1HB2vwWyshq2vY7lzIobnPgb+mWTg7OoMgpfpWfpvMisqtbx+omH0uEheHVLz5HU4/b8Jx5kSTPb7EGzUYcQvEx5c5s7Dxp5cr/+cb8lymteT888JscY5z2illNF2kCOHNzvQb48jZg6OZDZ3wDr8FSfDQ5lfqqZKsPK0fslE2urYfkbHpGfJXLFJ4F3fOAwiL0I+aKi01fzvNYnKp9E0eW7g7QQDW8/89zpAPZtaJFO3XMuV2loa6aLRJasZp1ORuDGMHg/CCPIUTlco+DrRHZ2/OzLBeOMXOrN1vIxPux049fdT1vxl4nUPE8uGRhI/Jgrf2fE4iMx6Wa3jVqQO5X//U802mfdXE/A4GsejCVrKFRpm/Igly9fA53uZTHqQwknxvUnDkmjzRisyUcu1ZzH8UTeCZePU9B6o4otBxZhFEURdyMdP+FThOBNPhHeb1TJxcUsCcduTKTDTU6dc5KWNni1T9fydqONDZDLt7ifidFvLpyBxdpfTWCK+bjtQR9q0BJLE53/7U0N4p2ju1o8gGTW7RD1aLFHTRZyfVR0158ZE8HmVlrx3+XRoJ1i1l4ndSflIrVM4X6YjsIueGi1TmD0slfP7U4jfKp5foWP2nmRe/9CKGaqh0FnPtDTBcpeScRUOHP9FwxzB9j/PRxB0Vo19qYqQ9yo62asJMI+icFQ0+YooMi2jeOMTRcx2DQUrdMwLzsfGOZ9VB1IYd1XP50I97aalMvZ+Bo/GZtLhSTrq93rBcjpWNdWxoU08N3vrcT6qY2bLRDb/o2XyMA29p0cy+qKauVoV6+aoKBAM0kr41ikx197ejeDASTHPrLRcFfW+rDJWZIRG1Inog0NiP+elMHVpCh7i3Dq0ThPzKAP7kkyGnxHMtseANjeT+e9TGPROx7RDOra5JfJgv5at4txHHo8l+VAES5qoGSmY70hKOM9eqkjZqGbRVDXdv4bj0j6A3S0C6NI0gHm/ApmyIYTD/mqiE6LJyUqiXtNEFhfGcWVIHKOGiV7dFk91bBJ983WMLdXz8HkqF1MyMHU2cE7U2OkfBvK/G5imNvDzsIGsJ2nUbqvnVYd4/sjSkCNpWKKP4ebLCGr2UPNqnIrSL+FkiJprMV8wRxc1CmUYyycHMG1sABukACrFxwlTX3GsdQQ9F2tI7B7P1slJeN6PY65cxSFncZ5ilpdvTmX+iTTUFXqa//e/A+2S0ZqJnt2SjEIwTtklPbPsU1hnl45dXibqYAN/jzeyO8DITicjNzsb6ZRgQH/BgKlBBj0vaugh+tncFIP3H5GsclXTTvBFP3cV4zqrKbmkZsA0NTdKw/m+KwCPpQEUrQrAZ2cAU6rDWPc8koVbtQyxSOKeXRKtBVN3D1PRLljF6QAV5qIOfH4l0WOLnuAtBsY/N3L0UBZHIo3cb25kfycDcQ0MfK/MxHNAKsomKTQ5o6d6h6j5Z3q+303h0d50/srK5LpwuX8OGaF3Fofzs3l/IpcOntkM32ak0NOA3xED6rMafJtocLIRXH8zmi1fImhRLJjnulr4jJp3P8RMqhdB+k0VwfNDKN8YQJtNARwZEsxFJ7G/Q2MZ/VccG58n438kmf6N4yhtpiEhRcWvVBWvPLQ0tRb+sDKVHi2MjO6Sh2xmPk0Fa+vNs1g90PC/9+lIamegfW0Dkyam89hWXI7ptE7L4E/x+Z2tjCxtmoWLuPfFf+fR+l4+q+uJGZCcz/bEXALEGm3NNcQ9iWVrv1iK18bwr000B/SR7NsTyeT8SIZsj2Sd4HaPOipWhbzCrToYF99QVpxTM2W+hj5m8YzrqMNvog73nUncSNZyob2WLcFaFO2SaGSvp+vHTE7MyaIiO58b/5qwj83nj7JcxtgYqIcB1SADze4YOPjfe9A0NmI10siz40ZaD8nieO0cHvbOZ6CNCUeFifQgE8G3TTSqzOdLVi5hkzXMqq+hKjeWCcpYSlbHIhN76/hHLI3cYrAfH4nsoOD2ChUlF1ScEzX2Y0okG/Qa6gpevSDuPf+RmPVLdZxZkEx+UBIWJ5JZ31rPSb803gw3ovPIZeV5Eyf8THg+NhHzMZ/NqTk8my/u95SRnolGPFZk49Uph/tNxL7a5rFMlc+wOyam1isgrk+B4AYTV5Qmhu038bs2nwsnNFhcEhx2RMOdgxq2ndHw52YNj9pr8NDEsu98DHN6RrL8p5quVWp+XY3k/J1Y+g3T0q2p8Oq+OnzDdfwRK3qzUMeOHzqu99ejFfPNPDuTPkeNBBvyxLw3kRtn4l6CCbd0E3/PMrH/cz7Dr+TT97jIokxRD+Ien80uYN6jAsYnFPDgSwFdBxcSuqQQz/EFrFOZuHXYxB25hmk6DWvFtVowZHmFhkkfNaKONCy20JC5JJbB72I4NzgWrxoajmg1jPlNy7nHcZz+lvy//19qV0dPVWc976YLR3ytp1ZJGhN2CA7xMZK6L59TgwtE3xawvKyAsraFKPMKsA0tEP1UwHRxP0FVhXjXeMPP028JPlrE18IiRvcrZrtNMbX9i7DYUcjsaBPjGmmJnKzFqa+ow35aWhzW0neblhWNtSifa2gosk3K/u81RVr6HdASVj8Oa5GrAzfpKG2qZ948PYlilnh7inlbnML9ogwWxRp4fCuLwQdMHA8qoJPiDX8uLyZeU0ycvJh1LsV0Sy/GrU8JbvtLGBtUQv93JRjel2CnK2GYewmJu0ooXF/MGds3lM+PY6xTHK2mxVGxMo6403GU14vDIkbcd6CWCLUW819aFmWJ7/mWQINPSfzxRPDJdpHbcXrWNEphfJdUljTMYM6HTOoEG5nRKo/afxWwsv5rGiUUY5VRwr8tSxn0eynvV5ay9V4ptXJKOdftHQPXvOPcpHes1pYyYnAp62JLKNhUgkWrYpYtSaTmjgRmNk7kSK8kptuI2ZqWSOrhREYrE+m3NonrU5P5P8yqlZp4nBybZ1iTWdeFAQEFxd67jn3sOvZ2H8fee6+jjs7YxzL23nXsil0pKk2lSUkAIaEmgJAgJQGEACJgoykC+p33+/FcaELIs/dZe+17ScwbqON8to71UXq65CcxcmwKqsZpvDczcCbfgEejdI77vqXbVxNf4nIJa1BAb0Mhg1yK+KvdR/p//Myx1cV464uxrl3CrZolFAQUc7dOMTfWf2bSzg9cSCjkWWICG64lcj4lEWNBIh266gjfoeNgvo7GG/VsLdZzcPMb+lxKZeZoA1U/DZy7aGRwvXTiv6Uz7moWj7+bsI3JZdToAuYmFeKVVETt0Z8ZXVxMI48SPtcs5dfOpWzsVYqhbSk3o0vQ3yrBsWcJqVe+0LSXjiey3qP7dQz11tF+tJ7pVUnsb5NKh7NpuMwwoG1lZEmakVo9Mrj1/C1RrbNJ62QielgO7xrn0XVsAZbhhUyJLsLV5gtDlpRw0VjC4H9KeXKjjOZeZTx1KGPku1IuxZawT1WCIUZHp1p6wvYl83FJGh3XGTgve2v/ysjpz5mcOZJN59Ymtu8x4RxtYvylHC5ZvyNoWwG+1wuZZVdET/GJp8NK6F4gr1Ol5Nz8yqFR33lY/zudMyto2qKCzVMMnEg18Lm5kXXyZ++6/5ZtrUzMfWHiUZSJyBITm57kMGHuO+z3FbBmcyHOPoV8+r0ID80XljuVUGdrKSkHvjJoYCU/kitZK+/ncL4Jl1s5eLR7xx/7Cxg0o5AF8r523S8kNtxKLI6wEqdCrcQIfytx0sNKOD+yEk7XrcTMS1bi4GUrsUt+HdXcWhysthLXs63EB62VaBllJRa9ks+/sBJtblsJcdRKhG+yEq3WWImEVVbCYqqVqFduKfIeWIq4LEuR1ddKBP1pJZYushI5A6xE2TIbcbW4lviQYS0e9bUWh2pai1MmK7E72krEvJTfd8VKTBprJfa+tRRbz1qKa6MsRZ3vNcQlnxri6+waorObhfg60kI4TrQQfx2xEFtSLESH4zVEXosaousIC3FcPue21kJcOWcj9KtshOpdLRE3t6Yon2QtJsj3WppkJe7L9/CrYSV+aW4pCistxLCzFmLDcgvxyxgLcbqnhXjRxkJst7UQScXmojDDXLxINhfGt+Yi6pO56FJmLoqzzUXdd+bCUT5fp9Jc3Deai2555qJtiI0I8rURrvdsRP4KGxF+oJZwrLYWe4dYi6+yxi2yB9t7WooRiRYi7A8LEdDaQrwzmIvFZ8zFtd/MxchyM7Eu0kw4PTYTs53MxDClmWiYaybutDQX3+aai5Lj5iLbwVyk+JiLuBBz8U+suTClmQtFnLmwlo/tS7QRpdE24luwjdh410aM6mMjfPfXFDmrrUX+RyvxuZ2VOLaghjj2r4WIqmkhsu/I11mai+QHP/nVo5pdZtUsiKsi/UkV7c9W0eBgFdqjVfx9vYrdPlVcy6xiUv9qZn+t5uzmn/z5wEzsamUu/Dabi11rzcXGiWZi+OkqCssqWZ9vI/7LsRF+JhvRMNJGdN5jI1b9XkvYnLYW46WerjSwElctaog34y3EJ1nHkXwz8c/WHwxrWs1D+Z7P31eypGcl/274zo6ACprLOfGK/ka+5htObSvY6ClnZ/l3optXMtCrEqsOVQzdW8UIef9Pj1az6Fs1ZT2qGTmgCj9lJTaXKunuVVuEv7cV73rYikfNbcWTChuRGWQjhpbVErUTrEVhU2vxbZqViJJaejvKQtQPNhdpI83EttHVRMyrwutJJQvPfGdrv2/oAsv4paiUSP9SLp8rxbSllMNrSrm4uZTZF0rRvCzlWlUpx53K2NDhK1m9KnAY+51eZvI+TlbSwbOSW/cqsT5VibJeJY7dK1hev5we/e1EqkMdEbqutrBPthXT59sKxxq2ov4pG3Hgck1xdK48S3cr0ft2DRG40ELES+0FzDITzlbV5Nap4kq7SvIHfMO0vAz7y6UUdy3lxPUSWgQXk5HxhSl9v3BT85ldlZ8ZeuMLl0YV8+pTMSk3ShjeoJThf0qPelHKBVnb5M5lhD0pY3laOW0Lv9HnegVTW5bTcnApZs9LSLtgJ/YuthOD8+uIBVPriBlja4vsVbYirlzqv7KW6OtoLQ5bWIv7zyxFgxMWYl+11FqEmSjrXc26VlUM13yn46Ny6vmU4t66lKxDJXzN/kKLJx951vIDndyLMF0uovBgEQeOFTH9qfTTzCLmd/yAjdlHupZ/wuf+F2bPK+aatpi8ViU8WV3CgZASpspdEuJeiuhUSmO5Yy4cKMF7Wgm7QuyE6yM70f+wnTjb007s8Kkj1lnUFv7TbcWSQBuhPVFT3BlnLWZdsBIp3yxERFsLkbhBzqa6mrUTqhhUU/Z3YDlZsk8/X8m9ubSY8Acf+RBcxMMpRXSoXURX10JMQwqZ5FTAjj4F3GxSwPndBYSPLeRvsyLW/1vEad8itK+L2PexiPLGH7g6/gMLPT+wMv4jH2d8YcHiYuLLi9nftoRGY4oZM/IzxeV24lWSnRgua5joZCd0y2QN3nVEmLut2NvMVqib2oift63F8CrpccstxcgFFuKIXt77vz9Zd6GK/45VMnHDV5SHS9kr+7H31GcWGIsI7F/Eyz2FhB8uYPXq9yzc9o5Z3fNofCkXw8xcvEUurfbkcvF8HuMavaeDcwEjFxfieaWQ5ucL+WVbIWeWFqLeWkhxdCGXVhRR8KWIemEfyLvyCQfjR0JfFBFrLKS6U13x1ayuCMyyE/mhdkKzyU48Xl1HfNtvKw6obMTXQzXFsmHW4vQ/VmJtpIWY3NRCiBHmoqJmNXWLK8neWIF9bCmWkg/sD38mJa2IJicKWbTuPX/ezkV/MIeQmTmIKTm0ldew8Tm0GJXDZ8kBn6bm8NtJ+VhKDlNX52K5JI8eNd8xV5XHx+Z57Difi3p7LmeLc4m4/g6/1PfMa1XI792K2LioiKkZhVx2KuTp9kLsLRqIAevqCdff6ooPteVltBO3V9gJ467aonqqrVjc2Ua4XJfa/2YlBg+xFO0nW4hjcocMGW4met+oonxsJZ8bl9PathTf9V94lVOEY5NCcjbm8e5oDn+pTXT9Kxv/yVlcSX6L79Qs/D5ncfJoNlY/sglYYWKWrwkryVbdBuTQc00O+TtzWLssB2WvHBYbTVw4ZyL/vonvPXM4qM6h/+FcTqW+4+HiAgZILeYsKCR/vOSIXg3E0eT64medeuLN9LrC46OdaNjZTiSG2oqZVXKfRNUUZcOtxed/rYRvhIXY38pC2B6Se8+5GrsxVdzc9x3bemXc/LeEY90/Yvm4kHH189jTPYdFpdn80GVSM8vImRVGuo4ysn6DkU1XjQzPNbI7JB2vjplYaN7SzDab4t6SpcJM9MoxYe5mQqPP5vizt9j+m0Fb2wwu/JbJ2v+yGJ6XTUZfWfeSXDrefEderQKGLSmgXZf32J9pINwXNRArf9QXDarrifeb64oxn+TsxNYRjffZipxLNuKHn7Wo9dNKMM5S3JpgIerIs/E9bCb+fF6Fb2AlLWt8o/3RUoKVxWzSFZGrKGDawxx6LMrGcWM6Q8Yb6TTKgNX5VNaokglpmUrlzTR+CzawcKiRqBNG/iwysmZ7Oq8zM8gfloXt5GymvcnCsiiDd7bppC0zktHGyAr5s7oojXxdks6RfzI5/iCb9RNzqL6cy/0p76i7No9LUscj6zUQ9xLqC+c59UWbCfXEmRl1xUi9ncjNqy0sJ9uK0TY2wm6V1NxVK7FPayH6NbQQnyU3uD6oZuPwKs49+s6khmX8Klk0aO9nVogijq7IZ2SliZRWGWwrNzDjagqGvkkU7JFcP1bPxn16usu/d3dLYezXNHaEGKguMxA42EjpA9kDmTPMDqfjtDodc18j5bKeb2sNmBWm0m5VKuNMqWQVpdGgv5Gh89K5s/MtCVK7WXslK9/OoXPbHCz3mpjqUlcsUtQV//rVFUXL6orCdnWF+zU7EVhmKwbUsRWfW9cS//WyFqn+lqLdHAuhijIX7b1+EvCwivW3Kom99pWGR0ppaF3C6qUfiNopGXl0LjPzsxl1ysj81WnUf6hnpDaRxMAEbq59TZZ3AvNO6eh3S8+kHW9ILE9ls7WBi9sNnNQZiG8qz2S0Ef+Rsq4GRt4dMZAgz1k4JnE+T08fk54xR5O4OjWFoHdp/Nhv5ECzDBpMy8Y8y8Q1yeBFJ03ErDKxVM7Ub9/sRAOruqJR07qig01dEZBrJ04k1BGx22xFRryNeFCnpthXLBlaMtqBDhai+SRz8XNmNQsHVlFh/53mlmVstirlaqcv0sOLeDqzgHQ571vNsnhvZeTl0zdM/EdH/zWxdOijZdhrDSfOakm5Gc/3f3XkHtbzoTiJgw4pNEpOxedaGlvnGWjlYaCXPNdVtwysH5XG4ZgkrqzVy9fr0O/W8eaFjsk39FxxScJqYyo7fQxc+D2dr2eyqCmzz5VdJjqPN+HVw4T6vp1o99xO1PC0E6VP7CR/2omT7+qIfXLHtuhmK16esBHeZ6zFVckwoU8tRPef5uLQPTNxTFnF1MRKFJKTcq+V4jC3BP9OH3GxLsKl/jtcHUw4DUknubWBdqf0zB6fSMImLZ8qorj5XwQdJkejO6MltmMC4+R9N3TTk6NK4vb3N/TPSKZragpmF1KZ8i2V756prO2cjP6Jnv90OuatTiS3wWs2muLZYJ3IfScdpko926KT2TpQZumm6WSUvmVhfRPDe5pY+6uJy91NHPmrtngeUVuktK4jnlnVEe0ks/39zFY0GWIrHCSz6atqifKJ1sJivZWw3CxZX7JatctPQiVP39lSyZUBXyn+t5Q/7Is5kFFEVu9CXM1yuRyeTc0LRv4bmEZ4Jz3lq+KZUBrDmVPhpG5Xs75dOPeSo/GbH8uF9Tp2LtKjTdezc1YSF1ck0WFtEqP+TqJwZxLxa5JwyNLTrY8em4463hXEcbRTLAqtloJxsaRcjGe6MZFez/XstUumWPb3cft0Rga+JS82m9MdTQztK+vNthFpZrbialtb0b2/rXg7SfKzsBV2tWyFW4aN2Ck9ddCWmqKgkbX4tZeVyJpvIUbLjKKw/MksyeXL+1YSP7ac1wtK0f1SDJeKaPFnAZFXc3jeMBuxw8ib7qlcL9VxyjKWsTMiye2sZnegijF/qPlnewRrVmpZ8ouO+RP0rPPWMzNDTytPPf3W6NEP07O+v57WA/R07aBnkDxXt/IEwn6PJXqwFosUDas+ajjoomV+tzhe7U8k+I6e+MHJkl+knqekU22RhWN2NgYrEz+CshmrsRFlYTLPyVwX7SfznMxUexbYiPOFtUTqxVri6oWaYtV8a1G71ErEV1kKq98thJ+XuSj/8IOO/1SR0LmSzf3KqT9T5gHLYoLOFLFkRAFNH8l9vCebva5yR6xIxeudDtcJWsTxcKafVNNliZKGZSpa7Q7HoouWdU6JdB2hZ6mT9Bt5XRWy9iodx+yldmfosNmp47inji5TdWQ2f81qTy0Lnmtocj+GjC0xxEzRsHKWljZ2cQS4JOKq1nNnSgo3owx8vZSOZl4Wz5yyea6QXPE8mzeytmm+tcTSgFpi9J+1xLromqLJB2ux7ay1MNtmLRZjLeqZW4sdr62EbpCluN9N+vFTc+Gl/kH3DVVsaFnJ6rbldJlTSkWbYp5cKyLes4Bv4Tkcbm2i1sp0iloZyK/Ws8pPy/nnEcTFqVjaJJzcHBWJ8yK4/ouWnz0SWVGhY85qPY3H6KmToyNJlciugtcst4+n3pLX6Bsnsrh5Il5D41g5R8uHnzH0c46iokEkKaFR/NdIw+c1WgbdiyPyV6l/syRqj07laBcjtoZ0fA5lIe5ks+lVNr5NZF1yxxwcZS16yrl9Mc1atGxrLeonWwn7+1aiwS4rMW6rlbCtsBSPpXd1rG0haslMvvJJNSVDqqjt/53SmWU06FlKUo9ipj8u4kfPQn7blsv8DybqRWWyrcoAAcn8pY2jc+MYmptHsLQgkgnqaGat1dDs31hWbE9k2Ssd1vX1fE/REdYmkeHT4xj7Vst7ey295ezW+hJLxZB4XEbEcrqplqiJMYQsi+Bj43Bu/hHOyB+R+PTUMOmRluKEeCw8dDz/LYmgrmn4yz2liMngYm4WXruyuXlAcmaClVgn6zyVZiX8U6xE0UsrsUnyXr0aViK6qoYonFlDfGhQQyxrWkOsuGshDjSxEJezzcXcC2bC9WYVo25Xcqr0K3FXSil5XMKGC59Ze7MI/zGFjJf8snJaDoU9s2mllsxzP43W83UEZGjpsEZDyGMtYVfjmLc+AfVgeZ7jdZxx13H4gA6nHQmY1Y+lzigtkc4awi9pKKzUMHye1HiWluEO8md812BdEQ3/hTPnsRrFITXFjcJpXxpJX9lTbb6WwrEJDK0leaYwiSftDWyum47jt0wyO2Xz2T8bU3E2s+9YCYcDVuLQH1aidksr0Wi9pbAeV0Pcu28h2d5CXBtjIax7W4i/f7EQ62SW/U9mq8TXZqJdrWpCcyvZWa+C3fGlvAot4dv0L6y0+cAS2yJ+/lGA+71c6kkub7/IxMeNb0n+aaDujCS2DZcaz4kj4e1rHOTezXqm55z0L9sQHdWy/mn/xrPgpJYf32NYHBPF05oRbEuOYG23GMxfajjeTEt+ay1T30h/y43GemI4tZap+dFFTUU/NRtK1BRtjqKpn4ZBfWL53SqRc/v1FF9O5lmegXP30rHqm8Vp2YO0imz26GqIRtdqiNnbaoh6ARZi8V8WYjYWoqrYXMQeNBd+3SVP/jATxcVmon65mej06ScW76r4vaKSencqOJRRSqNnJcw5+plhMtue+FRI+3kFdG+Rx49dOYyVrFn7tuQ9mWOqu6Vz/WgaCTWSsO6RRGhDA7GSvz58TqNvpB7/Eh3txybyw13u+aRobtYI572lmo1/qzBJfxz3TU2t5jHExWuoadLw3kfDTsdoHmTK+lurmV+gYscXFUmt1Hz9rGZNu2jGVWi45BBLZHEi/Qv02G1LJWW3kaPXMzhsl82+wGx2X8/mrpztdVYW4nhjCxFhYyHsZD5ost9cPL5iJrL4QcX4atrUrma2ZTXWeVU8lH5/QV/JE48Khn0upatPCfeufWZKWBFWzoVEWL6nz6xcNsustv+liTHyfeJis/Ds+pZFBiPd0w20d0njzLE0QjpL9uxmILKjgW0vpUZCpRZexPHuXw3Vk8PJ+BjG+9YhjB8cRHz/EPo2kzuyVzhNjTE01UgPWaqhtk8kt2arcZb1ZweraH1BRf0QFV+aqOlrG846/2j6TtEysTCOyzflvE1KYtCWNEYmG1l9MJO5TbKZL3dBZXQ29RLMhUOMuQgLNhdW582FMtlMODz9wX+NqylbL7lN5vLh+ytJb1NJ1S+VNMr8ziCbb6xLLaU4owSP9l/on1LE0huFPKqVz2xjDmZvTGy9nM0W6Yn9RqbTYYKRBHm5FBp4cN9A0yEyRyxP4t12yTdWsTSeJfXeXs2t50HU3qsgd1UgPqsVLDsXxC7JCPVmRlArPJrQ36NYHKfmpV7Fv51VlBwIo5tXKBeiQynqrSK6jpow2cOqrTH4+Gqxi36NoaGeXsPfMHONAYt+6fiFvaUG2biczZZnZi7iF5qLylbm4kUdM9HZqZoPt6pY9LmSnKzvHJhUwZeZX9k/uJzYsjJOLyzj2PZSJkWWsGjDFz6nF3E6ppC5Dd8TXZSD/wsTvUdkEfY0nYkXjbQrMdBZ8se1VkkMq5vEtQTJ3ysSsRinZZ9VDHuDw5izT8myJ95kOHpTV14l7gry54TSokTF8pVq3o+Xc/CPiodHQun9TzBbtwXRsEBJ6yolGe7BxB8PI1z2rtV3yY1zZCb4JZZjAxKpuC/zwMkUOv5mpKAinQkNs+iyMZt1XeTZBFVzuc4P1B7VNP9QxdwpsmZfWbPld77sKGdzozLe3i9lzYpSRrcupfRFCamZxSyt+sQubRHLSgqJWl5A8rxc0r+aoEc2tyPSidxqZHmYgRGSPX4t0fNP0yTGZ+uxuqvHwahhwrIoZilDmLRSwWBnb2bd8ubdPW+GpAbw5rCSQ/ZhZF9X8d/RMJYfCObdSyUdMhS8XqPgwj4FxV8UdN6gZOV/QbTfH8bhP6UWsiMJKtEQ1jyOLXt1MC6JdbfTOCXzat7hTD44ZjPoFxP6gkrmm1Wx1bYK39JKIo9V8v5IBX1zylh1oZS1b0pQNC6h09/FKKd8oaL/Jxpv+UDfLUX8qS1k07QCFnvnkjY4hz1bTLiEZDIkRWbHagPz+v/vd0dprCnSc+GHHpdAPZ/eBHMgTcGLC7LOy970dfBmZGgg9t2U9Gwewv5doSxeE8Q7OyX67YG8re9HaI4vfXxecs81AO8uCua2UeKjD+LwGBV/l6sZUz+GEXKfHh+WQG3Jw4d/vmFIjoHL1emU9c8mK0vmYZld7K9U0vx6JWGn5ddBlfy5sYLNxWUk7yjl5fMSlJ5f6Br3kf/uf8Cv8wfaSHY1JRfyM7eAVZPkDLfMpUuPHPpsl1r57y1nbNJ5ILP/7ucG1O/TyJqZxi+v01icqCdUnm3wZ3n/pgAGpgRgnqpg0kMlR/YqGfVUgY2LP86ZPoxWeRNl5c3oY96cCffhz8UvcRgTyKdRsv4XIdz8quLlLxE4PdFwSi132W+SDZvJTPqH9MzvRpnh31KmzOb1NBOtNpo4N6qSZcMr6fTxO403VNCmUzkj7Uupm1jC8v1fOB34gQmeRWT3LkKVUMir5AIStfnYeOZydkcOmTK//5TaaOmZwYCnRqzqGmkZYGB3eRre49NoH5VGk6kGnvxnIEyl4PZ1BW26K+i11oezuucsae1BfLY7U2o+p9VpebYDffhriC+eNwIZlatkmtTywiA1s6qiyXyi5WD3BJ6O1aMZmYxLuYF/ytM5ciObwLmm/+9z0djv/N7nO0etK4iYXM5H31Jyv5Zwf3AxA3I/0HRzEemGQg4VFtAhKx8z8zw8onOY9dbEHZlnYnZkEi13zX+ZBrRVaQyISyWrdQp7+iSzqiiZMePSqP3AwIF8A42GeXLlpAf2ua4cNrnicc+dWz09ce7kxUdzb1bMeolBnmOjZiEMr6GmpksEqzI1XKyOZfwRHSeXJnG8kYHMD5L3vLPYO9vE6x0mju43cahJOZ9almOxvYzJd0q53rgUJ0Mxa90+Yne1iF6aQkZ2KqBhah6rWuXycmQOR0ZLfr70lhUT0okbYcRe9j544BvcZIafL3XeU/LSyAZ6rE3yqpXC6HdpXGthJHecK9cLnPjH5MYnL3dSu3uwsO4zWk72IbaGgmPdgrjXQ8VCmakvFsRID9fSVvL3BB95Di9TebLZSEhiJg17mxhwQPrYGRM3zppI/FnClgal9KtZyu6CEplVStiU/gnthyIevCtkdoMCbAfnMfllDo4lJgpvZzMiK4OiQJk7kgxsvJlKg7ZJmKXr+OV6Ao//jmPRzDgqXyeQLvfxF73M8/Zv2HbChbyrbvxs4s4keZm/c+fTPm/26wNIv6Dk0c9QFj5Uc9M5Go/jWlY3SqDldD0/3ZOpfC8zVkw6v0Zmk3vcxKXTJhRyNiydS1jsUEL/SyXYdy6ROfcz9Zd94EOLIg6cLsBxWR4Rd3Lon2DC+msWwaMzyPnPyPWHBm40T6VvnSTGhEs+PxdPnRdyT5Vr8CzToJwTy0lzHUGSV76N1/PLIHfaTHInyt6FNz09+He0N4ue+jNqmhLzXa8wzlCzNDOSus21fG4Zz5qPOv5p8oa++w2sfm2k28+3bBhswkL61TRlFnW2lshsU0JIsxJWn/nCyMwP2CwpovfAQpbXfkflqxyO6k08Dc1CHZ3OL/uMmBxkxq2dyjarJK6W6Vi4SPb6Ly0t9sQw3TOSTvpwDAcSWRKfiE0THX911lHq586/t915dtaDAY+9aTnBnxqdlRR+D+ZtbTUZoRH0CdFgERFL82M6RvRK4kBjAz+FkSi13Otub6mV9pb6wel0TjbwsWMJWqsSarYr5kvwRw75FLE8uFDm/nwOSB+tI5k4e0w23gXp7F8kOeiEgUvTU1kxJolFPfV06atjUvdYApbKLC/9YqujivKlYTJbJ+J2P5G39XQcOetJoyfPyY9+Qe8ZPsR886d2LyVcCeZyoQqfqRFclPzoYBdLh8Y6HB/qURxJY1dNI/pVRtanG/EwGpnR3MhQec+nzhXzrFYxe25/otvXIqw7FmH/pIBl2bk4ySzXwMpEujKDDpeN/L3OQHBpCncPJrFnsp4NUtNb9iSgGahld61oYmZKXncMpvh+MHErgjgp52tXDXnP1v4c/OJDQJo3N3O92dbWl0wCabxayZcOIXQqV0ktRzBiqoYtN7U4XEiUGtJTUJqM5R0DOZKdZqcZaOBsYFBrA+Oap2Ee+oktbT7iEFnEpPZF1DxWSElKPn/n5dDW0cRb1VvuWaTL3W9gej85g0eTOL9LT6sCec+WOiLmx3HYWuap3VFYdVOhmiLve74C5wVKHv9QMvO/RMx+85GP+3NL3v8gB18ujfAl66off61X0M1ByfKAV9g3VrNqYAQTB8i56KOlxpjXjMzT0dJCMm2TVPRT0jh+OpWNF5LJdUhi5hc919YU8eOXIobnF3LqcSHlWwtQ9cuj1aoczlzJZmFUOjXHGhkoM5M+N4kbJ/QMLtKRtlZHs1MJ+Gm1BKVo6DgvirU/VPgFBXHkDyX1f1fwrZ+C8MW+6L392bIokCH2AVTXD+BKQCCDbJUcHR/EkElhpDRSU3dBOC2vxXAnR8PjprHY2Oi48qseVZqeexMlr73X02GHHpvf9HzM1+GaXYifdyFvZa9v9yqky+z3zO2YywSDic49s+gsdeVwxoDXrhQ0uXoevNVR0kty/e5EgmfH83mdltOnNHS5FsFmMzWL24QweIKCsMEKDvVSYOgoGWGzPxEqf8qdAoirqyDCVsE4uWvnvlGwukjJvC8h5KxScURq3bBazc/OkbgExdCguxbrh/GcOK7jvLmeoGId6fN0zOqeyLTnCez9+prK+YXYjS3EVlGAS/N8IuXOTJ1lIjU/g1unjARdTMNUnMTUQ3r8uuiYLF/brCyeuA6xZDTR8uJgDMGv1bS7qOJdg2BO9ldwwEaBpZWCu80UhHTwY8AJfxpbBpKVHYj/TgXxzxRkVCrY+Ekp900IhqIwPJQq/opTcUzWcPWAZPpaEdxyisHXS8upda+pWJJIt/UJxE6NI8UsFo8PWtYVarnRpZDttQt5NrCAHMc8GhzMwVPmtpmv0jkw2Mi2wFS8LJNYUlfP+TOJbK2OZ8HGWJLnSL081HD9WiRbRqnRSU+xlDz9T1gg5RYvaWPti+OGZ+za4Y3hhjf/pPtQtjuAkR0UXN+k4OwLBZtayN5PCGLHx1f42qho7Kli7ysVv8o80uBpGMHZYfTurua3zHC0lzUyh2kZvSqWF/la9rSX5y4f83PRYB+mIcdc1qAvoOjme1zO5GIvs7Lfcsk/U9L5YWWkx8hUBqn1DPXVMdGYQP67WIZd16JtpiU5KoZ7pWoSd6poNyKYmBwFwy+95EGpN4f+8WAVbjTzcKLBWLlD7z+n73XJmDN9ODPSn6p2CrraK/gjW0G/90psSl9Rd6mK6zI3/xamImmsirAGobR8LGfETeZN/1BeLFNztGa0/H4Nb3prmfBUQ3RkNM01kaTfj6KsXzR2SQX4ryzgXcA7dr/J4VS5iSsts/Frlk5ohoExP1Pop9LzfoeO4k4JtJI5t2ysFhe1hsiqKHbNkrMwLoy8y0pC7QN56eWDw34vbrRxp7qNMytnOTBh111GTHciaaoTjX44MfrAE1zC3Djw3p26o71YIn31/Ccf2BKAZoWC0TWUXJXnNXNyGPfdVMRHyIw8VcW3Zq+YrlCyO0tBu3QFCwqV/LY6jJvRarLmRLPnfAznu0XReLzcl3lqGrYK54JdOGeCC7h4Kp/oSbnkL81hX7IJj5IsPtims12y8uRjKTQL1bNwio7nUsObFVqa2MrzaqQhoVUE7aRPta2QXt9JyeE//GgU4031Ng/aaV35VOhImeEuUzpcp3nGFaq2XGBB0CVm5l7G4Zg9oedvs3nWXTqfdGRGHRfW7XTDPMSVCTlOqJ858k++A/ndHdj01oHIREe2rHfC76EzjSUTxrZ1Z/odDzxnerG7jg8z+/vy7mIAx/wUNA2XuXlEGOZeKhrNVvFk/CvG3FQy8HYgA3/40TPbj61tpPcMCqL/MZlJ3NUMnRyOXnrA9oZqyrqpKZFsE9VKTY/RedJHcjDrlsPcABNr87JIaZHOsVADA+6m4B6pZ7PQcSYvHgcXLd1lBp5YU+75dDXLzqvYlBqEp5yz4wd9+bW7Nw9Hu7Po0BNGNnZk98E7TOtxjYA/zpE745zkx3Ns2HCZL4evcnbkLar33CVL60jHFy50WORG30EupBx0ouZdR1qcdKDRy0c8dHlE8kMHfOIdaXbeiXudHqP/5srBVe7MbfmMLA8vnkhWfqzxJUF611xvJaZ5YRxsIWdj5Css3JUU7Ayk91pfCib6kLDdh08LX+LSWkn+jlA2v1Pxs52ae5JZtC1V3JigYoBahXWgin6luWTfymHkF6mZuybKqrM4ODKdOVkyr5qlsiVZT9oMHZuuxvPhnpbg5xq2v4widZuaBp1UvJCz+miMgocvfBh82YvZH9xY3tuZCwMcuNHuDr8Pv8roZedYOU72Z8o5Kteckz29yumBt6i36B5rTY74rZa6OeJK9fzHjOrsxO0fDgSefMQ4xQOa75ZXnUc0CnfAV2qxg5yv+LVPqTzuhoPanWN/vKBJoDfvC30Ymyh9vVx6+ZtXDJkSgrWLktKkQOru8aXxQm96LPXkYoUnB/f7UF9+b6csJWMfh2LYH8bxeqEkzgylxs4w3Gur0Nmq2LAplw+dcvhdaqZMZo4vIpsOR9NpWc9Ip82pVOfomXpZh1HqpuZ9LZOOa0gfHsm5aWri/cKIvqfku8zc9/+VrNLOi8yvbmT2cubgPw7s/vMOGw1XyVt7jodzzvHf/HNErTvHudrX6PjrHXZ+fsD1DrIXy59gVviEel+dqHvZkdSiR8z/fp8Zd+9JbrnHkA/3GZf4iE3XHXF65ESJ52PsWrpx4Yw77fyfYxHkzdWnvuw4pqCLnJ9/WgaRfEjJwveB7O/5ktcp3nyf9pyb4z3Y+MKDaTO8mTHcj+MpCoI9lRw4EITLwiCOugRxu+AV7ApjrdSejZ+Jlk9N/HnKRLLMx9E1Mxj8u5ExGalEf9UzTGaTcbdes+yx5M+1GjkHESwfoGZFvzBqnFVS4RYo96vUdKgna/u6s2rPY0J+d6SJ9JLHedcJ3n+VyW//I8PpImtbXOVI0xskTr2LbqQDT3s6cWS2M4YBzixd7sR/VQ6YVTxkW8/7NJpzj++O92j51wM8Bzng9cqRPtFO7JvwBOVmN1b9dGdlnieP7vhwd6z0miIFX9sraWquxGJLIBW2L9k624cH9714MMkDq8nu3JNZZFLJC0ZF+lBXMs8LGyUT+yiJXaZk5BslihnBrH4TSvOaYbTwNdHigWTckyZKDNkM+ZTB4kNGKmZKzm+TxF6jjm2xr9nyRPLtCA1lZhGom6tpvlfq76CSzH5SL0d8qBXjyaut7izr6cKcKU70nfQQ08y7vPC9he/Ja3wacI3+Q67T99BtZnWTWqjrKHe8E8fuO7FC7thVvZwIbeNIeBsHprR/RM+bD1GMeMSyBQ6M3+3Ip8lOXLznzL/WrugnutOr1XPaS99XHnvJpnkKTJ9kXy4oeHYiAOs2vmwY78NwX2+WDPbkit4d0zs3Rix1Z9OdZ3y19uHY0QB6XFTgJl+z2kfBiitKdBuCmD4pFNOcUMKumahzxMSGCpmDCzJZ8dxIZ7801i5Jot23/32W/TUBsievLSWL3Agnv0JF9sNXjPzfv7umBzDNyQfxpxc109wJs3Sj3Qpn7sQ54mjxiKaZd6nKv8ORVXcYeEf6cdRd5useMSnBkV59nXA87MTPi05EDHRikr0jDcscJB84sNrbgYtDpT6qHTH5O1Gv2WPm9nTFbZg703Y/Y8xSb1zl7GyWWm0ZL1l3kELq3J/mCh9W+HvTaaU3jR97Iaqe4TDNnS3P3YidIL8eeEYfD28Gd3hJ/sxAGl0KZJjUzYWlSv7rFMTKkBDJFiEMvWDi20ETZ+uYqPHgLc5xRhwtDax5mcSLpnrCfkkg4bkW0mOYtSicBgYVEzJC+LRXyeqsAOrl+OBU4cXTUx7YWLiT3skFpY0zx2s7sWi4IxukV6wIe8jBoY94Jut97unIr9JT6i5yoobsx7ZrTsze6UTBWCfOyscLpWaMW5xYrnYi+ZYz6fqnXJ3vxsAwdz6tfM7Ixd6kWfnifTyAFVsUVN4MpFfaS5ad9qHU14uJt17w+Opznnz04P5edxp9khpRuNG9tzv7a79gVZg3eX19OVzsT4m8/y2+gTgNVpJVK4jRB4OoOTmIgedNOO42YdlA+kudLBYlGkkSBjYPfPP/ny9oviOBzqFaEt/EcHpiOG2TVfRICWGX9JTD4wKJGefLpOfeHNv3nKOP3PnLwY0nhU9Zu9aZzyedOD3UifPWTnwzd8K1nRMWo53wlT3occ8JvYsTc3ycqBXqxJB4J9oUSlbFmYBtj2kte1v505Uev7nz8IQHB5Z70v2MN31H+TD9qi8jrANIeOxP7HBflBN8aFTXi3p9Pdh5wJ2na9xJkj0IjHcj8rQbB+XVeIY7B7p6sbaGD10X+XJvnD9/PQpgclAgvwslZ2oH0eWE5MQ8Bca/TWzuaOK3bZLp4o0c2SbzdsQbIlfouS/z0/JELb1KY3BcGc7aMhWHXr7CxVdJP0sFtfu/ZMckH+5N8sJT5cG+Re40POvGNqMLR3Mec2GhM6HZTnzSOPFM+uSON07ovjixpZ0ztdY4E/7amYIjj5n/+InkVReaLHbl+2Q3rtm6M87Wg+uLn/PxpBd97nnzKtOb35r6YJL80UfOa+MtPmQf8WbpYk9OubrTOteVTiNcaXPcldkBrvz3xIVHC55yIvkpBSOesW+iN7Nlrj/90ZfLq/xxyghA0UPBSdmHlheDqP6mxOWDgjM7TOzARFtFFuY5Rn67a2Dl4mSa/+93qikJbMiSfNtLw+/KcPr+ombJ3VDGfFQyPEDBFD9/5pj7cjrEm5urPCm86CH76c7ZJDdKql3Z29GV4bNcOL/oKebXn/B9+xOulj3hx9enlHi7sE3ev32oK38tdKM4143XG905YeVBbKNn5Ea/oPs0L/Y7eDHwiRe363izY5M34ndv6t32YoDsw+OXHmQsd6eyzIWhE50ZFOvEB5P0qDrOLMp1ouVKJ9b0ccKu0htdNx/mNvLl5w4/xg4PwPtiII6yfmejktkXQpjkFoziDyWLtphIHGqi05ssNF+NDHxtYDQp6G7qOWSeyDOZTw8t17BpRgT589WUbwgjY1sQZ9sq2b8wkESTL06LfXA56s0faz05Ipmz0tqDd0/c+Y47c/LcyL/txv5lbqwd4YZxlRtzndxYWOCGQep69GF32hrciV3jQccc2QevF8QEvWBp2xeMOP2MlGkedBgh6/7iwYrtz9hz34MJ3u5c2iPnorU7ZrLnBR+cCPrVkVNvHAh778DlQEc0Hxz5Q/+Ivw/7szr5JTM2+9M6P4AbRwIJfK5gkLOSjwlBXIgMJS3wFbEnglhVz4TViiyavzWSk2+gZqdUhjzXkzoikU5ftLSYrSFtWwQ99qixnKii/tIQjmr/9zstBQl7/cmd58uWzj68+subfkO80IS+QJXxjHZeHmxt7MHQWHeyA9z5GOxO8Rt3zpe5Q1cPajt48PWtrDXpBdnenvw63xPfJs/Z3NuDyyvcqXnFjZ1fXPlzppz/2u5kyb5+93Oj2w5Xis1c+XrOhV1TnVm82ZFL6x4RaXxInuMj/N7IPjxyZP+ucFKuBOH/rwKbvQosdynorldQkaTEPSuIOVdDia4IY1JuKDlfgthiZ6JW+Vss1UbGphs4vjWViS/0ZO5LpN43LeObaOgREU7qPjVnXFX0GRNK9sQgmTeUJAxXUC0z+bCNvhTjQ50ob1SDvHkwyIue+udov3lwTu3BpPnPGN/zOe/rS29PfYHxgieBDb04+asX5YGeGAe8wPWMB4dXuqMZ7EZ276d8kD7coaYzRdXOHHJ3IX2jrL/qMXVnO/FLFye6r3LCvJ68kiTvxzwi5eEdgl44ovJ25LoI5/yDMDr9HkREqGSleCVXugQxrjyYWSWhXBykYv0UFU7GMLJGmmiyMYu6wUYexBoImp9K5D09ey8mMrxCy+rWGv60lTtVZsUVbVQMPhNC/w9KJg9TEqlVkNVBwfIKfzL+8JWeL31srzeTTkvP/8eDtS7u6MyecdHFk6QML0ydvLEc502ChTe3EjyZK7nb8bIHBz3d6dPUnRb2rswIduZEXblbHjkwd5EDLbIcGVvXma7SZx2uOHIj7T5uZ+/TZ6wDrTMcaODrQMlsybqjHXlQy5HxF7R01EcyT7Ki35Ewmnx8xeVvMrMbXxEdFcbhJyo+BqmwOKvibQcVioEm6lpl0UX7v881G1gls9yKk3r6/pHItjiZce/EMMlfTeoMFeW7QtgiPUXbXMkMjfQXlYLUJwq+fA1k61M/Xs2TeUnml36lcsbvu2EpM96pfA/CQ70YfNObwy7evB3mzf62ngz3lrNg7y45xY2W22XeTXVh7U5naigdqVP/Ab3q3SOq8i639z1g+UVHZlc48s3PgdGH7Jlx0p4eB+3ZMfgRba84cCrdgfCOjjR+pmVVew3LJoUzdZgaK6WKaXNVZJ6Q+Vfm/Byhxq1KxUp3Fd8XqAguzcRc6v6wq4HueSnk7NYzoVkioTK/1v8jitoyn6XGhCK6BzH4uoKWNoGUBkqecgjE9UsgP2soYFoAX/v58Fb6oYPkmLPzXen1Uu4t6WPV5pKDLntj5+eF2UY5DxXyjM9Jj/ziwg/1E9RXHuPUxJlG+Y7ooh9iNfIuU2OvYRd/DduKu4TXdWCOuyPudR/xUdY7fo894w7Ys2+ePZdeyoy3zZEjk14za2ocIwZqCdkYzesj4Tx8rGbOUrXMjmpcI9TcPKVmcWM1wa9U+C5V0W5kJob1Rg5cNZCmS+HDVD1/zUug8SotdbdH0PO1iox+Iah2KPniHMiyrv4oZr5kvcxB3zsGElwdgKO1H0WfvVH/5UmJvRt2KhdymrpRPdcDv8VepEzx5O15+ede7oxo6MrLp85E3nHCQTLlYZlTpqQ6MqSHA49H3+Nl2zscvn6NExeuMcnmHnerHpF0xpEFLR/RtYU9fUbZ808Ded5JNzk2MJbIhwl89Ujg2IFY9qg0dNgUzZqGERTMD6fV0HB8H4Wz5bdwxnZW8+qlCn1qBie7G2m5x8D+wBT6SWZO/BjP0k5abi+MIMdFaiQomCnjlNwfG8hg8wDEGV++yrpfS+40FHszzejNloOepDfwoM8DN95nufGwowdzHjzDq42c4QbulBW7EmByZnaOI22mODAq+RE3YhyIOezAw78ekplyly0Db3Po6W0a9L7HzTqPaN7UiWYKR+y9HPGdFkvz9f/7fyB6KmbrWdLgNYMl19d/qsHfIoazy6LwWhHJiOlRVPWK5JGTGrOrKrbXzqBZkYGXGwxY+6fwRy09it7xLGqtxbUkkvZd1FTvDuV6pMyjGxR0aqGkyZUQ5rbx5ILc3x1kPlt9yB1/yRsbJIdHfXLl3W9POSTzYZctDgx8fp9dw+/xYtZ9Njx6RLsvDyhMimCFzCTWh00snmOi53s9gRkJrE6KJfeclrIkDRE2GnYPicGzRwwK1yii24dz4JWBS2sM1F6UQly+zLjr4yi31lJjUTS+t9Ssbqji1KBgeico8eoYjNWOMI5fd6N0rfSTCFeGLnOhd7zcC92ccJ79iCmH78lMdZcjZ+/QboiJG8XxXNxgIuIfE8/6m9g9WmaBj4lEtk9AHR9LkKOWwzW1tN+tYX95DDmzool8q+aeZKF/mxv4u+UbyvboqHcqlvNKDRVToojxVPNJ7ou8A6+4TggdOoZxdLwJDyFr7y2Ze3I2m4an06SbiQ6v9QztpWdDgo4Gv+nw/PGaH6PjGJmp5VSeZIp/NYxvHkNbeV6bolO5dkHPkPxEOmRoMcldezIrnKApav6eFsbvPV5h0zSUe0NVeDQJx885hhlr47iXl0yG3NvJtWTf5xixfGdg4YI3VP6t5/p8mQdX6VlZT88vE+T7+yRQdDuO/P5a1nppuH7JQHztN3j/0HFubiJ79mkJqBHDnjA1o3VhPCwLpnFuEMpNIfQpCMOiTM2yvhqi5aycM8bxZbrMnB3Tmd3BSJ0hBj7LGs7ffUOtI0lU3E7izfokkt7p+ZGn490CHT1cE6jYrUX4aDD/Q4/KV0fA89fs6qNli2MU10epOTz9FR8kd4c+k1kkLoihd8JoLLWQmKvFTScZJFJL1aJYut9OYIXs74PCVFr1MeAbnUZnzzSs01Kln6fyZHQqiU9TmFD6BhdkL9x0HLXQEdJZT15CIieaxiKOa9A8jGR7hoo6XYOx6aJkeS8lMX8F8Ut6GIubqrkvn5s1SIfoncikqwlkdk0kbqiO8Vf0XDjwhrR5afJ5Aw6HDQy4YaDeVjl3Ewxcr2Ngr0sauZ6pjCrUMzxUx9yaemrpX/Ooq5YHQTFM3xxBXjM1Cw8Es7eVkl1NlJz4NZj301W0qpZeFaIiqo6SpY0D0MjLs5WCl3Lnpn9UkTo/hqk/tCz79hpb6YH742Xt21J4cVxPy3Id0wp1XOquZ8GvSQw1JPOL7M2+ywZ+qgwckBpp0cRIp05GEr8a6HTGwOWeBqKmpDHwUxL178VyJUfDyvQYlm6KpP95NeslL1tK1quIVfLv+xBGSG740kBN8UEVJ98HUTpe5q5JAfz9XkltyRh1Todz8LsGj6DXLL+fyPU+r7lxVcOga1F4+0XxaIeGQutEwm2ScOlooFZnA/XbG1iemYZ6fDIT9yfhfTCJ5fZv6PYjlWb+Ul/rjBy8YGTnZSN3woz4t06nfqGRc/OMvPcwkDHWwEH7NNq0jKVhmIaA8Rq+OUZza3U4r2JVhHmG0u3fEIZah0nuVfG5t5pVGhUGybEWkglXjQ1iwfIQZhpVLL4SjfllmZFXJvLbGB3WoxLYPEJL36oYfv6uYWbzWAjX4X43lQkGI0lZ2ey4acJ9jYkXd99yYIABk9Tlkr4GinoYaL/AQIfaBprbGXgjz8FvuZGbW9JxyM4k50QWybuy6NM5iwfr3uLZKYPUZUamHjVwpJGBDbny/S5qWBESQy3pnUdPhdPlnJoOkSpu3/ufH6iJ+V3u9BpqkpzledQPY/arUC5IrvlH7r7fPsYw1k0yQVoivx7ScT41kbUf4zDUjcU1L5YpDxIZXS+JwecMbF2ZjmNMNpnHTQw7bWLOimzuzpK9HW1A97uBObLHbv5G3B4a+V2eQfbOdLS137L2RDaz95t4+szEQJm17T9lY2+bTdNGGSyuMvBui4HE5lqypI/OOaAhqK2GrR+jOdUqkk0LwpkYoObKKjWGJWr+Gq6mfn0181NV2KeocLdX880YhequhnrOWp4lJf7/Z1/vLNSRJdm8pFYiC7ISmdBFz8SsZCrrSH6fl8HNk9lMWm6i43kTk21N5NTLlJnVgNcqWYNZFgWxWUxeko1jWDblC028yTMxq30OX3/NwdghB8cUE0dmmdi+LQs7DyNhkg2by7PwjdMw+7kG9zMaqiw1WHlEUzIhkq2SNSedUdN+upq39dTMraXm1Dg12/aHM2VYDDfUGkqjtNTzTWTvPR07N+tYUJzI/ho6Wj/V0WuP3E+NUymuaUTzVwYL72UTM83ET7lbJ18wMU7usDs2Jso+mUjqkcOZwzmcdsqh3JiDT7dcnJbksn9FLo975TJYn0Nh4xw+bDdxtX0W0ztK5hmnpVzuu2ZVGhb+XwnnHdfk+f19AgYExFm3Vm217r1H1fflXnVU69572zqqddRZB+6t4GQoAg6mQJAVFEhAIQGFBBkJKktlqUyf6/t7/rhfiTG57/uc8zmfIZIsDb+c1ZBijsOxTyx36jzne5qax1vUOPylps5r6ZFnPmd6ZixT9mg4e0jLkO6JTNku8TNLx65/kng5JAkbyamDnPQ8ef+aZjI7f22dwY558n6zTaxuY+bflWYqdWa0Z3N4vPUdQ03v+Ytcwipz6bQ5D5/YPGzK8mjxKI8mp3LpufMdMYPNdJJ7tGxsFqaJ8Rj0WtQXtCyYqcUyQ8OF6RqsRsXxuH4Mh0c9x0f6vc6zXhD6NJb9OXGkPdHQwEnL2QGJvDmtw1f2dt4UHeXNdYxx18m8okeT/Ia2cgfP/55FdJWJyN45BF96z9cf8ljwJo8J/fP571o+L77nY/i1gMw5BYxcV8CkPwoIsi7gw718unvncfj3d6gammk018Rtq1fELH7Jw1EJ3Owdz/JtWgySA9vPlv27HcfNxXEcvxfHkcEa4iWOxqzWYvN7PN0nJrFEq6OlQs83Bz0bf5bHbD3DpiaT9TqNVU7pREscN1TJeWa/p+mwfOxL8qnqX8CLPQU0HlkoeesjL7t+YvKGT2z48pFtrwslFgqYFpbPZLt8ehbm0FRt4tqkJGZI3vXNeIXOPQFjejxNO8fT/52Wjsky40qN7Zyu5UyteJqXxDNjZCKxLjraLNETKvU2oEbP2fPJBG95jVV6GiXD0ll8OZtuD804a99x93see7oWsKduISt8PpH6bzFNx5eQcbuEjgElLLlYwr7hJZxeV8yJW4XsiJf9HZRPWRcdX+11vPo3iYnDk3BolsQGqbcHNiRyLDaRI8eTODxXR36Rjo/SJ7nvTcZbep/dHdPo9TyNM5skz44wcvZGOpP6ZDP3sZn00+/5YpvP+N8LMLsVElxdxI6HJfw6q5RnD0oZFVvKzMOlNP5ewvHHJbj1LqHA8SNtcvL5tFxeR14vcZ6ODqt0NFup48VFHTs+63CQGptlTkZEvGH7zTSq9hk4iJHyB9IH1U0nsvZbfjVmUr+ziTOhZjZ9fs+iBflUXChgUJtPqIzFvDCUMOFhKS9bfMVrTDkXJ5UzoNlXEvqUcvBMCb9vL2F2iI4H0rdcGSw9vOz7loWv2TA6jXLJxYMSDDj+baTNl3TWdsxi7tZsDqZkY5K794O9maE/5bD9wQc+98pn45ACgu9+okHHEpZalWL5vpRdPcpZWbcSzcRKvvWqpHl1OaEhZVjVf8PR+mmMlpq8KkN6mENGdpjS4VQWxxuaeHpb8lGMiaQKE/5HzVwc9o6v13LZ0SUf66B8AksLKNpSTG1VCT0WljK14TfOU0lDp0pGnaik5EolZyamM/hhBm/N2ZyLknqRaqLolYlio4m5/SSnHcyhrzJXZuM8XA/ks8SYT+/ZH/FpXMKe8BKG/VnKJPdyDu+sRHWqkvhwpTgTqhRpgUrxz2OlGHtPKYJuKUXANaWo5aQU9a2shb5IKVYZlWKNVimco5VCGaYU5wOUosxTKa46K4XfKaV4dlQpCg4pxdOVSrF/qlIcPagUSx8oRZdnSrEyUikGxypF5+a24vnk2sLutLWwrGst5pcqxeS3SvFdntdLvk91XylmHVGKl7OV4nMXpbCvrxRZNkpRZKsUJ9JriVeutURlRi1R2lMpOq1Xih8dlSLzhlLYuCjFwb1KcWWQUnRcoBQn29iKXm1thXpvbVFnn7U4X99afPysFC0S5T3L+10tz11zvpY4ftVKOGZbit6XLYXdLkuhX28pui2xFA1nWYra4yyFZoyliFttKWaHW4qOq61EzpRaYu6YWqK5t5VYu8dKFHayEv0GW4rloy3FL2624tlJW6EdaytqN7AV71/aiEeLrMVWhbUYKHtW0E4pNqRYiTsxlmL+Okuxu4e8ZqVCXNUoxKXbCvH3foVI3aAQLmsUQrFFIZodUYgjXgqxQ6cQ3T8rxGVrS3HYwVIcsbcUro0shVUTSzHS0lJc/64Qgz7Iz5UoxOBgWzHDz1Zcu2Yrhghb8d+s2iLzjrV42shaPPGSvblYS9wyW4qiOZaidblCfJTX8PtqIe7XsRCTRA1dF1ezzr6aO/lVvMuoIv9DFeNsqmk4r5oXrWqoOPmduCsW4jdrhVgwRyHqXlAI16cK8WuiQjR+oxBnshWitqyhtKmFsNTbioJEW3Hsha3oF2orvh61FRWRtUWHNGvh2Nla+LkrRd9+tcSX25YiRdZSLs+VdtBC9KmpZtr3Knadr2Jn3Sr676lky+cKkk9VcHZBBRFLK1hytoKfiisYsrGSoemVxI2sooN8f9DLKn7pVU27KTUkjrcQI79YCPUrC3E4v5oW8u8TAyppV9dOJGbaikZptmJVsq3YGmgrGg+2Ff3n2gjXOdaifYRSzKSWqDpnKZrUKMTYkQpRT13Dtooq6TGryBhXyZRBFewU31BYfaGkSRm/pZQSGCa5MKSUymelnEmUHFFTyptzZWxq/pXxc8pp92cFNgMr2ZpQyT+jq6hzuorYS1XE/VrFgtRKeh+rZPoflYz9017YR9uJH8fZibbfbEWfLFvR2tlWBC2rLeaftRatvkjsxtYSP3hbigESD8VzFSL9TA3zHlRxJEju9OwKmlt8RfQqQ+dSipPkRBuPErbUFHNzVTE/NCrmjrKYkInFFGmKUa8pIaW8hPLVpVQHlErukJ9zK6O0zlc+FX/D5ms5E47K/r+r4FNreY83y+lzr4wGkkeclQ5ivmcdkau3F0cu24n6LexEM9nbpqNtRViFtZjYx1psW6cUl1paCdNAS3HQRyGCFRaiWOJqz+dKkiZXoJ/9hfoRpTRsU4rPyRKa/lVMrPhMUWYhP38t4FVEAaVB8vFFAc9yCzg5o5CoMx959PEzL0YU87B+CatvlmAoLsF6UCnH95TKHpdye2IZPbd84aK5jKsHS9G/K6H+uRJunHIQaYscxM5aDuLWV3txba+d0LSxE4ee2IpNki+GH7AWvialsPu3ljiy21J8LFOIF7kWwnVjNZ17V3H2f981NvYrycGl6JqU0vus1L2LRQyz+UgHvwLWigLaKAroc1vy7o/SBz3P47omjz8G5NNEauOlgwWkphawvmUhDx8WUu/oR4qOfKKJ52fmXy5ir+T/W2tLyM4roXFUCUl/lZA7qISe1cVcj3MQUX4OIuM/B5Fp4SAebLUXAWvtxFkrO+E9z1YsGCAxLKxF6B6luPWTlWja21J8eKgQwwZ9x01irVJib8Qf5SQ2LqOT7Hdf1xI6exdx/VQhf28u4FYTqXVO+STeySPp+Qd6u75jolsOCxfl0PlyDic933FoeC7DP+SR6JPPrap8lM0KCO9SQD1Z95JNBXQIlrX3KWT98Y/kl35m0rBirqwvZsHaIr4MKeRuz7riTZGDaJjoIDyuO4j6JXXEql72QrHQTjxNsRWhYbXFmcvWYoaltUgKqCU6/mMphNJSeHdUCN/11eT3qULhUMmFo1/QLC8l/0kJX32LiB5TSK+RBWzwyKeNvH/70x8Y8zQHN4OZpNNm6iyWvni8md+nm7GT3n+xfP24aw5Rl9/zbmguTVfksqZrLm7xH+ip+0DujlxGzc+jbE4+QyYVUNVPnr+okMvzCnG1LyDfN5+BooE4mV5PWMuazhY6iE7eDiLyex3RvNJOnJlqJyIlD1ctsREjx1uLz1JTfbtYibvdLMXJDIWwOmwhoiJkLXmV7LWo4I1VGVslhusuKOb384XcdCggW+Jm67D3NEwy02atmT6DzGypNHEkVur+LRPztprQrTdx0kXmmxITLaX+q3eY2X3VzIiLZs4fN/PHVjNxC810ljWHyFzzbGUO2lbv8Zdefcwp2atv+bT1zsfiRD53tzYQpfn1Rfb7uuJti7qi9TMHcczGQXx+aSf8BtiJtz1tRck1a/HFxlpUJdQS5fssxc2GluLhRYVofb6Gx9uq2C49yva634g5UMr0D8UcSyxkQ1Y+33rk0s4yh/l95f0NMBGizObZ0CyqsjKZuz+TOQ7S833I4GDzTG59yKRVo2xeDDWxQfql1XkmZieamDLRRF6XbO61z2JIcSa8zKLWy2zuZ5gwZJupafuOS6tziZTeJ1GRT7xPLl4LGoiZjRqIWt/qiagxdcW65w6iW00d8eq2nVj9RerkpNpix2xr0UYl/cR8K7Gkn6XwNCmEfZyFsFBUM+DHKg7HVRC5q4wEu1KuGD+zaWUBXx1yuXzPjE7m44M1WdRTpbPugpEjS43M+N/PBI4Y6XfCKPO3kV9l1v+jysi1nemcss9g0cks6Rez2fYoG5/zmURvTOeoh5FFZ434PjXyrWU6wQPesnJzFk/kfBtkmLlneMf37x8w/fyBpQUSuzcaiJt7G4hL3RuIwPJ6otPMusI9wUGMUNURFtvtxHgXW7G/pY1w+tla3G0uvd1JS7FdeoieixTiw+AadMureHmmktH1v7HhSilDd5VwX1fItSv5eBzKofl+E7u/vkWnMfKvwUDR1TS2NUnlxepUDKvT2LfAwJBEA3MLDYyrNnCqmxHdNSPd+qXTreNbvOX928o6Lk+Q2d/dwDT5+R+aptFEPja+YEDjbmRUQjrFj7PYWmQi9JccetbPYbWlmUNuEt/zGogG/RoIw9P6YlWzeuLz0LriQ7SDON6qjrCcayfOjbcVEyRPPPqoFAufWokNUl+2BkkP5PWd34OqaPq2khW+5bgVl3JCzu3SymIOXypg6HqZmTeY+fAykwtnjMxZmIZpUQpnjTI/7tAT+J+ezR/17Kr/mqbuqTRZlsaU0DS6jTbIORqo18TI9cVG/tloZE93Izf9DLTNSiWiKpmRjZKxbpMM9im8I5Xu8jNjzUZaT8zgoimbL7XNjH1hYqbEzPU9JpofqCvmd6sn2sv6agdLDpldV2T/WFecv+UgOgyxF6072wmLstpi/XprkXJFKdyl5n+tZSl8FQphPbSaVS2quB1RwcKcMpZNK2XHOpkNXT7KucncpnlHI3mNQxlGWmSmMaBPMoeX6TgyM0l6JZlLnySyUub67jIr13mj50V8Mq3CU/D79ppZbqkUNjZwQGXA7r2BIxoDPs5ptPw5hd9lf7Lf6ahzS4f2rQ5joB7PjGR6qlMZ5iD74ZpOakEWiftM3N1oomyhicwRJqbZ1xVL69YVoxrVFd0a1xXhNnXFkWIHEdTIQVw4ZSc8K2xF2xO1RZ+x1oKWShE921KMj1aITX99J/VIFf+cln5h3TdO3ZdeQWrjjB+kHj4voEutfKZ5m1l9PYufGxsJd3rN8z91dIyOJ6mNFlGpodZaLd0TEzjSWIdZoSd4pp4WEXrut0vmUVgyLy6/xtE1lRNeaWQcTiM44jX/+OhZlahj5Ookjg59RZualxyySWK8q8yw1smU6V5jN9JA4OB0WizNwsvBxL5GJoK7m3BpbeJVmINwDncQ0/wdxLULDmLVRgeRUl5HtB5pLyJ62Im60nsG3rAR9Zpbi/hHtcRkmTXCjilEqK6a69Ifpkq/tb3NF/6YX0qLCSV4e37kxawCyk/nssjOjNfNdP7zTKOOVs+h0ETKm2rRVj2nZ4GazfkvaDRLS/bXl0yao6P3Jx39O/9/fOd66nlsm8zRK8kUz06h++QUxkvcJvXUU1KRxOK/EuhbpcXtkZb+P8dToXjJlZNJ5Mq5Lz+egnNSGt1t0zn3IJM/NmZzpzibte1N1HluLxr+Uke8q1NHnHaxF+UD7EXofTvxepidiLW2E59P24pCtdSNQqU41ENqh9zX8vkKkTG6mhktq+ixsgJPUUZ36VcvOBbz04cCfNT5rJIZedcCE6N9jTT6kMpMoUfZ7SVmn1j+fRRFvW+ReKdFsXVzDDsuafm0O4lRgToWvdKRY6WnT3c9fw/U4zNZz7W1eqo26OncT49dlI7lSxI5VqqlyRcNt05rKHDT0Gu9lspL8Uz9kEiTWXr6zkjhkiGNNY3TpafLpK3k7C2x2Uy9n01L6c2dim3FXOl7QwfaCYeRdsKpv50YW2UrIlW2oo2jrTgqM9i0Udais0bmX18rMaqnpXgyWCGGtqrmnMw3dRdXMLV+Gedal7K6dTGupwv45p/H/ngzv63Lpo+3ka2Zqaydomfv53jqTHnOlkUq+i9XMXy1Cs1FNRefaTj1LpHf3XS089HRQu6mzyMdS5/pUHvquHNBh6XEbY788+rvSfy3NIG10+WMu2oIahDL4egYShbE8TFXw7qZ8aQYEimTvToRlMLOTgY2zkmniV0WS7bJeR/IpnJpNm+SbMVhefTT2IpmMnMuOyS9gcyc4wJqi89mGxG80EYE7rYWwUpr0emxUnQdbiVs2lqKekMVwq1NNYObVtFgbwXpzcvwkl70J9tiTjkWcHtGHqcizPTIzaZgfjrldgZGNU7m8+l4+oRHY7NSReh6FV8Wq8hxUmPdV8OEXXKOGh1rM3WcPKrjcQsdEbuSeLIjkc3ZryhfnMjAkUkMsUnkZP144t5qcP8jlppb0VxtGU1wbDTTD8Zy1qxBtz2efpOSGOSh59Hp1ywLMbDzWDr3s6UnGZzN8ZnZLE6TOfZbbVGeWVvUWVtbBB2yEb+9kbl2v7UYscBaOA21FherlGJUtlIELFWKTCdLMVRqbx+ZJafUr6ZXwyrWbKsgvFYZq1qW8nvTYubJuU+Jz6OH9GjnZ5uobvSWrSYDVurXDCxLwCb8ORGrVNxdp2KnrH3LtygWNNVwYfEromJ0uFbqaH1Ix6e8RJY3fknPDfGUWMdzdXI8ZZ0SKEuNx+KIlka7NFjHP6c4Rs2xZWqyj6g5tSma7W6x2P+iZZl878A6soef9SxYkcqSjkZuJaYjijKxOpqFd2YmDpKzXvS2Fj7jrMWFGdbCc4K1ePeDfC6z89A1SnG3v1IoflSKslpK8ccdK1Ha0VLMzVeIfz9aCKeQKh4lSv8+pZxW/qUcySlhwI0i7l8u4EudfOYNz2H9EBPKqrdkrDYwqaOBRKck9GNjaTxWTbJ1NPr10YyqiebQTA1OL1/yTmL94UcdKjnzXocSIEjL9pFa9D9qMXfVsuUfLb+7aBncU8vyojh8L0QTsVpNdVgUPuFR3Jur5meJBePSOBpf1dLn5f9+x1dH5OJkinZIryN9QsiqtyTWzqKN9JwbSrIIf60UF9OU4rNR6rJBKV4FK0Xz1UqRkVtL9H1iJWpMljIbW4pTLjKjn7YUKwbI5wpL8c9uhahsUMNfkuOb36zghzNlfBsid/9jMVbDPzJ0kcyHl/Po9mMOv/Qx0TMuk6ydBkrHGPBsksKWJC0zNHF0uCx3dbCWWOLpn5OAWSRxSPZhTlISW44mYHtQi32xhl+maaSX0XDilgbHMg3K5lqqSzTcWBeH67BoJrZXs+ynKCL8IvlrXRRhm9TkbHzO9f4SJwp5brlDHSRfvlqZgsVGA01bpZPcLZNRFtmMWJiNMkDW/UQpKo9Kj9lVKU5vqiUcZN4/cc5SnPvDUtz40VJ0rFCIHh8VolGqQqRFKMT1WQpxY24NzxZUYW9fyemqMpTjSknSFVM84SMr/ywgcEU+e3zf80lmN80dE818s3hRks6yekYeW6YSuT2JX7YlsELONezgK/65pmPhSx0nIqTGt9Ox6WE8MT209DXHYR4ew8Y10SxVRdNwYiyfNmuwl7t+LULD7kZxRPSMZqO9mlmfIvm1YyTvl0Wy5XIU2wLUZLSLQR+jYfumeA5LHM7x09PkwBuCmxmJSU5nlEsWm6UO2kjPc2xfLfHHlVoi9oGVWJFoKRJ3WIrlQyyFk6y9+h+FaPLVQpyXua/0NwshHCxEYu/vvBxbTdNxVdwdXMmTJV+4MqaUmmPFfHEqZPCgAtp8z6NV4TvSHprp98nEpHomuqiyuLYlk/UL0nF0k95seDL+03X0aarHeWIyU0fq+UvyoGLgKxzlHqRlxmCZosauMIora6OwLYli5ic1Rb/HMThMw7SbGo5WxVLaK5pyKzUL6kUx1z4S++AIuvhEUi8rioBvavZviaXNIC3t7ydQsUXHhlbJPPuWitstI31mZ+CjkbvRNZt35iyO17UUDjLrVvxsKYJlRizIUYi7fyuE9rKF2DWghsBG1czLqGLWmyq636mi7e9V9CquJD+tgu5LvzBhRinFbsUcPVXIRJsCdn/PJcI5h3kjzcw7aGJjlbyWSwb7/3zLX73essIxndf9jeQvTWNQoY7X3ZOYUqQFXRzTUtXYH4pkYe4z7O6E0ulwOD87RbFq5HM8RmlY764hzSGO0ZJbAmui2Dk/ii4iEtOMCBx2RdCtvvQX8nWrUdFYzY4jMECLpfcrvn7VURaejKKegRbN07GfmclDe5lrG2Yz55VC/JekEEPUct9PKsTFdAsxwrEGbb1qotZXEfeykrz6lcTfl9m/eQWHy8uxdPuGx7QyNo4qpaVdCZ6mQuKbF/AyL5cokcOkTBMah2wy9r2lwScj338zkiXz1YbmRi7XMdLU38Cq9on4SNwvmx6D48EoPseoOJgdzM/6IEYNCOHf9mEE/65mUf1Yer+JY9O2GJruUxMjZzx4ocTHpwgGLg9jxL5nFOwK50KjKGIkR7xVPOfzEA2K1vF8lz7YYreeurde0/mLgcLj6ZzIl7rwNovm37K4skchmsqcOb6pQjyVOD98s5rbp6r4ll/Jiy8VGGzK+W3mF54dKqNHvTJs3pby9J9SzkhfPze8mFlNPxI6tIAx7/JwvJ3DQIn754ezsFmbzsb2Rj6dMLB1iYEyewNOj9LoPykNoyqNp1817Kj3gpyKMNwuh7Dzqi8DL/jS/oova16rWPVfJDY71Qy3icZ/r5qn5ijU4ZEcmx6BZtkz6aVV9N2nYmiZiisLwrjQLYrJ29Uc1bzgWrqGs2/jOTJGR4M6yYS8T6VmrhFtg7fkSE248zYb6+QayYs1PF5TTQN9FU9GVbHaqZIhH8qpf/EL3t9LObqhlKu2pfy1vIRbxmJ+WF5Mw42fmT6mkMD+BXgtyMc0+z2vlptZ2NjE1A5v0fc1crEsjasTU8lxfcOMN69RaqTvD9azbHAogWeCqXfMF499vpjP+kpO9OXR2Wf4DI4iXh3FhLZR/FASzs6boQyPUJE0SkV7hYqmShW1WqsIuKXCfVUYP56L4oLkhdnBsTTYoyVlwSt+KpFcWpNM2zUGBlYbeXsgi9sV2TiosnlgXcXcmkrU3yupLfO2/fJKjtWTtcaUsfVCKfkJJRw6XYzl7CJmKT4x+nohu+sWsmtHAVvT8nlfnMe/U9/T/rKZrS9NfB6WhfsXI2tSDQzulkaHqhRGy2yZvCKZujf00ifoGRgcSPUOX7pu86XpYV8+fQzm0AEVyZ0jib0TyYG/njHsrAqvwyEEXQ2mR3EQGQuCOfY1mLqzQxiVGUK7Byo6Pw1ncXkUt32llxin4eKYeNL3JtHjoZ43bVPJXGakc58Myp2y6dncxNt+JrberMTvTKW8diWBdpUMqPqG8kEZ9qtKsY0sYeKBIvonFRJdWcDBUwWs+pbPyoX5bF6ZR71BH9i8NofaM8y80Mhac7OIlb76nvRXn05KPE9I5defUvh2P5l741JoL3OsMiKQDkuDaXlORVFOGO4N5ZEXwvaXQYT8HMDQbv5ctPJndg9/7L7649Y/kLVlQWx+GYLPL6FEnInE8oDkvksxHOyrJfSnlzR7o2OuJpkHUw3cl/461pTFMplZ78w34Tm9kotdK7EKqZBY/8YSbRlL/pQ8HF3CwodF1NwsZODMAnyj8wmzzufYhlzsEt8x87ccIv4yMyvJxGRbE/t3ZVJWJbmpiZHK4wZe/ZKGuSiFa1uT+bFWCle6p7L8aBqe3VSUlAXjNsyf4Wd8ULx/TNdzT8gd6sv+Nn4ETvSj9jt5xAbRWuL0x8RnbH0ehX53NDMGSm/TN56+j5N48UzPg9upRO8x0nxwJtfkvI6vNlHwt4mV/1TQxaIC/wPfGJtURpOTpRRml/C6UzFzFB8ZNk96jav56D1yybn+joifcti4yswqJxO6AdlSmzL4eWA6n4UROwzUhKXy4VgK9bols1Rm6SsSL08eJjMqOJWfkg2Y9z8h8fxDxpi80Fh5c3TTYx708qGg/AmHtvnwtNqPTSND2JSrYvCeSMwX1Jg2xlK4Rsu06a+w+lnPzLAU3F8ZGBcrvdb1bN6vM+F9wMSajbK3q79glVhGp+FlDP9X8oiiFO/HxYQ8+cjzWwW4P83nY+dcwh/mUOpo5qTBRMmubHb/lsFpmWHtJ0lcbzHQ8MQbAr/r+T5Mz9wNOrYlJOHQS8dsmaHGZeppmp6CLs0D82dPdrX3Zm6mF12OejFM1hS805cvS4NY2kfFT5fC2CU9w+jfnjMyQGppksxX+6UHm5nMrzI7tjAZ2SYxNmiu6f90e8MSEwe6lNK7VSmBNqWsyy2hbqsS0q5/Ir1M8t+XfHom5LJKan3ZNDN35RzmrsliZVw6Hw4aKTpvwLc8lfuVyWz/S8+nD0k0CUjAq1KLzystT8zxxC5K4g97PQFlMsPU9WahkwfisQdzH3pwWulLRpU/ezxCWLQilOl9ozjsEE1YfBzV0u8OSEliZKqetF1pzFls5ELTTN63MxEzw4TrjWzq3y5hpEcJT6+X0KN3CW2URdyaV0ivrgX8q87jcY935Ej8HP/fvwu/zWT1rHRsBxp51N5AbJ030DmZjv31OHyT/vVkPAunaXEaoeFXqcUO+RpSbiawoJWOQ6/11NvtgfN9DyzueRD4rw/1PvoxuSCYCbEqeo2OZHigmvCyWGylHznSK0nmBj1fvqby51cDY8eks2J6FrUeZVH1LZ0EtQH/HSU4ry/hWZcSeicV8UOrj1zbXEDp2nwan3rPsyAzqwNMNG2XRf2p6djYG0kOTePH+a9podfjaqNn7TQdH6Ym8LqRljWusZgXR9O7q8SwezSJ+bKeu4n8t9eDaA8Ppstjv8GHmYES8y2DOegkded4BJ2cpZfcFcuAP7X8eiaRvf/7P9pLUwmPMfBllJERP6dzTuaMNz2NLHxtoFb3EpmZS+izopihaz7hlF7A5f/9LO1yLhnSF7W2NFNqm0329XSmSS9UtSqNcI8U0pP0uCfrGDVPh5PpFfsOabnxIBbtRrXETyRrtocxqmMYJe+fszUqieHx3tQ88ODYFW92NfKlnt6Pm9ogxklPMMEmgpYyKzdvFcueflo6lL+inp2e6imvuXjEwLYqA+VKIyM/G1B7G6guSOOhVzFT5T1PvPSZT0sLKR5XwISvebite0f7DWZWtDXx7823ZG41sv5TGo6LU5gSoGe0TkdxahJ73RNpezUeu/cadHWeUz8ikp/XhtB0SQhH54VQ9iKca//pWNrbH/cOvizu5sO4R08wVPuilK/ldA1m0zEV9ZtF0OAfNa0rYqRea3iw7iV3Q3UMaJYs83cqgyrScP0njQTnVJo0ecOKbim03V5EwMNPrLldyPSlBdSPz2f8v7m8a5FDTqoJm1ZZkgvSeXvDwDfDa9K0en66oaPJwyQmtktk7ZIEIo5r6bxfw9MGMnt5RlK0NIS3f0j9mhzC4qEhrJkdQNc3ftT87EewvR/h1/yY/TSAYVITetxXccsngs6L1awriGHKc8n3K+L5b66OkhF6/E8ks6lPCoZVyZwvkHO4rqf7Aj0dGxUy5mABr7oV0PN1PhPL8vjyw3s+3DKT6mCiQU06Z8bKvZ6YRszCZCreSs7rk8TSdq/w3JxAvlbOtr2WwOo42naNxj0zkuZfVbyfGEJfydt/3g9h/qpgktYEsWllAC2V/tR66cetKH9+dw7CI0LOZXQoX6X2FrZTM33eC5od1lC1VktJgyT2FOuY2Udy/FA95406Ng7TUfg5iZ41iYy5qOX153xyU/NxjsznqMzARun9Qy/nsLafGUOd7P/7fcM46X9X7HzNFWc9du+SSGjwktRj8ZR91zLwsJaHcsZjZE75/FXNs2NRpEuPOLEyhKJ+IZg6hGBvFULgh2B23vvfd1gEcUAXwN9PAhhTP4hDw0OIuKpCnxCGfmUUb95F8fXnaO7bx+FXoWFOaTy/nEli4RAda9YlcWGQzEEV8Rg3x/PlvezbFi1fQ/M5LTW1yaJ8VuTl4Vf0AT+bHHoEmbheO5ONV4z4bk9j8MpkLlnrGfw8kU+/xTPER8ugvVp6tdYySeJm8bYXtJymxtArCpt7oVyXvmZ33RB+qhdCRmIwzfKC0YwP4fYQORfvYDYYg0jsHMziRRJff6sI6vCMvyXuJrhHMTY8itWt1ezYGc23SXHSu2v5Kz6ez38msGZuPJtl39pba7Gp1LCvVEOP1xpWjs3nh2b5DFyRR83F9zjFmNH3MlEx/i1VnYy0sEllu1pP41k6Ypq/YpzEjt0SLfn1tLx9pcFnShwZ9tGYVVHsXRzOq9Mq9lwJ5rOHPx4ufjjU9uaTwo8teQE8NwfjsjqEM/+GYDwVQvydEGKr5Mw0MpPMe8bhfpFUnYyi9FAU0VUyy36P5GZtNWtPR/Pjjxo6IHVkipbBGg2jh8ZJ/xVD9O1Y2os4yntJP988n41ZedxPySVmxTuiTpj5LSybFefT8cs1kHTiNePP6DkSm8TyigTmuGjJkr3YdkODtYOGyydeED1dLfUgkr7VKqJHh3B5nT/N6/mxsOdDRj7z5NNEL0Zt8GbofV+W3/Pj069BuMjZrL4u/aicXZdWKpa9VbHrfBiOJyK5I+sZuiWKSVURWNcO48W6Z/yZEIHLIDXBTV5g00bD5z4ahpljeLYkml5patwsohlkUqPZoGZBZR5eQXkYV+fi6ZnDyZlm5uzOZseEdCYlGBjTVO7IcpkZ/kri18QE9tzS4n9Tw8dKuRu7Y9kxIpqFeVH4/hWO3zIVn74FsWqTH72l1paN98J+qRuLe9ylcpwrdvauNHnuygrhyZYHXqhCn9Aow5cetaT/9g0iXmLuc2oIXaeomDT1GeNlFnFwieLpjij67YtgPKGULVHRU2avJp3k8+8ReB5Tk3DnOS8/PueYzKRTnkYR2z+KuRIvLUxRnHwSRePsPOr8mYeiwwfie+Tg2cnM2FXZ3ByeTkSkgeSurxk0SU/ffknMuZ/Av7e1RM3ToO0UR4n/cwbLbB+6LopGF0K57BUis00Axzf4kjjZm6nBDxgm6xpmc4Mw40U6HjlPSiNXuva5z4LOnni63mfHSFdO3bxLn6s3SR1xgxFDb3A59DZDt7uwcZIrP225h4Xak20Kbyw9nvCsxpc+Y/zpOT6Iwi0h+M1W8aZjOMfXRtFdclHikQi8laEsvx1CwMhgxr8P4qq8r0ZbQ6k/N0r6EzU9tqgZd1r2TRdBxKsIVtWKYrz8/K4xURx9ncfNVbncWfqO7tlm4pqasdiRTa950q+8NbAn9zV/r9Hj3SWJGpHwf9+h89cwDZdGxdLul2jm9VIzT3K69pGKVZILh0T7sS3bh5WDvDj03Z0rTVyYeNwJ0/SLxE9yZGAvR950dcSw7ySzh5yjR5/LWFc5kx7lwsEP9znQ8gE3wt3o/8CFeu3vcPrSDeqlO+Oe78xK9Q0Wjb6D6okL53WuVJk8+KXCk7wR3jLL+TDG2o+Og6VODwum9E8VPmMjcO8TxZ09EbyrVOF2LoSdE57yCn8Cp/lje+Upk4eqGHg5nNcbojjyi8Tug3AmhIUSOOgZ0RaRNEiKpNusCHY1+8BvO99xK9LMBzszix5lM9AjneB6Ri63T+WTv567B5MIsklg2DEtLydouHEwhroeagqLophmiKDrOhURUcFMW+1HWIr0Fame6DSubG16l6+NnXi+4jx7/nBkyDBHpv/qSPpERzK3nGeo3TXcB9wiosqF8kJ31p12Z/x8V2ZMuYtty5vEJznjvNuZ8/I4k+JMt8k3uXDkLg/quVJ53g2bNQ+4N92LZcXeXDT5YOfsR63nQTTcq2JW/XBOTw1H/V7F6icheC56SulDP9rd8CUq1Bfxh8ySv0iuMct8dTCMSc3CsO0airikYkDtUH7MCuPJq3AatJUaff89+ybnEPabxFCBieXV2Zxa9Zb3M4y4fE4ltlyPo/QbY95K7nDUyr3RsJUYGjiqwSuKXzqE4zFSRYs3QVQO8cPs+ggPH08G3HIleNld3ox04oz3Bf5e5ch/cxyJmu2IxwZHNr27yCU3J4aW3eGchSvinSu1PFxRTHAh4uAtCpU3aD3cGfskJ0ZbOJP3lzOrJ95AnXWbXV4urHzvSsd5HrSp8eR+N2+Wn5U9euTHmQ3BRMv76ZSv4qqzvC/PELLLnzIyyA/a+TI+6QmNB/qw6KAfbboHs9lO9kT21GqViqGPpR+LCyHrloqbO0PxavoMr+cqzDZmhn0wcTLOhGGkiWvuGfg6G2l5PY2mI5N5Jf3T+XOvOO2nZct5DU77Y+h4Us0PS6MIWfOM1o1VpHd8yl47PxZPfkhdX09K6rnxwsaFnPbO1Nl7iVOeFzkt+7Im+hy7VReok3WV5ledKfhwl2WWrmwY7MrBIhfuV9xh2Y0bzHZ25vlXJ/zvOqEucaLOTmc6b7yB9bg79A5zoamVGw1k1uvdxItH5d50WenL6WR/HKeE0LGuCt9akoelLjVc8ZScBD+iA3zp/+oJT9Y9kpz+mPFpvjRxC+DT/BDcXEMI+R5M/dnB1E0Jpl93Fd28VRz3UWFdy4xTvIn7/iYCV5hQ1cmifZbMLyMNnK5JZqz0efEPEhlq0NInUMP9hzHMPK+mslUUu2WPH+jkfh8NYH+WL7lNHrI405OGCne+xrhwqPtNZj1y4tbHq9zJuIj3jIuMa3OZgY5O3G9yE6e5LkTK3kyR+DklufjhxjtMjrhBnbfOvHVyZqajs9x3Zy50ukGzqbdYYOlCUG9XkOePrXjAfuk95ih9aKLwZ1/9YC6lSN/xMAT11GDJNwFYXPXjVxs/Sub6Ypz+mC+F3qRvfsQVK1+OnfMjv9H//17rubKHjrcDKagVjO29EL5tVbFmuIpGT0z0czNxb4N8fJHFqPbprA008M+017js07NxXhIdlPEoX2q4ey+GeRfU+L6LZFzPUNJOhNC+0h+9yZfo8w9p8qMXZ97ew3GTKxNK72LR+CbVfzvz6agTuT85cfCGEwOCnUk7eYdZV1wITXbBSvJxYsVd9t2+wwXjTSb8dQPLhjeo20Me3W4ydtgdRo5xYfJEV65/ccP1ygMS9V64D37CiP1+5Hk+ZcDxEFovCEE/LIhHNX58G+jHVckxDcb60vDyE7Zc8Oa3D17YbH7IkPM+7P8kfU83f06PCKDgjj/r/Pzp3jKIfSKEqWNUbPhBRdFDE8LZxLftJgonZuN4JZ0MOyM6wxu8ZPaLNyahnxjPEbMGP9mXDpfVfA2MZEyfUP5YEcKz2gGov/ly9MQj2iz0omeFB15T3VjZ0RXTABdce92h9aGbHJA69KLjTX45cJu6l+9yRcha57vg3t0Fj6i7ZA28S4LszbLudwiffoc+1XcYLvvVs8aFY7Xd+M3pHv+NkZ7O3hvvqU9YWuFLXoY/3bYFs/FUMEf2BfKDnx/HZvvCTz78/cMT5i353/cweTG3oxfKXl6s+9GbsHM+LE70JWS0HxNz/ZhTIHmgoz+/9H9Kt9ohVNvIfcoIIe+BzAbXTFw+YCLYN5tLm97SYK6RsLBUhqbr6dJJxxb3eNKstAzIjiH2jhrH+5FkDg9lzH6J23MBdBzgR/uZTwjI8OLyLE+GZd1jb5UrX39yZbmfC1PsXFi/9y5dt9/lVtxd0hUuZLRwoUdHF172cKFOX8m/v7rQe44LyY4uHM924bLUrYWFrtxe5s518YC3zbxYfdOb+LwnlD3zpdEYP4kFf6IaBKKSdf062483d30oXfEQ/8deHNjnRWRT2ZP+nqS9eIDewZMR/b34eb4P81J9aSvvuYeXH846mYHb+mOx9SlHW4Xw9VMIfyeH8OstE47HTVR9ysbSJYNB14zsFGn0qNGjmqaj7fd4XLppCZ8Xy/gANWffRBK4LZSZr0MYbSe10U1m09M+WHh7M7y1F9bXH7Amyp0Jlm5YLHTlYS1XmutcuBLgQt97LuS5S68in+9MdGHoFxfmt3MlcaorQ4+6YhXjyubxbiwrcCfJ7EH3656EPZI67faQPjN92HbBly+ypmjpa66N9eO3UX78u9eXGm+JHztvGkd4EmvhicL/Ab/U3Gedkxstc11J3uPGwvZeXB/nw5N3voTP9EN4+kl+9OP9GX/euARx82II/g1UtMwJYZ/cn9YnTMS1MFETl4lJLffnUhpe7ZLpukNHw/EJWMssdCM8Fu8YNSsGRdG06zMGSe/0qCKIkFH+rPf1JebaY9o4eLMtzZNvjx+wpOwe4RfdGJnhys1AV55ek/UecWX6PldGyvqv33WlR6Qr4VKvHWa4Mc/JHZ+GHnRwf4DmqSfdR3gxXM581w1vueOP+PrnE1zq+zBpsw8ft/gw2saHzvWfcFn5kJJtXuj0D1h54x6Bo905jBsqOQ9LicU13ndYKH358ceP8bP3paelH/+c8WOXjx8dmvjj1DiQ58ZgWkqujbqoYo61itPXTWQdNFHUyoRfyyx8E4w0fZ/G+K3J3Huso8mNBMYv0pJTGIuTUc3cO1HUeRNGhquK661DiDofwN8y+6zrKfuy9RHrm3jTabAXQUc9+XndA6wGeLDR+R7e+9wpTXbDydmNXU3dqT/kHokZ9ynO9+CO+gGdbnhyt6vE+z9eXDrnxd7TXny55UXedckJ8rWhe73wDvHipsmLlCgvjh7zot9KL9IlXxyU2Hj0mztNiqR/2uxKTbQL+3a5cKrBHRaMvoH5gD+djvjxX4ofv8vcFdHUn4QtAXSoHcyy3BAG9g/l+G+hhC1VkbPDhHuX/2V12YsAI+fHGrjZO4VHtfXUGf+SlOVaet2NRZ+hpmVGFA5eEcTJXFZbnueQZxCtt/tzo4Efe8p82HLuEemHvJlX4IXdVS/W9vNiZYYnPzh7ol3pSbPBnvy+wJNVLp7c/OTJq1Fe9DoldSHBizq1vBksdaVkkxc7W3mhveJJodMDhu/xIDzRg8SWnsy670mXkZ5MGfiAV288WFsgd2vSPVpI3tkwwpXWY+UunnehiYULB77foWJuCP28g/j1neTgDoGkeAYyem0wWWEhnMhS0er6M9QnQ4mdrJK7JXVmsolBHllkPDKSesFA2+6vWT9P8seaVzht0fI5P4YfotW8eRVFqiKSkcdDse6nQnEohHbfn+K5xZ/rQ/3oKnf5Bj70jX9M6ZmHBLTw5tMWL8ZKr/70qBf/RngR+9GLsmbe+M31ZvtObwrme7O6njc9fbzIGuNFkyxPJjZ+wD++boy/4krSMFfM/q6E2btz7NI9PG648WGyK+sHSE+8zpVty1wp+t2V/gUu/D9Z1NmzeJwcm3VcVNnfx2lFBbu7V11j7db3sXVt1+5eXbvW7m7FWAFFQBQFlTJgAGEGFGbIGUCYIQdECSUNQp/ze/64rxnwcud841OKY5e6MsTDheRCF8ZdUNFkdhBzqwNosjyAlK/+pE8OoE9nBWPSFbzrF8S/jUMYtjKIzlMUTNlv5J+lRh7XzeL0GwOeT/Xo5iYxfLuOzOZxLD6qYdKVd8RfVaFByZNzwdhoFSxrouDLiwCu2gYQYvmaNlF+FOzw5W6RD86Tfbjg5sU3H0/+OehBr2aeZPR9xrvk56yb6sWbOl5cL3mK+QRP9rh5oBAeHPr1hPJ5T9j+9BE/E1zxr+vCzYdONJl0j+rVzrxp5UqvNa6UPXBhivc9poY48f2BM3YNXNDoXFDcduXKcVey0lyY8FTF3uxQeW8gayMVPDqjIOGBgvFzAgkPC6LSJQSPTaGszX5DjGsg9ecYqZeRiVOcga5Oepq9SWTXLB1b0mMZflrDvJK3jNqt4nSrUIJ6BTL7bAB5Zv74mr/m28zXNDr4Gvtdrxj62g+7wb6cWu3DsYfPGVPsQSMfDx5MeMbEw94EtvAh3MebS+OeM6O/Jzu6e8C6Jyx4/ZjOl9x5sMaNwVddaRPsjHkdR47Ntueyqz3dPjhQtPc+3Q64cHfRfQZpHXDYf5tN525zbup93j50odEUV9zHPeDfhxq8c8Mweask7mQIbRsEMzA3EJuxQfifecONmaEoykNZUVPJ2+mhpOwJQjXNiP5wJlsTDPztoGd0ciIhv+uofBSD90gNg+Tz1imU3L0XBO8D2N38Fbvn+/E415fLtn7Y3Pfj3NEXPDvqx+oWvvw5wYelimecCfbAssKDTief8yrZm907vdHPeUZSogeFO58wtqs7pmkPqNfsAR/fujKhpStrXJwp7HKXrdF2OCrtqLhlR6ivPeOuOHI9+r7cqbv47buNzu42qq23mdXsPl1+ufCXczylZVFkKiN50TqMjhFKrvmHsi8phKHfQjj1K5SMMUoy5ispHKDkqS6Ud+2N/PiSQeNEAw/k3GccSmJxfR09iObPnWr2pqho005Jfp6CSUZ/Ylr4ETTLhzaLvVl+0Yceu305d8OXsRt8scj1YdUQH/znPKdHU09edvDk+fxndFc/Y/lWT/6c6cEJ2ycU/e7G6HGu7O7jQqtKZ55OcyGvtzPLWt1l2DAHGkba8eOZHZqddrxeYUd+f0eq3O4h7B150ek222fcpp3FbYoWGqnYm8DTYXGM669h9y2JUdMwHBuo+CtQ1n5LSZ8iJb7vlGxxVdJ7tZLEilCm98tAIevteFZPwJ0ktsRq2TU8Ck1eJAkuKlamh9LskIK+h/05McMPz4M+XGrzlJzOXpiZyPdvfWie5EPNdz40xoc9Hl6k3HxKr7WeBCZ7MPyeB7G5T/B/85jgMjfSOriysP995mU4svaUI1ZP7mLf4C6hng7M9rdnxiY7TJfa4TzGjpIsI7deG9nztxGXd/GMe6Vh5XA1HH7LsTFhqDxUPNqn4m8neY1T0eelkoQdSuZ3VfKsawbmFw3c36an/GgST+9qqZWhwe5ZJNbBKvzk/D19JP+NCeCmiT9zCv25H+KNy1Fv9uQ+Z9FrT4y2HjgvekLcKXc0h904FO8q63Yh+Lwjg3LssThvzz8LHSgZ7Mjsdg7cuneHhECjrM2IjbwGbDEyYaEO13pRRNbRYGqhJv3sOzxahfNxVxgNJoVh9FQRZVTS75iS2/czCJtv4PFyPa+2J2FxRsvfsmbV3khuRaj4JPfVY18gRVUBtMgM4Np9Bb2PefFknifTYp6Q+PMh28we8OKAKyPNXXGycMYrz4E1LezpWXmHpffsGTrZiLnclb7ynI1SjeStNbJ9tY4GnaNZFqVhS1sNkZvVNGsUiUn4O3b+esss9zBeWKtIvaNk9x8Z7J1oYPk4PUfXJlIxUovjWQ0Dxkay/ZEK3SQl/pGB/FqswM1TQfzsN/Rv68ooqUcdmrswMMKZKXuy+NUik1+L0kiRnz9ilpHpRVlsP6rlWY04RjSNZvYHDfMXaliSqOb6TDWf/4uk2u4tZ5aoMAlJ42ozA4FFKbysmcC5sHjUf2pY9OUdHaarmCUxXvVDQc+ZCo7EyhlPCOK6jY5nM1Oom2Xg0AgDUw8YeBFs4M9tKZg76ai+puUPbTyLj8UxpHMMVbuiGLFZQ4BWzdiDakICIjlWqOd3p2QaL9AxeFs8jtVqGpiH4/VYyb3KQJamB3BkQwDf5yv477ECz5YxTCjR4lqYRM1Xer6l67nnoedRsxSuDUugwW86hhZrOfFci9iq5frBeMxN43A6HEWYUY2VQo3/RjXqa3oeL0zE6aOWcSfimJmhpmOIiuS4UN7vUPDy4WveznlNs3kBrELWrIlh/JB4/kyMlzup4/ih96Qd1DMySM94Oz0fViZTZ0ICt27pSD+oo8NJHRfW6Ci/Lc/RXstc91imN9VwLFTNqfsp/NM8gd92aSlIiuK/AfKzHVTczAkhvqaCdiNe8FPjR82JAWwaGMiRWiqsnmqx+6SlRx8d/0xMIDzmPcZ+enID9XQI1bPsip7qQSmcm5xEM4tEbHwTWCu5a9kHHWlZ8nO2aVHci4eaybTco2NEUDy5/hq2X4uk5V0V6wND6LdTgZn2BRcfvqCoVQB3Yt/InVFyRvLbnkodZzN0JNVI4EpcAi9OJdPaVY/SykDdIj2N0+QZnutJracnaXwK/c8mUxL7niueSeysl4B7tpYNlyRftNaxNiyOv7Zq+BgSid3TMOblhtJ2WCBZEf7oY1+TWKYg3zUUzXslU6Um3pwoPUE9idHjQbyMCuGExEzCwzC+l6jRtI1j8mQtPnJ36r7XEPdSzc44Nd1uaPjcXk+XMD23dCmsXZZMkC6ZozkpfK1l4IDc2SMDU3kTaGDseAMNbAzMjdZzcJ6eOpEp/D01BdUY2as/E+iUoMXru5ajk+LYvF3Dyb/VLC56JzGmosaLYNbVl2eXvbP9Gkh8fSWlOiUOHkqi+yh5F/GGVHUImRLDZySn6qvesW24hvGd4sk7pMUzQ85kXDT/yFlsHhnFtw1xmKXq6DtFT+lxA79vz6R6iJHb3kYmL8ik/m963HroOTBYz9oOBpoMNXC8roGy32Q9SgORHdMw6ZNJv/pZrK2ZQe75VOq/NKDYYcBHzslmofy57yms+55MUWUC6bvjGbIgCnlIPvtHolgfznhbFWOrQlgfG0yNmSFsXqDk5F0lV1ZJf1IWyugP0tssUZLeR0XTD+EEv4wkeLyGn0fimb1dS2pCPH/sj+XvU9HyfHGEe2tpqUzg+B09k64bOFuYzoFLWWj3GjlXloXjTD2Vst6EOXpWT0hjc8s0ZsWncvdaGs3HZfKjOIsV143c22UkeHkWlT/SKXZPZcFzA7bWBpTyuXP76xl7NQVtfjxrCqJxWKUhz0stdT6SHgfe0jFPxRqlkqZHlOzdr+RXQyXDX4WyalIoEy+E4nZUib3EQW/jOzqi5sosDW9HxzN0tBZtu3hC/4sloH8sh3fEM99ax9W/E7GVPm7KVQPbuqeROiGT2DpGNv0hry6Z9FCmcr9eJlPeZzFkuxGPe0aGfTTyqGc2dftlY1tPvqYbyRxhpNO0LL45pnM4yUC/93ryj8mdnabn5bo42odH4bZPw/2vah7MUrNyWQR/nA/j4XoVG+KUjPELxc8+hJ01Q+RMQ6Q3kvv3t4r9LuG8dIrEV9YRmhrLV7t4/l0Yxx77aAzPotFMieP9Gy2ZpxKoN1zPqivSlw9IY3LTTOyjs3A9beSm7LnFIyOJk7MZl5nNf7/n8DQ4h5mHP/Bt8QeZa3K4k5BNp5XZkG9k8LcsJqzPZFqvVEZLLDU7oOff2lpK3WI5V65h1yQN0yX/pQyJZPf4cFrYq7i0R4luRijffr5hyJQQEsJC2V1Xxb35YTSUtRYXqAl7EoXP11i0L2JYtjeKCPmstk+j0E+L5+QrHUelZqW9NXCtXQYLTmWx5KpRzi+byek55B76iGPQJ5ZMzuN6aB4HGudzdVw+yt75XFqex5WdH7njkMOOqdk8WS9n1DcLRWAqDo/1cv+0lEn9bKmOY/yAaD5LfvFpouGfjEgu9nnLrjph9OqhIu2UEsM2JepvSvpeUvHTIYzoMxHcLFLTyy0KkzlS/8bFEWkdQ9s60exYFsNfPbU8HC95Uc76QnAq3xyyWGiVjfvaHP7e84kWE/I58iafMW0KmLamAM3eAnx2FzBicQF7ehZQNymfjKA8BsV+wGZgNg9vGMkPzCLuSBqlDlpeX9CSYR+PV1os2yS/aGVmuXdXzUf/CObsD2dLszC66VUSLyo63wljUdN3MjupeS+z6EC3GKzS4mWd8aR9juP7wTjmVMUz65zUtcXJ5Dw1cO5DJom/jAQuzmFN3CeuheRTMaCAytwCqsZ9YdhfxZivKKZd7SIq2n3mSq9CTv9ZQPdL+SySM/mvczZb7xh519SI8r6WXGct3nO02BbGk+gaR7P60dR4q2FEpZodwZEYbCK5MjKSm/XU3C5XY39ZQ3VeFFP+iicmXMsVqY0T8rVslfr/T50E5u55T+FYA5fbZ9DHNpuUXjksqPkJS598ll6QPXT6zG8OJXR7Usqo8lISikvZca+U8pQSbI1FNHhdQIfwfL62yKPNxmymvtbyu+zrhj1a4kdoyQqV/ig7jkl+MZi6R8nso8G6QxSKHtGs/RjLhh/xTMnRErZFh8qoQ3krgTf3Erm/7z3mj1L48KeBpdFpmHkZeXgnB9+CT9SQ8/5XWUDrqi8snV3KqtFlOKnK6NGjHENCGfPqlxFgX4rviBJSLxcwMjAf09I8Wt/SYvlQyyLZwyv7tSxcpMWih5ZkIX2Q/P7OCi3L1+qYLv3Am0Xv+XU3hdnr9Pz6pKd3HwM1jxjouzKVAx6yVy5Gnp7LIdAnj2XLCoj0LSTJqZh8h1LKtpTRtc5XHI//wKlfBTf2f2f5pTLOuZUyLqSE3SsK+EPO4Y8QLWo5h9wD0tNl6hi2PJHpmdKvzE/hxM8Uxt7Ws2+UgVvRBtZWpmJuksG0XZl8XZDFzj5GHvyWzY2XOdj1ymO53KnYzZ9xcithXU4pfQ+UsVT3lYaXKvixqZK8NZUsOV6Bd2I5by+UMmVtKXtuJDFmWDJd16RweICsUfqS7dKnRIUZaJuRhso6i8XpWWT+aWT+fSN/JxmZ0zab3W+ymX33A9YD8mj+PJ/aZoXoa8he3yzlyxBZZ+uvZK+t4MLuSg6eq+TZnkruP6ugTbcfdGxhYIbUojGyrg1RaXTtnsVF+fx3L40EZBq5I7Fyuks2G3Zkc75jDtuX5NK5Xx5e6yVuKvLZGPoZi99K2e5XyuQGZfRb/hWFdSVmFys5sq9S5vFKPnzMYq/UkWuRRhZI7cgwz8b1r2yWarJpeS+HjPG5xFR+YtFv+RyTOHPoUcD+BsUULihlvUcpqy3KeNf/K53/qGT+f5VszLAUbRIsxb+xliL3raVQv7EUBYGWIvGVpTjhZSnS3SyFv738/nVLceycpXi031JMPGMpPG5Yisbyz4qfWoqRLazExDpWovyLpeiUbSluJlmK3RGWIk5hKZbKP18vf/7CaUth2GIpniy1FCcXWQrHKZbizWBLsWKGpbDbbClcrlqKzh6W4luwfKbGUjyMsRSf5FUj2lJcj5NfO9YQ7fU1RGWmlajsYSVG/rQUI/IsxT/ynl6elmLfBkvhUMtSmLtZiJttLcTHi+ai1nRzsWiouVD3MRdrh5uL77vMRZSFhVC6Wohz7eX5t1qKbpfkzztYCnv52RMfya8vWoo/x1iK7p0tRdR8a3HV1FoM2lhTNKhXU6gSrIR/ZytRVGQpWr20FKG9LcWo8fJ5tc1F7CUzsX2pmfg42Ew0amEm5liaCavvpuJUsakoLDEVHpWmYoSNmWjVw0ysmGImeu0xE23SzMTB++bixWYL8cHXQvyz1EL8tcdc3E8wE95VpuJRuamoPmYtrA9bC/eB1sJvS03xulsN8XqGlVAVyN6tsRRzBlqI9/L+P5aYiUW2ZmLJK1OxaaKpSIk2EYEdTUSc7S8ur/rJP+1+EjbkJ1rHn2Tu+kX6YRPRua68b7epeBBsKuYWmYob8nyfOpmJN33MRNcOZqJbAzPxSp7j1WdTYZdrKi6HWouj/tZin4u1MD1qLe7I3myaW0N0XmsllsievK1rKdwnm4uL/5qJeeZm4sseU5G2x0Rcbf2TiPrVaH2rmLu0iqG1qziirmSreyVT3SoxKCp5nl9Jg8FVjD9XhVdSFYH9q2lS+yeur38xXmkiqkaaitMXTcVaP1PxM8ZU9HxmKiYnm4hmxdUMTLQWd6OtxdsIa5HtYS1+zrAW67JqiJ7HrURPEysx/JeF6FxlJkImyd5rTMVhb3kmfTWN1VXcbVjFgA6VpLWrYEbod+5rvrLoVTlFk8v54/dyzg0rZ/2lcq4f+UqNyd8h7gf1XlbQYUsl3z9X0ndWFSM9q5jQUj7PWM3TPb8Yd/oXPmOr6dC5il6qSm661BGKpbXFwl/W4n2atUiKtRaTL1mLrW41xeoAK1HS0Up8n2YpttuaiwNjzMRJf1PxfZSJWDCqmhO/VXG2ZyV/mf5gY045XUrLWPmgjLlSF6y1kpM2lEq9K+VBm1IOTigl3rmUNbXK+LamjLEvyiiqVU6WvhxtyjeeZPzgcnIFzSR3ibRKWvasYrJFFSYulbwcU8lZfQUJh23E8gY2Yt322iJ6Wi1xpNJaFLyxFsqe1kL1Zw1xcJ6VyJS80CzIXDxaZybuGkzFzusmQjGpmg9t5VxzKrg29RsfO5Szb0kZJx+VEqss4fuFYi7O/0JIZCHrOxYyvryAhRUFhA8rpIvlZ9pGfGFkUjHLM0qYIPXNrV0Z8/eVoXhbhkvdcvJul7O66TcuTPnB3t4VvOxfgcOGbzj3LSO7QHLmMxtx6LyN+FbHRnx1rS3Gn6wlvpnVEjlyT/0G1RTRN6xEZ0srMfSjhbjkaSYUTczE/RGmonZlNaW7qvhlX8kj/XdMKOfGNKmx7tITrCzhxtUviIWFdHtWwM8lBfSsV0C9d/ncO5VPpyP5uEn91XYvIMyhQPKu9GhuhVxf/4W4/cVMnV3CmPQS6UGkbkp93PZ7GSPflLFEznCDUxn1a5fxx7NSKlaVUhlhI2oE2ojwizaiWT0bEXW/tshaW0uka61F9deaYmyxlUieYiWib1sKm73mYs5cifkUUzH8gomwbl3NosZVNA6p4Ld/vzLwVhkjrMtwFKXMb12M+4NCNu4rYHyzAnq8yqdAnYdl/U9srJPL750+kN7wA410Hwh795EDx/Iw3MtnzsgCLM8WMNargNlxBcR/LWDF2EKGdPvMuNlF1B5Tglm7UibIsy/uVUrEpxKujS7hZYyN2KW2EXfv2ggzMxvxxqy28BhSSzQ4bS3CimqIwSesxKAmVmLBTwsx7pHkynZyDo9NxfOIX+xTVjEovZLNxT+kppYza2EZVYWlfGpQSorzFwbHyt53KWCYJp+p0pvcdM2lzoIcprpkc2x9Nh1mSi1cls2SW9lU1cmh2fIPmI38hP/tPI7l55EnfdKDkjxymuTTf0s+P6ykv3tUgM22QgYmfCb5RxHP7xUTufQzhkHSxzSqKyJ/sxUeOTZim5+NyI6tI3q41hL/2NYSqROsxcOeNUSLFVbikdSnlrUshP9iM1Gz2lQMnGsqtAN/cnt9FX1iK/FvXcHgf6U3GVaGJrwUp2klDF5dyIqJBfR9m484l8eATx+YZ8zm4/RsfreReUphpIHMIpYzjMySWaakyMjyidlke2YzMj+bExXZdC7NJuRjNuJHNisG5vDI5gPHx3/EYV4eQ9zycbpXwKmGhWweJWf5JZ+BJ+oLp+/1xON5dcXc7rYiK9hGWNvVEeP31RIVBdbCydpa/BdsJVb8YSW8pc43biG5vLfkTcn9yTVMhepkNb2mVXHhbSVvC3/Q/UcZwXXKaLmrlJBrX1j9dwEVsq/GzZ9wnZ6Dz1553ibZTHhixL06i3fKTPrezuBr/Qwibmbw78dMNAOMvNAZWWMiPYz0Mt3+58MWyzycncWsz1k8WC7zcctsukRmEx6Sw/zIj9zqkc8493zW/51P3rc8Tl6qLwJW1RcDj9YTXxfbitBwG/GPSR1xc1kt8TXBWrQ/W1N83m8l1lVZiublFmL3bTMxprGZuBIi9eQvE5GRW8Xx9lWYLa9E+e4b+dLPFj4upXd8EYaHBcSNzWfhpg90kr1PlT4uLCyLufpMms/N4DlpnJmbSqNfBpZ/NHDyp4HKbalkmaaT7ZBJA1l3QF8jr6dmsbJHOs/lvf1NUrn2VyoBh9JoOTqTPJl/Oi2UO/w0hzabP9Kycx5um/NYteATXzzri4W364vPC+qLvDv1xODdtqJ5iI2YdaW2OLmylvjy0Fr8driG+DXLSlxXW4qmReZi+l9Sx7+aCvM/TIXrz2r6rqpizrtKJkb9IEDmiCcdyzAsKeFkWgHth+fT5/cPLB6bTY6cxfRv6TyuncrWSwaqjhr4ttbAl9EGnrc1sMzGQJeGBl72M3D/joFnE1NpHyHzy+N0mjVJo+czeY+tzFsH9YT/oWecp55efxtYPCuVs1fSmZubxfWL2axv/oE5V3PpM/YDg/Znc+9JfdH3Xn3RYVl9UbGunqjYZCvavrYRN07VFnkraokLy6xFpwwrMaOPlVizTfqeD2bCoo2ZSHAyFW97/WLSsyoKCioZNr+C69/LubOgDFtvqYfXv5DTqYCVzT6ySNa38F0Wzq3SaHbSwM5/9WydnMLj5ilwJoXPNfU07qOnz68Ufn5JYfdEPdNVelRtDNQ6YaDrc5lV1hmw+6Gnf1UKZ4OTCE9KQGueSFBOEgUbUsgo1zNsXSrrbDP5XWbxMzeyyRsv+xpjJPaKEZMR9cXEyfXFyG/1hMnaumI+tuJzqI1YsqW2cJpcS3zoay3MblqJ+FpW4vB7C3F9k5nQfjQVmQ9MxMtG1TyTWr1ZZg31vq9s+LeMfGMp9mtKsNIUcLxbPss+Z1P4XeLsRhppRXomeCXTpnUi6mgd+17pyKjUMdQykT2WSTTJScQzIpEomZP2TkrG57usKV7PWHOZXYr1tBivZ35sEi9/yCzdW8cBCx395+hY0zSB4IRE2lxKYdU1A3l70nByzqK3q5HsC0Z+nDZKjbQVp/fbiviftsKuwlY03WIrSuX3rF/aiMWmtUXtrrXEPBtrMe1fKzH4o/T8yeai/0Az4X7GVGzu9JPGf1ahGFDJC6nvai+p7yWlnJa+IG7rZ/L7FFDX+hNrZVYztk9jmomB2k5JVN3U0Xyllv2KeO6viWfqES2PB+mwXq3jyF4dHxx1qHN0DFqcgO2nRLaHJNOnv57EIXo+z03Gs34CIWY6JuTGs2ZpHKYT44g9F8/Er1qO/5lAjUbJHHinZ7F9Kk9SMvk1xQjTjIz5w4jfDxtRaGErhjewFSPa24ordWxFk0wbMWmgjfA8UUtiUGpfTk3x4W8r8SBIemQLcxHWzExE1TMVHUyrOfpeZru9P9gwpRyzLmV0opT2/YoIUhSwbno+O3vnSP7LQn/OQLxpCg1lppaBjdSJUVxXaGj1WkP9QTEsQkt4mJarb7TM9ZKvBVr+G6Njp0bHAvsEbh5MYuOvJIofJHByio7d3bVM/RxNRscoBkRrCJ0UxaZ9MVwJi2fGax3lfeVe99TTdEoq+v6ZOL7Kotm3LPrVMDL6so3o72sjnsuZVjjYCLHYRjgX1hEP5tcWM3vXEuNyrMVn15oic7qVGCazYqW3mehtYiae3DYRk59Lz7yjklXB37D1LKNrZil125bgfKuQnuMKpI/NY8Jqiddr6Szqqsf5cAKt98Rjtl/Dye3vuDYunN/XvuP8IQ3HnWIptdJSkhlP3v54Tr6P58ldLYca6hgzT0egr44pcv/bLdGxKVXLm2txqCo1bPqppv0ZNZtvqBm8XEPrI1GYesVxWfZl8JhEeilTmN8tFe/9GYzYLrlbmcWlO1kskZ4sdHBt8c+b2qKlbR0RHyh9WlUtYX23lmg9vJbIkx6/zNdabPOqIcI6WYm2OyxF1QUzcUJqqHqBiZjqVMX7iZUcaP+NqKNlLJY85dOimJVPCxCp+Xj65/Llm5HOp1P5d36K1CQdDc1i6Vs/kvyDKsxnK6j4T0XurAhuP9OQuDKWobo4NAvj2LItjsx/4um6QUtGhJb5WVoyS7UUf9GibazlzrxoYqdoWNxczVfZR93jtxzzjuDFTTWxzaPQz4tjdHcdveokkvg8hRmTUnkekEG9EVnM252F//Is9tWtJdrWqSUmWNcS8X1qiZixtURV51riQaG1WGJnLQKnWgtxrqZYe9JKdJIZ3XmhnL3MutYyJ0zsbyJG35TYXlqJyvEbN06X8cijFMXLIvRnClhVLbW8Xw7PmhtZPCIVk/cp1CnSUXkjlugZEWxcpqDuagUOyxVMHRrGzFtqWs2JZs2oOFIjYplSHkOwfB12NI6+aXGU2MbzfUs8X4PjSTOXvUnX8D1QzatN70ieFfb///b7T58wvr16i9dUNaU2Ucw8Eof5eB2mgxMZ3kRP9IpUnjplMM8kC7c2WaxPsRal0pPbq61FnRfWovsRaxHe0Vq82lFTWM6qIQYZrGT+tRL+1laiXr6lcBkhvaH0hculV3+6wUQMvVVFzNFKGs38TvzVMpYrSnlZVcQ5WX/FyzxMB+SQGGDkSLN0Dpoa6NMwiXmd4+n0KpLksQo6j1FgvU5B4xUKXJ6puVUZhfmEeGJ/xtEgMgb37dEMrY6i4HwUvy+N4uzTKFyWR5N/LIr4sRpuFUXS9VEYp4erSIlVUvJFyaBoFdXn3vLvYTUpIopRLeI5dUbH7KNJXPTSc/VEKg27ZKCZmsE32zQe/agpWlhYC115TdFHztp1Ww0x4rmVeL/NSszFSgxpaiXmFVqK3GhLoXpiKcwXWYgj3c3ENZnbZ5wxEXtuVxF/vJKV3b7T7kIZP/1L2dG2mEmnCjCrl0/bEzlckf53fXUGf87Tc7aTnnbjE8jtoGHOUAUTxyvwXyl3YLGKuvsiqdoTQ78OOmYe1/KXIYYug6Lo/Z+GvO4aLM01bOmrIfaoht0rNMTlq7G5FsFfYSom3lHy/e9Qok6FUuSopGGyiqu+71BKbuhUHsXnynj6S/2beDCZuxjYuzGVWrvSGFaQxtI8ic9WVkLzm5WYNMZKrJ1hJXYushInJ1mJ32XO/O5mKV4MtRSpGRbCw1d6zmcWon9zC+F+ykz0qGkmuniaioMjfzFmRxUnO1ZKL/IVj+VlTNwpc6fLF/47UsAZs3x85uWw39bIlEt6Hm/WEyz1KrckhQQzNbudVExpruL4DBX7G4eBh4a/58UzIETHo746Fq6O5o8LGjItNTzYqeb3mmrSN6hJSFCT+V1NxEU1U/55y/IFKkq8Q+lSHMyRHsE0VIcQ7avkRs8wNtWKJPCi1BifGOqHaqk6l4CvWwqxRwyMzkzFeC8dSKdvsaUIybYUHpmWIi7DUtwOtxTrtlqK5LcWwmGruZjmayZcDpmJUskFg3eZCfVYM+FsZSZyUk1Fmo+JaBxThVHmClfX79z3LuNZTCnxN4tpV6eQPjJzxyd9YsCTbCZJHjpxUc+7vXqOLtWzuameH1IHb98MxyYmkk19NOxvF4WfMoZRnXRsaZdAo4PxvK3Q8KKxhnamalrMjiDsf7/Ho4zg71Zq3koesSqMpL9FOBsbq3hSFMKO1kFM+j2QjTZBBPYL5UgTFd0rwwjrrCaqltTL53H4jNOR4JrIdzs9rcsN/NkhHYN7OjXcUmkeainEM0vRT2rfX1iKxP8sxM6e5qLyjOSCKfKyNRMNtKaipZup+HTBVEw9YCrarzIVjktNRHVaFdO/VOKz7wfn35fxNaiUx02K+buygGPV+ZSNzqPsnxx6SQ+0dUwWKVfTGXdIzyu5H/eH6znuFUOb/Gg2hsSSJnE8zE3HwwAtbztEkfpDjeHvSKIuhWMRqWKqxMGR3eF8To7A11LN9maR/Fgfxu2PSnyfhjDZPZDbUQrcUhWYZQVRv5OSX9dVvLJ4x+BM2TufKPqlxJMaqePlw/cU1zeQHJhKO4sMgjpnYD4gjWVeFqLRXxbiZz0L4VfbXAw7ZiZ2jzATwwtMxWVZt8sXE5FYIvO/+0/Sf//Jy4hq1L2r2bKrCtuPlawr/oH4XMZ8+1LWtC4i5kUBJ07m43z1I9sa5tDAIhu+ZqGemMGYOans7yyzVZdUFm41MEOpY8BjLU+/RpNbV4Oz4R11YlR411dx3ktJSr6SS49VXF4fwW/Wao4FRHBoUhh2uUrufwphvW0QsekK3rsryO0WiKF/CHMClUz5qaI4KIL/9mhw3yB511vL4okJzBuYwqxDBkr3pzHaOYPP09Pp0kRiXs67v+TAUR3NxMEi6ftOmYqdjibi9MyfFDavZmJgFS2PVLFsgsRBcSXd3Cv50quS61XfiSwsk169FNO9RTx4VEBmx3yu3/3AqMMyX+w1Mk9myF7mafzIMPBY4rLoloFxDVIpfmEgcnc0pls0XPeOJEmt4opHKL7ubzgZHoymWyh6KxUDfoazo6malk0icd4XxihLFbvOhFL3UDCfewfKPilkj2QPSgLR9A/lQqWSz5fCcC6O5K1pFLeux+E1TEejvYncWaPHMc9AT6lfU0PTSPAwcD7JVLSVu+4bYSp+vyN9wDcTsTjyJ90bV9NL8t/+tEoO1qukYEEFVvd+YPX9G8frf8PxXDnKA2VsljnnN/tiZocU8GxZPvNvfqCfzFWXt2XhWi+Nr1cMBFTIzBmqJyBYz/AaBg62kngcrcbvv3dMm6TkbLKCoG8BjPg3gAnZCkK7hhIYK33U4EhaD43ExjMMhwYqkgYoaTEpBN3tQP74T0GT9QpSnylotTeI3zWhnJVcu7nuW6pfqvl1P4o35fHkxsl8VPmetjL7Tj6aSk5UGsmX06g+aypsT5iKDQNNhVtnE7HZoxo7+yoGF1Zy6UsFz4dKz7/qKyfHljP/VxlNbkn+H1WGa1gp09qX8pe2iNpxBahi8rFr8YlWTtk0K8qiMjIVncziaftSqD72niPK9/x4kcxOQwqre+k51COMwVXBdIoLYJSrD+1cfOj2xIcle4IYaa/kmlMYZsPCGXRZReevSvr2VfLU4Q1pjQP5PFjBwubSZ3VUgKvU2trB3F6uJFjyxJhBEUxYIjXVM4YB0l/u+jeBBq9TuHjfQNj3ND6Ml3ifmkqHS7+4PuoXw/TVdEyvYsC4KrxuVHIv4gf2MrverFGOYnsZbjLXbV5SSv6AEjqUF9Fo2hd67i4kcXsBV/Ly+dU1jzqdc4iMNjL3Ugbd7xoYbi7170EiLywTqNc2gYZzE0gwSeSvsvdEGBSMWhyAywkfTh71ofCyDx/nBki/FEKyRknPn0py3JQsdAvl4Lg3fOkcSP/eChr8CGB/ZgAr3wZQ+CuAByEK7h95w16tkvHzw1gaGUntBlH4J8RRb62OXNckrsmsn/UjlZ92mUzolUETZRrnbas41qoKGlYxL7MS9ZRKtOrvdHQs588TZcQnyrn6lpAjiumQ8ZnP/Qo59riABFGAm2s+a2rkc2bIJ3w65vCzcza5qVnEP09lYy0Dbyan4HQpgUEbdTxrrMNRetQRi2Wm/8cHwxYf1uz1ofvsV3w/HMQjucPGCUpO1w5h+8lAkvYpaJkXwDPHAKrsAshdKt8/82fJ4AA8rRVYSYwvGhXKiokqyf9vqRuvZoVVNN67tFSMSsBrfwpLDAbplTOJq8xk951MwlwrOe1YifvhSmaUVbDq5HfEiXKOTCmjjlMpqVK7K6sLuVtYwM7DBQx7kM+BvXnUa/iJG28/MHBGDna7snH4aaSbzJO9ndLYs8rAtv/9/lj/ZKqqdCwbqOOLuY5Smd3G6mW+HxfIJJdQNnwIpbh/IN+U/mR/e43G8jWjXV5xuuIVvs1esfToCzq3eoViegADhstZngti2Uklb6pU3G0TiYmvhsYnpV+eqePs2iR6NDRg7yb5c2gW9xsbebLJSPO5lTycVMnEdxXc3fudgsvl1FlQhv+dUo71KGaVQyHOiwqY+zyfHxfzOBqWy4FtOYyKzea3bnJ2+4y0MTHy8r9M/F6nYphlYLGznuWtUxgyPJFll2TObKHjTk8dF0wSJKclsd34EjudH30rfdlT11fme1+JS1/i9/kyTb4/+0y+jnlFQWgARyMUvNgXwreuKtY8DGdmlJoXraNpdlRL+coELlvJ3DwklZDQTHYuMfJ1p5FTuyso61zB1R3fcXeRnLOpjH3KUka4FDPYp1BmkgI6XMmnUZ1P7EiVHtwvmxFJRhLTsjhfL5OLUsuTO6USI3X1T5kLftuYwjRFIl7vdWyT/H/OREf0Zy0N2+k4IhKoOK2XZ3tKzDQv3PCm1Wgf/sv2RrXWmyF6b27J2saP9OdCZwXVpkG8Xapkf4Mwmj6JxKtEw/Kp8fh7SV+fkIyf1NQLXzJIwsiBxUa8lxq50uEruz3Lqd+2nGdbyrhYUErKhhJmjPrM/GMFJD7Nx5j9EZMVOWwcls2ElUbp0zLw0qZyO0xydYke3616agYly7yRQLycyYN7WgwyQ487HycxGM+8kVo2F2rZuEhmwvHP8enzjLlDPEmy8+DKck8OTPeh864XPD8TQKlGwdrCEEbvUvHN+R1j1mvo7B5LwHQd3n++Z3I96Y1epKGLz+LZXCNhnbJIvGmg3a9SZpiUkWpZxrC8UjJrltJkxhdaawvI/ZRP45RPmB/IYcBv2XTtasTGMR2rOqkkNDKgL0ph7rn3dKpMINJTR3szHYcD4ng5OIrT1zU02qRhSaiGKXUkZ8/TYjpER4StJ2Z27sQ9cGe+uzv973rz3teX3XX9iZPZSmUezOIPSm7XD6dlrhrrgGjqmuroFZtIJzc94zqmsvZwJoEVmZwqTMWmh4G8e6V0cCxl4O1S7gwvpbZlMfYzCunStYDlSXncn/+BDcuzCZ8jc93jdPTZksvD9TzLSiZMJLLXW0e31jqevtZS6hxHm1gNxalqbh6JxGlkBH7XI9kqc8iXbTFsTdJxeos7YVfcyb/pzvdNXtgP9WVgy5dkKAIomR3I4XFKQltKjyIz7baXUSikXq1slMjN2XpOzjRglZ6K/6dUiUUD0e56GmwupWxFKQ9+LyW8qBj9gM+U75dnP5RPr4YfcUjI5uNrI/1eZBBbL5WUd3oixibTZn8Cz9bpOHpZi/JKPFd3x7KtQEOXd2p+6xTBIhcV9TqqiLNTsTsrgp6qKHrucMf7jjsNnNxZqnzOARNfOi/14/JXfyr1ChZrQ1HkqRg7S82CGVE0kM/utjuBbb9S6Gpu4O5oA0cmGFgfL73+8xTipVewMC9l6LoS+nl+4VZ5Aa1/5bOk7BP67Tk86JDN03lZqKQ3GfxTz6kbyfwxLYEQmY++TdSyu0scERui8ajUYNpcQ7U85zLpDWptVaLcE8Bued1uJHv5NI7inCesvuvOUbk7rke9qK2VupPny6eZ/jx/o6DDrVD6pqr4NVCNU/Mo5k7R8luAjpDHyfjKLD9mpMScIoVvScnsmZmE8/0StlPCy6Aivt6Q+zKrgMKh+YzJ+cCOS9kM3mJkqcyXyyX+7V+l0MwrgbNWOlo8j+dLy1iWE8V6fw21Jmj4cFwtvWQYZf+GUrIwgBqzA1gs9X+fCCD4hC++z59ytsCDwfc9eT/Fmx8lPqRV+NJurD/1gxQE3wwlO1HFxzZqar7VMNhGy7kBOqkxCUzNSmLzu0Qa3kngc6sEDlzT8fYfLcP7FeM7rOj/96XDjQJKEvLZ4vuJMYNzGNMkm3FTsng9LJVGvnrOOSaRul9ywZ14yu5EM6t1FJ8OaPgxQsOeLDUn60cy1VmFz4pQri2ROj06gHFSoxf0DGDKRl8+LvdhRwNvvtf0pvykD59m+XL7ldSLdH8WSn87LlXm1CgVjuYy32+UPXGNl3shc9lsycu3ddhKHlqSq2Wom7w6aLGbHs+LQ4W8tC4kbofcddsCDjbO516DXH65ZNPrspGr2zK4cMPAF+cUTk9JwLBHy4a2MdhlagiR/GY9RINtjpr5FZH4dX7LoT9UlJYrmbwxgE5zAtgzNIDDUpfFcD8UfX0ZssOHkD0+xHXzpeYnX+73fcVnZQA5zwKZMk1JmIOKg9pIgv7QMOuPWKbLz8v30uI/VMvBT3F4DI+lz9QYYvKj+J7+v7/bKKDTt3x2pkmud5K9b5iHw/kcBo3Jxts/i0ed0njSzkBr6c997HVU94hnR78otB001JEe3sVRTfZWNfvsInk4OxxjPxXOcu+Ls4O52FTuREwAn3cG0GGNPxubvcQ2w5fHso6E0b48ivSl+LcXrIn2Z5Sjggkhb7h5T0nsKBWuwyIwxKjxKdLIrBSLe0QsE2dHc6pWFBOvaPCaqmHtcA3efTUUeuRzRPqIDMd8GnbPZ4DVJz7Xz2HgJyMOlzNxqJ9Kk0V6hg1OZGgTHXm2sRQ+0RDxp5rN4ZFUxkeifB3J2CYRNKhQ0T5BiWJxKD/eBTKmlYK/5B5pP70mfFsAqRMkLtoE0HzHa9ZG+KHO9EVV048/Tr7AYYI/jesp2Pw1EKJDGe2uZGahEucxYXycHsnsJhqypHc6+EpDL/l+U1/ZtxGReN6IZNa/ai5MlDt8L58X+/O5Nimf0055lHjlUmbIJuuMkW+P0jlyzUAsKfjUTsBiq5bLjaMpXalh1K1IjodHyLweQdjACN5+D5PeU4XxRygPLgUydqiCsNf+NLzyghAzP/b38UX38RVrWgVwUvq8Xhn+rNj2GnXpS6lxrzms9edZbQWf1wViFx2C2U4l/6xW0vVvJdUy+zeMCZPaF4mrl5yR5NnJ8yLw/hAmPWAYZx3CcBn4lmVB4Tj3zWdunXzcWuThZ/eBvRIXRR2M7JmehttsqXu3knHwlbr1MZ7546Po10LDVukxq0a+o9vgt3TsF85lHxUHJCZG5LzBaYGCgDB/fmvqx5EWvhxY58XCHU/4MtmDBlKXbe/60DHLlyUnXlN/TAB31gfg3zuAbi3lDj6Sc1sud/KY9Ou3Q2i9QMmh0lBqOocwO/cNdtdCWSRU9EoMo2D2OxpkhXNP6sjA7UruyntXVCn5KT3+FukZ39XPpzojj3S/T9h9z0GxM5vx77P4U3rVOl0MzJiZLL2bjqzH8ZhZRNHbqOaPAqlfAeG4rwzji06FGK3ixzIlIc8DefI1gKYvX+Ewypet5t4McvHg3lo3nnVz4ep5F/6r7cpy7SOmb/NgwpfnWGT4YN/Cj96/XnNVZraWLwPoIfN5yByZx+TeNokPoXKhkl/3QmlwKJh2nQLplqVg8pAg9jwI5YLcjaKXKhT/yPrqKBk9Npj1BUGEHQnF01XJdznvniV5PFfn8ePcJ8ye5/ByntTw8Cx87VPp3thATu9k2vro+H4/Xmq+xGSwmhGJEayrDiM1XEW7xSpOVCuZsi0UswcKfGYE4PePH4/nSx628kS8ekzEOFdO+jpS/8wtFImP6X7kIf0fuJA14S5rdjrwo9Cejk0dmOnqwLUBTqwKdkG0f8A3iycMivKgbKcXrpa+3DnuR+DW1zitCJAYDqCJ5POCv0N4IGcnzodSfiKIwacVeMo+nbwTQM8lCrLtg9iREUruYSXtl4TybnkQujwFsbUCiXgUxHz7UGwOhxJRlEft9XlkJH/E51gOnyZm4/shi6CoVOw6GvBblswqrY5pMfEk1Yui5Xs1bfUR3LwfhvcNFeU2KrS75K7tfcO4dQp+Jvhz54ovPdZ5s7i79MGP3ZjfzIVWNR3YuscOlfECtl3O026PE1aZLjTo/JAdI9xI3uhKT+v7LKntyJ/v7Vm9wp5O7vbECwcmr3DkwTBnome7cuDNQ/bcfcK7Wp6Yf/KikZUvx7r6UZ3/mtjqAGbnBfIuJpSVUicNPYKovVBBosRHmvlr2d9X3OossbJbweoxQUxtEMy1q4EEbFIwPCuApJ4KnlkFcnrfG869D8ZY/JFbUbn47skhd2o22/sYWbg+jeyp0p+GJHOuSMftXloWHZc+w1KD0SSSwTvCeLNZxddYJYUHQ7maEYimudzNxa9ZKLXBTWaEjfef4HXPFd9BzmRU3mGQ/3VmTT9PwIjz9O5+njjFeb6tv8a2LncIWuqMyxcXepg/IGyPKy1tnZm+yZEJ0fY0v32HQus7XNpzhzEX7PlwywHLuvdoM9eFOnpXPMa7877sCcHjPTGR8/A46sv2za+oaKLg3NwgWkW9ocgxkOgJCjpmSg1TvcCzgx/pa/14nil1WXJKj6UKtu1T4F8pcXhe5rHu/vSQvil+q4I69wKxrhHIoC6fKNrzgau6bEYOzubkfiN7T6Wz84qBP2alkNU+gUFPpE/9Ec3T1Rp+7oykqVMY95aoaO6i5OWJELwz5UweBPDqrxeYPPVhm8xR1/s9od1mV1qMcebgWHtWPr3Om4bXuPfXeTrMOc/1vlfZsewGhYMdOPfJmXWfXDhv60pRIxeaPr7LWYmxwyl32J17m837b3E+7DZNL9/Bstie0L8duTvVmVdrXOnk5UbaxCfM9vKgh7sXdQ7KPN3sNaul3tUNVDA4RMESmUPd/PxZP/wFMQd8WW7ty7//+7/2/V9Q3SiAaeEB3JgYwOBfr3gz5oX0sS9YOtifZVUBHDqmoE9fBSfOZNN+eDajamXj42LksnUm+94bMLfW81GTwOb6Onq3jOOkzGTf26rZejqcfVtVrL2upLX6DVkXFIzsH8DrRn4sb+XDdX8P6mU9ZstFV/zuOrO9hgPaLzdZkXOdcYFXOZt2jfeL7Nj48g4zJa7udHbhtsTcmIcudJt3n/BWkpvu2bNE7tD6m7fYr7vJlKW3qX3hDrdljy5tdWTeQmci1kpsvnXj1oInROV6kL3AG/UPXyba+XNN1reorpxdUAC/NfDn22s/+i/0pX6KDzW2+RBo8GGotR/aPa8xOe1P95iX+PX1Y5+/LzPkrnU8+4pZfwewJS2AFnYSv8eySbfKJi3DyCVPI6vNsrjXI5WTz/XMWpPExUM6PoyLx0ty0ZjXakymvGOL9IWzrimxa/iGK6sUjLrnT79Hvoj/vJkiZ2p78DG7vVzp0sKFP0sdmCG5pdDpP7r2v8HpdTf4GXCb/+o4cOvcXfb3cKH5KRc6H3XmXvZddsc40OqNPeM87mCV8R9O8rp47g5LHtrT1c+B9xJvM0e5EJDgyuY17kR18MDd6SnRZT70vPySlLOSb6Iljj75M7XfK57n+jJ8jC9D9T5EdvRh3RVvHszxobqXL1pTP2b//oKOw/y4et2Xg2t92evny+EDLxgY4s/+qwF4yryljTMSGm6klbuR8gdZDMhM5b70seXrkpmRouNsWy3FgVFEN9QQejWCuhoV3W5Ij7MhmB4ywx+v78+2+76U/+PNhXAPTCc/5kSxK04vXbhbw4l2Xg4Yujug3GHP5X6yVwp7fq1yYEngXc7cu491xn3qzXZC7+7I82AHoiY6oPC3Z/4ae+7Z22PTy4EWpo687nmPZW1daPTIlWtRD/nw9Am/Hnni2tKHzz5+cmf8+X46gD4m/uy978fJ475ckPsS1cWHFjLLnCl5hvWDZ/Ra7o3Ja+kJfvlQtdqXXut8MW8q96/Sh3Z28vW8n8x4/mRLfYyUPjb3sxGfSCMJHkaGNDPyaFU6lucMnNuUglPnBO4FaxkyMobF0ltOnBZJfcswrngqWb0qmJuSC//1f83Tl77En/QmtdSDcycfc3L5A4bUc+WbjzN9V9zjTQ9HFJccKF7rQJ9DDjhVOtDlsyNv3t3FRnWXq/Xv8mGEIzcMDgwOdCBH9rSefM3+5cDcYXeZ4ntfehEXfGo9QPP5ET7ZT/j6wpMdfv9X0nmHNZV9XVgiQUCx69i749jbjDr299h7772MOvY26th7772AhaJIUWkqEFRIAIWAQAIKCVICIhCUqkjR78zv++M+hJBy9z77rPUunnDxZuIZX5I+P6N4ZwChXs+x/eRLodmH44+98WzqRa+HnqRd9qDWaA/+3ufBzY+PqNLBh2YqH8Zn+7AiSvZK7r1m1304uMuXK2P9yGsUwLixkhelRo0rMDFNzs+4RyauzzbRo0salz8ase5qkL4WD430vKuMQeGk5dOHCJrMDmVgsppZQ16RsU+FQ44/bz74MirNmyWLPLk6zZ1v6fd5etsZq41ObLF25JP9HVbXvs2WXQ5Yr5d9uObA+WAHvrx1QCuPQ9EOLE9y4Jq17NOG26ybd4eFinv0mOXIzJNOWP/rTF6+C44b3HDe40HV64/Yr/PGosyH+xt8OXDXjw2/++Eltbq7ZK7Z357QqZkns/fLfqxxJ6K3G1bBDzlwzI3zkz149EL2bZ8P9d18eD7eh4/1fdh71YdBklUOnPPDeVgATacGSiYNxC7IRN0nJgr3mmhXK53svsm08zGQVpLAhEV6jDGxaCK1kkki6SdzgWitwfBXMKNeqRhgH0CzwX4kLPWhzsJHBLT3YKLLQ86tciGkqzPpnZw43taRoeOl/h69S5HpDl8v3qG3nKnQpXeIf3GH99fu8vXvewyt50ifF4682OLEM6UzmivOjN/tQj97V+5sdGf9Cbn+vo+ofVvuDwcfFK99uP3dh+8tfBka5EOVfd5sWfcIzW4PZuvcmeLtxoiTLtQb6czCdvJY54ytlTtUeUzRN6mVR3xk5pa61cmHCVK/VskM21P7lJSYAGJ3BFJVstN2rQknbxMrLppYfT2dl4XJhLc0svjJe2Y56Pn8ZxxZMns/2v5ffg7jneRk5y4hpFSoeD4vkJk7n2Il8/33ZV6EVvNk4QmpCUGuTFjpwv7dzlw2OVE0x4kuxY6MfuzIhEOOfFzjyKIdjsS7OUqvdOLoMTkfVZ3xOeCMq9StUYku/OXiis1HN7qGSTbs6EHmIw/+7PsI85Mn7Bjphf1RLwbv9+JbKy/ed33M9lwPqsg9d6GaO9nah1R76MLEcCcK1bdw8b/FsR6Su+Teej7+MWeM3hSc8eHBXz58eODDQun77vslJx3zZ4zUY0/JLa/7BVImNafdYxPLLptIkXlpW9MULh0y0vZDIr++1tP4dBwiV4vvsUhuFYXhtkuDe1wI9Twkc0oPHSA90qqmnJ2TPgx4+5g5lp68/eDOdUs3TKfu06qBC2eCnHl63Zl/NzuzZ6q8PdiZZZKL9513ZtxbZyY3dSHN6j55C10595cb5tnujPWRa5zmTutSd7oXuJP4WdZc34Ppyz3wOerB6fMeLN/pwd5VHjSb5yH52x2/S27EPnbli4MLtVY7MzHkFvv8bmFwuEXRuVvovH0YPtwbr1M+VE2R/hUvz3mkLzur+/Ht9TOedpXMLTPbM1UgFQsCmepiwuqciZEKE2EdUtF4GNm+LYluxXqy8uNoIv381LpIyleG8XSzhtIxap42fsmzU5LJqwXS99RT7q/1petKHw65PmHKOk+WyH3tcM6dqYfcOPf0IZ3LXFlSz5XBMx6Qm3qf9HkPGObgSlrIQ6b6u+G21Z0ewe5clb24LrnY9Ys7Y0Ld6VPVneGvH9Ju6QOWV3nAt34P+dvBjXHubjzq4cb0+m503O9GzBA3fFNdmVj9AbeFC9vGOfFh0D3u371F9Qu3CLUNpEanp2y+7kvtndJft/qi/OFLwvWnTA0LYMhvKq5LDvxXsuLtA4GE3zUx8biJg4NMNP01DTdXIy1SkwiYFs/WdTreb4yi5LSclaBQMiZroLmaViUvKLiuQpMcSFBPyeIJfviNluwgta3/Ui9OdnnEpWIPmp/y4O5AD4Z8dadpvDt/xbrjHyHrznQnxNoDQw0PxlX3YFFND/KtPPhQ5o5J/mzbOHfyvrtypYr0u4HOpF5y4nypEwlPnWn1qwtNPzjLnCdZ54gz7mXOBJx2Qc992l97wKaH91kj53Bx2V32N3Jg4HwVX54HUPJe8vB2Pwr/kVwT+pRq8wNYUhhI45cqeh5X0d8cSLdbgVyTvUicZaLzozRU94yEdTZQ/V48SrWOfXlRvIuPpP3ZUMraaVDmBvNkahDtW0mu3hfI1aUBdBj0jJACX1a09qXPcx+aZ3tz+4EX6vuP+XbAk1NSLwdd8CC83IMVMzw5M8+Tlgke+C+RfWriwWg5F2nPpE7OcKd9Azf8OtzH8qQzNxY7Mu/BbTY0duDc19u8lbr0Z7wTda448fmEI4OqOkpmciThtRMbbFwIynGl70dXLuLMvNouHD2l4XT8C5bL3PXJJpDzHQPwKPfHISqAM5Kff5xU8XB+EL8sDGLoJBX+9wIZdslE2ioT601pTLxvJLeXga1r47F/puNASRRJPyPRRoTi00DDhaCXTJc5bZjUo9XSy4IkM6585UvEDV/eyDnsKvXWSe/DteU+7NvjTXPLJ5w79wiP1U9oEeOFaY4Xk888op2f7Iud1ASpGRZL3SjTuNJNrm1mujPPvjlx98E9zlZ1YPa1y3QKukVaR3sGTHFgXcxdTvW9yzyDPQl17eks8/qtl9LjhrmQ0ukh4zVuBC3W8KBXCFNkvv6lg4q5HwPJsZG5Uta77Yzc46uD+G3LS9p1eEGczOO9fAM5Jz1Gtd7EzJrpTHlmxL23gbmT49Et1VG5PgrFtkjCq4TiVF+Nd66KYl0AQUP8WCk5QZfqxcs33tyU3NThN7kf7aSX6XwkD0uGDJbMPdyLuNInuMyU2l7NmyHWj9kSKdkh251wuc/H5brQ97EzR/s6U1jhhKqXE8rAOwT8sOdp8GUexVzmpPYyOU6XZa6ROaCJAx+f2jP0xS1ye95i7A17YlY7kTpf7oldko9yI7naKQzH02qOnHjJrmlBvJeZt9oHFRd6BfE8OIh3kq8OOATzS8xLKk0qMqeZ+BabxvwEI50WGPC/Fs/vdXX8rtcyan8EM45pGLQ5BN/BKmYWPCdR+nfMOU/iXntgvudJ8+7efNT4kBLig/19H37f6MPl997UjvOiwwov2ox4wrsBnowVHmxZ7c6O567UeefMmjxHSrzusjT3DkfVd2nX9jbbjbco9b6Jwe8yj59cZtKey7RffVnq5C02t7THVHgLTd4tPqy8Rcz8m7yqTMAhTou/4Q1tv2i41FLNtIJXNJL65XrqBSVlL/m2OZivs0KoL4+pnUJY1O4VKxaaOPU2jcd2yZzYZGCwSzzG8jhq79dyWPeGr4s09GkZQu16KjoOe87sRr744smumu606u/On3rp+T196LjEh7LfvRnVyRtrjTfpK2VmvfeEJB8PNr50Z/MSqenf7lNd5rb9Q51I6ufAjRb2jKpjz/4d9qT2khlm+02ZHW7gufAys5ddZtWEyyglOw9/l8D9CVF4bopk8uhwjNc09L+nJtQYwqxTISwoCWFtBzXZLdTUqK7me3EInbxCsN1m4smsdEbNTGbwvwayHOPpaY6j+XItg5q/4c4kDXaNQ+jbSMWxaH9G7vDn8+0A1j/zoLj+EyzcvBj12YuRjR6RI7mgQ5Yrb4a6sGu89P9XUqclNy5rYs/3lVepu+oqIdKzs3xuUaG6wcmmN3DIMxGVLvlEztWYplHsLohkbd8IDs8L43Glhv2zNbSuraH8pxqhU9PbQS2zlpo3/dQ8bKKmxXYTbtPTebI/GdMOA3U+x6MoiyNyqpbjc15zGQ3reoTw/Q8Vs0YGckFmsRerA7k+0pN5Do95XObBGa+HPHzozNJRTgQdc0TV+R72ermn1t2iVfAVhr+8Qs3Km+xfZ+JrmolGr+X+HyLf90KU3Ita2l2OpMbQCPqnhfP4UyglXUIZEaXh19EaxsWo2XpBTYflar66prGwbTLJaw087Z1AYmUcJ9Hy98pwbrXRMHVYMMuECqubgfT+FMityS8Yt8+ZvS5O7JnjyLnku2jfO7BLZt/vSTfx62aUOvGBP9aacBhtYnJ4Ot8CojhwVkutZlqevI3k9uBI5reKoK7Ta2x7heM5PpT9HTSs+qgmUpNKy6tGXk4zECIzVm9tHGNqa3kbGyrZSo1zfhD95Xm0/hbAhYGB7MlQMcjPwI/LBrq9MGB93MiI9QYc38bz4FkcvxyN5p8cLR3ttVRe1HKjg5a6KslPUyM5lRaBoeQNl0eGEdtYQ5OGKRSOMzLnaxLRlXo8r8QxNSiSVnc1TEkK4fkcFad8/Nkd/JSOUc+p1UTFlhYJ7J5hYKPKwGuNgd4ZSST6xrPBWYd1lzgybrzFpWU0k4dFI1pFY9s3isz5WvboIqXvRJLSL5Lz1SJo1i6ZJ82MDMtP5PImPfXKY0k/GMme9hrJUK+4LWu+ZPJmXpw3a9Y/w6luIEm+0uMS9Uz2fEej+QYig2UuDTFI7UvicpaehSd1FG+Lw2NXLNbXY8ldG8cjbSzda8Tyon40C5touRYZyWK5P8U2IxdldluQ/o4UWz35zWM43DGS5Dw19XYEsdM3gO+R3vSTnrE72hvb2kFUk+fZIj6eKXcSaX1Y9j/FQHakgfX2Bq6oExlhHc+4BnpWb9QxAB2fzuo44q5j9Dgd62vr+NIjjkHlUbyJjqRuQhL/PI/n5V0d7W5Es6hFJI9qaHieGUTil2f0LfKlR4g3inf+9HYNYusjNcNvJ6GOSWTlgiRO/TSwfL6Rzu2NjCk1cGCfgTPbEnHfE081bz1BJ/U0OqLn3Eg9BR90CDcdB7frqCXPI7l2HNHjkqhTqMckPbN2ZBQJMrOOK9UQ9foVqtmBnGzxlIoUP5paBzLw0SuqPVWj8FNTKM8jzkqNveRwQy8NBbtDJXcbGKE00i3BQOMcAwm7jDJDJqO59YHDY5KZOdXI9/0GNqclEpuWgKtzPKPvxBN/MZ7LDePx6KXHPlLHR9mLwx0Syb+qh/k6nqyM5oV/JMqZ4UzZoEZ7IAjNpEDiLQOplq0i7I8QYuep2RMUwu6fwXw4EkKHo2r2N9PwbG8YJye84YbUhn1T47gidGQfieP3829pJGfTckUsvwbpeHo2nrLtBk5WM/J2TjJXp6Uz4x853zbJ/H74A6VNk9lQNZl105Lp2TWFX2zSmeqQzgvfFJnrjPz+Uj7XK4mku4k8SXnPaZtEmlS+p+m9d2z5oWd5go5Oe/SMfaxjRnkM9pu1dH8cwbkloRy8F8LtoS+oHB3EGc+XjJYeMdQ1mIiPL3GOeYFTwiv2N1AzdaKG2snhtH8VwcN2WnwWxPLpVRwtVTFk1YpmcUoUf0yNxTdFR9NT8YRIbfvDYEA/3cgO92TqjU5H86vMEnvSqbVH1nQ2leAb6Vxemo7PlzQK/kpnbH8Tc5ylrs4xsaF/Gq2aJPN4lJG9uw20L0rC40USem0SX8OTaNk0iS+z31H7mp5Feh3+b+IYOT6aBa209G8gfeNQKGvfqQl2CsHrdAjzvwTjygsi7IJwfiGzztogakUHs7FYzYjboaj/+zxtQ63cT7IWbQzTjkahctIiPmip5x7NDLmf2n+SGpGSxDV/AytmGzj00YhDQRrNzshsPdzE+Oh0dj418XRoBtrlGeyfk8HBERm065rBbdsMQhxNvM1Lo35pMrezjTxcaWS3XLtTKwxcGiV71dPA89wkqvyhZ5a3jrhaccSlR7G1v5ah9yJI+DuMsds1LD+rJn5pMGeqBdFIssbOvio8ZV6Jj33BbKmZGfYatmaEs8w7kv2WUbQx/3fdUy0K+b2NKVLm3yg22cWhn63HbVkSvqcMPLI00jPWSJxcnx2FJrq7ZhA7IpOhiZnszPlI3N5PbOmSTd9LWejPZTL1bAYrq2UQU5JOTc9UFrb4wHOrZNY3NTL/gYHu22Q9ywzU2CwTmFKP7rkO39txfF4cTYNtWqo2jiSxJIx/TmqIkXsnf8QLtt1RETdcRdvFkjvHB9F2QTBe1hqOVITyskskszppqXNTy6QxWi71kp5WGcFcqeudnr9ltd1/nw9Loq7Uos0qI2afD+gnm6gyOxNX62zmX8nhbUUObf7OJf1hLhGeuZyZkks1h2xe8pHPrzNYVvbf72bT6dckjdv+H3h/xoiNr/Q1qbOPx0idKtDh9FLHucw4Eqe9xdlHS7UlkXh8DmdihIZDkqWKW7yi85MgdmwIotz0ghk7Q2gwTkOLLWHErIjkwTItZyu0NPXWEmutZZU+kumNo9hgFceFE3p+SU+ivZ+R4OkpNPVPZ9+jDH5kZNPGPpc3tma+LTIz4KyZNfvNzJhopoOVmdQ1ubQ9n83oJR9psCuDtitMaB6ns2pjGv2OJfPwsQHDeD12JVJrInSc6aBDtyCGnBItpg+RbLj1hleOoQRM15C4UM1ZpZqyw2oGD9fwcGMon8PesLi9loUuUUQfe0vghGhc5TnPlr7qEvOWa990jKjxjnr9jDTWpHBurInnJzI43iCLH4tzmTPczPSMPNodL+Dn0EJeVC3gUfXPcv+Zufy7mXYbcmnukU1wz0wa+5uo3snE7hPpDNmRgu1qPbOlN/6bqKPlTh1Jh+I4cfot19tFgfTRtJtvSLIOY58ylKlz5bm2DWfw9QjatJQz8ksU+l6xGGpIL8yK42LbOMkVcdw16YiXHtVM8s6comSqSvbtL9ffQfWR+1k53OthxuFrHpX3CwnWFBFiKOKqaxFz0wvJP57P7u15nKxpxjQ5lz5Ts4iSc3N+sAl9YxMf0/QoZkrNbaJn0isdzyfrcJwbxzePt+gnRTFqsJb5qZEc/xzJ1ilyFlZH0f5BDC/76SirK2uVc5YxR0/OYj2Ob/TsOpDAvrAkejRPpqNbOu61MnE5/QlVYQ4NBpiZcDePhwsLcf5axKspxVS9V8zVfcU8LC1iX0khCy5+IXqUmXrbc/laJYeBbTOYbJfAP5I7G+v01CiVniBn4s8L0vfGyv420pHfUMfYCToundNxz6ijm5ydKyvj2T34PRlIffKV51OeRIfNkl/lfhfzJUfVTufvZ1L3TmST9SZX+oSZL39/pv22Qm59l/3zLea3sK/8ebCUbh5f2be6GEvnImZnFrBtnpkPs3LZ1jIXm76JLCpNgNHx/No0nomSCXcPjefozXh6WLzDZ1gi1TrJfX43iZXtDATppe/PNFJ2XvrgOyNhMr9UPPxA9S5puFem09Mhg1mRWdyJyEX30czZyfk86V/EpOrFvNYW4xf2jeE+ZTyrVs7EmmVELy1B9baIsXmFNL9oZlt5IrUmJfHv9CTGSva5Y2Fg1DkDF6MNjGlk5NslI/v1yVy8kIp123SWu6eTVJ7OoaFyFqTeV7TI4EJpBl0Ts6jVM5ftq8xYN/2CcWuhZMcifLYVY/b/yq8OZSxYW84KeczPLOOG4zc8PYoQN4pYJ7mmtp0Ri45GFvxtpH4XmT+fpLLmfjqfe5uovGqiQ7z0nV8ycF6Vga93Bi3rZnJ2+UdqrM3Gt1YuD025vL+eR9mXAg4OL+JMYBF1VhSjO1fKgsHlXD5Sjt3Och5kl+FzvYxrtsn0n/+BzRPTGFTfxI5LJgZEyWxWJYOIlRm0H5mJ5+2PtA7PYnfRJzQ9cujfJRdu59KjsZkjt7/QqqCQNbuKZH1FtFtaTGVqKUs2lFNPvteqveXsfmGiV5aJhncyOOb3kUufPlHdIgebPTkk5ORwRORy90Auq57kclRq3bneBWxtUcSVDUU4exVxYU4xpau/slCjFGfVSjFEHs9DlOKLPGzlfe3lceKVUtwMUIoiH6Wo+0gpqnkoRYE8nngrRdw7pXDUKcXF98r/XQslK1IpZoQpxQv5nOYqpTgmH7PTSSmCzyuF4oBSbN8uX+sfpZi+TymqnpH3XVOKA/eU4pKXUhjDlWJwolKcz1KKpWVK8e8gK2H/i5VoWKAUqmz58wylcJLv8/y1fI3HSnFYvmbWcqV411kpZuVbiuCXlmKSq6X46mIppvlbio2plsK/hlK8HqQUGStkLUeUooV8Xk15vvfTlWL3R6VYJl+vSrx83w9KcfqdtZj4vJo49cxKdB9nJRLrWInxlfJ95WMLZO07xyhFoMpSPr+qOPlDIcbaK8SKrQqxbaFCnJuhEL9OVYiqUxSi1zSFmLlAIbr+K49ghfhwtKpQPLIU4ZOUIueSUkS7KUWxfL3lT5TC86xSOPdRisKblmKXwka0/e96P5OsRee3VmLPUisxTdbfXPZk01ilqDPUUiwpUQjzToV41k8hnH9YiNlBFiJuq4X463cLEW1tIRYUVRGzi6uI7/J2cGcLMWKFhSh+ZCE6mi1EfDOF+HOcQrjtVYjMBIVYdaKq2DzNUiy4bymeVLEU7vMV4p9MC3Eiw0K8um8j+h2zEYV/2ojtVWzEgHfVxJMTVqJTSyvRWq5tkLelmF6tqgjYoBCGugpx4L6FWGJhIRZe+EnYo0oWKCppFVFB6/sVJJyroPRYBW3PVvDhVgVnAipoUFGB6nElPTb8ZMmHKuLsSgsx3sdCNEq3EKtrKURsT4U4/ZtCGC0V4kiRhRhnkHX4W4gbYTbiq5+NGGlvIyxG2ogOO6zFeS8r8WcHK1HgKWdG9mism0JM/FUh/vWzECt9qgiz4gf1PlXwcmwFz/aVk+Eitar4Ow2WfsfxeynlMaU0zislf8J32mV+J/tumcwP5Xx+V87ogRWsv1FBlHz+vk2VvE//wT8uVcSBARbi3EELYX9bntcauQZLq4iZayuob1NdfB1nK34k2AgrtezdVRvRusBa9LCrJo6PtfrfNfY2DbIUPpcUopq1QgyaZCFiin4wWPajUFEhObOM8yml/Pu9hMuVxVSoisk7WozzrGIG9yvml27FBPYvpv7CYv6+UYzLu2IsBpagmfmVoiulnOpWxrsW5UzXlLNxWAXTH1Rgq6yU2aiSbXMr2Xm3AjtzOaOulOM7y070PVlDRIbbioEVNuJquI24MNtGBHhVE7O2W4nHhUrxwMtS1LmvEDY2CvFpmIUYuPoHj+RrXrxbzpMV36n2toTOocX8aFRMqtRE91mF1N9YwPs/8zlR/ws1Ln3m2u3PPBJfaPgqn0+VBbwxFpJ2vogXzWQ9h4vZm1rMpl0l/Gv3jcUzvhO7poxd1ct5vq2cE/blxK4q5/ypMu40KyX1lp1484+diP1RQ4yoVV1MbGAr4h/ZCPtj1qKTm5XIa2cl0qYrReg3hZjbQyEmnLIQPcRPtibI/kaXM9fvOz+cSji6tpgXTkVMH1VIgxFfSF2Yx8ooMyMczIz+y0zUH/J2EzOikZkCzPxzxMwcrZlFg/M4ev4zzl0LyLpVSMriItakF9FqQDEfZC2744tZNb6EtCtfafuklBfjSqUXFfP+fRG3g+zEIE87YX3YTtSNqiFaPbQVdX/YiBddbYRriZXIx0oUS80cYm0pdFsU4mK57LelnI/TlXweXEFYWRm/Vf9GSUwxwVWKGWAo5MqPLzRfkIfeXp5bXzMHE3JJnp6LaVMOQdOzmb71E13GfqLu90/M/pEt/TyHru9yUW6SNerMJPTNY3xpHul9v/Dbw3w2eBXgcL4Q1hbxoWUxbkeKcW0teehlEYNWStbQ24kekXbikr+dqNhtJ0p61RB3l9mK9Y9txHupnVXXWok2n6U+S91NilKIdp0VYofaQnTeWkV8s6gkubScw7+W0S66hMG7itnxroi71wopufqFt43y8JgpPSpfem3vXDa7Z7PC4SMebTIZ7pZBl2MZ1Dyawc37GahzM3gcm0nrnZ9w8sxh8iXJS7m5jK9nRtnHTNOVZvy8ZH2t87jX4TOZhnxanC3kZI0ilr8sxG9vAQVfa4rURjXFoHd24pnaTuROshOlfauLiC62Ira1jXj83EqYfrMSN04pxYbGlqLDJoXYLvXo/AEL8ceUn/R4WUHXFMk8dcrYllfCmnXFRKYVcbBqEU4z82nZIA+zZHPfkFyeyezUZ3oWv9TJZJIkwOJPJjqeMrFJMq/HKBOvXKSH/5cFD2Rg0yiT3n0+MvZhFrf+/oS7/SdOlXzC9042PbdJXx+Xy81fzHSqNNOj4WdcFuajePSZ32qYedK8tgiPrinq1akpLsi1+lHfTiS52op2H22E/wprMWqzlfhNelqp9LI206R+S79qXmIhcsZIzd/9A98TFfh/KucPfRnz238j176YdmWS9TYX8btkh5YxMofUNpN5PBfRLJu/xmZyf1IGrp9NiF9NjDySRlr1VC4dTGHbGMlX5jSqzjFxpcCEc48MDPKxmhkZXJyaQfWJGeSvyGCbZwYWrTI52OYjvg2z2TEol2WLzWzcYMZHZrN3B3NZd6SOuDS+jrCbVlsM2lpT1DfbidrGGkK/3VbUuWAjDs2rJrLmWYmf0qsD5ez1SFGIG30U4nmOhWjf1EKUmyuZsqKCzPxyvrSX2u73jUuyth3FRXyUfBXpn8/I02buuuTyszibd/9m0mx2BudlXdWamVgflEqjgmQO1kpmsMnILyVGXq1Opod1CvMS0rggc/KvklV7zDXx+1/p+AxOY+LdVM7Kr5/GpbNG3h8ta9++PpOu37Lo+z6HhTKzLfozl7KgHNwv1xFN99QRrkW1xdGnNUW/UjtR53INYbHQVhzvYSMy46zERMkk9yT7mKUmz72lEE1aSQaIthC/Xawi3nSt5NIfFTQOLmf4oDIKX5XwZaxku5Qibi4r5OGgPFbIXi49mo2z5Np5XTPwWmOiVb10RihTsKqejNNaI9adjfxRx8jrekb29THic0PenpbMoTEpjO2TRo1zqQxxSibI2chv64zk/WNkwwujzKjJeI1P4eGldBbVyeDb4UyONvnEHzXlvPbJ4Y9uWZz0rCOq368jHp+oI/xKaosDz2sK32w7oR5QQ+iwFbe+WYvVHlbCtq+VOHNfsqLUwZTVCqGtoRDrd1qIp1d/sPmI9LT0cg7ZS75++ZUWx4pZbVfMOrsiZhrzeF7LTLPobC6syORIkolbfdN5/tcHvr0xsnuHkefdjKwqkLnDXubWvga6NTDgPs/A43ADVZsb2eNiRF8lmdMJRjbONXLWx0DDdUmoNibSziuR4w+TsNIaeFVmpJvXB0ZfTydjdQYjIjI5NPIjVyZn8sK5jnCUddY4Vkf0D64t1pysKeYY7UQtmxpiz5+2Ym+Otah3w0ocaiX5TvKw58Cq4uIAWWOShQhaX0V0LK3AskT6nqyxe9RX1J7FNLSV/n+oiDaP8lm82czsqzmM75pJQq0MNmSnEm+XTKPWRvqMNrApLYnJr5K4uCWJtOUy69V7T8jedxiT31E5LZHeBUm8TzIwpImRjnKd27wx0HlgEu7R8TRX6en/RE+tcpnBK+P5vCsR3SMDU0Ykc+BjKkMvmKg3LAOfchNDjpogubaYV7OOuFNRW+hCaomak2oKxyQ70a6sumj+37WgkqxF7VNWwk6y9L2+SuHipxD7GitE0GIL0ep5JdFyZvNqluOT/5VWz2WdX4p49kcRkyvzUSebGfogl8nVP5JWZuLcoHSuhRjpX0dmx6T3ODRMQPNvPE7D4zn1Rzxb6sVTnqBnvqzhaYoej/HxaN8koP6QSINtBspcDJz3T2Lq7gTWH5WPuadD6RbHz6dxbDuiI+iBnirdE6i5KIlWx4w8cPnABMd0tso67+024TjMRG+pq51+ryna76wpqmilzh6oKfq2rCm8g+3E9QPVxe+NbcUmmSOcDlqJrkorsbbUUsyUGcH5i4U4c6WKuKqqwP5gOVtrlHKzrJgZpUX0Dy2ktF4+QwfkYdHNzNyxObjdy2D9pzRmXk/G51ISp8/GM2+2nvMeOq5s1BH6Xkd4Yz0tbfVMS9NRqtahz9RR3F5PtIeszS2e0fvf4xYu53b/O8yP5XoG6LAcF0u711F07hlFvG004xbHUn5OR6DsX7NqidTOMdAmLpkxBqnbHUw8aGyijczifjl2Yk2Bnfj5004cbFhTnKxZUxTL74e0txNWvraiTxVbMS7NWgzYayW6lCvFQpmTfKW3uHhbiAavfxAvtffB5TI+HilhVvdiEkcUcXVNPr8sziNuthntnly69P7IplcmJnslE3zFwJkn8RxroePyjRiavo8mqlE0TWbGMEPe5zxDxx/P4jj2LpZMEcfFmTpKvkoVkT0aI2fXf0E8SwL1rGqo5/i6OJYtiyJqvBZMkcz/EsnGV1omD4jGtD4ON189ree9I2S2gS1rknnbWdZ+Np0+t9N5eDiduvaS2W7Yife37UTwcTtxfoGdGJ1ZQ6SOry4u9rEVQ/NtxMk8a7F8g5XobFaK2vulbo1UiCKpWb19KvnZvYJjX7/T80cxQR+LcBldSPjWz6ReNLPTzszPfpJf3DMYODGdqVKDQ7PesX+yjir6KNYOjGT/oTf0mRbBo8NaZt56K7U8lh3N37LubRRXZ0Tj8zqGP61kP1J0PGuhZ2kfPUcb6Nm7V0frI29p/a+W9PWR/HrhDVbRr1H0iSAzOpLRw6PIvR2L2yw99/5NwKeWAb/Nyax5kcr6luk4bUvn2JJ0HlXailmtqotJ+6qLh8bqInB/daH7YStGXpeHsBW6MhtRU2adpgutReQQK3FFZuodcy3FmmEyF8p9XrK3ksqmFahjvjO1oFjOVxEj3xWw0TWPvVPNpF/LxW5tFrqFGTiXpVD0wEDWxHj6Do2j+xQto6NDaWanwWzWEDg3AsU2La2XR6FpG8XtUC0907XsdI/iSb8YPBfEMbOejqw5OrL/0rHsSyy/1oziaHoktQa+4eiaUGrFarD5I5TCS+H86BHJ5upR2O2MpdFQPY4T5P7/w8D02cnM3ZXKMGU646WHxNjaiq12tqKkla3o3ddWJA6xFX90sBUzP9kI7302ospvNiLssszuapmPrSVjhStFnxmWInOIzLGL/rtOciUFHSuY16OMM/VLOPe5CMsehbR3zCNxtOS24hxqT83kTZTU14YpzMmWvvQtgdo9dLjeiSJjoor9i1R0XavCrXEYeXsimfO3lrnPtEzYo+WQnI2TshdrZ0axt0Y0E55Fc+L1W061iWF+bhR7JmjJyo2gl1so93vLXnqp2RSmxuqGhg/+YZQ2i6Rnoyi2qWKpKudhXVoCcw4bGLsomdZ1UqnaPZXVjZLJTrYRk1NtxBGZbxfLHO65x0aUN7MRUaOshb5ONbFOZrAz661E9YZW4u8vSjHyqWTNwqpiRleFeLjJQjQurWTR6Ape3CwjckwJokExO4ML+fk1j8JJZnrb5srzzWTW4AzKn6fR+Jdk/tmbxL1/5B7VaznRSEVELxVjpqnYtV+D8W4EL+drUS6OYlG4loGyF29WaRm1UMuk//6Hyxwtd09rqeKv5ba8nwS5D7xfU+eUhj+XqDEuCpZfg0msr6b/bg2924TT7GQkzouicJwcxzXphddnvKf0swGX5slEHU7mvTynmQON3P9TrvlgGxFa1UYs22QtPJdXEws8rYTzaitRt4eVGPpTKZroleL2Y6WYcFcp3nRWiluRCtFI8oxxq4UYq/jBvokVfH9Vxg1RwoJfZR5WFNG46We6TZaMvV7moMlZrBiagZ02nV1bDAzrZ2DSrnhWPdDSpbGKGgNULPBVU3NnJB9kD77Hx9LS+JZnshcbLLRcfBxJxeBIjOkR1F8Wyef3kRwriuR17UjqRIXSRqEhZmYwr52DsJsWxNEuL1mmUJMVpMHj9Wus6msZMyiaYnSkSn9945rIzXZG3scaaV8jmdoPjDyTXKpaYiV2yGwxfJWVKJC3N42xEvutZH66pRTPWyqF/x1L0byepbiUXVUYoqqKoHiFGNpcIQ7J7LGxu4XIaF/JTLsKAizLmJFYTAeZbxsdKqTa9jyWDTPTpmkuS2Xe++lnYvBZA21lL6aNlccAAwEZcu1Cg7GNDcW2YRQJZ1O5Ifful29SC22iSD8eSYuBEfxe/TVDLMOpdeU1i2IiCJ4VSd7xNyx6p6FiupoRU14Q9kRF2F+yrzkqhh57yfLTav7pFsoTqZl7H2q5vCkGF4P0mYB4EiKS6D5G9iLLSPJOI4FqA9WrWYmXMl/VLVGKezIHP4+TXnhIKVIMlsJhQVVx/J5CVJU5cvUihfgxRyFCRyiE3kYhrPIthOURC5Fy+AdZMypoml+G26cSDkwqpnoDyX1Rnwk9ZGZEQC5dZe7yupFBgdTm17IXQzYZSF1mYNFMA818tRzOjOOZKpXJiakyV+sJDtQyRx3B6EHhNG4SyskwDT93h1KaHk63g2+o3TJc+oOG4J4hbOwaxOwRKqz1gTysoeJN9SCG7pX7o4mGHT3DGDsjEsfuUThJXQ1fqueX/u9wu27g3m0jXWQm8FxlZG81Iy3jleJmlFL4ekkdnK8Ud59ZijnTq4rtlxXi11EKUVBVIXlR5k7pkanDLUS7XyUntJW3Y6qIzSWVjJ1bQfVJ5UTv+IrttGLexBei6fmZNculX0zIJVzxCS//DJa4mrjmkYbFQQOP1hvYIPvwyywDda5F49o9nsXHU2n7ZyoDpkVxuaoWpwavEUkaWtbVsPSHGo/tGk4cDGWxOoxuh0NJbaXhzNhgUvJVdKyqwr1XIDXGBjJ6tIrRhiB6KNXMd9Nw4NZrdttp+ftnlMyuOnKy9SS1TWSezBCNbWUuHJrMZtmPLp8sxekiS9HqkqUIHlJVpF1UiNmjFaJ6mYVYuc9CjEqpIkrtf+JVXonVvErCO1RywVxBrsw5o9pU0G9KOUenfqPximLSzhYSeymPeh3NMlvn8ME1kyyZKYdKLs38J5Xm1smsq2FkSIYB37ZGRpbp8bqux6HyLZcGaZlY5w05Rg3+9TU0ipL6H65m0UANrZxDGZQRhqF5KFWVGhq0DubTVxX6WirGdgzkgD6Aq/GBXA1Qse/3V//7PJOpSyj9pkegdtGyZWQMJXJPFP4Tz809SXTcItf/t2TGS4bu5C1no7tC/Caz+FGZcYZ0kzNvoRCjXORax1cRjVb9oOYvlaQ8qSBwUgXe38rxv1yOb8dyin6WkfhrGWFdvhK5upjl1YpY6J3HrgZmdj3IJrhaJs7+//3NZhr3b8ieHzUyr8JA0kQDC/0MrNpkxLFVLAVfpG8ci2Dkew0TxqnZPTGEad1DWP4zhAgbDY3PhvJXv9cUrg1loFx/m3fBtFkk13q99NyrgXT8HoA4EMgLoUIzKIjsxGB6tdQAYTxeFUnn/lFsbxVHu1V6ZnV9h8ND2f+zRo5PNaKoYiQizUJ4pFiItQkWoqWXhbjf0UKsWvSTIcMrGbG7AquUcmxlBprVtYyvNb7j8ts3XrwtYWCfEtbcKsauczF9hxfRMvIzByQrdFuaw8+amdzdbGKPTQo7r8msssdAU98k/EqS2HksiWXrDDRoaqSpayTWXV5TfFTN4oAgPnuqWB+jorPXC6bsUzM7VUNl4Wt+tAvj6AwN+cEhiPwX5CarWFRbhe+mQMqWBFKaINdfMkiT4iAafAqh4pqGeSde49NEi/vsaJ5Ok5xSK56cpERujzcScMZIWX3pEXIdatlbiCXX5awvsRDLTlYR/3yrxPNlBaF1JRe3LGf21O80W/CVJV1LSEgrpuxUMb3yiuj9TxGPahYxsXYh1+p+Zu9CM+275BLf8CPDZR7M359KxxtGBsQkcXVIArMy9OyfKnNgowR6xySS/dXAb/de8eBEIAOG+PNspj9eZwPpfT6Y8bM0pCvD+T0slLe/a3h9Xc2fi4Nxqy/Xt6MK15BAno0MxLlFIPvdAxm3V8WS0S9JvaD+3/U2n/aPYO1rLea4GDbW0NOwfQLdLhkYL89H7DFS8NNAd+kHvbpXEfPbVhGtNVLXu1diWl6BCCpndf8ydiR9xbFuCdH//V8lUxF9exYRubSQyX5faPs5D9teeSy+bKZZSzOJq3O5WZjFnZ0ZLDCnU749mYIgA/svv2PTZT2rbSXvyjx01xCHcp2OHyHP6dX1KXF7fNgZ9JyG/0od76bm3+4acptqENIzTQvV1Ep7xbDbKkorAukSFsigsgBe5vujWxPAoReBLMtS0WJCMMt+qjlTPYwlkjNyt0TR5G0cVyJlHp2W+L9rowdLJrrtYSRysxG1ZP2Y3hV8GirX2LqC1L3lpE38zq6oEk5fK2ZZsmScF4XEdytg/6XPqCfk4X7azO7EXE4NklkgOEeeVzYnln7k0o4MLoaZWKJP5eZ5I5m9DMzoKNe3vp60KnGQFEOzfbEEuMRR08WXl/sDWXwmGGsPNQ9uyJn3CuHY5ld86h/EwbYqolMC+Ueu54jOARhnPuOK4Rmq8ADONlFx0TWI3MwQdsnZzte/pttELe1S3nLErMMzOZ6OUw2obZI58yqZxveTOZGaQnePcuzul9PlilzT7uXcsPhO4zslVM4uZsfVIsJ3FdCs9mfmFso13GbG0zmXnDk5JEzLwudEJh/zMzDtyiC4cQaGsyaOH07DPt/IDCsjs6YmMXtSPBPDdbgbY3kfGkPlkDgGXdNR5qLmcS01FiteMu69isEzArkovWpczUAi/AII+f0ZDum+rO3mx9QnzxnoFkib4yoCjS+ZHSTXflko8XUjaTUnir8C4uj5Rq7l4UTaSw190PwDT06m8bO+iRmLynGSPuwieWRY9e/ofUo4slByqn0RdSry2XQij0HLzPTzz2XV9hwq72fRY0YmXf/JwNXbhOJLOp32puOYlMbcwA8EyxnZkmdgp0bq1PkEvh+SWf2tjn1X4nDtHccfA3WyFj3LdvnRIP05K4895cc7Pzoc8aPZQV/cWvgyYogv9qf9UG8JYLadijp/BjFiQQjh26Qmxb7+/88H9Y7B+Tc9Gt8ExgQauO6czO4r6disM9EpMJ03Z8s4/HsZVcNLeWsood2OYnqEF/HVq4C5D/IYO8LM1Bu5LGucjbd3JutcM3gs67Hok87k4Sl0WpDMn6FGdNJjDn8y0OhnEhcHvmeJdTy15ftmxOmwuqBj3SIdFmt1zAjU8Vb7/38HXL3Ch3XrfehaTR6HfCgb7ou53zPmLg4kZ7GKlcMkd0p/DomT3Hkhkn6BUZw5qOPl8njeNTbgKGfwW2kaQ1ubaHk4ncsDvrLeqYTNTUqYs66YiSVFeJ+U2XLmZ6ruN+MiZ65p+SdMizLJ7ZxBbncTf8mcrR+fzMf50qMkS/e+lUT9G4m8n53AyxA9dzvqqfzv/3j2j2GYLprYmTHc2RDHuGM6HqnlfljgTc4TL/bdf4SbxpO6S56w+YAPx0y+DJzmz65PgbyV6zI1IoQT6RoOXYug41ctxVlyfvP1tNufJPOKEfvmKfinpbHu1gdG1jKSYy7ifH4RKwqKGJlUxL/NilD7fmH6RzO9snNpHZtNl9OZpMo6mjUw4VIthcq3Ro69NNDQnMiUKwncaBhPwW09KT31TB+hY+6Ut0Q+1/Ksn5bC3EjaL9ByfXoUk4bFcVJqd7HJg39PPiRL9ZBVIQ9x7OhD6G++JP/w44tNIHn2Kv4PtdYI7HicJJh3WJPX28cFDYqKo+66916t1j0+p26r1lH33qvWXUfdo646cQIOhspSWSJ7JCCQgELCTAAhQYQwlKEiqO/5Xe8f50pC8jzPue9zfxdRcyJoeUiFtWMsU7w1qPcnscBHx6bP6fzUwMDnVwb8IzO589jA8yo9D26X0/5WOXculFNvSDllMz9QcKCYYcOL8HtfSJ21b+my00TU30Yu22bTK9JAwXk9N33S2DE6mWKhw/mmlk6TtWzfm0T3hATy92tYu02NlSmGneej+TE1hnuv1eTu03B/qyv17Fxp4epK6V4vjub48DrCl73zAygaG8zPLcJw6aVCvIph4zENo4Ym0e2Yju9b06l6padZewM7FxkYXqkna5aed1vKiVheTssu5XSzLOPnMyXMv11EHT8zzmffcTrfRNMMI4dm5NC5RSYWL/S025NG+Ecdy19ruSb7o2n6mrmdEljTP57nazWsuqDmx/svmWCr4oybktY9VGwf+JKtIzXcXu7Kpn9daffAla63n+A90If2k33xvPucX14FMa84BI/aKkbtj+HcFg17+ySRMErH4wepHG0v+7ZLz7Sf5dqZgd+wNCZ0L+eJRTlhK8pY+KqUkU2LCWlXxICnhTT2zWPDGBOjX+dSrsukVxMDlf+kk9YkmRteWh4eT2RSYTyj1Rr+/UlDbIaa4rtqulyMZd8dFZ6NlaQ2DaNDZRhzAiOoO9edozPcmZHuzoCunhyr8sKu2AfVUj8ebwmizpEQdlQp8d0aQ9FvGl71SuJMlZZ6k5M5mpdKVLc00i+lEPg4mS56HbecyvhnSRkPot5TaldM06VFLFtnRtH6HbtemNjoYOTd1jf84W2gsJaeKc+SMeu17OyWSPb8eFYs1nBarWblUDXxr+JYdzCWtJ+jqOqrpMOuICxWB7FlShAHZoTgUu5Ou2h3mpa5032mJx/+8CIs1Ae6+BEyJ4gHZ0OY+03JXq8Ymg3U0LVJEmmZWr6N0/EuQMeGZzoqpuhoVKal4UYtQ+ok0eaXD6za+J5TU0s4+rCIm+VmxlUU0OF8Hn4DTGw9m8vue5n8VNuATVAaba/pyO6SxN5F8UyoLbE1QE2d4DhElzga34vh1bsoglGxpKuSZpuCOLIgiOdjgtjw3Jvx/Z9wpNSDsraetM14QlVDb8ZU+pAX70euaxDMDWVbIxXjG8RiaqGhUeprLJ20zJU1/OAoX8OSeBeRyPApiaREvWap6RVlZ4pxGltMtnsR7/sVsW6hmQmX8nF8biL7jBHLE2/YFmtg7wA9/UKS+dNHS8KZBI5O1DBU9vtfz1h+vhnLA4tYKn6NZu0tFT8qVNz7R4lrcQTT58q+jgpiR6QvO6/68GKCF4v3PWGc5VNaPPAiu6Hc/01ftrZ+QaNhwazfF87ptiq8BsXSqECN3jeeH8Ymsf6PJGZteE3Ws3gaNo/nYbmGmzEaSlwkPn4owt66iPmfzGyPNjNyeyFztXl8nmWi+kIuFgWZTF5hIHVQBlUpOk64JJGoiMd/gxrdqBgCL0fj6xPNnX+icRkfReVKFYdLlQReUpL5LIIz9iGUJwfRLzIQ50nPWT3Xl7EGb76P8+J1iRf+rXzYUUvyj60fMb6BqKuDyV8YyYCWKra4veSak5rjizRMvx3Pd3nuHq4aqjLVTGqm5tTPat6GqnkjMad5asb9mZlzrmaOLzYz598C/vgpD1HHhE9WDiMaZCJK9LQOS+XyDh2VNxMZckND4dQ4tE5R3KpRUdIqil59ohh0SYVdjZKKm0r6l0SQHxzCrdHBrCwI4mhSECENgxi79QVeFb5UJfkwroEP15b70LCXLyu7+9FrQQCFzYO5GhTKDKFkeKESuw5RGE/EcdWsJqafhsAsNeHqOJwnxFBaL5rS7dEkfothuF0M5ffM7Lok6/nLTLO8Qh7vfsehchPNw42Uat9QIDWg22I9EbeTGVOkpa3xFS1HaJgk5+hwuoqN11TcdFJhtlOxYbyKo+FKtn+LYHXtELYpgrn/KJAp4wMwT/Jl7jlf3vm+oPviQMbsCsBx33Ms8n3psM2Xv5/4krPXj9AWARwKCMJvWQgNO0ZiPKlk7GMlTXuqOLktmjMTJAaj4nCrF8ueQ1HU36XCrVL2bqKKVSkqGjxTMXu8meSOZr6vKKTf4HwyAk3k7jRivzib4f8ZaP8sg9RCHYO3afnjfgJnk9Us2f+Sm14q2i9X8fA3FRGDVAz9quRYSSSjTSH81yGYjhsCuWby5amcIfcL3tT09qRRUzlTel/23HhBzB+B9PwjAM+Pz+nd6Tlph/2Z0i2QRmFB/NcthP6zI5g2WsmW/EjOOEaSu0dJvJzh7T2iUB2I4miyiq1BSi69imCYQziGfZHERiqZ/1xJVAczJ0oLuVhVQNvDUqcvm8gaLLXuaBa5qwz83TGDbvE6Yrpp+bl1AtNd5bzGR/PBXfqD/rIejZJpTkpK1isJaxmB5ZFgRkvebbLyOac/+bD59TMmR3hQcv8Rl2c6sdXCmQ5FztTv78Ghb0+x0/vg2dKPwI0B+E8NRNM7EDYGMn5aEN3rB9NiQAhlgyL443sktlURaA6E0ScklDHyWX/sl338UUWdxir6TVPieDec7WNC+FQnhNN9Q3n7TyQlcj1UmHmTXsjzmAIeDHpL2j8mZrcxUj0sixPTDCTq0rkaoyPUWsuD7/FU+ap5XxTNcW8VEyWGi9fKfqZGEvo2gr7yvtuGBLPcNZBOYb781VPWmOaBlaMbg7OdCXh5l/lHH7Dd2oGRj+wYdugOJ4PvsPOyHQXTHHBt4IRilzMbB7px0NeDug5ebGvrS+QBP7Z9eoHRMojBz4MIldg71j2ELSMiuG6KJG9oBMeOhkg8BFP7fDDd5oSw5204H8MiOVIrEt8ZoYyMC+ZQThA/lARR2zOYidWhPL4USq2aQnafKGTvuALc2r/lyl4TFcON+OzIYstcA/YJ6XzQ6ljUSsuYGQl8e68mMOklt/xVxNZV4dBFydPGkZQtDWOmOZh+RUH0+PcFHQb70nPnM2ylrnZv95BmK5xoMMyeiQNuYbvsIbs1zkwffp8qvT2nh9qhm3obB8ebbC64JT2ZHT/+Zo/PnHvUS3NigcVDOi1wp3UTT/r94s2SLr78NscP58oAXgcF8fuBYFaMDGfytUgiH4bz57dgfrAO5tS9IJ5eDeLfpsEMTwxm0d4QwuR3bQcHY2MdxAKXAFz9JW9L3isxBKNxDcYwt4AD597RqvVb1ktf2k360lsDsxn0j4FljTL4KDH8zwwt6UkJ3BiioXmHWDyiJQ9IXTtWW4mHPIuRB0JotTSYyLFBaMP8GPmvD6NGeKLq4o71JWdW9XKkzn47nnS6zrA3V+jc7QJz7znxIciJbh2c+e7vSPgWB/r+ZMesSTcZPec6/1peZ4HTddq435K6Yce//Ryo+8CR/necsZrwmHytO9cmebJ2qzceB3z5dMafD/ZBzMwIZmuHcO52CuNNWDCFiUFctA8ks3cAZZEBXN0qf/M1iCedg9EHB5H4LABFhh9JJ/xo1scft++BeP0o56pjME/3FNCwdz5f10j/stZEuLeRzdffcDTEQMblDJYPTib7iZatya8YLL31L00kb1pH4SE1+3oTJbaXwrFOD+YfeTbeaQHMf+TLqkvebNnvQVyZq+y9M327P6DsmB1Lp17nxx7XWP/yMtmzrhI57hq2mtt0vG9PdgsnDsQ78WC8E6bVdznZ3p7Bt27DmuvSs9rivdqWFSG2jMy8zhjHOxy5aY8h5j5drZ1Z7+jCX+lubHnkwQ9WXjye5suvY/z5RfL/ly3BpL4NRn04GPezQTw+F0BC1+e4bfBj+sXnDDoWyPAbEn+9g/jx4guuSG84VXrzBbt82TBEnrNjANucglilDmLZ2DyCNSYeTDdxL9HIXL8cmigyqTdRT1jnFPQ9dFisS2RdooaX3+PoKDWyx0wVrrOVuB0O54p3MBukFs8Y+YIJg2SfXj2j2VAPBnx8hO9gZyw23qfedzuU029zZNh1Et9eozLrGp3XXUf1jx12nRy4+sqR5LZO7Ha7T7bZnqWd7Gj7401GJNtyZIgtp4bZMvOGLYu9r5N19Q66C/ZMPXifue+dMP7pwq2nbti7eXBrmRdTLvvy7JScmawgLCWezn4MwkkbyGlnf5a/80W1zJe303254OfLoWv+NEsMIL2HP8pCX46992HGHh+OhPhQ9syXe+P96fUlkAyZCUYfekvzdnmcbm8iMsWI7eVcwu9nUliql89No9xNh+vuJJ4Oi+c3mfFK9sQwykHFi7tKXPLCOe8STHOHIN4HPOdqvswaX58w7a07ufMfkiL1pMmG+yydYs+vO+yo0+8OS4tvsrjzLU7suYN3qR0VfzjgnX0f87r7/LLdAY/l9qwsvsP8rTfpPOQ6/YNsqauxZcCu6ww+eotrh+xIsXSgsvIB4YucGf/5IZ93uzNNYu/AF28MN/yY9i0QS8m1F1YGkXAxgJ0r/Ujd68uXDz44BPjgmuDDgga+/LJacrval7B7vmzL9iEix5sUhTfuGm8+SR95zt2PjiKQiQ1kn9LfsjTHhEuNEZPOyLeRRhb+lM2w/Qbcu2XQqXUyt7ZqOXQkAe0cDeXj4phpJb2KUYn4M4KJbsEM2RZEus1z1snnr5Y++1CYO0uiXCh954Rl2wc0zrVnbWM5A1F23FlvR7O9dpTH2zGhuT0bLtrjW2bP9bf2JFyzp2EHe+bNtmPZu9vMuXcTF98b3Hp2kz5Vt5l8xY4d1fbsGviAygInIi+6UBDgRlmeB1l5XtTIGXE+HoDtlSDiggP51t+fPYG+nC6TcxLgjVWkF6Pae3Ey2osRM3zoo/NhrNmHSyofrrh7M3ysF6UNn9HBWnJHiQ+VTfyY6BWAtSqQovMmunY2sdxk5N5FI4oFOdiUGeSs69lXNwVfiTvdUJkPwzU0my49WOto5kuvYtkzkmupwTxcFsS4Ej9eJvuwPuoJa167M/KHh2gaOVMr9QG1LznQ/KTUMUt75uTa8eWdHWu/2TGmiz2ZM2Vv5sseynn7d4g9b+rbM0Vnx+ELdkT8aseoyXa0UNoxZ4s9C10caFv6gDo9nDmY5MISNzcW5Hqw55wX+XV9GXDJj8LvATRVBXDcyY/dq3wJHuTDeWsvlik8+X2rB97jPQiXPJbQ5xmnpCdMl72afsqb9SnP2Gx+wrJbT+h2ywurFz48lBgViwO4siuQ6e4mrjUzMeqNka9PjBSvzmX4sUxyqmSO25nGEWcdBc5J9OgrM4n08WfGx/DuqPSJuZG4SG+RcDsI47/PCanji8fnp6QN8+D980dkH3Fm0lFHSo/e5Vi2PVs22XOrn+xJR3tqDbTnl1H2xP9iT99u8nNbe+rKV2/pCZpOs2e+xN3vV+1xSpPXqB2YZfGA1oudsPJ15t28R6Qud+fXNp7s9PSiRCkx1F3mQumxmq71o6WX7Nd3H3444U15lyc4HPRgygU3Ji99zK83H7Nkrhv+f3lgc+gpo5550a2NFy6aJ2RWeJJ06gl1jV581vigKPWl3foAZkwI5I7ZiDJJ4izYyJnWRhJLs8jYZqB4YAbfKnWESx+/rlECuwdqaKKLJSVMReAaJVWrQukhtdT+7Au8d/oS/9SLy688uDnEjcu/uqDydGLSwQeIaAeWSCyN8LfnwD174iSmRkj+PXvEXnp0e1mDPSb5tyE+9swttqdZlANXiu/h0seRO5uceDnBmS1/u2C64MoEf3dOuHtg7vuM9A4+5B/3ISTYh021Zc6RZ/RqrQ/3znqx5Q9Pxk30wHe/GydfOPM2wZExTZz43saFaxbu9KrtSavJT6nMeMqJRU940PwJ9V8+5dUTbxr386XWFNnrqADCZgbyrlh6xFQjg+OMnNhupM3AHFalGaiso+evHckszdJy6cAr9uzQMPtgHFWfVGRFKdncI1x6smCmzQkkoZ0fa9vI2Qz25Ey8O+0vPsZc5UzdECe6/unIiSP3OX3lLq18HfhhrQODxjswoqcDR7o4kDDZgTqFDjw6c48tzg9Yk+dIgsaJr9I/Kye7MOX4I/6KcqNLlDteDTz4dtUD5dAnfB34lK7+T9nm8Yyho7w4LGdhncRJWqIH8bU8pD+VPir6IdMi7LB4YcfFEDvOyXXG3o3gsx5sffiEuwlPMb17QpspTyn90ZvND2U+dvblzPHneM8PxOZkIDMktrzijcRfMLKpVy6Xpmdyz0NPb58ULqKjqEEio2U+73Ajjo/tovhWS0XU/QhG5wcze3gQNzc/J2yoL+P3Sz7o6Mmvt92pt/IxLwa7UDjDWeY1J3ymO7HpgyO1wx1pbOtIj2WOBM50ZN1lR0r6OHEzx4mNe505+82ZLpLDvHq6MibTjXOH3UmIc6dlgDtbr7hjdnFHGN1Z2MuDOys8CNvhwY+7PdhywoON8z1YXeZOl53ufPnymDfSj/8ZJP3ZYzv6OtlR+64d3Y4+5IJKctLmZ7zq5sWRxc/wcfKifJUPU3f7cnKdH5GdA/i7LJCV8YEoOpoY+1pi6paRfrdycW+aRfgwA7mmNM7c0bH8WyKD3TTU3RdHz+8qdjVSETAoEuWIEFZWSE8kNfVQLz92qX1wefeMa3gSUe3OgoNudFj5iKv7JM7ynekmM4ZVoDPqR9L33XDG3tuZ1TKHPf/FBa9ZD0k1PebYSTc+DHNHdd8df7U7ky/KWr3daNbZlX0jH9JY3qtDi4f8x2NMn13Z+LPklStuXB/pTs41d3oec+fPJu4sP/GYKW+cqAm1Y88TOxrY2jHDKZA5v/syN9abwP+8CfjDm8t/+GAa78vAqX5cv+tPcEwgV9cHIQYE4dzDRInE0477RvaV5vL4djadbsoM2lVyjkrH2+tJ7ArU4P04jvtpKmbkKynNjaDd4BCm9Qym92CZ7br7M016teAHPjwY5kXlPU/Kj8vzrHDnh43ueHx3o+MzN/btdKPvWDeC6rvxex832TP5anbjyUx3vv7nzs5Ad17HuvOXgzvrI91okv2IW0Zn/rJyJq29EwNbO3Ew1YnOW50ZetOZ3+RqMcWFM4MeUfWHK36yh8NlX2fUcWPTQmfaf37Aq70PiP4exPJ5/jjMkZ5Zep6dBh8uSt/Ij34Mm+vPMM9APt8JIvihzCJ7g+gsOSbaw8jEsUY+tsrh3mMDrS9loM3SceF9EhWvNdS3UhMTo8Jmq5INL8PYLT1hw7Agdv0XyNLc50x/6ss/FT4cPe3Dx43eRJqf8tnFk8R3HgQ6eXDuTw9OL/Pgw3oPHH/3oEtjD27o3TmV5E6h5A8nW3fW9HMn7LAbTSVH0dsF3+HOlE11ZJKTA1Yayc99HBiguMe1yY7Um+XE3OFOuI52orDECY9zLlTfc+XjPncs37vR+NVDuhxwJn9dMEfPBnLIzY+TBl/yc30p7+/HkSn+DJV7/+91EPENgvGRtTjJniRmGjn1UOrSFiPbb+dwwE5ixi2DtDc6altpiU/VED1ajaZOFPemK8l4GoLD/SC6pT7nwiZfTLE+JIdLH/5a8pX0oVUXffi5tw9Zl715ZPZidjMvVgx6xsHZzzBEPiX1oCd9VnnQzcKD6d5SY+Lc+OWYKw82PCTG0oXybc4skzwT/vQ+CqldgRvsuF55h5e/27Gtjz1XOzhgM+Eu73+4y4EsB7JbP+DAFWfOXXfl3Tl3ouU8Nrsu+ztFxbexIeSOCiJs9wvGRD3n+0B/Rh17gVNUIPcyghi0L5jJs4L5U74f4SKzmYuR9XuNPDTkMP+BgZ7RGbTU6fAsTuJwktScQ3GscVFRcT2SSVuDsVAHsOgPX0rGPmXCHk/aRD5h+mMvWi/zoYuDDxnnfDi53Ad1Rx9stN68feZNw4XeFP36lCePPdjxyZ0W/d1RRD/mfn0XstpK/V3gxLofnBji9ID2Bx3IUNhzJesO2nBbVt+xZdBPt+lz7zYFNXeY1caeAbZS08c5kKl7QHGBs8yQbrzxdcdgjuOpvYrga+Gs/COYF2OCaOodSMmnQCYdDqJ542AinINJ+RhM6PtguswJJuNlEAM8jdQcMmLdKpfBTw2cr8ygLF3HiydJDLujQecYS8I/Kq5+iqBaEYyiz3OCk6WnDvKgyeaHLJG8/U3tiUr66HG1fbgh5+DPDd60y/LmSjPJrWpvOjk/5cJeD34+7s7gDFcOyrzQaLUzh3+VmnvZgbi2DvhJPT4SLX3dMltyd9iyK8aW9ARb0k7Z4mR3g83Hb5Dd/jYpUi/e/mVPsKMDjf5SsyIhijZDlXxcEirnLZg38nznTQnm2P1gQpqEEPU4hLpjQhn7axhd+ofST/agRs7/iWNG1OtyuVdiYGRvPcclN3qcSkK7XsPO1zGMXahi27YILGWm79LAT/oVb6YkutC63IU/zS6k2nuw74Yn7Xc9oeUaT3Z1fsLS6Gc03OmNNJMk3fdgfbAbQ1Me0rvQmenNnLkzxlHi0551W29w6uANFktvP0d/h9vzbGk2zZbuA2yJ3GXLj/Nt+XDoOss2p1D1Rc0y1xi2XVYRdvR/+hXGbInJhudD2Ns2lOQhYbR4GU6ffRGMUERSv1kkw5tHkHraSLPoXPIdMzFt1lM7TMedw0n8NUuDV/VLBo1TyXtFYBUSxJNyPywq/Vjwzo37he6EGtxQDZL6PsYDVWdP4j4/4VFPT86Vu/HbMRe++Dnx2yFHNtg9QFHmgPWuG0TIelacuMGm8Td40PUO1t1s+bWdLSorW0pjjazVJDNqrsTU6TjS8qLQDFVhO0pJ5NBIPPIj2DowkuIzkeRERdLkcyRjFNLntVPyvaeSiJNGHCtzaeuZRaSbnp7NkxnvkMTa8Rq2d3tJTi8Vn4vD8ZO6bvUqgKLhgZh+dGXHPXcayjntZO9OeajU8ydO/Ftwj9F3pW/+aE/3BfY8HHOD99+uUxZ0HaPddf7efZvfehuZ7GTE7mAC98ZpcHofx8KNMXy/HcURlYoff1exu56KywYl7XyUHLytpOcpJVZSO2r+VNJkrRKX40aeZ+Si3pvF0HA9Tn7JXAlO4oe+GvoujeZkpZLMG6FMqQrC9lUg+z8GcO2uO1X/upEp825F3wd4PJb5b44dPa7boQiUc7/RjvrLrvN0YBb327/hokbHp07xTHZWcywojkdD47CdEMuUeS/p9z2KSwujqClQ0fKhijrjVTzUK6nlocR8RMmBU0YC7ucScjyTGa56LH5OYYEqiUufJPdPiOKgrMc6MZhBU4JY+WsAVVv8WNXKEdeWDgSOs6PJhBus0+gZNENPs9/T6TArGXPga+yOaLi9R83rJXHs/k3N1P/U3Oujxml/HB3/i6X9iRgufHyJvk004fNUbHFQcl5y8P6ZOcwJMzBun566ccn4X0jCwleN6YAK02+RbM4N4mHYc5w03mTLrPYxSs/NCD3/btEjIlK4+0TL0XsJHD+jwTBezaoJago6aNgvZ26+0BBepqb2WckXfdW0iYvDYVAc+6/E8ktwJlPmG9jxo8RIk2QG/ZLEuS1qDvZT0b1zGOkzA/g30ptzAd7svedNrDqNh4v1uCbp2Zeu53tKBk83JpPbUkuLdQms6aRhSZqaXvK5z5rEk/04njDbeK5Ua3CdqMFDqebOCTU9tqpp3knNtKNSfxsbeLk0g4AbOkrfJcoMrmaNpQpRFELjQm8yor35wdObhPvevJiTwelGcr8KA6GFega80LPSJZ0lhToqO2qZaXjF47/iqf9rPEaZLRNXvWZ6RiIvGiURvy+RnYoEwlpqmH5DzWVvNeEf9bSLlX3snk6XJTpm3pSZQj7fWvrlrAkhtC7xoyjKm7yXkt8DvfljUQgWB/TENDVw84mBJU0yibxrYEI7AzHj9Wx0SSUxWEf6n1r29Emib9dElsh7tj6TRNmvWh4f1nLtiJbE+VrZk0RuF2qwe6VHd1CP+Vkq1zvoyJiaSLyLmrdHVDQaFc4c/0BOzPEj4LUvdWYF8vfMUHwOKlnV0cCftwzMqTJQ51AWW8re0Mgpi/wtBnrEZND/YAqFATqefNNy+oKWzk5aFlVo0XTWsbaFjvZftZz5qOXHd1p+PajFRqXnp+56/M6kUNZEx4rIRN7M19BqUzRNBihZujwEq9+DCPweSJFjMAPehaN2iGCbVRjuk0K50j+CTrOU1D2r4of8WKKexnE7LYllfycyYEsC3inxrCl/TXa0lrMfdYzvqWeK7P/FAwaaHM7Bf6HMedocJgx9g1bk8MeFXMlruVj89oblrgZ6hUuf9iyFS1KfD+3TsXG/jk7y/fGVyaz3ScZ+XDIFj5P51DeZJKOW0d30NApJIfgnHcNeJhG1Pp6nqjjs+kXxdkUk/X8PZd0dqY//hmEeGM6ehSFoVwYx+FIQUVHBHB8Qgfc7Jc+zovkvPI6TgzQ0XBHPPp8ErpZpCI1SM72LhrLoeIJ7a5kXpMNmUQYzMuRcjk9mkuznxFeZzJM+a8l6E8OcTYyZaeLdDyYM2Ua6XjLyg8y2L24bmWcp88qUNzSLMBDZTE/XfmkknU/mp17JnL+XzOYRqXyZn45TdDqzBqVjHp5Ok7dpnPpBT4uDqbj9rcMyUkufsYkEKOWZtZJc2DAKx01KVFciOfIlgrUnQrj0NpDJ657L5/gzokEQjt+CcRoQybkXKrr8HUuqxOf9Axp6umuYtjGO1OgYHrePo81RDTcGJXKgu45Vf2dgfTyZjh+TaXwnmfctczDkG/m9eR4Lfs/DZ2MeF3bmcf6NiZjlJu60NuGgN1KntlHm2TfSA0i8u+t58WcGe76l0aJJuuTvdFrI87XorKfXCD0tJZbG9s8gPzyZ5f11HJG4Oe38ioxLGjTD47CeGEU/qUGnbkdyrzgYVXIAGxY/54aVP8qfA3BYHcTs9qH475EaahPNu1/U7JQc+DpdTX5SLDfnR/PztZek3FUTNSQB/1o6cmLSGDtVT/GxZMo3GeTZ5VDHwcTZDfkULC/gr7IChu4u5I5cjfe8wyDrTPzNxHbppzrezaHPnUxy9xuoHahn1nI9TVboabtEj+d2Pcajes5c05OblEHMoDRev9Pxh430XH20/NblFXtuaeiyIo5Pc6M4dkfJXN8wDNK37roSQE7AC/qmBGB6JbPpxRBGNlaSNiqKDt/iKNSriT+nZs5fsahfRLG8bTQBV+NwnhTPiigt+wzpGKbryU/RM6d2JhHCyIAdbxHVhUxxNFNfb2a1RRGppWbC5puJiHhHjMjj8CgT3YYaGX/+Dca4THZXGLj3n4E9TQz4Buu5f0+PyUnPyQ0ZfG2fSmaojtlWOtJ+1PL1t1cMe6whUs7PojNRVOxVMiogDAttMPcjgljQO5g7nUJ42zic0blK3vWLZtpCNSXf1fjL89FtjsOqTQxTLsdQGq/GfdRram3R4WKfITO3gd4HM9F+eMOAwSaqGxfSOt7MsdlF5FcUsdZYxKGtRVhWmLkfVsjtXvmUyLks6Wfi5XDpCafksHtYNtqZWSRYZdK1joFmPnq695Hn8i2FZa90uLfXETlNS3q/18xO1rCjNI7vbtGErVKxoSCSyVnh7P8pnEPNI4l8rOTcBxVjImNZWl+Dp4+G8ZIbvi3U0CRSzcBSNYod8XSao8XUMoVnxXrePM2izvNc1lQamb0oj25fCrFYW8SC5FLa2ZYxoFMZIx6UkPm8iG9FZpZcL6T5T/m0/CeP9QNNLJtkZMKpXPrm53DbkE2YRSazV2RQmpjKgxHJLJul43OwFrfaSXTSxsvZ1TBvQRxfJQ7c9qroIf2izwIVKfOjGLE9FouvagZbxnPpwmuSPify4fMrjk1L4OT3V1R8TuK0WseC9AziFsp+/WyknquJcx/zaDyiEPHFTEfvYqbeK+OVezmNr5XTSVfGFnMpEyYUc6Z1ES16m2nYs4Daq/KYnmRk8AwjgeZcrO/ksvZVBp4L0/myKYXUeB1dBul4OFN6mVOJTEiK59A6DT9ITlq+U83j82oqs9Rcd9SwrCCBY25JuKdoGSw184TEb3SWlrU/6tDl6uj3bzrCy8DOP3Lp/8nEf3n5jIko5OdKM1/zijDafEB1ppyfjeW0KClnZXI5eT+X09/uPdFzi7n8wYxPJzNO69/xW08TmXuMNP1Fj8voDFa0SKfe4xRKpP8MH6PjldSzuUu1DPsgPXlCEptradko5yfGUUtsPcmX13Rsl1y5+2kaXiXprJyXgf+tDMJ+0rPirIGZxdkcGmKibMQ7Dpw3s3ZyEX5ZRSRPKKVW33L2WFZwdnsFf2dVcEdTgWfHCl52K8fc8D3xvxcReMzMC1FIRo88rM/pGTpLejmJlQnn03mZlsawv1LpNS2F211SmJKawvBpaYw+nY7LqAz+kZn/zGo9iTV68uYYGLTewJDDBo6qDbgmZqJflcOHUCP1H+bx/VczI0YWsbBpMfdKSzlcVMa+OhV4aStIb/WJjEFVlCZ9YszbCs6Yyil5VMbs5sVMtzWTKr3qxzA9C2V+2XlRz4S/JYes1HN9jZ5+9/XszdNzaLCBvhLfymiJ8fuZrNqQTeA/OYTNy2XBg1x25OQye5nE8K8mjPvzeNitEO82cr4C5J46lRBz8AMDRpWT9F8Fjxt9YsCDL2z4pZqF975QlfqRxk0rOLa0nMJvpdIrGpgssf9xmIHnKw0YVhu4lWqARlloH7zB7kMOntJ//NhJZq9bRiq/Gum5yMSk6yYe+5tY1SaPpQlv2dWnkLXRZg7sLCI6pxjne+/ZsaqM7TckFlwrEO2rOLWimq9HqskfWs39jVU8U5cTGV7OTNtMNkRlMveY5LOZb2h+OJfLNkZ8/jJy8bkRb4WJqoty7csj9MNbKra9Y9KSAlRNC2lqKmTQDTOtasw4rC/G5dF7Lk0ow25YOUptOTNiKjjS+gv3/6vm4PlqDiyoptnAat7PN9L4hPQbMv90cjUyssjI6mgTO+dIfnlawMtlhSyUOClvKbVhmZnK/8ykeZqZWreIZVYlvD7/gTnJZdgeKmdHQTkh1RUMu/SF1beqeXaymt2nTdSPfMvg1YW0/VhISX8z0+aayfnTzK9HzZy6Kt8/NrNM7nvemmLaLnrP4KgyrHfIfigVIjtCIRqFK0SDUIXYHaIQn4IV4qVcg+TfhkQqxFH5my1RCjElWiFeyBUoV6xKfievs5W/GxGoEAq5WsvVWF5vlNec1yiER6pC9DUqxPwMhQhNVIgWCQoRH6sQc14qxFB5zwr521A/hSjxUIhFTgqRck0h5h1RiI6bFeLaCoVoI1f7NQpxY4u87oBCDD/x/7/R+CtE9WuFmGSQe3+nEMe/KITBxkoo2lmJp2+txLXlVsLyu0LUK1KIdm/kHnQKcUju30E+49pShThdWyHOuNcRm/vVEQV/1xZzv1uK2EhLcfqJpbD3sRTj0izFssG1RYSuthh0vY5o1EghtMsUYsIthTgs95+YJesvUYjSTwqR+VEhLr2V+5A16mMUQvm+rigMqSvylVbiay8rccDSSjjlKUQ/X4Xo1Vsh2k6vI9b1qC3+uGcpHm60FL3HWoo7LS3FqXILMTfNQkyPtRAFMRYiLNlCtCiwEANrWYrfO1mKARMtZR8sxSG1pfD5VFv4N5DP36oQa68qhNMjhVjhqhDXD8oa6ylEeLml6HHcWiQOtha/rKknWkfXFfOcrER+dyvxUe4lQ/Zy7+Y6Yv17S1Fnp6U4013WbrAQO/60EMq3tcTierVE4KZvvDz/lRfDvvK+61fGD/xK9cKv1Iv+yqDcbyTvqSWmDrIQi5wtRNcKC7FG3mPFJEsRt9lSZL+wFF/21xa6itpikU1t4SbrS0y1ED+lWwi1p7VQ2lqLVr9bi41/1hPL69cVHaZZiX0Fcg4GKsTM07VF3gVLcauzpRj2UtZfx0LsyfmGzfiv/Opdg+XwGnY9rKZ7v2qavPnCwoQveJq/sLJLNY+2VlOorEbbsQaL/TXY6GpIPf2Vwd2/M8GjlsgYbSH+u20hsnIsREozS5FrbSk6Fst9ZVmI3ZEWYntjC3FWUV/UrrAWOyKthctdazGrn7XIP1VXPN1mJV5USXw0VYhp3WRNKy2F0wcL0a63hfjw7hshLb9y/ecatkvua5VUxdGWn/iyq5JWHyp48rqCFi8rSJQr61UFSsnVp4dVsuSnj3wa95nhzb5wonk1IwKqsW1Zw+BdNYx8U8OQC1/p0fA7l+/VEn81shB/jbUQQ8pqiQOOX9lWXU3X8gYiKai+aNexvghJthaW/1qL/VvriSg7K/GhlZUYP0EhpstZOzfXUjSU52v9uJYYaf+VyZtqOLSrmqPdqjgRWskLyVsZwyoYu7cc5+AyZo0pI8aijGGfPlDVrAyPRWW0TSjjxMpy1G/KuTixgtC7FdT9KrUxrpKOqZ+wafSFyR2qmRRWjX5ADeMOyxpu1/DhTg0N+9WQ5VVNquTDQztsxKU+NiKxfUMxfGZ98TzDWuS0tZYYthI3x1iJS3cU4uDF2uL4GktxJdNCaB1qifAVX9kxqoY+zapRT/7EB8tKrBtUcLRVOdf6fqDpzyW0k/o4MbqInCdF/GNfxEDbInrfKmKb/OyYWcSKycXM/7uEj5nv8T9SRsP15ZTWrqB8bwXHUys4NbWSd0LqVfPPzPKroof9FwZ3qsY35ws1KZ85GyH788BGeF+1EXtm2ojtXRuKX36rL8Z5W4uwOvVE4W4rEZqjEOrTdcT3S5ai9KuFWNnUQmzw/Ir/2hrunJH9nv6ZC10qWdS4AsuQMrImljK+dzEvLhQxsl8RFzRmRh8ys0d6oMC7hQT+VMizVoVMX1nI6LJCHt8zEzusiOEeRVR3K8Z+UglfY99jXF7G4eblzD1RzrCcctJnVqBXVRB5spKoYR/5qX8leb0q2K4qJyXMRhz0txHiro2Y0dNG0LaBGNihvljczVp8ibYSfza1EhO7KoSz2VJ8Gmop9LcshP+F7zTQ1uDbqgbN5i94fKzk9IkKyp6UM2f/B5SqYnrIPTXvW0S41JpaMgOkuhew/ZHMAYY86jXJQ6cz8eWVicP5Jm7PzCMq8C2THQq42dhMRZKZen8UEfmwiEpDEb81LubSiWJ2PC3h94/vcTxexuLDsr5P5SzSlLN/dTlD3pbhmWEjnibbSL60EQNlPU6qhuKn/+qLolhrkfusrgiZbiWa2SrE5z21xQWJ11CJ+5VNLMQvX76y93wNC1Kr2Xahin8WVvJpWgVx+8ppNPEDJbIe3IqIbSz1d7IZ65oCmf3y+WdWHtU3Tbj1MNFQa6TPDSMHDhu58MRIQEMTdntNbPtqQj/kLbGf36HdU8j9ykIi+5nZsNTMo2dmXAbI+mSvcpYVE9q/lJmBHxg8voxD998zXs7tp9uNRLPZjUQd60biZbaNqH1LrqoG4ubE+mL+DGtx9ZmVmC01T+VTR1TfthT1+1uKolAL0bOoljji8xXHEzUsi6+mZWoV2dGVhEoPO1ZZTvy6Mua2L+VOcRFpnWRtW8yEhBfg8PtbskJNePc2ke5tpO7FXLo+ekOnddm0+yeb4vw3ZJ3IZbGHkXPSkw86a8LhpYlL701Mlef649A8Fl/PY6rbWxqnv2PNvkLsZcb1cS3i6e5irrUqJrVzEcERZgqcG4vqUY3FiKONhNt3G3F3r42orKovelnUF29s64nGq61E8z0KodtbW8RK/F/uaCkmvLAQK5Jria5eX3l2oIZ5RdW45n7h09ZPfDNUMKVeBRu2SCzf+kDLV8W4ji5ijcTJotQCzr6Qc7baRMAHIzsbGynKysZjdyb7sw1MijdwQ+brpv9Jv+2fTfZfuXR3MuJRaqTqm5HfU40oDhop+91I6jUj2zqYiHWXPvRsHknl+YRnFOLy0cw+meMHupiJHCXz8LGmIvq3psLNoYn4s6qRsGvTSMwfayOKb9QXn1ysRcPBdYVrZyuxboBCOA6sLf6RNZZIbaznbyEGx9USeyU3t99cQ3RVNX3mV3Mj+zOVPSop7V7BO3mGL+LKOBJXwtGFRRhOmDmse8c/qSZ85d5yHxv56+8c3p/LJORPA7HNZJ4o0dP4m56qgQYueBjIPJLJ1sZvqD0+V85xLj47c6h9JwvP1TLLrsqkjszn1wPfcCohF+rJOR+WR+WufHyvFPJvE5lDnhfS8UJT0fBwU6Ho0FQMGdBYjO3USNi3sBF+B+qLCd2txenLVqJWuUKYBkkfJz3UvxJ3JY2kb3liISrO1BLHpZ8IGV1DQEI1i1y+MD/vI05SS3ysKyiR/vzuyTKeLC8mt1UR59WF/DQjj2iZ007JPGTRORfHmEwarjUwvkrPo3UyQ8Vk0D4yA9NEPc9iZJ5qbyArxMDLHZmMfpbJrVwDI2Q/jsms1WW/nsu39NKvGwirl0nFxSx+b5hLr49G7Lflcb/TO153LyB7TT4prk3FY8emYvi/TUVuu6ZiTLPGYuUPjcTQOjai6br6wt+/nri9wUqUyFqzRkjv1bK2mPiHpdhoaSle7pUeTnxHPK1hUUE1D+5+IezrR7L1FTRsL1eSzL8yYw7aW4p6SxEvJsksOSOfehMlrkYbGdI5h6TemfSZ/f91fpuuR3sune7aVJSDUrmsS8VncTonCjKon6FnkcxwDWYZMLcysOQ/2QPvdKYeTSEmKZn5n1JoEZlOJ5lR56gMdLySRd+nuYRsNvHXyDxGZJq4I+d+v31TMeJeUxF3sKko0zcRwreROF23kThY1FCcmV9ftNxQT4RIX71M+uq2vyjEjA8Sm8JS9H1vIZZ9qCXG/fkVtxE1TG1XzQfXjyhDKzj4Xea+neWMP1/GdZ9SzrkXkXvGzILEfBxlppvwMpetf2UR8shAyVc97y/rWRqWwXyZ2Z+XJZPeKBl7nY51+To8piZzzjGFMzHpXJFZdm667MsDPdcy0gn8PZk+W3X8ba3jr4Y6pl/XcehxMpt7pnPIS0/EjExSRufQ6KaRcelGZj+QnL3FyP2wJmJFt6ai9H0TceJZEzHJp7H4urKRKKmWmnK/oUgYW18ELK8nnJZYiSZWVsL1J4XorrMUGwZZirxw6UtjvnPLvoZ9l6tZ+dNnekofkZldzk3PMjK2vmelzG7RzkU8/GBGm/SOfk9NLN5nJPR6Jk4NDXTOy6DsZDrzClIZ75qMIkRH5jwdum46xjfQYZL11Oqvo+t9HWMck+lgTiNDzvqnT+m0MyXzcZaOgrFano5NZEud1wxYk0iT1lq2ntTRbFoK509lUP3cwJDp2Zx1yWXPciP3xhr5r6/kuVqNhSaqkYja20j8928jcX9TI7G8VyMRkGAjYhwaiJ6d6ovDN+qJo2usxMhGVqJgrEKMj7MUIdLnn9tiIbKffuXcoBp+bvCFiUMrSatVQdizMt77l7C7bTF+a4sY2rCIOMmTiZJHbt82EhGbjTDq6ROfRubRZFr56HiyR9Y4UMeFSi1rHmrxGahl5t0kqh4k0W2elqC3WmrP1nH752RsVqSQ/ySZl7t1PLupRVHwisyPGiqPa9jnqqHRnngGR7zmvZ2W5tOS+XFFOvt6GDBWZpKWnMPd2jKHf87lgFsuViYbiV0b0fCbjThl2UhkSD3yN9qIcz/aiInO9UXMd2tRp6CesD9pJdpLLz1/kcydEZbCT/L1AenrbplqcPWpRqP6xMbDFWhnlWNVXkqO9C7TuhWhjTLTuKuZ9e3zmbTMRFrWG7y3GHj+MI30CB3NF2nZuSkJr7REzN8SaRGShF6XSNNfXvFLVjzpvRMoLX7F30eS8E7Qcn6wjpOy7p9m6jiTr+VqfiIJsnbPD2pUpXG0PBlHPmrmyl7MmJjA4sdJlKbo2PghlejHepIfZhI/OId7C3KpNzOXLDcbMUf6wLdPbETv+zaiYpONyJB+cKpzQ/GlUwOROqC+6F1qLV73sRa3HKxEnWayDxsUwvehpVArLMWMpFqivU8NPy6pRvnvR75J/7R1Zxm+X4upf7iIfwPM3PYtZF7fd+g0Jg7+ZiSkcyZbvDOoidGxfkMSLnficZ+gofCrmux7GjpVxDPbIx63UA2dB2vQ7Neg6xXPy/qv+LQyiRwXLdMLtVzM1LK3JknOSgLjh2kwecaRcTKazlOj8NNG8ff8WGor1cSticdR9nbAFR1fhqSy4byebdukLvR5w/IFOcRJ/evypKFw8mgoLi6QeP/eQKwf00BsDa0v3h+uLzyH1hfXP1iLLeEyR2vriflrrcRPNQpRuPR//wuwFONkH7IDa4lfvWoQ06tpv/8jZyZX8Gh9GSpnmTfmFOHlbabn9wL2PMzjneT3zzU5lG+WWuyRRv3Wco6TErluo8Zf8RLh8ZIHo9TEdtDww08a9LZqbufG4XFczZ6hGobXi8fFI4FOUxNpv1hiRPbwbf4r5tlr2LRfTQt9NDb2Kl7XVjHbUsWnTBXffn3JhplqIobGU/9tIpv+0bFDpPL8ih7nBZks7PqGVlve0KF7Jkvq1Bfje9UX9wbK+kfUF01G1Re/N6sv/ky0Ft3WWYuBX+uJj8fridc1VmKenAe9zOzLFirEAXtLUVnbUhhCa4nFgTUEHq3m/LJPvNxUwciiMv6T+WzHqiIWvTGzo0khtgUmHn02kjYtB5WDgbhHGbzoloxdRBIDHOMofq5k6RYVbe7GcH+zmo8+arY4/2/GY/lnkPz+mZqhIzWk3NJgWajhk4jn+7p4Uvw19PukJsgulrXRKm4/VpJTL5I33hFsaqvk7X4VK0uiObpRTZ1p8Xz7IYkhdjqGBaSiT9BT1iOTSwcz+eed9IXZ1uJAjrU4lGktzoZZi2t/W4s4Wb/Tl7riSIGVmHrRSqRutBIHpZ8LLVKIQ+kK8XySQnw7ZSk8v1mIEzKn33tdw0ZlNd0Mn5l5uoL1i8s5c7SUrueLCKk0E3e1kLaP8lg5y0TTNkYW/pjFmDA9BnMy/p+S2L4uBP/DEWwfHkWcKo6/bsleGOLolRNDj/OxrP4eR9P7aqbeVpN1SU1olZpW3eWcWGm4XFfNs9Ao5lirqLoTgcWDEBaMCqHwSCiG45F0u6Cib8BLjsaqueEcz52wJLak6qSupHGmTOrwKQOeqwxoi/SUTLcW6authfEXazFb+vSoqXVFvuSEeOnX/btYiWQ5BwZ/hWh0TiFCNynEZomP8l/rCJtfLMX7QgtRU11LHI2VXkjmkqVTqij/t4LfL5Sz3v09Ux8X8etnmYuEmTqn8snYY2K7wsjRMXIupc87Hq3n5R9h1Lkfxaqbas6/k7XVj+dLtsSJdRwbtLEMWxVL919jUPq+pFNyLJ2Gq8lboCZqcQynz6iY1VXJKGUISSKYkeVBNNsdTMcuoYR9jmS/xEjz0bH0maghpCiBhTu0FPRPpkteOjqFgYX9Daww69l3TU/4TivRVGkldiZZifUeVmLvdivRdYKV+F7LShTeV4i/GivE4xV1RP2btcWJEbXF5Ta1RROTpagzzVJ8sbAUH+MtxLdRtcS3czWE/F2Nad4nuuyqIHdbOVGxpay/WkRqtdSMWmYufs5jV6GRh09yeH1KT/AOPZMv5NBQEcOZS5K/6uZQR65Vbm/YOEtN2YuXRB6IwjZJxUcXFWOnR/H56Uv6BsUw6HgUrl+U7HwSjrgcjOPmIIbaB/JuThA7DwazbHcYpV5K9syJQnksjmWpGkanvmZXlZbO75P5UpbBkvd61mfqeeKnJ76OzDBNrQQNrMRnhZUY8VYhvlxUiNNv6ojoHbVF7h1LodtgKc7+ZikKh1qKET0thVM9S7HNZCEOyh5sraglQiplTv1YjaVtFQvTKxhTWM6zhA94titmosyngweYGeqeT+QxE6WtjXSdlkWb43qebpZ+9/RLng3NYZrMO03P5JBX+Iaud9Q0/hRF1GQVZaWR9H8TSXWekq4mFQNEFOPtVCg3KWmXEoJrSRAn2gRy0vIFB3sGsEL2I+drMO3SI9g/ToXqYTTd/1PzfyWddVyT6///BcU4xjl267E95jGPcYzn9NjdHcfOY3d3J6iERRhsSGwgsIGwjdzIDQQ2cgOVUAkxEP1dn+/vj+txj5ub+77e9QoebGgERgxGYNJdIwuev6auvQn/zyY835rYL3T39zQ7yR6zneRmjJ2k7KKd5E1hLcmA3TUlhc62Eg9R85U/bSTXhe/ZsEhoxV9tJF9Sa0jaqGtIGoUI7jz1k6H676yr+50n/3zjZu1PwrOWM3NXKWsqi/mzSGjGYYV4++TTb7qVUeMEf4bl4PTBTOheE3UWmNhwLVdoglyOTMjl6oUcHKJiOVgvgo2bNTS3UxPhH47yk5o4gQFFW7VM6a/FMkhNdIWKqAlKptcNYlq1P7ImAZgaBdP3dxWd24cyfKIGa5IWm5ExnO6nJ21bPEELDDj9ksLcB+nEfjJR1MrMvNcmGribODnKTjKyj53QRLUkXeNrSp7620r+mWkr6VPLVvLaXnghEbdXr58oH1dT2byaL++/cyfjO/b3vjNbeIbknCoyl3yjavwnFuaXs6xGKaroYlrsL6JFyBssKisBfsK/a3JZ6J7JjrlmXo5Mo5w0+rQ3sTMoF4ffc3Er0TN5QTTqo1rsZ2toMlONZoyaccM0LGyj5ZPgFKcaWiYIPHz7WsXOn8GMDQsk+5U/Byf5c2NdIONvKJkhV/HFI4waBRpst0TwVHBSboweeUQifh/ETChT+K8gg6aVJsammfhXKvpik63kN+F19y+wlbyZaCt50NxWclV4hEU2NhJp4g/BP9U0EV4haYDQzJFVeI+oYpHiG+47vmG74Rvvsr7w5n0F0+tXoKtXRlpcMW3XFnFFVcCmLVaeXMzj6odMmvxrJk94PNMUEzOGpmHfOQ3Pc68JKonD9hcdI2pEcPithoRaGlRz1fhkqUkP0/BpnJY397UsFnmoW1/NxDohuOxS0j8oiPXxAZxy8UfR4yXnI4K5WVeF7fgQodvVbJ2pFb41kvAHOm4uj2PpymTixDzsWZDGmrvCa+qFD/c2oRF9cEBg/eoiG0lmgY3kYbSNZOxKG8m1tjUk1qPVjBa1Ti2rIrxBFbd+fKXR4i9Urqvk+e5P9CurwNO5goFzRfxvhC9eXUZUzxIiEovYd+Qtp84I3TQoD/cemXx4KPDnl3R0/YRnEj7ooeI1251e41s/kow+WmyXhDP6cwj3R71CZavmWYKGY8u1xPSKQD5by6Z6Gra8DSF8hIqTycFM6B/Eka8BNK/zkrGHg1i2SEndISrcJKHUGKnB0aDl4bwY+kzQMykqnojrBn49lULakgx+E/5zdoDAARF7X1eRB7mN5IynjeT3wzYS3ygx40d/sLLiO+nDvpMhNFFK6Fcc9lTyT4dPyMMqaL2mguUF5XTvXM6zyDKa7S8jJ+gji0qK2dysmJrzCokqtnKsmwUbx0xWBgsPv/I1HVyMNHIwsP93IwE1UzhY4zVNpgpcT1aysaOY4TahNByoAdHvq4UeXn1Gy9s7GrYSzshfQqhOUnI7NJj4rkG0qPeSI+EB/FYaiOsBJZcfqGjUPIydWg1DRe9/jYkVfacn7G4SOycZKRbacfNCUQMRd5JYkS9N9NDUkPS5VkPS4vhP/LZVo7v2nfEfq9gZ/w3Pys/0n/eJ2QcraCVibdq1nI6jymh74CNHXEqoTClm2M1iPk8q5pOpiFYuhcyS55PfwQqOufS4YWbJ7gxOtUxhMUL7u8TTPjyOXLc4Hl2Ow7QskI9egRxqpuJKg3CqczWsvK0VHCJqna6hg9B9C7+HkNFJxYzrSrQ1g3m5PYDbTfwxHPXn8D9B1ExT4tg+hEsp4cSM0OLVI4rSJB29vsdxcorwoJ1SaPYpnb9EvJ0E7l8TWtG5m5nzm76zYL7Qu0u/M6n7d674VXG66TdurK+kwFyBomkFjZsLlFpTSp977zENK2GeUsSbWcSUr4V82FzI4ep33Gj4lvnfrOQMsWLX3ML0zEw625q52TCdLxeN/NI9mZqj46j20rM0RE+rwXFcuRTCNgc1cwSvTy3XMPiehvv91WxYH8Kd1ip6a5VIBwVT67I/wf8p6HpCwZGP/gzJCOavwSoS7EJ52kHDH6VaHtWKJfOVnnfjk/gwyMiMwFSq15vQ1jejXWim7HwmydoqBgRUsdS1irvzxLr9lf3fP/HPrQpyjOXsG1mGIeg9/7YoYeOJYqKE7/npWsjaX98yc0Y+K55ZGb7LSuYfVrRqC+bEPALcsvghNN72tSZ+yUyle1cjVQ2SafhXHM439HxYH8dnn0Qelbxi4PYw1uxWcVSl5JOrksKzQdgmKqiMkqPPl9MvQcHP/ECeeCqxeIteWBvG8SKRm5mR3A3TMfuLwMdpBjJ6pNB7VQY9xplZ8TOTd9tzmbU6j7a7q9i8ooradlW4Tf1Kn/JPNDkjNHt6OdWlpYKXSugm9NlUQxG1/QuZ3+UtVRfycX1iZfktC05X83Ay5LJ4TS4bDmfTrkUmTceasa4zsehhGq4JwoMWGWjzMpnV/eIZMzOO530TmCJm+KBbEMq3QXSbGMTbD/4MGqyg+KSc74/kNJuhYFnNAFocCqaTrQrF9hDWCG0zSNQt/1wsq4UezmufzGFHI0vD03CvZebe9CxqX88jUPj8frZVZN39xuTyL7R7+4malyvYKTh277gyzrR+z6StxRTcLWLTonfYFeRjihT6+62FX9aJeFKy2NMlk2MnzLQTsWx4Z2LuaBNt3qTjoEhh9QIjTbwN3BwhNLNbMgMWJnEpLxHPpCSa71JQ+19/dk9RcP+FnDZz5dhflzPJTsHmEAWKgJfsmK7E4aaKz0lh2M7RMmloNGf/1WMTmIjbX0aG1XxN4ysmqmpk4js7l2MNc0g9Zibo02fKjldS749PzNxSQe/35fR4WEbFnffsflzMVVURN3q848XOfPZOtOK/ysIhrxz2Ls8kcJiZ/Q1MvBmZzpWFr3lrl0qxycj43UZOHjHQ+Hsijx/F8aVhHI6j43nplYS5LJneKw387SOnys0XU54P26748atCzrM/FTyf6E9HtdCRDVWcs4QQ/EBDT3MENh+Fb+2aILDQQO8mqbQdK7hilJlWqzMZm2LmQEMzpXUraFevgiFl5fSKK+efj2XEbfvAkdJiDHWLcZ1ZiMEpnycCGyoWWRiyK5sBQgNGxZiYcjwdN1UKuhdGbvYVOGFrxPuWgc+WJJ4Jrl4uchm5V0deMx0bynU0+iOOwsokvmYaWBIu5fF5Gcs2vuBcqR9h7+Wkb1Zw2zuAc2uVHHgj+ESvZrNtBFtv68j+J54pwf+f+8blZaD/YGLvFDMtRT7bxJlY8aCckc7lvLlYTnibcrwTPnJ0ZQlj/immcF0RbX4W0PiYwIALFi4Oz+F7pvCWbibmeabxd+MUEuIMtBifTJd/kvjYMYmbBxMY2VTs91c9ly7GMqBNJFdtIujQN5I123Q4+ekJcJDic07Kkz9kbA3ywTpBjm1tBUM6+DN7fzB33VSs/V2NU7gW/VIdT4vjqHXTwMOfRp59T+fTLhPRQsNoNpiwm5jOXZGXznvK8VxXTlT3cozGUta2e8944dcD0oqIy3pHdKt8/N9Z6GWfS3cyWRsrtPiLNK5/MtLf2cDZnEQ6bItDodLz7309PRbq2d5Qj+V7LA2DI3jfVfhRVw2722mZLXx9UbqOa0OkxCdIcWzjRXCBD+pNcqY7KIjZE0T8IRXLCsI5EqwVWKJjWqN47hww0PCgkcysVJJep6ENSaOX0IAlc1J42cBIzsBy9jcWddhRxpazH2gn/ETjX4uFXi/kXmQBj5ZZ2fo1j+tdstg6wsxWazojuqRw2c/A0H2JzCrS8zFLR5PSWHRZsRwYq6N7VSzTAqIYPFfLNoWaj2Vh/HtBeIuPGoK2S2GRlM/XpTwcLmPzSy/WfvXFZoKCDn8EErNARdOscL6KGL7u13F/STzGTQbei72OuW1kQq6RXllGOj0Xx+ZG3vka6K4uY872MiYVfWTFrRK+Lijm3+VFGNu/ZUeDfNobLHh555CTZOaq4KrTnVL5R2jzznWTiH6jJ3izDkdrDM1OR/HpWSR/F0QyuXEkl05pmdNCw1zheQ1ThU68GILvASlxoo9GyKQMLJcyMVbGYIUPLm0Fht15Sa1ZKqHJ1YzVa1l1WodyUjwN5hsYlWagm5iJU7MMGKKSkUUk456dxLAhiSSdEZyx/yPp295j71PMuNIiCuoWcvBaPl6jrKQo85jkk4mlq5kv6emMf23k4bNkPk6NY6OPeMbxaPrtE779jdDrJVr+eq0ld7KWRjkaSivUgi9fUXpShZPQ6r0nePG+pYz4i1J635TSspuMuFQZmlQfzogaXD0TyGnRR0UH1PQu17Jlj45T6wQf6pL5/LuBUGUSQ9Piaewah+p6HHFn43AgjmHPS7AfVUKYqpieQ4qJ2VhE84I3bNZaWeBs4dySHKoSzAz518TRZ6l4tTCy+2UCL6fqmZsdg3RWBA9vaTG4ail4qKXPIKGlhQ5tLrzZNaFPF3VS0+pyCK3bKNFdkNN5sjdrvGVctkoJ7i1j2FUZH8578WC+H9pABV/rB9MvVYWHqJ9iQgSBq3SMPqjnD4EVG/ok0E3suWidnk6hOk7E6vDspWdqOz0/uxazuIVYdsX8lSrm+HIhP+sXUHe9lWBtHj+KMslebmbhhQxGtk9hSU0DrxfH0f+wjnPLIrm8TezbRsuxmiJ3wmPc9dXwU3Bwz2A1u8V6HxdO92NhSASPLxyhIOWBL8/PerHzmQxPk4xZl7yQ6Hy4Giyn4Lk/pzcpBSeE8OORBu+lEfhP1LGiuR6HK3ra7tKzPF7HwjGxeJyIYv2PKOo0jqW0WSwNEooYHlrEE3kRC7cUsff+O5LJJ6SJFc86wh82Fprjp4nS2HQy3Iy8NSRR7384OT2WrwI724rn3StU89BOw4VVGi5O03B0qxppcjgrfg1jZVuhkx1UNPiupPndQOJFzi9l+2H66M0PvRfZ51/Q8bgvx2fLOVOkQCPw6csp0YO9w2mUquGRv5YNN2LpFK6jSqljZ3ksW7tFUzlSeNLzWh6L7ydKIngxLgKfK0WEHS7Cr7qQoLtv+SD0b3WShdxBuXgbzIx5ZGLYj9c4jzbiGZ1AoqizpzUad9FL31Vq9iaJZ3ZUY+ejZkKAmpNrwvkQFEqFp4pEk5LOs4LZdz6YuRYFMqF7JxUqqNtMwdNEP2rJfDEu9IO7cuqmKLDpGcjDSCV/FofQs1rNsggNNt21RPwexVljDLmNY/iYE8Fm0cs6kUOnx2qaDddwoL7wmx21HPiniM9Dith8oZDSlW/oEGNFf8OCqSybCTLBj+1MnGiTilOogdJh8dwdqidnZhSxe7TMmi40vCUMeaNwtok+6nFAeJjjobgIXVQtfIk1KgiXVwqq2ytIn+zDpkZevBzmR9Y2BQXH/Tl/259NVgXrJAoONVJwYL2Caz39ub0qkMlHlczsE0L5vXAGLdSwaZeGhlEa/tks/GC8ljMBWv7oosUhT82Qha948TqEna1e0SBUzaxM0Rfdiuhap4jojoXMcC3gzGMrrxZYeNgoG/sLZi7dy2Ds3yl0Er7sxI04xtbTo30VSd91WvavU5MnNLt19Cve/PGKCpdQ9BUqLtVSURUQzJe2/hwT+snzq+gpTxnvHj3nxBs3hMtnbLWUnfe8ydPJ+eCooK/GnxvCx/zbw5/Emf4c9A2gY2oQPZ2V/Fo3hL8zw2iqVjNioJqb9dWU/1SzK0CDa7GGKWc0rFeG81tkyP/97vOQRPjbVypa3gsl599QPOoVkV1RyObKdxyYU4DlupXTEgsnlVlM2mGm7d8ZQjMZRW8kI1kVx6DPOpLeRJK4S/RCoJqMlyLGgaGUjglh3VsV8zarSBL+5Mjrlwwbr8B+vNCJT2UErfLk/lAPblQ5UXP6XeaPuoP5kBMurVzY09yV7pPcKfB+jllghneuL21bK9gbqeBKrD895rzkxc0gJv8MZmmJkoV2IaxYEMZqUzijuoWx7msIt36EUCp9xVAR//62ara2e0VggYo9jVVcFT93JTuYG8L3v7snPNQBFU2aFBEsK6TD8XcMmFJAxSUrzVZbCP2WxYx9Zhq1z+Df90ah+ZN5tTuOSfX1NPGIYs91LbENNJyoF07rlyF8j1IR9J+4X30VB48Gc2qwPxsc5NxK9mKQk5Tyox4Md3bjt6UunMp2xK31fe4bHDnW1AFDuj0no+25/qcDkpB7zKtwZqHzfaHL3Oi02oM2K4SeGOfFaoUfjTorcK5S8OhoIDVHKMmsraJTgoq0A6/YfjKMWrkh2MhVMF3F8TkqfhM4dlbEb5OpYs4yFb8uUXJ7msDn7gF43gqgeVfhjaOUeBUomezzjmOf3+I0u4BpV4QHf2hh2OtsBjmbyZmcwZ81U9jY2UCtFKHrhuhF70VzRKZFvkbDiE3hjLshZsxdRXgHFR9nK2ldL5AtRxXsXuFH9DYZkeXPObTPnX4nHqNo5ELfT3c5XnUbD4sbiiduXBl6nxbfRF9MuoNliD3ZX25RGHqLo4W3+W2xA2VXnPC66oKlhyvJB9ypFfiMvHpCo7z2om2uH+0OCo9YEYB5vpKA0Sp2rQpBeSKUA+8FNo9RsT1OSd0zSl5JlYS9VXJM5O5LhpIlmmAeTwpggLcC40QFpzXi6BmAnzmYIbuVRAS8w+L6hqYu+Tw/ZyUhwULNP3LZm2rGMSyDq4tTmHHDwL6MeGoK3noXHYNPqtAr0Rqs1eGUxIWgFjP3UfRs0BiBxcv8WaMXGr2JNysEx59Z8IQfVjfu9ntAZawz5cZ77LB1oKbhtvCSIvba9tRKcKaHowv3WroR+Zcbzfs9ot8UF/qLa7fftWdm0C3WXLtJ56c3eZtzi/Ob7Lm76B42vV2YMOghLxLd2H/Fg7/zPDnmL2NfF1+u91WwZGQA4SuU9OqhwnBOxYYjKrZkKskpEBpjUxAjjYEM/TMY20NKCkQuangEkTDfn6YdFTyZLhd4LafSIudtS4G17YPo7BZMyy35zO6UT+JVK/u+WtjXMo9B3TO5vc1E6p5UZnQxciQxEW2wnhj/WFJvR3Ckr5bL0WoeBIbiKTD/dIrYk3sQw8Xsa2fIWTXci+oRUjQ/3JH+6karbvdponNmxVEnro+4w9cAe84Pc+BH+j1Sk5w5fMsF0+RHbN7zkA9vXNixxhk/gTWDEm6T/OkmU7lBsPkGUw/e4vB0e8GVdxnS1oXglw9wve3G6a4enD7hydiHMkIzffCarSDu3UtmP1FS8VWJ6pOS9X8p2Tc5iNfX/WkXoeCkTkG8wKmvpYH8pXvJEDGns7PknBjsJzjRmzR8qF/hx/mLCh6eCmClJZCN5nyGSfOpXyi4sqOVPsV59GqUxZ+tzEhz01D4G0mZkkx11zgOPdPxUuig4Y8FZ13WsPxqGGueCZ1iUHJmYhBDhVe6U+lHfx+hGfd4svWmO18KH+NgdWFXlDNLXzpRWNcRRfZd3iU4EtvXmf/inDkwzoXJ2S7kPnHhYi0Xtl50YsQrB8b+bs/34Fv0a3EL68VbDHpxm69THRg+RszoKXHPzY+YVO1GhyoPWjWVov0uo/5OP47W8sdzTTA1RQ0vuykZJ/qnRcMAut1TMLCG8BIawWclch4OUXB9t0L4MwWSBDlNw3wZ2vMFKc28kAu9myW+vih6tPlwf5RvAyh+ms+ASiut+gm9es6CZlYOUrmZfaczaDohhVbbDPx2Pp4Oc/WM3hzL4MkRDKulpaS5mlefVTS3KkmZK/jyvIL/YvxIk8k4YHnOgMPu2M99zGnRJ/U1zkQFOPFN44hzpiNvtE5cXuvMMGeRp4vOzBzqzNnWzpyo4czv5Y7IHt4husqeuofsubrVnul+9uDrwIXXjqzEhQdeD7g53Q3PWh6c6elJjOC1gjQf5v2joEXIS95vVWJZreToMIHJFQrMvyqY8p8fi7v6cuypD4sFB6Yjp41KzvOTcoJO+aJL9OJWpoxrt2Ukm2VMfuPNJoOcw/EKbib603GkP7v/KGBWtVXMhpXsaAuXG+cxfEImJ51NyNNSWb3UiDI4ibnv9SQ7Cp29MYrq/VpMEzU07hjKht9UPNcGsd9ZwVqjHy/SZRzv4UmRqztVxx7ztNF9YkKdeXjNiS0ujhy47Ej0F0ds1zpxYpcTP3o7iZ5zZJPUkVy9I0e1jmwY5siN9veYvOQuKSl32fFM9OIYZ6Y+cMFxwUOWLHVjro0HXiXPaeMocL2uDykP5fwi8PjD6CCSLgajT3rJvgAF0zzkWHr7siBMeIvBMoEPMnYLfVG/jzcXG/ixO9GHGlFeLBAetvcBGafnyegSIWNA6gt6XZbzu7+CJhP8/w9fBocX4JVt5UkPKwMKLIysbeHLsSy855gpjktn13cj94TPXfFbPNn99HxvHkvSN4HvbzT4h4Uxa68K841glhUo2NBGzhaJF70+ebK+owcLVrny9sh9Cuq7cCzUiR0iJwnHHRno50jffEf6xYm87XakY+U97Kz36LzFke4dnTCmOjF8trPoZ2fCUpzZtc2F4x73KX71mNE27mzb60HBQk/WPpChGOzDuB1ywuspuPGfghJvfwYI/dF0o+iHo3LKxvv832eBNfvNkwz1E/aNfsZfck8UIie2o70In+ZFUrxM+EcZx4bI6PW3jE4iV2syXnBnt5xCPwWLu/hzy0PBiYNWurSxcvGdBfMlC6O+51DvtZlzf5rQ5acQ0cFIy3eJlD7Qs2uGjlEtImk/UMu0NWoMpSoqxyjJ9/dnkajripkvcAqR8njyEz6ZBT+deUSLWvdJiXfmbztnQu46EfHQidoCtzLvCEya4URyCyfiOjmRdtYJd9E7f+Q4M2eJC5HpLvxTfJ8hSx7zYpsbnf3csWQ9oWm2JzN7yhjq74V3Uz9kPeW02yMn540cc38FynI5f08WnrvYm6MuMizbPFk9xJ09tYQeiXQjJcidiw2lwvfL0FwTORLXDFou4+wUGbN3ylibL6Pa1odXnnLqCPw/c8Gfn3X8+RRvpX1XK0nFFp6GWPi5JY+4fZkcLjcx5M80Km4YWX8xmXU/9FxI1GFoEc3Vg1q2flfzyCkEvUVJza8vubNV1HOFL329RAztPfnZ34OQs25MuvKIwL330US7MOWQC2WTXbg6zAVNDxc+NBC5+O7MR3HMmeZCk/suqFveZ+2NB2J2HtN4s+C3Je447/QgvO9zUqdJiXwjFdgrY95rGXmOXvzx0YufY7wZNUrgUAc/PCt96d3dm7WPZMw/KeX76ids0zrjLJavypltW934e+NTMsOlWPbIWG4v49QRGSvvyNDlyOiT44VWzGWHFgp+F/g0+2MA7yMDyJttZWR9K2FZFlYMtLCnXjZeu83EDslgfbGR8okGtj+Lo0dtPeMGxHD2kZah6zVQ6xVlu1UsGR3MhW7+tO4hZ8E7LyQlUjrkPGP/T3cqk914KnXl6LdH7Or3kI1rHrDxlwdcCr7P9V33SVx7n2jxWlXxgLQVj5lX6krgRzcKXrizzyzma85zNlV7ctZBylZX4cVWSzHOkHJvrZSD+6Rc/SwldomMT6dEbRIEvkz24pnIX1krGW8velK/jjtX1c40D3SmToAzS1440775E253lPGnVsZNbxkPhOe7WC3m7c8XtD7gS/BKOb5nFezzDqDZ0CBq9wuigYOVtQOs1P0i+uiEhVP7chn8wYyxo4lh11LwMRj42CYBy0Q
[truncated: 19,766,503 more chars]
