# Supplementary material for: Simulation Methods and Validation Criteria for Modeling Cardiac Ventricular Electrophysiology
Source: PLoS One. 2014 Dec 10;9(12):e114494. doi: 10.1371/journal.pone.0114494 (PMC4262432; doi:10.1371/journal.pone.0114494)
Supplement: S1 Dataset — Activation Paraview visualization (.vtu format) files for high-, low-PMJ model, and instantaneous activation model. (ZIP) [file pone.0114494.s002.zip › Dataset S1/ActivationPlot_InstantaneousActivation.vtu]

<?xml version="1.0"?>
<VTKFile type="UnstructuredGrid" version="0.1" byte_order="LittleEndian" compressor="vtkZLibDataCompressor">
  <UnstructuredGrid>
    <Piece NumberOfPoints="901851"               NumberOfCells="828531"              >
      <PointData>
        <DataArray type="Float32" Name="Time (ms)" format="appended" RangeMin="5.5931239128"         RangeMax="100"                  offset="0"                   />
      </PointData>
      <CellData>
      </CellData>
      <Points>
        <DataArray type="Float32" Name="Points" NumberOfComponents="3" format="appended" RangeMin="2.650818826"          RangeMax="5.5968421507"         offset="4090076"             />
      </Points>
      <Cells>
        <DataArray type="Int64" Name="connectivity" format="appended" RangeMin=""                     RangeMax=""                     offset="7407684"             />
        <DataArray type="Int64" Name="offsets" format="appended" RangeMin=""                     RangeMax=""                     offset="18567320"            />
        <DataArray type="UInt8" Name="types" format="appended" RangeMin=""                     RangeMax=""                     offset="19885124"            />
      </Cells>
    </Piece>
  </UnstructuredGrid>
  <AppendedData encoding="base64">
   _bwAAAACAAABsCwAATmkAAMFqAAAiawAAfmsAAMprAAAJbAAAJmwAADxsAAA2bAAAZGwAAJNsAACxbAAAhWwAALZsAACmbAAAfGwAAGVsAACvbAAAqWwAAIRsAADUbAAA8GwAABBtAAAabQAAQW0AACBtAAATbQAAPW0AAEFtAAA7bQAAPG0AAChtAAAxbQAANG0AAE9tAABibQAAWG0AAFxtAAB+bQAAoW0AALFtAACWbQAAhm0AAGdtAACTbQAAsG0AAFRtAACLbQAAtW0AANNtAACabQAAum0AAMdtAACObQAAwG0AAPptAADwbQAAu20AAAluAAC0bQAAz20AAM1tAAA0bgAA220AAAZuAACrbQAA2W0AAKBtAAD8bQAA9W0AAK5tAAC4bQAAt20AAK1tAACVbQAADm4AAPhtAAC8bQAAxG0AAMltAACcbQAAmG0AAPRtAADHbQAAl20AAGhtAABkbQAABG0AABFtAADlbAAAq2wAAIBsAABybAAATGwAADBsAAAFbAAAzWsAAJ1rAABrawAAOWsAAAFrAADKagAAsWoAAG5qAABUagAAHmoAAPBpAACmaQAATWkAAMtoAAB1CQAAeJwkmwV0E/nXhoHF3WFxd4fF7VlgcXd3Fi8UKG1jtUwqmUnbZCZUErS4u7u7u7vr4ix8d//f2TMn3TQzP7v3fd+ntGkFDb4VkWuvQcpNL+qOFMo9SOHYdy8Zehs8Tm+Qe6CBra7B6ukGzzJ76bYwCfvIVJ5PT6XAtSSyzjZoV0K+ZzcYE2uwrZSXb5OSOJiQyqXOPmLq+whZm0Kn4wYfshhMM3R2/G3wfLVBuYpeFpVMpvfGVMqYfLyc7+OU1UeVianMKO1lal6DpY91rg0z2JvLS2C1ZJJ2paKE+ci13cfcnT7euuSetFQyOLy8bGRw8omOR+aSaZmXAJnj16k+hq/3EXTMx/cDPgYoPpaHpbJppZeDowzi5fnW8wYD2iYR/j2V+m4fxXf7uH3SR7YNPi7W87EiKYX7tb0UmmJgeapTOL2XJquSKPIzlbpOH+s2+6i4w8cFWYOlXyrt3njpKOs7J59/d9rA3ncOAfNTWTTSR1WPjzuxPl7JvTNHJ7Pno8G9QIPzswzKbzVovtnLhl0ppKbz0by3j/RVfQyslkrJXV56+wy6D5B9m2Fwnzncrp7C6LWp9PqSyv3+qaS9TuLa717GBBssa2tQspRB3ZM69U3JZCueSu9FqbwaI2sflkzZhl6UFPlMf4PFmeWMA3QmttY5bUnlbnIqpgMp3LDN4dNFg1ayjttyxvcG6aSdcDP7qJv2pVKJmZ5EgT+8bI4zCCxtsHGSTveviZTa7WJ7gQS69fQyNs0gfV+DoBc6Nf/xcOmxi+WvNIr3VxizQ2HY91javFLZfVRj2fdETnXWiZ6r89Ph4GYNB2srxHI7QGX4LI0RUS6OxXgID9Opl6Szt6DOqpLy9Scnk1c7yDMrhqqTVLZU0Pi21oW/nwdtkc6FHTp3PTol8utsu5xI+wsuji5XufKHk9aP4wi6rOIu4OL+jnjKj9OpWE3qp5nUaG6DEvt1MuXW8W2P5808jc5vVDYdVFl0VWVFFY1yt13ULu/hZT6DGpcNWnT3Mrq5l1oLDFzFDN44dJq3lT1ZorGrmEbj9Sozu2kct2qc3Z7AkbE6p3IYNF5p4AvycnNFEq02JZGxi5ea3Q0yH9EZOCaR/Qs1vr9WCTzoJLaqxvn5GhfGxzP+mE56OcNliw32BXv58CUZJSCVmw1SmR02hxFSVzvu6VR94aZHuEbbrSpjbzq5P06j5zYXk7brxIdKDZwwiEv1MuHvFEreSiVLFR8dLqTyc3AygQsN1v2jU/u8h+QgjfVzVZbPdzJI0ehRPoH10teF1xjESu3uC09B+5zK34N87B3gY+2rVPLNTWbNFoM2b2QeuzxYbZr0rUraNif1tmm0H5nIsrIGWURfQs4lE3YllUNyf9UQH3PkGQd3p1I9PImPhvTHHannhh6mT9Uo4VTZK2d//JZGl0xu5jQ2ODxF9uBdClXL+bg0wcfnAB9LqvkIfZ3CuSVeug82uLxU5/ytBEYPlnl4VMKfOKl0V6NSIzcP5dxrhHkZ/imFVgV8BHbx8a6VjzfSZ1cfJtH0k8Gvdga3puv0SHQxUObx7JzK92oqQ7ZrVNuXyCY5d7WOl1Ovk+m0IpWX71IJOJ5KbGQK60WnkqRfcommhjt1jp9zkWjSaJ1R43KUysRjGtFL3Lx6r3NZ+r3nQy/nJ6ZgbpTKHunJGv2S2P/O4FUvgxDR5990HctPFxmTNTqV1Ph0VuXfeJ0vr3W+eWUe00Q3riTRp0sKKz8nMXGS6OR80fVKBpWP66SrrnOvbQITIjWCS2jYbqjkX6XyZJe8L+fVwiFz7eNl2KAkGh9MYlKcnPFa0fw2BhukrowWOuGJboKPSr911TicSSOr9Nb1KiplNuqMrSA91MKgww2DOZe83E/y8uyq3D/I4KLU1LeWMv9ziUxNdfHhq8aLlypfD6j8nawSZFXJJXq+TmrjhfTkm3UG12XsDuIHweINtYN1vgbKXtV0cWOtxoDOGjcWq9L7/+2jSq+nKq8yGkSLx80Tfer9h0FifoM6B0QPrnjI3y+e5OUaS1pptLim0uSSymrpsRlyFpMqyzlIT1+V2g6UeSZc1HFE6XRa4iG0egJL32m8GaNxsLrG3iIa+1to+AZpfNY02sgYua/o7DmlU1n0Rx2is327hy7PEum6VdZZ30Xzci5SfC6uh7tYNlcj+aXOyw06ybJnd0XbRrfRqXXQw815Ht5u8tDkXw8hdXT6PpA1b9MZ59fZJVd60bbVy3ROypk3TtM5KuOar8olvtYvi+zdGZ1H4ovvOxsc6+QgU4lYyn4QvXvi4utaD1tE3xIyGEyWeush91DeIOezKApnVHjS1MH2rKKRcqa7Za4TNQ/95unMlee3ua7zQcZOv0dev5kIzmbh3JAIvp+2c/ODgr2Uk5odROdbxvPttofNUuvTU6SeBkjNN/OQ8XQ8dbOb+bLFzJ3hFsrNimBoqp09fRWOD4jm0WeV9+ldFNrmRpN1+yvo/PjkJmCRi8JXNPKUkp6paGZDfgvWDVbZpwh2Lbczya+QcDKaG4VVNopW3f/gYs1GD7+kTtMHe7h6xEVZ0c5sw8RvpF7tV1ROBFlY+y6M+1Y75ecprMnv4JI/hl79VR7I+ZZ7IHVV0s2RWjrt/taZvc1DnWvxnGmm8UPqpPBPlQ31RQtHhjPrYCT+gXYOV3IwNsFBQHQs+6SfBv2tMeyLRrdL8fz2xMOgcJ3NkToNH3to+TaBTIc0Ml5XKR2hUuCxk7nHY3kRGMU6zc7a0Q4yzo/mQb44Bu1SaXNTI2qii1OfE3lYW2fMQfE2OY/0a3UWXvXQN3c8H9I0qh9RSRno5GyDGDbHxJBxk51CQQpnj8axoqnKiE8q0TEaZeq5JL+46b9JJ0h67UQVqZfsBk0PiXc+9JBTanbQEA2P9PXENTGskvOtuFbhxhM7I1oobDsXwznxxM1D5Vm3NXK8cbEtg4cv8qwtUQZlxRv0JMmIfxlkvSX1+NpDUfHnQn9p7Jyu8nJNNC+DFd51VBhZW2FfdwedK4qedtLY1NhFz5mJDPxD6l3yzF551r0MXk7/6aVfMS99wsT3nusMkXXbFrsYLPc0GKjyplwM/lwK+nc7O2/ZKTc6hrsLVX6J3xz6J5Eqqs7TJgYPJHONLOul3GIv4455aTNdMulyyViinxeTPVyUuvfJOY8Vfc/y00Hx93YCb9iJ2Gpny/JYap9SeSq93Pe6hz6iMR3mGhSSTHT0rJev1ZN4sHEOxe1eGq8wKHBDejy9h4KjXfwm2eHE7yq9a0bTWPZx5Dk7neR8wubYWfUglnmig6UiXPSYpvNesvjeH6Kj27ysDZTM/SOJt0slm/X2kt1s0ETOff6PRE681kBqsUd6laT60ZSX53Y7b2fAdjul3HZsMl9neo2ul8VzRGM2yL3/tpf8Jnl/1GZ5bkwS6nEvn9N5KS56MXK4ZGlLPE8na0w5oZK8x0ntow6mPLCTT/a00Sk7U5bY6TFP9kH68Y9M8cyWmr6jGDxpLdnvjJf3M+Zw7IuXneO9HN8m+VV0vOwzD8S5qDJQ48E+leM/nSQ2ieZ5Zjmv13aaPbez9ICdtkFx1KqlUeGESzKdzLeVQR/xjslDvbzyeVknPm0t6qXvf3lXckFiVg/tx7tYOVrjtPhgp/YquQfFcrGdwokCCt3yK/R+Kc9Nc/JHYQ3LXBdPj3twima+Fj+z75f5SX7uW9DLtYMGM0Q3J0oenTU9kQNhLpmzRqnHois2qc3KTsbuVKjTRsHXXuFiHYVd7aQ/vqu0rplA5746pc+Kt+UxeB1iMO6SsMMhg0bTDJw3ZY++uKmZLZ7MXUSfZH8H3VTZLr1f4peTOTHRtOipsES0yLxOXoepLJTsmLWAmzIROo12S69LfbqnGvSTjNBcOGawaHjd+x6Gjkqg1zAXobs1rlQU/RW9iJysUq6kSrdKcWTN4eCQ00GOLQ7y/lJ5vMlFw3yiH+JT+cTPOxYWbslkcE18N3yWTqvNiQwa6eJarEaxJhq/PVPZ4VepINr4Wy+VOQ+clCodx2/ZnFQJlvqQ+ReXGksO1sh+R/pslM4zmeuf38UzxN92WXTK7vTQ+IWLCZs1CuYRbxGfri7n1S1exQhVMS1T2X9IpaRow3qffD1SZUIxlUp9NcJJ4F0RnRriQe2e6VySeefsqvOgqQdDcfFTzqhgabmEKTySyyK2qBS/pfJZxtnXXKN+DqnlApK/pZ6vGirZwsRTfnjYt1wn9oROt2SdqU10qpUVzx0s5/NB49wkjaTGGh2za7QrKh7fR+OYrG9QmEZKGw29h8aeLJLn5XttesmZi7Yvkp78lKCTcahOM9nfFy08nLwneX+Ui17/aCQIA63M5WL2fBd7lrt4U9VF8dwuqkr++yS+Ga6Kv8VJBjAJL3fUOddMZ0BmYRFZ+5CnHtKV9jAn3C0c42ZYQckysqeDJZ+HH3ITM9LNpgcJ1BjkInm7ixmddF71lntr6LSfKH0i2ueYonNlqk6XyP90QCeDZIl0R3WCZQ92rhaOk3O68MHDiJzCV1JzOeTsusl+Zy0u+ltSeOGt7NFd8Z6voueSdzfWlveEObM3NNhTzmDSL8kg8vxi0rP26pK5RU/+mSgcOF2+N064WF7bChs+OmNw97FBvb0GX6SeK0neTOlicEdy9ph0c6jaZQ4jS81hyTcvXWsnkflFMtFKCiPHpvCraTKDJ3ixFxDGeZPK6bY+zvTwMXeosMsoyf/C/tFRPkZE+CgtX3/K6iPiXgptVvhYtEbY/oyPrI981Lrlo85tH/9e9dFyq49x8j11i49WD3z0fi3Xcx8BD320eCPPHaAxuqyLTkc8zBRuniAsXj69cNPiJC7eSWHF3RRuyzWnlkLiomjOB2j07uei9VU33yWfte1j8FGYv7NvDt/qJ/PkyxxudfAyrb3s038/7xhip2B30aqvDubYVeZLjZmnujDVdvNsmPTj7waIbi9cZrBcfKGGeM53ydjLRFNWSMY6M8bKfiOSPqod9zCFDk0cHE6MYbz0a8I56QtvIhOkvoPlrGdJ5uwhfdn5i5zVOelLl86wER4q15AavWxh/t8WhmtWTk+MYHBTOyUnKWy4Hc3NIGEM4fUC/2mD+PKIzTqRonXVhBluy///2pNIXIiL7qvFv5qa6LraRKOlJnq0NHO3nIXSL23U6W8no6rwa1osj59IBpAx+54RfZM6/3eSzK+EzrKlbr70cjFCWPmQZLnrSZIx8plYMtlE/Q4moquaqFnJTMOjZmrltRF6PIr5OSU/jnQwM1J8ZZHGx14JbEvwcFmybvc2bh5LfqzxRDRAevhrPo3JwuO1RRfTJplQx5g44zERXsBM+R1mStSx8jgokvLiRRcTJe/cdDB6iWSIlRoHVsTzJKfomOjH+DUu+oneZpyhsUg0cth2lZ4nJcOFxfFWMeFdacJpN9PgpYXpp20sjY1krMyzxFPR91PRLO/mxCJ5oGNOF5aNCTzf4+bfwETe13IxxK0xMqdG2R0qLRuqtN8VjatpLBdCTUxbJfP9YcY0x8bLTJFciIrCmSb54YbCoFIxPLjq5ID4xsm9GvUuid463ZSr6eFaUgKncrjoNlY8YpNkJdXJxD9j2VvQwfMjCgfKK8T7TeTuIeclZzXaF8W5FXbyi8eN36uwf4fswy4nQyVr7X8puXCViwb53VzZ4SGL3UOu2/F0eiRZULLxxNtOtnaJoaXU4Z2rCmcay5o7Kcz410TlmRYuF49Cf2THf0Chr8dBmUKxmNc6iUwn+tfURbUL8fR2uBmTSZj9T8lPSR4sxeM5v0oy/F0VZ8s4ttd1MDVeYdYIhVrCLc8l89TNZmeO1UzR7DayjLYTm6Jw8nE0MX86yTVPZdnvGvdEa583cLPykwc9QDRugXiAvFZu5WHDDhfP7RrvxOsybYvhxnmFo70VmpRT2H3Tzl/SpweeR/Ep0cK7pAi0MgrnVjp4tMPJ2hcq1SQvN/oknrMqkb+P6ZhEDycJTy8Wjz0fqnNTtHv9JBfVhQtsqBSpEMOGzQq9JAM1lFw1N9JOnXdRnN4VwZIEC0VG2ugu51BJcvdflWPZMFelSpT4bF0XT+okUn+9ToRoyDbJtI7KBqN+iOeK1l+fmEjr6i6ixadaLnbyomQ0raSWf5y0kyJZs1AbO2/HRXE0Qzi8szKmeTiVGtpp8VNha9U4Gj2XjJDRxeo/E6haTOd0k//PGwdHS06Q8WoIG1/OL0z0Op7UxxpB4q/3DsTRcb+DoyaFIpJp78lalN52mlqimDTWxmSzjYVHI+g5xc7XXwo7J8ShCUMfSRIOmewWfhP+lWf/GSq8bzWoKB7yRXypXXUPsTulbuPFZ+dLf5tjSYt00HqkQtJGO0aYXbTDTu89UUzOIPsla3nfNIrELXaCHyuMGBJHL+lPLrjosslN7tsy9x7iPxaDz2NkPZJ9jgjjF1uQSL6BLl7V1bh8RM5Tj2YgDmb1UHizx84mxc6NcDsrL0RRbYmNw0vCScxhF0+UmnivsEf6PkNryV7C9levSwaSbPGmjkH7/36eV8/gtHDA+KPCaffieV3bxYF/RC9WxtHqvoN+Mk450f/+Z+w8T5Izctrp+j6KaSXCeNIunEejZC1FFLrUcqDmdnK/jmSFtpJjdySwPofO2cs6UyQLrhDuzz9EuPlrIj/Ou3BUdBEsGbOwcGXbiw7eDHBwLEC08oOdbIft6EvtUM3O9oYRTKoRSUWHHVMhBesaB7fuOhkgrDy9pYtnI+PpeNfNaGHy4CDx/q0elFQ3/wyLJ26Ki7gTcjbSXw8csZSUcTqbHSyQ3skoexcgtX3loawnXq6EKOy/ojgh5/ZJtHCx+EqWAOHoZOGIQKm3G6J9/kScX91sFT1cnD2R7PHxjFrm4uOd/1haZU9XJy13xnDvtINGXjmfOlJzS0RHAkVjWikUl/GO+WRtm+0Mv2cXrZWM/pfwuPR0zHyNoetdZIuK505YIv5fidyZnEDgYxdD97ioJB4fKRpxoa2T33vGMOyHg/CrDtoddBAh+Xl7NQfLyjgo9EL20K+wvaLC0HwK0yorPLkUy6FpTpZcUPGKb/Xr6iJPn3iWf08kXnPz61o8EUtdjItx0UHX+BCmSiaKpfUtB8PEY1LjojnulXVdiaHWy2jGXohh0OoYxsgchrxSeNVAobloXexwJ7NXqayUvD1OGMKf2UXjTAnE/3AzvbuHd7EJglku1nZ2kSBa3z9RJf+hWLq9E50Ni+bdv7EETnYyaruTSZqTY3lVlldXuRzkZORrB64hsqYTCn5hsKcZZR3CE+Y8Lq4PThRe81CvvofgYonsFv873MxFzAhh2q3CKoOdNLgaS7aPsRRY52TbYZXm31TWiM+bPqrU/aTSVeYdX8PJif4OipyIJqW/Ruh1Yaf/8nRP0cUJbvLEexhYSXJzvkQShMMHf9O41UUj5F+VjkdUrkep5Git8mOvymgZO0oyeX3x9YaiqSenibfV01gtDBAucwj97mTCU/GrrwkcG+nB/NxDoHDom1oekpVExnwRvmvl4t+DwpsJGuNNmnCTZHHRmr2fNWLruXA3cVFIeM0utWFs0YixaGQQrV8gXnV9jYeQQx4KZNC5KzndtF6enc1DaeGxVi9d3H7jYrjTxWTJcpktLu4fdbHNn8CIYm7epbhptMhN7+REku672CHjfJXc2PqShqmc6HoH0Y8Wku8+e/gmz9wT4WZcOQ/WvW7UC266ZvBwZIKHUw10tizWOX5JtF/08rBbZ05GnQNP3VRYkEAXw422Vcd6UCfvFp00j04e+UwV4cnGkt9SJA8ueC8sIN6xspRBg06SU4MMzgizVulrkD6/QdRKndXzdOpcF745rFNKtLnvDoNTQwy6NDe4Pdvg6BaDadck70u2r37BICaTl9p4cfX3ElHLy1th+Hqi7TWrGWjCDX9J7o+ekSSansy+Y16qm7zs+TSHohuSKPs8iec3kyg5NZkiRgoN36dQ70AKG98m8+melzpvDX6v4yV7AS/FZPyqw32kU3zMau9jfjYfVVr7+Ku3j4SRwgVDfFwZ72OgycfuAB+M8dGroo/P0alUappKsTWp/FHUx9DFPvoe8/H3BR+Xr/vIIhxwXPL/0Zc+8t/3seSej7M3fcQf9fHliI9V+32MEaYos8zHtjS5hDe+n/NRMp2fneX9bKzgx1nST8Psftb+8JHri4/D//rwZfRzVi6LfK7GEx8mGfOlsEjjLH7G/ubnbVc/TUb5aVTGT0W593hOP1Fl/RRo7WdaTT9lZT6mbH72bPbz2e9n7kA/z2v5CWzg5+kgP+nkqhXq58E6nYqS853DDErn8nJY+GlOIx8F1/qYdtLHJFlPsDDuHWH8CJNoobBi9YIGY6OFxZxeblxNIb64jwyyb98tPhLz+nDcSyVZuKL9ImF36bu/1mrYI4VfX7s5K/y4o4HBb5fFh0YJF5VOpbmRysF6qYx866VaTYNx3QyuVlFocVuhnNXBx4rimdLTh2Zp9BHNqlrFw8ZEnQny2e33DJwvvWTIkMTgvV5Or5Faq2Uw/5vORa/U620bN75EESYa3y1EfKaGg4z/xJD0RHQsk7B6URd9RHvHSx91f66TrYPB/fEGPSTHtBYu/Sj8kzxG5+ODRF5L331OMnEizUxgDyv77oRT8VAUQ6aJP2YXb8nr4N3NWHosVtn5QKOQMNDeyuKF0lf97kivXtQpJ1nswUCdH9KXl1sLS0kfD9NNHFxjInK7iaaLzWhHzPx5xcLrQ1bCH4fjnG5n6mLJf9ZYvt9S2SQssPFOIm+E9VsKEyV/81DhtpsDksP2JrhoX9BFzkGiS2kq4xoLuxQ1kV1YK7WTieby/6dcJg4Ld/x8aWbVj3DhFTvdMzm4UtdJ3J+ijX1F79Ym8iDYzYRf4hmxLgrc1bD4REPDRft+qlz6U+VAZ/G5g6F0coWyzB5K5o2h3Bsayi9LMNPbhrD5Wig5x5sJD7ZSqXkUGf5WaBUcw5bbKp+XaOSIl3kKe0xq5+LuaY1VE4WRhEl+vyYe0FOly/NYMmd0SHYIJbF+KBssofRZEErbgqFEJgZT4W0I526buBNoYddgGyPTRxEoObx572hqbVGZZdYolUmyWjYXE4XBgkT7S8vYlUuoTG3t5FyBOFrscnBW2GXyKzttloaIVoSKxoUQ5gwl5b2sJZuJkdNNHBKW/Ke3hVu5bDxLi+Cn106/+wrj9sbgvqISGiNjCTtW36NxWLg87oF4Whkn06JjeCHZf3FzB5UzO9CFb478pnD7UQghf4WyLz6UauVNXBQWvPeXmWwjLRzqbWXnEMnCyyXfx9pZ/Uyh2QMHH7o7WSW+9eOUxlRZ13/nUaat8N8bJ3XPR2OT3DZdPDmv1Pl48edfXySHHrczr3QozZaFUqm2iXonTMS4zWxua2XvIxtDrodTf24kS9baeXZJ4cMHB2u/xvFRzvjVBg2X/NdCGGGkJkz1WSVz0Thm2iSHXFO4KWO0z6qQ/bVkNsmECxMimX7Zyq3oUNYWNhFnmMg3y8yW4lZ8/4RTfnQUHyUbvyytkP6uQrLkiJ61nPybRTKK7Nvzbi6qbPvvZ+ouyot/5rFKfski+1tINCBSoapkKGW7nTxBdtoJXy1ODCdjdSv5PocSPsxE96cmjlS0MO1OGB+F8d4I7+nLpebaSY6QrLSwn5M/JKsclnNqO9LFP+LrTZ+7+JLfRapk2A5TnBQ762DwFYWSUhMZg+08PB9FO+GE5s8jeT8kjFGXzFS6aWK59JEebaJsGzOhvawMzBDFqWd2Lh5UmCOsOqJvLAvkXFIKamz6obHZ7yL/zHhslgSG7XNx7KLGfdGfQS9jyWlx8D5VuHeJnasVo7h3PIJCS8O5OiucdHlszPhmJsd1E9/Gmai/zsTs7Wa+frYxppCdU38pFOzqYE+7WIIqqKRU1Qj+JdlGGDUxOoG8bRKpLGOaQlwsc4qOm1XWtYohpp5DMpnw+ukoWtaJwLonjPmGjb8r2nCmWfnmthB40sTblyYaxZsIumCiQg9h8goR9I+SvbUKix5yUH2cky2lNaZ80FC3SK3YJUssTOTX6ERmF4jnqzBMouS2n5J5O9x2MFoy6oD8CuePR9K3Vxj9Nkmdt7SRONPK8+cWvo23sOSr9NwXE3MTTBz9ZaJOGSupoyLZuNLOH8kKU9VoKnRWiZV8PGiCi9HT4tkZlci8fokMr5lArTQXq64La3wQDcgSx+tEOf9tCmkX7FyuHYlln42Vw2x0LWpj+Swr9dIsFJ9lYXdFM50KmZlUzEzmRVYa5o2iofDBKsnw1e9F0yFYJd9G0RHRw+mS2fsUTGRg1wQqPXHxRuppZIRG5+4qOZ9IL7Z2sClOoeVyO+6vEbQ/ZeOonGWjT1ZerLOSbp+FwTMthHYys7uamXutzPz6bGXEmCjSnRe+36rQ8VM0u0NV5q/QeGiWdT5ycS42nqFvXaQlSw4WDWgnuXtzJidpu6Un8znIFyQ9IlwTUDqSLZ3D6FbLxrsLVtEqK8d/WTg92kKl0WaWZzdTaJFZ+iSc3lnteIWHHr1WKDAhhlRNZXeSxry/XMxd4aL/LjlX0eoncpbdRdvKjlEZfimG3sJV1XM60MwKJ1bbSWeKZNaJMNQkG+HYqDjTxq4rVsa8txB7ysybZmaeytcX1kSwaZid4o0UGjRzMC0qFt9BlbxxGr1kTTeHuBjU38XDRxojUsRzhBFmDIqj+A05R0WurA5WuxUuimbNXhPJtGyyv/vCOPFPGJO3hPPwcjiz/RFknx9Oj11mSoyzEH7OxtV6UVzabee2zHeK28GBB3FsEj5KkWxzUrJ9zAsNZa/GuiEyjzIaM6o7mfPUwZ3pDnYVcZBzh0L8LIXIaDtD3kaSs3kkF4dEMkx85/HEKO7skpxRWXzkaxQ9pa5m/mFhpF8YtqmCKYODxwdjqFpG5bH0y1Tx0ZKirx5Zo35YvHCY6HqSSpZqwsYJDur/JjlFNEEbK14hWSjDBNHNgVFcCY1iWX87FWXtGzbYObfXTouzdpqfsNNYemr74HBGlVRwlHBQLyGGD2Oc1N+lsr2TRv65GtM+aiwo5SLqmvCS+OEZqa/gXTHcD3dguqeQFCW1LroQ2E1hYHqF3TF2NNHdSysVUkwKYwsodJVaWV1d4X0zBWeq6HFzu+RiB+0fxJL3vpMDsSpKdvHyGZJBzmmsqOiSfOci9oZGNavGV2Hf8OBYIkUnh8s608mz/3UpjExTKPxE4ZBktO4D5XkLHDSVvR8s/vePReGU7McX6f+tv6SnvtnZtCyGRajsE3ZsIdwY20L8KlS4XPR9o4znK+7CKjq7TXQvoKy8vyeO2LsOYsfJ84s6MP9U2NbJQe4LDrIUiabEZwcNfjnonTOGEfOjubnagdvhYE45B4nFhd8HKkworzFWasOQ9V2RMyzxUmPPAOlHuZrnE0+5rdHxjMZ7yYpdDjl5cCYaxxUHdfY4qJvsYKL4UOdMMRxPi2b0EmH5tbFMnOmk0AEnX/c4Kdpccum0WMb8q1DroIOXz4SJx0udlHcx85aLuh0SCdiXyPTGwo7vXGQyXPwh3Nn8lUbPwZJv/lZJdsu49eIwe2IoMSEWkzeWZz3jyGWVWhDmXVlZY6foRstych7vhY+lPna2VdF3q9xdKBz7LIFC5XVO9dV5stVD+B03HcPcXCuayIEzrv/9m3Z+WffaAxof/Bphsu/z50ldyzP+fqRSSdW4JHswS2q7ylXxuR3CqqKb53dK3R/R+Nch78s5zdujU3+R8LCq07a9cEFJnbPC3nXGuZk/18UhYe6qnYSPewh7d3dRTTRha4CLa2tcFHvgIvSTixv/utggvlqnQzw3//v36L0JrHiRSJEqiSwVVlguLFD4ns61AzpVz+hcCNEZPtnD/UpuZkmmH5xP2LqOm5KV3Vwo7WaljD3nmJspeEja7yFO8nVmq06D+Tr/bNfxS4aPW6OzPkGntHBCjPDCNWHhyy2FaYcarMtmsP+DTq0aBpGDDT6HGDwPMHgsPDFDWHZnoEFWec000eDr38IXct2eZdBIvl9VrnGNDWa91WmebJBX8bJonZdQv5eNv4RzvhsMbuylyhAv3cd6Sd/eS6Bc6iwvG9xe+qZ6mR7l5eskLw+neVnq8/JovJfIE/LMzwaVi/go9ZePBaV9VM+VyqaBKTzzprAqJoW9QSnoxVIYWimF4zNTqLExhdVFUrE3SWX5H6l86JnK3EOpzDudSt8PyczP6+WIsOHYxz6aXPLRWVh31AkflY/7KL/GR435PprF+bgV7sNw+Jjq9XFd3v9jp4/3G+QSHt4kXFw/2cenJcLc74UzhU/z1PczqZqf5sKxiU395G/sxyaM7M/hp3cmPz55HSLMG1dO+DWXn2WfZUyZR/wjH7+EuzPs82Gr6qf2dT+Dq8yV/OaXs/MzcY6fG6P99G/vZ2hzP487+Fky3E9MX+Fr4e/Txfx0Eo7u+dpHIVlPdMkF1DiwiIvp0ijTdCHXn8yjpGsuVUvN5e03Py9++ol4IEy9388bk/B2Mz8PX8gcvvoosSWNKwvTaNsmjbdN0mjeII3Xtxdxfuki4kcv4t6eBbz75adYnJ/q/f0UOZzGxo3yuYg0zKPT+FI+jTz3FrFkUwqe7alk3+0jawk/i4Xhq6b5OVxhLlP8c6mR38DUwiANL5bsyfR7m8rm7T4OFvLT5y8/lil+io/yc+R3WW8+P51lH68WlixxRbwum9T3EZ2yeQwOSd1uuS31+8xL+eRULKqPz2d9DJe9GJXNz4XcftZd8HFnuI+e4k0Feqnccskz3msUEM3bdjCBGz89fD6nS0Y2GOD0cuFiCt6KPkbG+mjv95FXntm8jY/1RZNpPM3gg/jKdodCQr1o9nV2ckyYeZBk1+qSAWbUEP+/nsChAjrXv+oUPmfwoOMcNgWmsLBhKmXfpRA1PImSCwyOjTGwvtQ5XtDC5gURLBxtJ1cZhYri1XlSHDimx7IsxMmJySp1qogPWF1MmOcma7DO/nrSt3sN6pbyUrSclynPDYoFG3Qsa1B0sfT9YzfNhPej2pv5csHMjoPCMeci2TTTThVhuPrDFXJfleuIg7er4wg7onLujWRASyJ/1tb5fkXnZiGDaQUM/n2g03WrTnQHnVmhbj590TjxTmXwFhPtDgpHpJg4mNHM3CEWIk5YOdonjPOtIyisRvHpmp0itxRiwmLJcVKV9Wo8KJHIuE0e3pXSuXjMw+Xlbs5/lbz/Unyvn4vZkilqCXtcj1cpMcpEtbkmqgv3r4k0MU+u7HEmvJtMLP5p4ut6M0HzLWz6Ho6+0M73Owp3S8QJ+6uk3dF49VX8e2AC03LG02G6eE4OF5dFy++Il1cVj99zVKW8ZMbXE02MkmebepjYJOzsuhRK8QGhpF8czPaIWazuEIi52Wy+DTfxfIKFnT0j2JZOoV6gg51vneRtJfW0Sfblm8bg5xqnZYyyYzXSFdDYfkxlSbTkzngnVSpEky67QtMoE/0KmuidJZTG80Ko3DmEb0FBxH6bRt5TUwm8NJX1TQMYExjMhTFmghXJwMlRaPslu9yMxXiocrinxhDJtNE2jaFFhQFPOFn/RxzNO8SysGoMF4SH6z+W/NNL+KxeKB8OBjNi0WzZ39lEfJ7F/urTuTglgOc3pqIXCuDcpgC6j5xNtuZmZua1or+KoJ6wUuMO4vnrVW7UkHwgWeyMeO/pOBnLG01AvIM/caC8VLi3SphsmEKLXArjrHY21wwlsXMw6w/PonSJIOo0D2Ju/xlcuhHAtA0BLF0YQPVzAXT6MJOIuaGMyWth7FUrTy5F0tancHhfzP9+7j5GPH+3jL1NstegYbFM6eKglZzzF0XB3kXhdEHJcp/sHNDsJJeVHroTTL4BQTQePosyybOpdy2IjU1n0rXwdAo9nsbT+EDWJgWRe0ko3itm7srezhwUwVFhrLnlHWx4EkeGVyrL6gqLyvl9HaDSUvjv0kmFP0opJJazM2BVFBMvRBEkjN26aBRt3DbubjOz7nUQ18rN4mXLIEruD6bx9mDOH5zN43+CCH0xm4YlQ+lUwUzLzhbyLbDyT80Ieil2dsm5Pv4WwxmXysPqGnEtNa5+VOn1PI731R18byW92j+KcUfDSS4aTpfm4QwqHk6m8Ta6BcizMliYcGo2NXvPxpM+mHlnQzhZIpQJrlCSw03kvGhmzSsLuc9aqa3YKHowgu7BdrYIHwaUjeHcJJXiss+XhmvMbi35Xva9YrUY4lYrFCtox9oqnEcXbfh32XhvtrH1mZU2zyyU/2SmZxMzR0UL5s8OYUvmEA72DBE+D+WPK6E0kT7tkdHC1qVW8l+20VH6NGO2KCqdsrNojcIByayjsqo0r/Pf70xqFJNs9U8pjWY3ncSPdNCntuT4rJGcXWejfR8b/+a00XSLlXONrMxrbeGvxWYe/2Ym5oyJm3tCMA0OYejPEMqtCWVUJdGmhma0exYq97eRqXgEJaramV9P8vAHBbVrNGsSnDQoptFaPKFUsmTBoRq3JVN27hzL1APCDL/b6SqsP6aBjYMzrGQSDv1zl4XFbguRP82siDNTLLMZd6KJ47LPqzaE0EAJFW4O5fEEE3PnCzdOs9LKsKGFR/JQ9N0pDDgxbzSfBzsZfkIlQjgxyx6NepL1W+fUeN3XSZYoBwV7K+TqFsmeeBtPk620XGHhbg8LP4tYmJrdQtdNZh6ZzJytYyZ8pYkqXU0oE0J59iaUYW1Fzw6ZpN4s7Dhv5cE1G8cqRpFzvmj/Qgf++nE0U1SQ3F1QdHKt5Nxl/TQix6s06h7DkxcKfZbYGRQezvyBNtr+bmVsfQsP35vZvt/M9zQz6cLM/OhuZpFcJ46Y+NlF9DhY5vEwlC2/mwgMMvGjhplW0RaGZhWGzRlGzY1R6FkcvG8ezcdBTmq+UckvmfuV5PE/PcJ431QenI6jjOEgjyrc5I0ipFoYz1vZmHvfQpMsFjxbzAyONZM0wUxaYzNFi5uJH2Zm6FUTnYeKrvYxcai67H1DE62Xm/gYZGbGYQuHi9oY+CWMfRPt/KzpoHJQNFOGOonKoVF5ksbK2VJ33cQbWqsMrB6DtZKD2s0VOmqRbJT9e9jMxqxrFmams1BpjZlnNc18+9NMXDUzsbnM5OphpsUtEy1nSC3+bWJSSxNrh5gwXpsYdMjMqMJWqWkbvfdH4Mih0LKbg7n9oulf0cmiW6Jtoqt982vcNKnUKBhHl7kOThwSTV1tp/3YCEpfkBpsY2PVUwsXRCvjz5pB1t6itpnzI8wsE10Jk9eERyZuzDGx0G6il3jleemBXR0sWHZZKZ8zHL/4SKLw8IKpDraViyavK468fUXfdZX1H5zs+BrLzOsOgmSPGvdXKOKJou2PMKo+tnFRetCRy8pvvS3UfGkmZKiZY9ID666baRdtxiF64JF6aLjDRIe9Jh5LPhh4xMylcVa2PQojb44oGgjzJx9V2Oh2YP/hIJcSy4QMTrqvimPT/hj+uCS+1UfGF16O8dg5fSuCGZ3DiMoQxm/dbWwqZ6X3SAu3P5o5I/p9vLmF/dIXx+S9kRsszGloITbKzCmph0yFLbwda+WvUhHMsURRfI8df4BCX2HoEzscJHeJ5kC1WOa7Y7GWi6HZFnkv1CE5RmFHPoXNraN4+S2MC1K75fqH0f6FlWW3LXxuY2FiuIXjmyxk+WnheiEreS1WruS3Ud9mpcoJM1+nWFmeEsWvldL7JyLp3dpO9bt2AicopD5SqGBz8KV0NJcqxLJDieNV1ziGpY9lxmsHOYTdNxxUaHjfTruikbS6YuP0CRtBUgMFzVYaKRa+xVroH2SlwnErSy5J7qpq4+ylMI7XjKTm4Ah6dLRxYEgkT7Pa2bDODrnFMy0KdXLL87c7mGTEsEGPo1+yk78yqrTu4KTjpFjy/CO9oTpYLB5bJr/CCnnGlJ022syxUaqzjaE+K3NaWnm+w0rqWhtnNBs7qobxRDLs32bZr8l2Wpa283FlFE+q23nksjO6m4KvmINZejQ342LZsjEO63cnfSRXdBev3fxA5cUQlTPb49htiqbDOgd7cziYPVRhtmjA48VhFNxgo18/8Z4v4mHlbZxbbKOneGEZawTtJkZx02/nrGRbR13Rzcd2Hp6zU/6GnLf4+lbxkcZ1Yxl/30nuEJU8q1RG55bM1kdjzTiNPJJrcqTXqF1PZcWqWN7fcrCrtYNhaxVWZVTYGhyFNTqcl7dtdB1tkzO08apDGF3uRXLwv5+TdpJacSt4Nyp8261wI1Bh3SiF3uUU+mVWSLddJfipSrWMGk9ra7R3a2w+r1Hjgkb39Ro77BqGZMi4fiprXsfwz9+Sq6RGq19TeDdN7u9gZ977SEKeh+MJiODtnChe1JQeuitjlXUwo6tD8r/khFgHZsn0A+Mc/Orr4M5KB13nS1/Xl2wfID4j2f3GIxfDyicwa76LW/ld2B6K98k8KhqiwZK5g2vEskBYyZD7O8gcPMcUyd8KceUlK3SQvliuUKuVg4w7HfReGs0e8crrb+O4+czJ3wGSG8LFQ5JVMkvm/eFxkblgPI1wMyObzog6Oi+ae5genUABw8WlLi5OlHTxYrVGwimV+YWcmPPF0uiKg5aiT7fkDPr1dFBHEz2QvjhfNpYmd+Po2kJlyD8q1yQ3jB8pvpH2399xaKxfpREyVcMd4KYWOt+e6fTJbvDilU6GvcIblXXOlvEQMSWRNxdcJNV1sfKBZA/x4IUdRP9l/gXzOjk3KI7C6Zxkmuxku/jBy+/q/37OWXSpnNkn8cneLqYfdHG6UQIpreLpOCKBuk0TcD0W5hMunVrQYMlOg4I9DD690/njlo5f0Yk3e6g2LIGD+128m+CiZwc5i8oupskze1zVcMrV7JxGojDEkYou8sa5+J4Yz4msbm7c9/B3ks794zpzlumUmaezYKTO3L0p5JvlJVs/g4a9ZLz6Mq7wtXWzzt8hOl8dHjyn3NQo4eZot0T6n0wgqmwi77skUtyZyKURbu7u9WA6qbOiiUG+icJ8mrBwvMHiLgaZhdMzrNVxC0MHR/to8DGZ4S4vH5K8nOziJe8/BrNuGuxbajDTa7DXbHBpkMGMVgaPZT6vhdGXyjPXxhmslj15+N2gUT0vhSd4UcZ76f3f3+z6DK5NMEhZJMwd5+PFCB9vm/p4PCuV37sk4/7iZcxiL0vknraNvWQv6aV0ES+x1byc6O7lTISXbse9fHPMYfaiJJLeJVP7cwpZt6fw6HISvTvK5+VMsmXyE/Xdx9Pf/MS+99Fih4+jdh+lMvhI+JpCiy3JZHqdxNKtSdTpnMzG7ilcrJBKoTupPPvTx+j+PrJN9ZEUK/fIfRf3pNL6wByafPSxvamfVgF+epn9LJ/sx9zPzxP8FK3oZ/03H/2O+Fi80UdFeZ36xMe7dH7q5vATktVPPZnTqGc+Qq74KC1z+rzZh3ndPNI/mMs061yGHZlL6Iq5jO8xF9d3P77dfka6/DSe5WfKND85g/3MtspYY+X9Zn7KF/Yz47OP56dkrcd81Fnm41DIIh4HpuHvlcYH0hjcO43KnxfxLc8ihndbQLnG8wjcOJfUmLlsazSXiuf9vHD6Se3gZ1EWP4Mf+Gi9x0dBeU14kMb7SovJWGIxqd/SOPokjQIb0kicmcbYwmns3r6IR10XUb7NAu7/NpfLMtc6f/jZIfd2ueijoVwVyi7mUMHF0qeLMQ9azOAsi7GeSSPAl8auKWmYiqbR/+VCKq71M7Cjn/t5/CxwLebrkMV4sy1m+e002m1Jo4srjXH507jcexF5lnjJszeZgy19XJa9nCn3TJH9CJjvZ+WdedBsEU1/LmKpzLGTrN08Wvrots60YwZjbnlZlDuV+VWlxmWda+XeC139THwr+9BkPk20hdyttYivX+ZTYLjseR0/l3+phEyJZ1Ogzs6KBllmG2QtL7X6ZA5qWCpFvD58P3ysb+3H6/YTd8pPvjV+mo7xs7mXn2ZSg7d9PnLOjGPLQclgZo30/V30Lumm5HidJjkMYsOkr/N7Cek7B3v9VFaMkxqSM+36rw93Xjn33/38IfVzWOpyQkgKbVINPny38zyzg8RdsWRNVPFM1HjxSNhmsgvTdxfZI92k/aVj+/nf71QZzC4xh69JKZw8nErdMj4e9fOx4X0ql48ncfWCIXwovSlaOn9LFJlT7dR9amdUqjDpaQdPJLvcqS+av0ilx2MVdazosOjang6J1MivszmXQZz0faYxXkYe8dLogpcMY728k/dei2Zl/qzTv6HO1R5uHtvNVMlgo0fPcKruiGTsYGHt13bigxQOvlP41E4y80kHhYxYqhVUGdBR43GQC/dEN8tn6tSUHo8cYNB3mMGjxvKa2eDuNZ2qw3RiLyTiL+ii6zOVEmkm6rwwUUzy8+NTwuNzLCxfY6X9+TDKjIok374oSs20k0vy13Tx8c04iHoZS/7zKr3vakzvn0DuER7yF9Xpss9D8XluArsmUu12PKXWuej2UmO3eG6HHyo975r4U677T4TDn8klubjkMBOvhRXUfWYWr7XQQNhyZaKNksJ7E87YUS8r6NNjKXpOFd3TiAhwEXfTxYYlLo62lb0Vv1i4UaOwcMuP/hq5amgMl1xjMsfQeoqJLLtMbF37H3+aSG5lwjUqlA6TZlN/+CymdJvFrbazybYllKv9zFjWWag6MZzKK4Qz0jlomBTHcPG7vybL8xdoZNqgUTJGcopw+ekUlVXdVV6VVin0u8q9P51kmxPNHwdMvNhiYrxi4re+JkbvCaXUqGBWdZ2J90EARdZP5eyLKVRcMoWOd6bS78Ys2p8wseyghfEJEWRsr1DiiYOxY//7myiNcXKuHdA4NUZ64lMsbbLGwIBosr91oC5ysFMywbmtkk0lz4/eaCKyuzDW1VC25QilWEiQ5IcAvjUN4NjoqeSYOIWIr5OZUW4Ku/+ewpjQqZhmzKbiOjM1MtnYZpaM2MRB3Gwn+aV+i8k6lwuPvfkSy6tAqe98DlqcVBi8VMEs3NRnvMLCegoh7+30rmNiY/NQav0WzLsSM7n5YioN2kzleaepXLo4mYUPJvKx/iQ+hk9mSZ0pPC03ldYXpvP+pQl3QytjgqLo/l7BMi+OgEMqGySDqpEqGz87uHFTMnMdhax/2mlYw84yzc6/S+3UiLAz+F0U637Y6E4oc68FM3TvDAbJ2DcrTGVOn6k4n06h3chJFFgznk+HJnJgy2ROz5vChF1TKbV/JuMqmkntKePvimJcNtnTok4yHlHpe1dl7V0nQ2c7KNJO4d6xSAKvh3HvcBjNL4fzYV4EQ2tFciYwgvg4Kz8XBzN8eRDlKkznZ8+pbA2ZysyNU8mVeypZC03m+LqJhHebzJXVU+idMpVx2adz6lUIth1mVu63sfaBnWm6gx6VVFo9VIneppLWOY4SbxXOfoii7iIbew8K73msZBHu+M2w0iPUypm8wlbClel2C++Pmol1SCD3NwXQInUq7x5P5fc6AUzfP5XbX6aQ5JkCmaYy6rcA7ryZRtTKECzCjVOEZXIaUaQtkXOtEseRjSq/SaZsHahSReps3ziFebMjsHa3ctJjoWUfC1O6WJjVyMKQr8J3J81kn2rGms7M59Um3lSbweTDM2iSHEijiQFcGBjAzqQA3EYA29QAmq0KIPuuAFqvn04bZwjbM1hYIzxXNZedUw7pd8nRGS0q84QRAm+qOKY7ufrf36447ewsI9zdV3jvo4lF60JZmN7Ekh8mKgn7z5DxI4X5LRtMHF4mzF0gmGkfZ1M0LIgBwVJrlwOY+SiA8+8DiNk3jcczppNyKZDiA0O4k1P49aAwVWY73YVZDoXE8HCySs1swid5NV7OUGl4NpoKIxR+ZYqkxBXRySnC+tuC2VtxJgVezmR3cjBkN1HXZmL3bBPmYBPpRppo0dnE/FMhdP49hLifQdhGz8RcNZCI7dMo8iIA7xvp0c/T2H9vNvvcFqossdF8ehQx0luNXQ7aZlDJlk6jqejBFqmL19PiCH+oMKGrnaMvrSS8MFNwbih5j85g35kA2t4K4JMpkDk/Z5PsD+V9SRM1aok2VDKhlDXRMziUMidC2Oyazadys2nafxbtwmfQaY3s0dzpfFo1i2Spp4EnrURYIjj/UHpOevPWoFgivCqfZU/O7lfZXcXJmT7CyNkVihePYFe4hcay7vpFgzhxLwDbIVnbsQBSbwYwLm4Ge+4Ek+dgKL9/DaXEo1Amvw4lV0cTnxNDGfY9hKmtQyh4K5h622Zz9kAQKbdnSf/MJkP/UCbUtlDesPGvsN/CQQp/KsJ3YXH0EMbaNEclUWok+0UHf9uFz0pF0Wm3ldaqmQmnZwsnB5C0PYCVNwJ4fTGARJmTJWAaKzcEMbRhKGtWhbLidCjzcsvelDcx4c9QurYLpfCvEKxTQlBzhZD7ezBbpoSy4baJk+ITHbUwYb0o9pxVaLPfQYOL//+79huOxDE9XTTTMzr4XTyzadlwcp2zEH0xlJA1gfxcHUChfbIvdwNYdjiAM3sCOHIngPHtZK3n/v93Fl/fCOWfCiZWNTNR6G0ow1+E8mh9KI9l/FuOUO7dCaW+nM/l7WZOTrEytHg4F6rbeXZY4edSB5frRXPmRTStvjnYNsFBpYUKX4ZG8bvJRtsQC8X9ITSQ/g+QucTsl3mcDaDYwgAGbBFdkHn9mDKT4n1DmL8wlN1yVvf/MPEzyERQBTMlB5to09KEo4CJ7bVNbPCa+FDGzMu90guLLBi/rIRtCaesxc6iLcL8Qx10X+xgwVkH2v+VdJbhTWVdGx5kcHebwd0Z3MqNuzu0KS3aRuoSrSQnlQjQJgHapECbFpdCcRhcBnd3GGBwd/g27/fjXIFe6dl7L3nWc9P0YBIcfVFiz3YTqQ/i+XBaz7/NdWysF8v7hqE8XaPib6FdXUWu/JNFHW9QsfObivDcSLQPY7kger1pPw1DfTUcOaYRvlFojpjx5ggNMakaOr3U0F2v5cE3LTddOm7r9axMMvAhMQHWm/hokRhTzkxMVzPDy5sJ2yThc1vMkLmJHEow4Kyq5+pKLTd2xTCiayhBYj8eESN/oVeOFBXzxeuKayH0EjOu6je10HENJS5quCg0T9Fay51XWl6c1vCqkJajWi3H2+iIua2j2wI9nycaWBAfx/FKxv/9vOyNQaLnZjHXciWS50isuG5i3uVE3l41EHtYLzhfx7EBWpYFxhDxIoQFq0QPeVUkilyVnCVqKFOF+68IvgapUVTW8qmVlqbTtAwarqXQKB1/9zPwJlrLmGNaSm/TMShH6EScgQn74jCOT+DOICP1z5kYEyEhy5doL3JVZqFE4GCJXp1MrFgRT6lgA3uG6LnbWXx/YS3rrkXzKCCEkPUqDo1QcfyiioqVVPTeJmp4Zwz7hIcK/F3HvlI6/tulpdwuHWc3xbO+vpG9o3VIV/VMyEwg5msijVxGBvU0seSOiYoyiWEiDjnXJFaVMfOuiJlDuyWOia9frWIic2o8BdNE/FroSWuh4/EnDc+fRdOkYijDxBzZOk1FtLjKdlLRtHEUhUWP1tbrkP2hp2QDPQ866mlWLAFrmJFvDUzECg9xxmTi2XkTRcRsf+aQcB6R6PND4mtrM7NHmakxw8zMLuL1jkTheInHs0wULpTANq2BFSP19JumY3aAFrMmltEbhY94GIoUEYbuUih11kTywKFBla3j63499XcbWDIjjm/HE6h5x0iQr4lIgwmT8E0fu0hsL5B4Lxgl3sfMonAzFS6bWXEiiaNLk4Q/NNM7Sfi8dmaenJY4XV+i08dE2rw2sOyYHuNbHX8OFn1XTMvo9moadYrl6rtYYitpiBD1IC+kJ7GugbGn46ifk0ilNUa0USKmF0xsumHi7QET8qcmtgodex2eRPmYZCIfpWAbZGFlISuNR1gpWtzK7dOpvJElcy/NTEFL4ZOE5zwj/PmwoER6rTbQ4JSexTX1HE7Q0eHXz+CEp6zaW0dCvo7UTNFXVwzkz0tAtdfIgZYSZ4dIvBQsk+4rUbm3xPLiEvsPWigeYGX7ZCtNkq3cKmbDf66NluttrEmw0aeRjQ9TrZRolcqx9WaSRUxOi7wdrygxsLURd0gcg54LLxek50tpPYodOuqW13OpvIHMnglcURkJOCLqbZzgp0MS3t5mBn4XtZcs+PCNmQUi7gf6i/NWt9Gsu40WwntP3mDjZWc7X6LtGIraiToq/m628bqKjePC8586acYl7rP4qYRKJ/HveBO1miey6KUB/zYGZpY20CcwjtX1jBQX8SZW4tweiTCx94dBZtpXTaLZ36nc3Gnl/SYr08V83XpG+I3KdiY57GR2X0jQ6TQqNErjnuBVR4tfv+tgY7t4z4IwG5mfLEz8aaaDmMOna5vxuynR3ygRucOEn+ix3EdGEv4zka+XiL8nMcPfjM8PM0U+prD9gIVh5608/PWcnHvC6x+xsXqajUNjbPh2TKNiVweXNzhYfsLByc0OAqs62HZpIZMezGekzk5cXTsvT9gYIrxJta4W8tcmU10waZpgkumil+JvS9x/IeIsWLXyaTNR95Jp28TCkw1WnglWSxJ5vfbeRqtR4j6FFrKjSRpLftrRyRy0+s1JDk4a9XWS3d9J62pOzu918CVTsHpMOi/LLGBaop1xPnZOFrFzersNcz2RtxkW1u9LYcCWFOQdUrENtzD31+elW9gossiG6jeRQ6Od7a0WMHB6GoGH05lsEOyqdFDnVjpDbzm408tFtSsudPdcnCsiGD3KyeF4J0MCnNx86aDLonR8vi8kr8kCPj+2E5hmx1zBzh+HbVzYamP+bhuPxJ9rXrPxfYydO1Xns0a8//ipdLQPHFys7aSmONvABk4O7HJQ2+mgzZlM9k5w80ztJvdDJuWCMxj7xYV8igt3PRf2c056JTspPcLJyzcOPIMdTJiYxo4iC0koK3g7YyGHh6dxLiqN0vfSGf3ZwVbB/rtsTiJPOTmx24ksw4mvWDf+iIP8FQ5q7HezqLSHLUU9NFzp5l6Am1pTxdpDlzD4sIvLIS6mdXKx9IWTjeucjBrvpGpPsf5A8fdAJ1KSk83inmn3nURXdlEg4lbe6WJEq0XUP+Ji/FUnI/90Mu6ygwE1PDzr6aFHew+7m3l4UNGDz1M3Z2e7ST+eyegFGTRxLEKKcdGhjouJRV0Yy7j4vZ2L+6kuev4QsTi6mIEjlrCudAbX62VSZHsmf6zM4EhrF4F/OXHtcdDvs5vNyR5+y/WgPOZh/29ZZB7wUMntQTJ4WDTdQ/UmHhIC3SyonEHzhYuR11jCDlMGr59m8jjaTabdzRmRhwFib4/nudGLr5keZjLY7qJ/KydjHnkY+cdyapiyGRKUzZauy7FsXsrzK1ksSc6i8F9Zog89TE3xsH2Ih8hOHgaP8hA3x8O8QR4Kqonz33bTYLeb3/Pc7DC7KZeeyewai8g75OXTVi8Xd3upfMXLoANeji72sn6olx6dc5i1ehmKrVkUjM3iaoMsBr33MLxAnEnhwdzNg/qTm7L/uOnqdvP3KDftri/hVTcXD555iRmVizUgl4sTc+kxOpeP/XNp0j2XgS+9FFKJNZ05bG+XzZL8ZbS0ZNHoiIeYmR5ONvVw/aab94vdPPJxs/VgJpHtczndNQ/VwDwObs/l2tJcqqhyGdcwl/H3vPwz38uRxl62BuVQwn8pqxI9lO3oYUYJUQNL3KTey6RqeKbwYas52WIV2StWERC2grs7cpnQJJfBYk9r9nipHublc1gOC+5kEd/Ww6ViHq59c9MtYQ0J01eT+CaXHxVzmfnQy5AdXtL7eMn3LmdWxyxcHTz8UHlY+CIL78Ic9KFeLqzxMlvEtvcKF56CDAo2ufkx1MMcyUO5cSJvFbLZcTaHzXO89LR4WSXO8cztZdJSL9n3HRwo46TeJydXzy+m2MlMWm5x87286B+R3zFbPORfyKL7w2y2fs0habiXBTO8WN7moEzM4tAZD10f2JmyLZ1/bwq9ae1k9CUnF6+7WH49gxsD3NQWuSvd2MMtkzhneBZZ9uUUq5xDlDKHek2yyW8j4jDNwxNRP4HfrKwUbKp4YKN1DTsRzxZQoo+DsRWcfExz0kn0z6OtLsq+X0JCUTeNl7spUsTDBbnI5xUPflWySH7mIVHU6bv6Igaxbtb++nyeYIbBjS0sy7LSf4UVr5h1B4TOrxHzaNWwBbwU+tdjnYMtP0W/RTvp3MHF2heLuFlK9GRrN0NFPbfd4CbhtJve99ycNrpZlZTBqnKin2s5ydguvOYrMe+rmtF5zRzbl8osMe8LBN+21NiYIDQ6r4+IU44401AxF06nc+Odg4MFTnxULgaPW8TF1Ys5E7yEee2XYHziYqTQn5+SkyXFnajaOqg220TwWRNHHpvofNeErL9EzbOC6wPNPL5rpqs1mUbzUvhrhOC1dxZ6N7ORLdZVd19At43pRJx38ERo7R2huVE5TiYsdrJ+uJNKNZ0oPjlYHeugb4k0wpeJmeLUk1ojnruyeMHV8RQ5kkh94UeafjTSTG7iykYTC8Q+NlaQmKMS+xD+9ukHM21bWuglPM2Q9nbWqhfy4lE6u6eIGqvl4P3kdEJNaZRomsaaqWn8qL9QeBM7U4fbuPTVSg/h+d890dJmt5a72VqKv9aStVKH7qaOg731vBWea0xJA/czDPRKjKNYWALtNxnJqSVx6pnE5dAUzh+0sjTDRuVfz386YWf1cjupQ+0cFnGYLHzOc5eNuIU2LkbaaFvExt65Vr7uSWV8FS1WlVhvvJYOE7R0+qzBtVxDj+9qHleIRZ0cy+ktasIvaMgWDP5vKx0hbYUfM8XjEFzY7ZLEFeE/Cl8Qc3mU8FjJ4kzZNuoJP/PtspVZ3yxYjllQ1bfiSLIy0cdKnYMpNHlt5s1VDaMraoX/0VBMMJ9FMPG1NdEU/RnGs2wl51soiZupZHQ9FYWuhtLDFUOLP7UMzdMRfTKOI49M/DvJzPGTFj5+sdK9o41iwu9tVVkwX0pi4E4zyzxmju4wE3HHzO1ySWxLMJPjL5HxzcRnwcIjDRqGODW0rKXh5NxYapgjWPRUye1kBVNXyqlSM5jRzYK5lyknb7yC7dOUrAiLpMxfWsIFY+ZuTuSm4J0ZySnc2Sy8bnEbfVdZmUEyJxoKXj8o8TxRosEsiR6CgWxzJUIzJQ76SPz5yYSuvoasXhqsV9Vcj42hVw1x9iFKev6UM3J3MCVi52CKDKBVbAAl3XPo6A6GcQosy5SsFvFoP1nH/jNx7BTeu/OQJArprKx5YOX5cCv2Q2bcCRK9vUacXxOIHZbI57lGNvQzcSpH8KLZhFTeyKgwPWVS1dQWV01TDAV/qyjmVJAfJ+dB2XlE1Q9gSlcZC36TUbibjCNXZHiWzREsIKfhJwX9NOE47glOXmqgq+jN7YfNVJ0ivO9u4Q0XWyg00UxihIlCOwwcceiFL9bTd5CBzbFxLP8Rj0/1BIoXEh4bPa08seRXiaWULYJjFxWUqqpg2exgxk2ZyeM8GUHTZPysLaPCCBln9/pTcGAOy+PllP5XQc0m4Wx+pMVnj4FNUyTGvjCjmiAYwG7lU4lU0kWtqg2JvByjp/F4He++alE213E0XEfWaR0BT3SkzxB9J3rx6E4N2wWvm6dGUfuDitsiHiOaKWB9MF2uz2ThcRlvomTMGi0j3SOjVb05RPQL5nZlBf5xShREsydAx8ISiQRmS9QXNX8hwop1pJX9782MGC2Y+IuBA910+AxRY4uMpsO+GLp00fBjhJaSLi2nArUMK6slRvBgG3s0sV/DsBcoeb1N3D1YQcA0OasXzmFh/Rkc/yxD/0FG1TozWboqmLpv5IzWK+kxL5qOQ7X0EIzZziNYVfSD9bLw9xYreaJPDtQxM1FpokS8nvwyWmqmRlDkhEpoWQiVMiNYWy2Wql01XEzSUPxvDX7rNTwJ0tC/azRS83Ae3VdSsb0S8hWU+03B+pQgrs2ZTRFlILulmYxqFYS7vIIXmUq+58Zwv4yOru/j2XXGJDTCjDnQwqz5VoLGW/l3QDJ20SN3zAmki7zkvo9hS28VJQ8oqf5aSZpahc+TUBQtozlUQs2sOhraT9MwVFybkmOwpUVxdGQYjwur6PFFQY94UTtJcnb+HUTzmvN4rgzC9x8578KVPPCPYWUDHZaP8aQIPZ+EmcaTLPy+2Mo2y6+f11gY+FWiV18TiWo9PS5qULYP425zEf9MBabVCgpmKVGOVHGiIIQPo6KI+xlLp3/U3Pui5uwnNaUuxjK8Zix910bR6qNKMKiSjt8VpGsUnNgi56+xciJ2yWkWpeD0lFDyXguNrWmgVDsTVdMlVo9IYbVg6K9iPwP8LOxaaGZjKYkpzUTPnNXyT9EYctYpuRuj4O9Vcp5XlVOqtYIBwUpWzVLxPSiURuOjsVRW08Urro1q9ieradtVjfZyDDsHhhN8SkkXg5JPdZS0z1UQFqhgkdjPq3JKOoeE80yvZWNMPK9PmNh/TaL7mFQulrHyo5LYT5aZaYESj+Yl8mipjgmfY3k+VcX1Ywo+vpBzLS+YznWCuHUrmPUFCmpfUjJhu4qR28OplRfDoDFqXDfUzOygofETNQ8T1FxqEUuX8EgeWFU0K6Xi2i4lb0Wc33dVUihayYW1Sj44I+h3UMuuA/Es+mDi6X9Czxsl07VDCrejzTjjJHpGGRk0TE/riRpuGEI5UlrJnToK1nSXs2VKEJrxc8ksGczjngqh+0pqR6uIvBfCru1RjGmoZm8RkYvGGuoV1dA7W03Fc7Foq8Uw/EAY15eqmNdLRWBpFU1RcXOEirB7KipZo3lm0bGpQ+L/njF5XsRrQj8zp8qbaSDyWTDHxMH9BjpbtDR0RFJI9PJ8f1GnA+WkNg7mdbt51Hw3h7K/B3NU9EzvDuLcg1Uo3qoouzWSkWXUnCyroXmUhvKDtHjKa/h8UcSstJrPMdH83jmMrzkqehpUGFepiNmr4ohvlPA9Gg7V07NoRQI1Ra0fjZVoaJPYqxH1/afEnqGJRDfXM2NdLMVfqUgLUXLpi5zvsmDav5rHxqS5+LyZS+rCYB79qeB2bVEbzVXkfRW5fB/JmfZqCk3XkH5SwzxRw1MiNOSP1RBUUsOSd7GcqRLNl7HhlPYL4cjREBK7h/P03q/PkWsZOEtP/esGhjsTqaky0eKZiT5rTEw9n0ih/gZk1XUkromixSkRAz8l3e/JGdsumCcxIlal56HvG8SONnKYpOBmGyU3RV4etxa9FBXNkxQ1zhUa3jTRclp4m74/hHblaxgs1/BMzNyY/WreiTP71IzhqchdnwNinio12EfraJKqp9lfBmabDZQYE4+/MYFR5+Mp1cNA1QU6ktprGHYyHFOeit/7if75KMe5OZj584OI9Aviqcjhv0456V4F3XVK6iiEJl0M55Qrli3dNZwpLDQ5T0tYYdE3L4R+vdWQ8EFDnthjaD8t22Zr+duopVyYFilLeMKWOl5+1vHffT1rfQx0amvA1MdAB4WBMR0MlCykZ5L4nrIBMVy3hoqZp6Kv6JmopgpuIeftwGB6lQrmj7RgftRQUFf0u0f4nPf/qrCuiGbVZA03Re6a//o39xSh0f0MzHBrebpMrL1Cy/EKOkqu0DHukY5mJfQcaKhnQ6ieefXF3L5iYOq8OKacM1A6wUCjuQba7NBTkKSj8HcNmkdRBPuHsDJehU7MirN9FFTSy1GtDsa1KZjPo+XE7hTzO1/J3hQVK+JETZXSUPJvLZsXa/FfJtYdFMe7UBOHjYI3TsUhCf9weqWesxMNtJpvoPUqA1ax/u2AOAa/jUc+I5GwMUZidUZ+351Iun88FTMNrFmnJ9ar+9/nmlNEzzQ5FYJmvgrtJCVHTAo+i747cVlOg29ydvsqODtUyce+Kvp0jmDMFTXlK+noclFH/zZ6av0XR9J4I7t7CP1ZKZGFkRn7jUy7ZxR+xkRIMRNLOprYNdfExZUmbn0xkdRVMIPwSOeFPsy/Z2J2hJGSjjiePNJjfqOj+wstm5bH0vtMGDqhlavvKvnrLyWNngk/dk3BmSfCX3RXUnBByY1WwisW01AnSkfN8Xo6/NRzzB5PoI8R10gThcUsLbsniU9i1u65bmJQHYl7In6j3L+efyc86RmJWoIfRhU20+qdRLXTEvuWSvTvKHE6xEjWPwZ+Wy5yfOaXRxJ88DWG1Abh3HWq6FpdxVWxN4WYHy2vijn4p4rKUjjFzqm5sUjHtwI9USIfr2skMuatETaYcAjPnXhOsOJjC1MumcgRnrWM8MidRpopU9lMlQAzl1eY6fzDTJ0BSXQT/rWNr5kT1c1svSUhF7NGbzHy87yBVTuFV/xdz/CqOiZnqVk0PJqKgyIYuTiMlHthVAyIRP9HLGVDtdgydOzO1XPHJ56fq42UERrz65ljrwQH2CWJ0elJrLFaBS+lsFEwUcq7VI7IUvialsrqalbqCj9vum/lfmfhqU+m8rRDMheEd+lc0kx+kkRUeRMzpsazReTQX/Da8YU6Pj3TYr+pYX49oYHZGraIeZWyXcdFlR6n0JDy+fHsHmCiU7JEZZfEutsSCpeZbz2TGXTFQuETVh7GCg/ib2XCTytj/rES/cpKv3gb0+/bWPHKxu0EwXPDbBiOWwl7nspb8f3ySmaurRe6/q+JVoJNLuQZGHZKz5YZeppe01EnX+xtvo68DnpWVYyjxtEEtsYbmbvfRDmthEZ4ng7Tzezfn4pzgZU7x6w0uGVlfLaVRWorv3lslN9nY9FHG2cK7LS9LVhzkp07+200XG3jzVobSybYSD9i4cNVM6Pbmyn/r0SzVIk++0z8J/qlakACk9QGip7Q8yjUwLrGiQyZL9i+tfASZomjbyUCjWZ8y6ZQ4p6FLn1sfL5uo5fNxsD+NkassrP33ELUlnT+quQg6n46016kUf7LfPom2KmgFdxb1Y51t420Z1a0nVMpscvMJH8zK3+INQSvpSkEF503saOH8H7C2ximSSTkS4wQ8WsiePHDFeG9hljJbWbjo9fGy0Z23BkLqOW1c1lwbuqCdKbudbCtvpNmVZzs++zgzTsHjTc4WDfPweOv6XhCFrJWb2d9KTv/bbBRspGNMW8sbBI9WX+MmS0VBZ+2NVO7nZmdPoJLLWYaPUxCcSmVq4ki30NslD1hY3lNOw8P2dk/Mo3bL9I5VimdRyNsDHrgoOoRJ8EPnbS75ES238nfsU6ehzkZt8JJ9FQnQU/TcU2YT6E1dm6F28U97aQtsnHLZiUx20Jzl4UjmyzM7mnlboKVQ0VsHFfbSDhv48VEu5gTC7jeNw1lQTrDIxyMkRykdHfwezcXnb8twb4gkxaXMsm9k4F25GLcK108b+6i+kknh3o5uZDrgMfpfI5Ip8vrBeztY+fLGxuNiti5WsvOqeIiX09tuLGz/IqdiqMWMtWdTsE5BzWfOCj3yIHs1+9qrnLQva6DP5+7eXXCjeeVm2Yf3JjXucm/ksm54CVkH3YJP+7iQxEXehGPL3ecXE90Uu9AOoU+LqCLZSEnmqej8Emnb6d0ot6l83idg6cdnWRKTpK2OUkxOCna1UlIYSfPFjrYPz2dWVfdXCnj4bduHhpP8LBylodxIzzMrOVhn8VN8NBMbhfNoOj0xbzasogi6S4a33NSIsTJjolOimc46b/GiZTnFLl38lTsbdHvLtr1c1Hf4MJWxkWkwil4w4FhkoPvk9LI3eTh3j4PUx56GNoni3bDs1jbLovvr8UeVnrYrPfgmuNhQ1cPu6q6SfvoYvU4FxEdXORPcvF9i4uMPS7GbXNxN9vF/YcuUkV+Wh9aTIkMF9Z0J3VOOujxLJ354VnsX5FNtbY5bK6fg1yfw+v32Xy3Lidxz1LyTmQxMiqLZg2yaHTRI9hMrJ+TyfUPGRTOyGRdDTePu2eyLDqDQmMzyHVkcHZ7BvXqZXB9p4spalGLatEfb9L4edPLim9eHE+9hBfN5ZO4mrzw4r3hJSDfS0RNLwPaZdP1YRatp2fxoGQW3054uOjxUGuSh6jXbkalubkmKibhRCZpl8Wajxez+IKT6V8cHBK1WbFwLpv9cnnin8uKObmcXZHL+GW5OCJzaTYxF0unXILveCn1NYf755dz/nIW0ROy6H3fQ0Kkh8V1PPQ/7qb1aDcTOmWye+diirdwsemjg1izg7WBuRxcnUePp3n8/C+P03VXkKfOw3E5l5uaXNp1zSXvmpf7eIkrlEPPtsuo9c1D29keOhX1YMh14zZlMuTJYu50d9G6mZMxeQ42NFzDs7drhNdew+7INeScX02yfCU/3+aycEQusT+8PF/vRfspR/ia5Wjeeqjwl6iB627+7u0mdtkifIQevHCuZZ11LRdGrUW7bg21E1ax77W4R0cRA3HuhhFenslEnksv5Z5O1PIxN9kuN3OqrRUzbg3TvXmcH5eL8omXauO8nL2XTbNNWVSPFTV3zc3Xr2569RJnEbkZEZ1NZEkvdY1e8laKHK7wcriBk8FNXCw9m8nBfaI2S3p4G+jhY2oWOQNykPl5Oen14t7g5cNqLwu3etm9ycs7i5e/HA4aHHBws6KTYSoXbRMy2XvKzfbBHtZkewhYmUXZnGz0P3KwiXM0z/RySdyr0jIvjcVVroiordbLGDDAzu/z0ml73IGns9DBWi4SCy+h4Y9Mcja6eVpPnMXpoWOrLHbWW0biy2z23MihaQMvtkFe1oja6NZmOX8UyuJ+BQ97e9rwPhGzoPt86gvtLzjqoMs4J2n7hL7Mc+EzbDFVWmRiHeJm9WE3K0V8hotemSPOXOrjUqbPXI5p8TL2izqbvtaD3sfD5xduLo23ULWylSuVbZzzseHJF3ov9p7y2E7qkDTqtxX6WcTJTqHnc8UZ1qYIfb2/GP3kTMyBbgYLbRrY3kOi3IND5PJujIcTozzc2O0mMCSTlKIuht8zs69RCvf3WvgZY+XcTivhwkt0721j6RYxq0fa0T2cz2HS+LNWOpPHOZhcz8nLU07CrUJPBy1mb8MMJjTP5EJ+Jjv3ZtLTI/r9zhIxj4XGtHPS5l8H9TtLHBCec3kX4eWEd3vzQbC4eN31zcxHnxSyf/0eTJCVoqetBBX59QwlG+3FDLhWcj4+D9IIFj2wFicNhF4OE/pZ9A8XDUXfXSvs4riYbZZ5Tma9cPDHj3QsuXb+NZgYdttEKcG0W0Mk1i6U+DFFYkEXMdsHSHwQX/uwQ6LJG4mxNc08CzJT+KaZZq9TmKKxEp8h4v2vmD/F0hkgzlx2qYOryQ6KNnYQdCydT4/SuVrVQfjldE47FlL7po1qdWxUXJbIWb9EMusYCQg10j4ukR3GRIr/l0Dj8AReKRM4VieB6qfjsaQnkNnCSOPlJizBEgeHmjk1OZX4D1aG3rYx54zwTsnzuXvBTnOTnYsiFzUH26kmZu+jeXZKNrATYrARXMpGu2gr4xZpcKRrKfDR8bOSnu6fBGNphd9ereP4IB1v7wlmElzp0GjZcUBLPeGPmx7UceqZns25CZReZcJ8TeJbqVSkO1bKzLPRaaUN204bs1Jt/3tuT63Wwgu3tzI5zcrvD610fWLlH+H9rs9JZdEJ4dn/0BI1WMsIhVb0pBYEY1szYtnXI4b86Eh6fFeRIVivgy2EdWERVO4SQ2JzwSnivVUP6Lg+No41gocedjMLz2ihyTcrB3vZOFZf9ECghUF/JfEj1UzjODNVz5vRXU3iy8AU6gSl0HidmaRQicExGt79pyH1mYbG2zSUO6jm+NlIDq1W8WyYkmv1FJjOyLlyTo76vuDwjoKb7ir4WlVF0zVRNGuiZf8lERcRk4WzJeLOJzMmx8qA78J3OaycnpLEslKCTTIkpiBR9df/SzL7/3nh01lJcJ5EhVISy479etaThoarNCxsqSHxSSy//RfBPxVUPHIr2DUsmFH1ZzP8H3+27ZrB5m4z8R6aS7WSco4MVfAxQMmwnlHkbdSS/lnPfZGfs0t+PX/AKnyOleM1rBxdbuZAK4kj0YmsToqnwnfBGoMS2f7ASIx4/4pCEl12mLj0l4n9bg258zT4TVTzflskjxqoaFVGwfiwufy8L6N/BRmt+/jxV3k/dCX92Ob2w9QngN1JQRSNUlCyiYqWf2j43EuPzw7h1fuIer1pIX+x2I/IzYbOZgKmGqm1VU9vwRMb83RcaKin+XgDgxbGs9KcyDVDIokRBkZM0VJ3hIY9B9Q0ehnD0mcqmiUomBMwlyCNDHdpPxKe+gom8eX8BF+2GnyFl/Rl+wI/prafRY8dcp5HKun0eyy9quhppzISXMXMe6OFR1OsPD2YQv1NEov3xDO2QIfvbQ3qVmqWd9NQOEvLiWE6dgpWt/fTs3+pjq5FtHz7TcP6R7Fc/juS7molbbVyym2dyecbfgw75Mv7mb5Ynk1Hmzsdnxhf6tXwY4xNxGhZIC+nyxnpq6T37Fj+HaJncBXBfcXN+IRYWFXBSo+3gl8HCr7INHB4g5YgonizQ0X1rqFMPhKFzx41h37X0m2WlpwFWkpe1fB3hoapi9TsLx5LnYthrCym5NHTYAqezuTIJz96r/KlXFlfGrWaTu3S09mi8qXIRj8C5DIOj5vLuDw5bx8rqfheQ4V+Bv5+bmKD3MwciwXfWRauNjczM8fEgEQ9csHmfnVUhP5UEPK7Eus5Jbd9w+gWE0PDn2oGntQw5aKGs/NFb3VSc21kDCN6hlKkhJIeWXJ+dJ/NtD4yurz3pfxwX86kT6fP9ulMfOgrekDGwppzmRwjJ1+v5NjyaNql6pivSuS8YDrvgWRejLKQ4E6me5SEeVYiLaro+PBnFDUvKXhyUs6iFnLqt1Bwqo+SoftUXEqIwn+aGt9eGqaP0XCvrobsd7Gc2BDNc2sIaZXE/icoGO6aQ/8sGflL/Sj8TMSnsy9lEn3xHPXDp+5c5ryU87qtirw4cX6znn3DjewU3D7kZxLXultoGZ2KtpHg+SwTVR7qKW3U8L6liib/yLEum0e2zywmPJiLQi3n5hsFnnEqdlePYmlFNZ0eqIX313Czs4aLHdTCz8QwpVg4LWVKOqxXMPv2POZc9ScwWsanO34sKeWHcZIfmo6BtBX19EmvYqzo17D1etqUMTF2r4TtUjLrvRZGhlpwNEpitNAe2/gEQvdrOZIaxQO9AsPUYGpHBLIiU0aOrz+Nys3lqoh906JK4nNUjNoSxdHLsWSInA9tqOGHR03RU7Eob0YhD1Jhbaykp9Ag5/hZzPwgo+8RGev8ZSRZZNT6MYdlYxS8WBBJ9cI62kckMKiwRMgcM/n9LKy0WdC/SaL2eol+AUbafddxearo8Rwl/cWZyn2bww+ljObNZJQpkGG7K3TPNo+TzRX8jFIywxJKvfgY1APUjL6npsNYDY8+qRmfqCbsawzF/wlj/2HRB40VvF4yj1P9A2j3XkbaLrFPtT+DtsyjzRYFf/rGcFho+HOHkYZi5rcIMHOrZCpPY5Iw7RG6kGoirYqB25W0nNkZQkEFBXtTg7jwYAZLH/rxcYkfe8NlNCvw51SF2RxsIqfzBQUtO6rwFo1i+udYfoi+aD1c5LenhsqP1VS/HkshIlkxTEXfewoa6uQkPphDwSp/Pm4WNTg+AKUliHkPxX2exNDgkY609UZG9pKoVNaMW3iQJRcl9DdM7Ckfx85/tMwrFMnmCAVP1waxuPBMLgfLeOXyo2k3P1oNkhF3wJ9i5wPZ8iGI41oFtxxK1m4LJ7CCmg3dNfQJ0DBcpSGnkdCSsWqst6M5fSsEVaaSE2sURBaTU6nJXA48COTu2zm0qywnsKwS75QY+pzRcWdTIvcbSWw5I5F9QeJ8B/E6MYFrU3Ws6R9Fk30KovYF0WxaILtWyIivL6PRaD+m9fRj+VAZJRz+PBkbSPH0ILJDFXybq2TspjCWNFATmaohWWjTt886/owSejdYQ813ak69j+V0myjKLlPRNkZJZoGC5SUVnBF7DTPJmXxQweoWKp5OjubLGS21WhnIb2Pkj+0mmgrfF52QyJpzopdPxiITvTZjXzBLu83i+g8ZV1wyjI/8ONnPj4spflQQNW2T+aNoNpOhQ4W2uoQP0ClZ8jKMw3PVBBwR/T5Oy8DnOnoLPV6foqGs8Cu+R8ScCIhgdS0Vr8T7A7oIHWyqpNcfSiYdUlLNo+LL1Qj2B2sY/FrLSb2exrPjGH/YwNXqev5N0OBTKwRbKwXRBXN4eNOfQ+H++IaIGG4WM9joR9prP+4elJHcyp9vNWfzn0LOgudiRh5U8sIbQZH9ap4/1DD3tBb/TgaG3xU681XD2hsaKgld7JYSS/aECFKjVWgrCl36omRDcRUeq4rsjyoOLg6n8I9Ybp/QcCBBy/dHWhas07KqpJrksuFUuq2k6N5grpabSZ27/ux+5Y96pfAI1WSUKynj7gQZjptCF776o9kyl6mNFIwdp6SeTMXi2Ggcou7atdESuFvHNuFJLv/U8uaHFvUwLa/qaam0S8M6o5jJ/tFU3xTO7PLhZB8OJScwnFJXIrm7NIaNrTSEnxYzp4SWzuJ8B7JjCbgWhu9GFZGzlNS/GYzvwVmcnxSAtnwALXX+3EyX8VYhY49TxuKy/iQ9m4lMHkzAcgV39it5tS8Mv3g10ydo+e2WlsGN4rjw3ciFaD3ejwbOrhe++ZmWQ/u09BQ++btdS9EzGo7U1zDquqiJPA0T52pp49TSerWWey4xr0O0JH/QULdaLAPbhTNuiYoiE5RM2SPnnmkugYpAAt7OoEMnf14tlnErV0YDMRdzlQFUfjCPH+0UpAxUcn2xirhNMURqtVyvoWPYn3q6nTWyW3iHGz3NRNY3slyWQMIuA4Mn6pn1U8ftqnoel9fT/zc9b77qWFJSz5QGesZ31HP7Dz1PhM+ZFq9jRVkdW7dqePUjivI3VGxaLLxwjILE9sGMHT2bM8UDGB/qj/2pjJKz/AlqH8DoGXPZeVvOktpKbtQXtd43WvSwljsZOjoO11P/zwQynpgoI/ShSYMknJuMbN5mZIK4zOWNLNyUwLKoeFpFxvHpuwFFxzjSOsUzMz6ByfsSGCFYKPG6gVdrhYcroed0ex3Jg9VkjA/jyX9iTaFFoe0VPBsfTHrVeQyyz+HDz9m0j5pD0o95+KyWE1RKSdfGKnomRlFlqpYLr3Ws0+rJWBZHU+HDpiVI5DRM5s4dMTPzTPx108S6WyauvDYxtKhEj49iFlw0ceGhiSNVJer1k+joI5FSRmLAUBO7dghe+6SnQRM9oTV1uEfFMkD0T92bSmr8Jfp+mYJrvRUEFFGw47CcSOEpIsUcntBXyeihKgpORTOurZbRIld+P/VsbB5Pz1VG1gh2iI820/+Mha7nrBzbaGL9YIkJmRKB5yT2CRb7fZ/EvFMSt38z42gq+LS1mdYlzWRckXAuF7zVVGLr1USutzOwfqyeP2MF6w3U0GFlFG1VKhpvUSILUhIjautQPyVXlUpalVVRrlA4j0bGEpqp5doSHSVe6DkyJIHFfUzQROK/oxJ1L6QwcZGVEyVtzNgoau+TYB7fJOwbzMwINtPhlpnmtmSkySmcCE7hx6IkCq80s3eEGT+x31GpgvcLmdjeOo6n+XoU73VElNRRbLUaWUI0QXUj6BgRwrYtIVzcFMkVMVMrl9by3wfBqOd0VDquZ350ArmJJioLrisQZ77QLYk1dazcuGylRHEbWWKPNYMsnK1rJb+qlU/HLEirBY8WsjFygo0Jg2w0vGhlZlkr56am8mmLmU/VzHRdJzH/sol3vYTXHCLmx1w9Of+KeTdFRxdJy62NGvRLRb97tGgPCxYso0ebrid/YhwFs40Mf2OizgaJNV4zQ4V3Hb7ZSs2XVkyCiYd/sXJokuDkijZqT7dhGmzjaq6NA/XtnGlt5+UXwdUrbPwWYeN9XxuxoVahKcm8GW4m/onECZ1EozgT1Y4kkFQ6jjjhU4531fM+X8cfdh3BbfX43Y2jSssEvo4y8n/qC6ZMeJwkm3VYU//7/6233d3d3fW2HnYBJojCMBAkNkQJYRtI7IzaGbVNkW0oMAywu7u7u7vbt/17fb6/P861eR13zv2672fd16UXv+uop5e49Uqizns92V0N3J0rk6+SeTZVxveXAfMbA5XSjPzaZKRrm1RWh6eR+iidQ0XpfH1ppJqPkSJvI9aaRm7dkenpLRM4NYWEDXquj9TTrrKeMRaJuVUl0vrp6JUWR9moxSx2iWHWzHhe3ddxvo3E5BSJk7X0mE7o2dsmmSs5BuIWymx/I1NwWEbtJxNbXMZTSmPqw0x2bjTxo7yZri9MLDxvouIqE42DTZRpaOLx8gxCfxvR/WskIE1m3UEDt18n82duEmlBeh6ek2gfJFHDXSJ2gETTvhKSViLwokSTgXrC3+i5sy6ZbwUGCvvKNM2VadLdyJZuqfyeasR9uszt9waid5p5GmOmczkLM8+a8Zlh5qeTmfcLzdxNM9M71kxYXTMfX6TzvoGo5ZvMlYsyS07IeB0ykDgwmTPr9EzfpmfZYz1vf+iJiE4g6lkSyWdS2LTPQGMvmcxbMqN/yIwTfb7xOY1PsRl8/GFkx0CZRbPNrP5u4eWQLN6tXEqPs0uY9HMJJ24voWiThcODLUR/NjNxqJkaMzOY3yidnxfTyK6VTtY0IzkOmSNuMiNHy1x3kpncT8a/qcymQeLciTLFTsusHWMkqHYqTpvTaNk6g4HaTNqEZ/JvWir9Gsns+L0M3yQrnXdaGbXSSuvVVvbLVopKWVnTaRmuXyz8N9bCliNmdkSY2eRvRllgpnaeiRED0jC3N7LM3Ujrc0YGhIv+Rhg5Emak1TIjn3ek4dYyk4yqJma6mbjrYmJsSxN0z8Sy1Yj8w4DbCBuv+9j4FGrjvL+NGbNtdPe2YRxuY+9zKzvCs7m5dCnzblj4vcNCrw5LmNnWQgZmSsiZVHPLJPSbiSd3TcxeY6Jbofg8YsKnpJnGLczca2Km10sT+9aZONfZxJXX6Rx8IbPqqYFRL6x0X2RjUW07OxV2+sXa6aGyU2KaHZ+WdhaesTEp1saRSTbCB9o4LurcW38ZbZ0tvP9o5tMTMycaWzje1MK192b6XjJTOtvMkXQzITozAd5mXpc2M67AxNEnmfhEptKjq0zvVDsb5BV0DMhjQNV8+n/IY4VPHt+9cvngupzxl+2s2mLHZYGd+9gpfsRGjW5WgbOlFJVewt3zFq7utxA+y8K3dhbeVrdw8beZdmJGncPMlHpmolJfE07dMrBXMlLymIEi93y6Hszn17t8ztdy8KyJg/L1HEyt4qDL13xcD+cT75ZP3o5cfvbIIS5YvL+Rnd2rbVxrZaNUHytZ55bRM2kpl69ZsGVauNzPQu3tZtq0N6OPNBGalUFmCyMdSsq0v5XP+94Ods920DjcQeEeB5tPO/Df6+DQSgcPkhxkTnfwuoEDU0o+zQbm4r3WTp22doaJvrcZa8M7z8q2xGxWOWeRXmTh02szC0abGbjfxJQVmXgIvDUSc3zVy0Cn5+J5Zwp4fqGAm41X0Vmzmla/V9GQlcQvLqDRXQdNMxycGOXAY00+FXrmsax4DlPL2+my2Eaft1Z2trayyZ7FhF4WCkaa6RJn4lZbE7vc0rnbRSZpoYFtlVYRs7yQod2KhOYVMa9tERU7FdHzfCHS4TVM31UgPh3U9HSIevMZWDYf56/LuVfRzi5XG6sFx6r7ZXM30cK7UDNPjppIjcvgiSmVBylFKKxFZK4qYnhuEYWGInr3L6J4m0J6ief2TnPwXMyulDKfQY9z2bTRjlUreiX6NOB7Nm2rZXFOYO690NTr24u4tbqIvS2LePp3DfmzV1JZ7aDKiXxuXs2jKivIFpg/oLbx9I0V16bZ1PhvCad+rWHk7ZX8VDq4eSWf04cERq/YKS04We+LFbdoK33GWekdY6XCFivN/rGxtquNC3obE/vYmXd7OXf+5uLbPI+DA83kCnwMUWTRwiB+J/gWLLB0P9qGz3w7g06toFJCHkE187G0z+euh8DfvHzG2k3M22aifx8zx9tYqHltGSVTrVT+YaXuYBtFAh9/GyynwtQ88pvlY1TlUxCfz1BxNTCK87nmY8rKI2aVzEK1ka/DTRQ7bMLmYqZkMwvVD2QJbbfS7ZyV2WNstN9o4+1iO7XDVvDcWfDwbx5pY/K5Gp1P8Zh8tot+dTuynFAxv4NNZB6FynToZOT2hExupAvP6mZmVZ6ZmoKHq4SGuzTORiv6M+2blSMTbdS/YMMitKXnlxy6b1zB03/yuBWSx+kdK9D8tjG1iw3rVStP11iJPGmgfQOZRn1kDmTJRG4zct2Ujk7o3AM/E8lfTbwIMHP6m5n+ay30fLCUYs2y2TbfKnzNyugpQrO22PD4ZcPdyU7XGna66WwM6m3j5B4rLy8so+tzM++ck+nvSKFopIGHdw0kt5WpOkxmjVmmbkkj5RYYyW6Xyr6qGXh3MvHrsYl1Xcwc2mrGVWOhT4+ltIlfxoVn2RwTZ621xErqMSvFT1l5GCZ4ND6bAR4WHo81E1/CjEeYxKtnEpfe6fl5IYmcK8mMf5BMw0/JDMlKIUhw+PkmAzcryQzRyHSvYKRGjJFuGamELMngk8HEANHnTivMNKlhobvWws+9Fvres7D6toWtKRbmVLZQWfhT4XfhTWkmsh+KLDFe4pjISVUPSTzooGfhUD1Hqug5XkJPl3J6enXXczZGz03h3617JeJdN4klW5LpGmngr8hSU5RGOr9Kp0V/EwPPmGgkztKjjpkODcyUE94yo6mZbSLHOK000ftbJk3KphN130hwgY54WYfxm05ohsS6ZhL/XhWZLV2Hex8d/56IZ8+6eLYci2d3ex2dFui4dkdH9+kSm0rqKR2bQK37KWzwkVEEGEmJSONa+XTcv6by7K2R40+MHHRN5XqTNGrWSqPYZyNX38mCQzKFvw00qatjxa54Wp2No3B3HC8WxHG/Xww3IqOx1Yim+/YoEqZEUfe3lhbHtNS+reV2wygubI2i+uVoJjjiuFNKYnV7PV+KpTC6msBGqszgozLNzsqUyJaZ0F3m5FsDfSrL5PWWSRQ574/IPK8byjRcbMCvbQqHLbGUmh1F+Dktmc2i6GvXMi5Cw8y/kUwtE0H2t3CRI8LoIYWSejuMA+sXMXZ9JJWaa4iroBWZSYtxWwwrXupo5KWn37MUStUQOddV5p8hIt+sTqFVagL7RGatuFdPYWQCN/ySKNs/BePfFJ7GJnNjgJjtcIG9/zSMuqThzXoNzp4azI8j8VwXwp2eQTgpVVxqoqKnm5K3bZTEKpUUu6fEe6+KPlUWkH95EbG+Goo90/IgOpbbUyWC8xOJyDdQX5y/ynYDZXcn0FRga1mqREBXiXAkOkRInH4o8mmiHpWznnSRlW+JzDpQrSV+iIbxXTXE31ezxiWCyu2CST+oxCk5EF03f3Zs8CHpwlxeHvFFau/P6b0BNNwTyJ0CJVvSVBz9E0qGm4a+YVFYWuvoEahnRSUD7/6XmRsbKOfQ86u1hG/HODZbF1NlVgx/z8dy5Gw8Afd0yHMl1gyWqH5KR6TAX6N9Ghq00dD2hppOQZH8KrGA4teUDM3y55dqDpVPKhhXSUHAVU/CyynoLiloN9uLBsfmcnBYACOGKUlIVlHuzCIWa7RIL2Kp+16if+UUhgcZODAshdgeelpsj8MtLYptspan3bT0jdEydX8Ua6/H8MYrnoWDdWwR53nhFo9faw33i2lwC1JTtCuMSVNUnHgcgHv7meyrqUBd2ZP+RR7MUnigODGDgZM9GN/bkyodFGTd9mLW4ADeXlbCnIWMrKtlVNpijuYJLTiZJDxZ5M/cJArWSXj2W8wAfy3BZSK5siSMn4WLqL1WzavGWtYsjOIGi1m2OhonVy2vF2l49UCNbYOavKuR9Ny3gPZnlfT940v6PwouNfPgSnF3Gq1zo9FAV9Rrp7DlsCtLD08neJYngQkKNB998PFRUuJrEFdLa9nTejEJkkTxX4mMM6Ww76nQgJESfd2iadxTw/EywVyOVRF+SsWAQcF0GLaIZzfVeGVpWFhTy9A9Gn4Fa2iRq2b7BDVPSkaydUcQv8OUBM31JjXZgz2XptHn5hSU2snMnDWR8T0n0kQ9Bds1d9rW8+RqkALbRW+uTFCy8cd8hrppcakTyxq1xP7MRGZeTCa2q55RAi/1dkbxuH4ka/NVNBJ/f9urQIbPVPL6uIoxM0KJHRFJh0tqmlXTMP+ymosONcGBata9jaT6zUWUaBzE39pKzmXNoccjD9wmuDG2zURqlpnIyoMuuBx34Um5qUzp5MG4A57Ev1RQf/08gouUguvhfBkaxYM18dwXfEq9m0DH9wnkLJVoIDBDtJZ7Y0OpGaNE9dOfqqV9KVnLjw8BgaxspKKsywLuCT5nVVZjF7jqsFjNwKVq/k5R8z0vkiZnw/lxSfT6ayD/aLzJEHh6MW4a+65MpMz9iWTscCHkpguDyrrT9YEnQx4pcEi+LBd/v9aJIOLy1JRzXUz4Ex0jb0pMOKRnQWk9QaUl8r9FE1RVQ9iIIJZ7BfL0szffankxfKkX7ff50PNqAB/PKzkQHkze3kXsWhvJsMFqjJKa9+PU1I6J5NS4cFYIXepWQsmFqLmcW+LJgHLTGThkKvVGTCFOnsDRmq700nrwsowXr8r4MaO5koIVIWRs13DAKwY/q44ZVySWLNPzop/Yq4Vm+SbGc2CVli2rFvFuiZLBBj+qHVHQ8q4npvIKerbwYsEQHyY/C2DKTyXlpi2g78gIxr2IpOsgNfMC1DSdqCZ2qZj9u3Dy/gkiuZOSzXV92d5FQdMdM/gV60aXyVNZV3cKW8tP5/MLT7r28qV0RRW9SoTj0kSL77UY7g0T+30vPdtaJHLplZ5yVyWSzusoViyajn5qBvUNYuGjAO6YZ3HO7sm1ex60MnqwY5snU4Z7UXmjL1/WBXLKRUXdXSF86h7J+0ZqUlFzfYaaZ/cjGdsnAtOrIDamKJm+wo/dvbz4p4MnfQa7s2LUFPwbu9G1vAdHWntxRRtAjb8qzo8QemuOov4T4d2rJb49SSCwYhJT6+rZ30pib3IMrSM1bMkP4c3zQA588GXRN9G/fA+mV51Bv6xpvMidwaWmCnYsn0mIyR/XWCVHs4PQ7FpE6ZuReAwXfqBXU0yr5lAbNZOKRXJ6/kIWCX/S/g3gWLE59BuuIPTrDDTVXFH6T8PruAfaq16cqRjI7DNBhAhdGF0Qy+zLOvyFvoWPSSBUpWdxgMTN6vE0idXiKuZc+OB/nPVnbkcvgi550OzQDK4Nd2Nm8gR85k6ji68n2SO9qGH15Xg1oe82FZXGhWFfHcmKyWrqZKj5ZFXz7yw1W82RaGaHEX5PxbkRShZrfcmd5EXV956cnzSDqZ+n4/HTg5xrXgz5E4DviWDeLdRQ82MME/7oKNBKTB+iF3lZYuxkHU8fRXFA4F95RkXNwwF0HTCTU4meNBrhwesa05l/fSI1clywf5tKm5KebH2uYJtyLv/GBXJ4gIpo5xA6745kVqya4zlqFFfUtElSU6+smiM3BMZHCI2rryI0L4Dn0hw+NPfikPC1tXpPrGUVnBL9XHQ6gCavg/AXPr1bZKYPIq+lVJQ4XFWi7bJ4HlyP5mUTDQedgrjjHsj+oFmUPu5J2nIP1r2ZTuYNV1Y/d+FPgQuzh7kyqIInfkLLGu/zZnS/QOwtVBQ8W8j6j4IzL9V0Fhkj5ryG30I7d+rUKMeqCfOO5EbZMFb2C2JkDRWR1wPYctabH7IXL9p74VjoxfnxczgisKG8piJnWAQp6RrGRkRRdCKGSTuiudYvitoltZw9PZ8z4wIZ0m8O7u882TbSg2nH3XG/6crQDZNwv+iC1GACY6q488Xfkzni+WE35zJfZJIJvVX07R/C7oFqFg7S0L2YloQFUQw9qqbEMjVdBQb6V44kb0MI3q9U6ITWzv8VwPFnPrj1ns2GJrO5XGsum2sHEKlTkiX6+nNtBA3FXOJeaAj+q+HxpUiGpsxH/Ub08oQ3l994Yps8g5svXanVfzLTTk/A/64LD966ULTOlQHbZmA66UkTkxdlJs9jt9Cbh6EqPNaFUnq94PsGDd41o2FSPNmSBkUtDTveqTkrMHt+SwQXqy2k1lcVWQIvrjWUXAr251YdP+G1/rjEBBISrqS+s4qUg6LWlSE8bRBK+/ULCRTzzr+hpMfWedT4rODgRQ/qOtxY9d2FZldcxIxd+HxyIiml3ag/eAZZ4zzZM1aBqe8sIj/7U2K7kmYlgqiyehHREzX8K7z2085YPvvpsP/Rsq2dlmsbNbhM0zD7u5prlSKZ1G4h+nJBPLsuMKtXcWq9kuveSlqIXi59pKSsSsWbRyJ/dRC1lQ+iboiYV4KSlMkB9K83h2lXFCx+7cHtKHdGn5zK2KipSEtd6Z04jWYVZnD+twcHmigYUsWLIyk+eF0IZOMEFcmHgvk+X83KysIbLkQx9k48/1WXREaIRiobTWr9KGqIeo831FJ5rYbXo4XXe4RT+dsCnjdYIHb3INrMCOK9yCPtVs2n5H8LqDp1IbXfBlGibhBn3FRcm6XkvLs/bTrPYW6KF0MXKpgheFh2jgc93GfQqccMjlT1wL+4Jys+edLwh4ISs+ewrn0Ayw4o2dFE9PL9IhzfNPypEkXnp7HU2afjrUlk7S6J1NPEU3tqHPVE/ttqiSLzuhZVqpb3fbQ0z9ZQ1FfDqttCc0UeaCpywA0X4bVqNfu7ClwfiqBgaSjflEEsEf1w/hvI/QN+rBeZeJizF12iRDZ560lr4UOVMjzx2erJ5e+eHC1UUNRqNtXO+/NWpWSXVcXK/FCxL2toelKL14RoRvjrGCU0uWOSnrk1kilK02FrK/bB9Hiu/YhjtX8MowZFM2BXFJ/UUWydFMWI3lFcFrvU8GpR/7ePfLdomdtGS7rQjSO1NdR/EU6bKUGc76/iWG8ln7382e7jTYkJIqufVjAqXwGpCnSygj9/FCg7zmH5X3+eWJSsmKhi2K8gouPU9BJZwJwfxfXXsXiJee9W6xnSMoX02gbCt+q4ul9Hithzw/N1PJaEzwjNrtE8nqtXYqlaN5bxh2K4XT2WyDuxlK4eRzuvWOIvROMu+j/usah3v9CQByJrdQuiQKGiSZ6SXwMDORbiR9UtPnQcPRcWi+y6UuwXbn54hAVSWeBcUaii9eogcm5EsCVES2J4FKt6x2LU6ugm9vwyWcn08jXQ3yB2oLc6On4Vu85ACYuvxPMwkcEiJZoqJM7OFNksXOxAsRKhURInxf30PuJzm46uH+KYOz+adz2ieNpPS4kukWy6v4CQWkE0QMxR5NDTwuNqfwzE9U4gQf0FzzaJPUPoyJWGQQStCiFZ1Od1VMNeryi2P49hWK6OXeKd27/q2fSPgdVbDHzINTA3RiL6i9gnq+v5cEnidgU9BW30lOms559xesa76Zk/Xk/37npSyur5eV1iYYJEm2wdaw7HCB2IYvJzLRueaPgsNK3x1WDCnYPw2qzCa4GKxUIHRp5U8Sk4iN2dg5mXtYhF5YTmCD4fT9Cy9XY0U0RttRdKLJiq56R3CvUzDQQfMjBniQH3EIlnyxP5Z2YyhwuSGOaZxCFNEqu7JXPkTjJfe6fwqFIKK5XJuBclsnOLnplt9cw6JtGtp4SmbDx/Q6N55hZFxzwtLe5p2CN2lDstFmF8HMJBKYQ2s8OZVk9NwngNI8qLHfuKFnmLwPebGFKTdGRkSDxO0RP4K5mzkoEy5wy0E/3LHG9g5wwDA0IMhNoN+D404HPDwGMnmfkZMl+tMv8tktk+ReZwV5kGR8S97GTisvVsL6XnbqbE9y069n+I5efsaExnxKyaRFF1npauYnYLZmsoflBDj5+iJoGzpqOi8XsQQ0pWPP2+64TvSZx4pOf0pRSe7TKw7IkB8yUDM5IMlP6ewt0M8f2mgZc7ZS78lIl7LbNljBHHbiPN9hgZKhspHW+k+yQjmuJGMu0y19cY+OdRAndE/o39K6EU+6rbO8Exn3j2ZsXQOCWa74VRVBF7aR11NPoecfTVxpOZruPIvxKd7BIOgaeP+QmYnAwcbCPzpL1M51Iy/TYbOFLcwM9KRmr+SiP8dQZ752dirWqieqSJtToTAxeZ6BZmonJhJo8MaZTxMyJdlHl62MA+92Rcbul5sF/P5acSue4S/9aU8D6mo6GLjodTdQw4raPvYIltAk9dT0lYRaabdE/PhbLJZEwzcGyMzCgxmw2zZALLygyKNrBrbwqxj1KJGWcitK4Z+0gzc0xmGk0ys3aimcz5ZhRmM6ZoMy3E/TU9M+kxz8iWSJnZyOz+a6D2ewOuQ5OJmK/n+H2JV98kgorpKflcoouodctdicbT9GzcnMi/PVJoOdvAhasGrgqsrLgkY34sEx8qU0E8q343A1l/TYQ7zJStbmHBEwuV51mY/9CMj/hzw5EWNlS20O6mmRgXM1u/ZPApwYh7cyMBZYw8nWMkerfMrjpi3r4pHD6TTNcOKWx5lcy7pclcVaUw/LiBnI4yjhCZdUtlThfJFD0SGO1r5FhVI56iP+OuG7hUx0ziTQvzKi7Ddieba9+zaVwpW+TVbFL+LmNuxSy6ZFhoFGxh5nfRq2lmNs414a8T8+tiYglpjO1sZNM6mYDPMnX/+//vapsqUz9IZuoKmSlXZFa2MBLV08jPkQKHE400nGJk2XOZ6QI/tQSOPUOslD1uZUUlG6HtbXysZsO/oo2WvW141LKxaYmVbsOtLLUvo+trC1lOFuylLawab6HDQlFTxUzyX4rnN0qj3/108iumMe2GkaQYI40FF3afNXLkg5HFx4yYY43oAo34DjJyP13MZreBW1IKD79YKd3NRvIYG7Vn2lh/RdRR005n7GR2sou91MbrazaOFdqY6mTDx2Kl/5xs6nTJJjjUQpyY18cAgatQMxdSzCR3NuMSaKJL5UyWPM7g0doMhp3I4BbpDLxspJPKyPZfMpUFfwbeTmF3b6GP92xonexseWrnR+lcVn3MZX/NPLpsyOX2nxVsKbGCtTVy+BhuZ01/O90r2nl5xEb+9WzK+C6ld5aFA4MtrBOzqnfYTG+BbZfaZlwfmbhvNBFT18Tu2AxivhhpJOb2Z7ZM9zADcqUkijkJr/phZ2ZcHv0X5LPnSD6NP+VTo6qDlk0cDG7sIKWEg4WH8+n6bz7znuYy+VQO70Utq/+zMcnNRvw0Mae9WWxXWwiraqH+fTOFkWb21TATn2UiY3cm+vB0eom5+OpkfonZ+2xLoq+XxJh3+TiKOdgwxsGUHAdOmxyUOOYg9YKDa7sdlDc7qBzioO1Q8f1FPtXP5NHvvZ33j20YF9tYlWvFcTwLb38LE8S7DQIXridNrL6fyb9H09l5z8jUNzLZVwy02pmM6z96MnfrqCPeO9bdwYXqBcz5XMCtMas4La3Ct80qmjdbSdH8Atb9dVBtqwNXjYMGZRzkmfIoc8zOf5dtrOtp49arbAo6LeFTVwuJY8wcGWTiXN0Mvq8SfBOceP/SwKEdKZif6DlyU8fgLQ6eWlfz6XIhtbsUEdO1iFXFi5hiLSQ1bA0tfxaQ/s1BxWQHq+s5GPUrj1Hdc7h41MaOtjYifmQTPWYJG9+aef/OxIBimbQTPY07J7N2mCx2mST2Ooss8LeQV8lFBDuKqC+uqIQiQloWEVm7kNBPBeSsdZDUykGQfz77/1uBtrMdhZeNLlYrfRXL6N3Nwoj6ZqpFm2hVJp3pQsN0Tw2s3FDEtm1F2FYVcWFOEas9CimxdiUTxYzc/8sn42UeTzfn8Fhw5UNZG3UnWTnvv4zOARa+i/6krcyk06F0XNcXcd5QxJO9hXguWMmqe+LMzR1MaJfPrI7LabPORvd5Vt40XMbR7xaW9bEIrJjZvcaBQ+BEqchnU0QO/4maQ5RWYposZUGRmXYeZjYILtZeY+aX+M2YBstw/ZPNcIeVHYLnDZrYyOxl47rg8TlsfCkyseKWieaNBU7Fb8rty6JlNSsTt1n5XdlG6mgbb3RCG17Y2DfPzrApdlr+ttPq5HL6n8ik1XITh/+YeDLOzOsxFkovEJoQaUXz3Mol8Z5DCYKjpez8e9OOqp3g8KMVNCifR6JfHjcP5pH8NQ+jt/AI4eMRRZmcNZn4R2hz0TIzM15YuDopGzehkWu+Whkkzlrqko3PCXbGuS+n0tRcngfkCY/KY+SrPOoLXmyclof9tZ3mHw1YBMdP9TESOzyTjmKOv2qJGsPNBL42s2TOEvRC6+snW0Fo79oQG27PbVQOtGObkkPdtSuY0D+PkP15ZEzM4++r5RzYZaPpDytZ4mxz7hg4WlxmgnjH+SZGfjulc6JfJnInEw03mYT3m4mMMNNP4Cir1xIm385i0Lls7u+xsqCzDc90G15CO8oE20mtmoPnGTvVvtv4Oln0+rOVeMHp+6dEL3UGpgtPm/5bZA7hqVdyRN54IfJMfSO5+UZG2VNR9UvH7VMG7/qJnPHchHeYmXcdLIQLlzreehnVBEfrrbXy4reVexVsjBI8qtTAhvTGyoelVhbey+bKIws2gYGklXoulk3B8DWFMsMMjJ5sQOtnoO5KAx4iB+a/MjCtkswPkTe27RAeojTyck0qIWMycB9gQlvGTI1kM0+EDvW2WdhcfwnOn5cwYdNSag/NotrMLH7WzBI4sNAx28yYr2LeF0yM6SCyxHyJ4yIra6/qKXqv590+PT/O6hm7Xo96tZ5Gp/TkJCQQ+CeRkYnJPP+WQorIGrM9ZZ43E/66M41ZlzJxOSxyV2vRA5FzlLPM3F5gZoROzCLRTE+hySHTzXTrYOaQXcxK+Hmy+G1kM4nrYh9z7Sfxj0XCL1diidgHTk6X6C3unRfaVSAybUmhmwFvdBxvJdFXZPg+Iv/8N0VPxsgEZnVOIV5kk2cNjLR/K/JBh0xujs3E2z2DDrPTqTcqnXK70+kakoGxWSbOUzL5VC1D7KFGsTeLPFlMIvmbjqBHOm6Jd6R56XBJiOdhfiwtNi7Gb100aR2i+dYpmhVu0UTvi6as82IeTo9hxdw4NMk6fFZItH+dQM8oA7+DBV4Er86J8z0tITzghky3AplOZplra2QaPZQZLHCU916maqJMiRoyffeI/UnkzodWsbuIPTo+R2TypzGMaxvNzj5RjN6gockXNQOS1My7GkmVkZHMmRNJvbpqKj1X452m4ZOTlplJUfyZEMeqARKbmydwO8hA154yBUqZfSKD1W5qQNU0icI9CfxolcgOh/iemkLxIgPKe6IG4Y+bM1NoelvPjhgdyrvxjHkfy8Qh0aKXWm6Hq5FrhvP7TRBn6wYRdkJFswgVozuoSPRSEXdWxbSdQfSfEspfl0h+ZGoILxHF/hlx/NBItApMYtwOA8OayFhvG2jhnEiXJnoi10r0nCfuB0ncuyYRnqOnhiaR4o2T2JGrJ8gokVNaovWUePI/LeZ1iygultDyJD8Sd9V8xq5TcnBwIO6hARQMCeDGM39auAQQ8TWArYmBXBqtZEodFcoKQVQ8GUaiQkPjsCi6VtSRPEnPfx9TSL4osnugwPUBPbl+op61cdRpF4NzbgyBbnHgoeNQD4mvolZFsuDMWImdf3Ukzo8nqW0MfR1agi9reGJU0/hmMH5tlSw+4UfdbbM40deL3ZsU6OYoeHVSwZPVXkyY603xED/GhgdSTFZi0ajE/hdOhNgZD12JISpHnLdCMm2nGyiVKOobq8fPO57R+6OQZS1LW2uZFaFl4OMoLi2MxfNRPDcP60Tu0DHXIM4l9pdr8+KosjeKDxc0QoM0HPkcTrOWKp7U8+f3dwUrNZ4sX+fBmWMziP02g89ZHjTo6Mm/+z05m6rgvMccFol+uiYr8VQFEX5djVtUNOvF2Y8MS+Da9hSGLU3i7QGJlvUX0z1Uy4jUCEr0CmVu+3BGn4pkYAUtN/9GYS8ey6QO8ZS3xqMVPXuQE8WDclo+ir30TZDYoX/Mx+ummKFyFtEtPQlOdqeZ+xRGr5/EipmTSJ83ie/XpjAo3Z3DbzyYPEjB24LZJMQF8uuVilInI3k/MZpHHcUOp9OT/D6Zl0K7rk2QyOoXzZhTajrbg9jUXsXZdirmKII4aQnDJ1NN728a1iqiiE+JoozA+ZVPGoau1VDXWcOtd2qez4ukoE4QD4MDGLdCgefNaVSLdeFRCRcSPzhz0u7MtYHOrEh15sBMF8RyyFsfT/KfKOgZ6M/l7yretxA87RtNjtCwRX31lJ6QhHcZPYNu6ai5PQrvhEVscVFR8Uwg7AzAEBbIzR1KdumC2VY7guvZajIiNWQbNCT7ij0+VoO2joZd79U4AtV0bLmIib4qFo3x43C+J4ycRDGHM2t7OVN9kjN/yjkz5I4Tg4JFrQoXdnaaSsWvHizdLc5T3Y/6jYLYU19DPVM0OzpLLK+jZ/QVPSahyy9uxjPymBZDn4UYnZQss85j2+WZ/OzqzfXdfhz6EcjLtkEEDQqn/fdIyhxSE/NSzfRBGv7cVLNipdCpL5GcjgilxEslfcf6Ulb0R71xEtXLOLN4kxMLRG2emU7cinHip1bUW3cirWe48zjIkzP9vIjUB7A6YT67PLUMPxzLub4SGcX1fL0nUTBIQv8qhiMxGgZMCqLBoEA6f/Liay0F3xor0M/yIuyJL62WBvLnuorJa8MYsjmSRxlqBu1XM6m0htpH1GyPU3M2J5JF/RbyJVXJ2yk+FM3wZKNyMuEPnKjt40SjZU7kqZ2YnufEjZYutOw0HUUZTy7sUrCrpT9+h5TcKLaIrTujSGmoI0lwxbpfIl1oyokcHbueRNFrTSRyTxWpQ/yZFKZgSnFPcuZ6EDDJk2EvFMxe5suaQ4EktQkid2c438qoGbZE9PGEWmQZNY8XqjFrIrkzZQHG+UrGLvChmejTrZFTmC/6OTLcifVrnfha5MQFUfeezCnceyF43dWL4YL7BRNV7JgWwYjhUbxrHk/lbhID8yRKxkg4N5Xw+ieO3U21HCwbQouVgewuMYefEzwZMW86nw9MpW1Pd/qV9SSsthf1q/lRabCSuV2D2X0lQviVGoVKTZ1ENcF71XhEqLkVF8niVwswZCrRFPnyeaMnHeq78nahM66vndj60YnQY05U0DjzX/HpzH+tILppAGUXq2gwSs0BrygeRcRzy0ei8X8S3JAIniuxqowOzaAoKvlG0OWckh7P5zHzrSc1Ls9gdvcpNBroInYuF640dOdthCePV82icUIAXdqqCCgTxp/cSKxjRH1aoT8CB+UlNSc3RfL0SggLnygpfdMPq0aBd4o7XmNcKDXOme+CRz1/i/m/dOHlWDGzA77sKK/kSZSGgz+imSv0Z91gPWahQcYdotbrOkIc0fybqqaHTxAhFwOYpvNiTTMP8j+4QnkXzns683SbM24nJ3IiYwYD0xTEdJ/HoPFKLg4NZv/fCEb1UBMXq+bHOTV3hRb0L6dmWc9wei9S4X0ngOlXvDg2w4MKrSez46gzXZ47kTjXmUepU9hxxIMHNeaxz6iiZFIknw0SdUW2+xiqJ1Tgcq53HFHvNfS2hPDtSSBdDs6lYXdP3ryZxvAlLqwTmBq2xokR7Zwpr3fhSAN34QWe9L3nTc6VQAoHB3GjWQRfuqkpu0qNbz0NpX+p8Re1rp6hptYwMZ+YIF6KPvW/PJcThZ6UfzcNzU4XKpmdqXPQmawJU1nwzoMRz+Yy7LwKw1E1hR+0TCuewPirIvNl6LjROprKFRZhvayk54F59O2sYHrWDLrfm4hvqNC1eU6UbO5Ei7NONHB3IeSCGx8dnsz7MYusKYHU3aPCfegi9oiZRwpdWtRew+3xGtqU0PBqqZqBHpFsHrKQ8a+F3xn9mdvAC8MrD259cePYCxd8dS4sjphK+xaeDC7uw3ThpRuGRZIdo6WkMZqb3+M46BPDs0vR3HkhdLR4JK2KVCRN8mdqEy/mC840TXclpIILgeecSPo2ngPrx3N5vRMnVC50qiZ8Y70njpMzqdw5kEp2FWUHLmL0RlHbGA3Odg1FJYX399AQkKMms7yaOYnhzKwXxKIeSvat80VdoKBEI09KH3Rns58r/mHu1LjpyVf/ubQwKPn+bzAPKqpJEnmxZ8toyi+NYofQ9owxEahGqtjWz48Gdb1YVcMDbk+lqJ0Lr0OcGbzYicyi8SxbN57ro50pe8cFz8Pu/BB8G5Yzm0vpgVTfqOLL80W8cdEw+a+Gj7ponDvqqDxZvGuhyFyizy/sIkOGRVL2Twj3V6qYcSuQ7wd9mSx078kVT/Leijzy2IOj9RR0SJ/JIUMAThlKOtyZz8Zf4byvs4hbC8IpWT6U0h+UVB7gy02RBTp8cGdGhAu/U5zZVMGZIyYnrFfH8/vweJ4/FP3t78L7WZM5fW8GpRVCX9r5MKK34G2TIP4ZFMn10lqOVI/mr188j3N1DN+mJeujhh9ThcfuVtO8dCTn/iyk8xkVl44ruWf041WoFylrFNxMUbD7poJnb7w45+9HzeaBvHsWyIEtSjpWVlElXcymZyBLPvvgvVhBwtnpxP/nQrKrMy2GObF24Hjs3cYzCydiZjuzxcOFLYETaXNxGp3HC/+p5sWfC37cEO9VfAmi1S01YdO0fG0fS9kZOlb8p6OcyOmLldHUn69lnUPD1NoaWnlFEp0SwsTawkd+KCk/N4ANveYytdUcxh+Zw7PzvqT2CaBOXeE14wJp7xXIKe9A7o/0p3Xv2cx4p8BQRWRBdzeqZAjez3Lmck8nrh0dz5JGzkz76syYFBfKjZ/IyF9umMI8cC+voH/N2ezPFD2IVDFyVxgPX2o4PDQKmyWegRd1jG4jMXuYjjbj42l3PJqjO7QMK6slPF/DnPFqXr4LY+PhINIyVWRFKmm4LJAmwrv7HAuk6GUgDb4HcvxBIFV3BrJd5P71TfxpdXIWf1QiE37xIPyf6ZR5OpUpzyfSM86FqXNcaCB0bPBTF3qnTeLMKzecdB6ULa7AWMsLn25+dBSzemAOoso4NcqbWmrXWkwni44OLhJT/0icEfpzW6nj8654ep2IJVb4eNlbWlKCtMzbo6FvWTXuF8L57BOK1h7Mq7wgBicF8XllEAe2i12pdRBPRe5sNU+JMS2Qrn5+PL/nRarwF/ddnkwr5sl/2hmoJrpz4Jsb5w678SV2GhO8pvPilAfNmio41cKLF9V96XQpkLnLhK6IPJ8gMvTK3VG0iYlnq9iZr3yU+P40ic+tDRzZqOPAKh33nMRe0DSe5t1ixJ4QxVg3MYv3Wh7YtWxprqW/0H4PHw0Fr9W0XK7G5qPmkH8khnvhzEpYgL5Q+Ibw16qCi4Vpc6nWy4uGEQpeiExROdyTZ109yWrqiWG0J7sKPPk4ScEqby9yp89D7y7m9kBJqYJg5vfTiD1TaM2mxaj26IiMkLh7NZGrVQz0iTTw/Y6OPwIfLY7r0Bfp2DxAx/1e8UxwFtjeI3BSJppSB6LoJs5rM0VRPjeKgHyxRzhHUeWowE8/Ld3CNZyrHEFZTRBnvimpKfL0vXV+fPvXm2ZJXpy6rWBDhvDXWAU9HApyW3oRUzgH1yR/drRSkn1KSZPuQZQSmWVGkpbE2tFcTI7nqdj9WgXo2WRO4VS8gUWSgR2DJUz1JDr90DGmgsSGjzosl3X0StIRcCeepWLPOTZQ4GVmPB02x9PlbTx6VTyGH7FobkaTLvaNPWqhjQ9EHixYgNsjkd/rqyjTR8mtywHcifOjlKsvEz/58DB7Hsuf+hO5PZCaYi/oFaJikn8Q3XpFcKeqlqdro0itFU/j7zq2bJT421Xs9hUMVPA3oP2SQp0iiUoHhY9OFRgR10lPiUHxEtv2SEzaJ/KUuBcrcmpN8VlHfJ4Sz7iVKnA/U/zmtY7Yh3GYZkfTpGEU52oK7HyO4AjBhNxW0UH4RvMDShoplFxLVBKxU8mAqirqtlLRvWQQnduGMiotkqr1tRAahe/nOB52Ee+PEv2L0XPod7LQbAPND6XwtFsSpcTutvSinpYt9VRS6llTQU9auJ6nRXrmHtbz5qmehT0SCPBN4Mo3Pacceor10dPujsTQRRJjJup4tnYx0QlR1Nio/b9/W3r3eAQdrCE03xtEtXZBNBae2Ttd5LEVwaw2hND9bASa5RoaOGs5q4ui8EYcezpITNsmkRepJ9EnmWmbUpD3pRD8OQnlZomgIANDRhv4XcaA+WMKh5xSyDalMKavgYqPDLg2l5kxSGb4YJli7WRePzfwdm8Kx5okULGtnqXiGRH/SJTZEUf/sGjaiHr/vtMyo4+Wip4anCYIPh6KJFdoYlWx960tpcXjuJZqi6PIPhdFhbdxNGwsodki4bFGz/XMZKqIOladEDUkJBPtoWdyNYmEWjLpZWWSfhlYgcy60TL7s2TGVTEypJmRrAFGLvU3chYjJVobyT4gc7uBzLf5yZycrifziYTKLPaYXzoQO3zEmMXk/ReFRR1F7oAouKtl8R8tLgOiqfUmmhUDY3lwJo6FH+L5KXo48ohE9lqxS95OprCrgezeBjoOS6HFHz0GwSFbVeEHYTJTP8s06Wbk9RYj76ONVL1h5KYhncLVGfzXM5PWIzN5LD5zx6WzUWNk6kOZra1Ebz8lkylwMdhdzy0XPR6rJb680VG/po5P1eLJc4ujmTqWr/FxVJ0r8rjA82mxP3aQJdqHiSx8V+LdbT1uLVJI9TFQPMXA50oG7m9OotNrsbcJXRq/KZNQRSarHmUS4GniT46JmEZmxow0kzvQzNMBZrQBZmpVNmNbk8kUm5Gae2S2d5MpDDRwRpw3dX0yA5P0LLkutCJL4sl8idILxH4tamguOPnTQ3DRLrH+p8ShsXr+VNfT7ISexUNT6BdrYO1+A36LDewbnkKUr55LQnt+ndIRpTEx1Wii4LKJbUPNJAeZGXzTTKsXZo49MaM4bebqZzOaw2YmupoZF5vJ5HFG4tbLXLDLdFoi43RRJqCCzI2TyVTfoyf7gp6xb0VP1ut5YNATJnp7d3AC5xYkkb44me5JSRyMTCbraQpdigz8PW8QvTAQvD6RwE7iHPt13Ppl4mdXM71aWwi+b6GcYilNVi5hRoUlVFmzhPtvLDzysVDtmRnndDM7L5loNTCT7vtT6b/ayMpnRhZPNbJ6uUzCMJm9kTIjvGQi68mM2inmI3gW+cdA9WoyxcvIBF808KTAQLWNBkqJevyMBrpNSWFDiJ7vu3ScEVlpR5yZ03eW0qaXlexMK7e3W6m4z0r8CSv9LlqpkC2uDdkcr7mMIt+l3BP13dhnpt00M7u7malc3syIxpl4HDZyWW2kYJURt3lG3KsbGXVWZlWMzMjjYu6CQ6V2iHonyzwV3Eu9ZeCC2UD+8hR2OydSo0BCX1aH7xsri5raKDPIRhWdje8ZNthk48k5G7nnbXiutfEm3MZocf+/XVZ+VMym/9ElpGRacIu0MLWshYHFzRTNN/F+tok3zTK58U8ay1yNpH8U+tPAyKvaRs5XNnImRKZVFRnDXgNxxQx4Co8IEDrk+06H9/kYujvZqL3GxqDydvpLdtocs1OqTg6nl+QQHZpD1/d2jLfsjDpo5+5oO1cO2/CZYmPRNStXYrJxz7Hwu5yFuQfN5GSaiXxhIu674O30dOauNOIcayQ/2EiZjkZc58v4/TTwM8nAWHMyA2bpRQ6WyNwaj809iolKGyWP5zA5IZcPK/P4QT5l1fmk5+UTtTWf1XvzCRfX7sx8jj/L441rLkNa5FDC3U6ZWnbGDLExYXM2986JXlUR2PM1E/7ERF3Rp6Mh6RzQGsloa+TjIZmbvWW8Cw1UWp1CY4H7X9MlzjXQUUbosfO8fJxW53Pubj45dRx4TXEwOtZBpM3BiFUOrLkOtqY6cA1wcLKbg1fX81HXzadwmqi7i517HWz0HmOlT9WlzCkwc1vMKl1wVbcgHWYZ+XBU5qzQiNxsA/uHpHD9VQJvhB9rDDqGtYtFJXaQpcfzOVrDwe02Dq56O5j32cHQiAKctxRwY1MBmQsKGNeigD7PHZzb7ECKcqBt7qCmj+hX0+XMFHjqdcbK1+XL2NbCwtoOZs4sNLHwbxpfBD5+9pXRKwwsT0mm4zU9X49JlHyq4+KseCqN0hJc0sG68w784goISFxNtbBCym4o5HpcIcOy1vDNdRVjwwuYKN5fLcHBavHue6Pz+Z63nF1HbQQ9tZI0MRvVAgv6JmasA01430rleqFMG8HjhgOTmbVAT9x2icflJYZ4x7AqeyXHphXyrU4RO4KKyIovoubkInL2FfLBvhov/wIaFjrYP8iBPjCflwtWsK22naQxNi55WXnqlcWeUhZ+7jSxyJjBauEXKeNlho4zcEdki7tfdDRxi6dFQBHR1iICVhex0F5E+pwiBsQXUlq1EmmTA007B8+887lxZznt19tw3mNl/69lPP1rYeMpoQk/TPjtTGe1s5EIb5mOO4TmbCxiwpoibs8uYvXhQs6+WgV3HJwdIWYYmk/lB8uJOmSj3EMreaWW0aOjhfB5ZgrvmTg+JJO7BQKTgqvFxhRyUbGa3AMOWnZ3EGjJx9F8BZYtNrYctVLsSxaBQjs3/O//Z380UcaRyd61RgJb53PXfwV1tDZar7DidSGLuBwzZYV2rVWbeFnHRIlQE4uPiN9UMvNwnNBogc2HKYK/vZbx4Vs2O3KtvD9sJfRTGuWGZ7Il1kTVqmbk6WZOfTATtmAJx+4sY2wjK23tVmq/tjKmoY12dWz8bGSj0TQbn0bInPgiU3FEpkgWJs7uNTHKxczqy2ZmJi3hdqdsxjpZ+U9o8Og/VuoMtvHAy0aTWTYGCN17+8rGwYY57Fy5gmvPBE6EzkdMlPm63sje/ZkoE0yYfpqQdWY6eFtI7Z/Fxy3ZJK2x8m8VG83Es7qK58RetbH4g40UHzv6p3aW1s1l3rlcvM4uZ6LQwsOPDSxuJFMjQqalNZXKmzO5tMjEX8FVR7SZzmI+70S99cV500OtzK5pI0Qt6ntko+xQO28z7ax7ZWfJx+U8+pjLmbxcpt+2c2ikjVl1bdy2GegivPuw8IDkLgIjR2Qa7zay6lkalb0z+LeMiW9Cm/LmmymobaHqXgtvdy5lbO1sVsRZuVjfhi7aRvBzG88H2am4yy78OQd9hxz2fLVxTPQ774eV09uspHsZSE83MELwasI7cY2S6Sn8s8cjmXLCAxrNNrLuopGjg9LQz8wQ8zdRR+h0KaWYfw0LGTctNLVmMeZkNuv2W5nQ0oZBaOldcWUG2rg/20b1T1aOZ1hp8DObl1OERxYlk3gmhW9OwneTDYwTeaD1ZeHLDwwkfDYwq7zMh68GqpQWmXOIzPdtAhMzhR/YU2myLYPeKSbO9TQzaLfQBoWFtkOX8K5BFvP7LOPM9WW8Hp5N68fZKN5lE+UnvktLydlgZpPIF1NrJVDjRgK16ifz8kAyxd4kIVVIYr3IIY7ARDJ7JGKdnIjXzCTqbU6m91uR0+0GcoUPugie/RBZc4noQ18/EzfEvHPHm3mxyExJm5l7V828rWCh9yAL8jQLNeZaOPXAzHxRq2G7idSITHyReOYl0eiSRInRehbV0ON6VaKtSaJJqIRZ5MyCUhINakrc6C+hS5JwLq4nNk3Px5MJBOUmI60w0ECW2XnKSJ/TGXypZuJuLxMH/18JZx3X5Pr+cevY3XXsjmO3gG9bYcNCqQ0VBYRtKAoCK2J7Rm1TYcOAYYGJcWw9tsfu7g7s7vrd5/v743ltz15ju+7rvq7P9Xmz7bmchbs6S/gM4YnKOXiQ70B2yUHeTQeSqP2IwiyS1tjJe2mln2B/XXOJCHcJWbhEOZWEWvjqGQYz3kEmwd1J9D6WSNisRMxLE+kzJIlWsmSGjDHRdpRg1i9m9idI3NRaaPhFeMBytv/56z5CT7oV2uk72s7v5nauVLAzrZGd6Eg7u+4Lj15MzJBZcxivFvNU1JnHe8EYxcUcF9wxvonwtcVEDpqY2SSYwKOuYGm1nqx5OlqP1mFvqeNCOXF/oI5WR3R4KPWMKmXg8BEDhScTWWw047gufHrldBZfs/Jpho0C4VeHpNgw3rIy/EM611emcb5KOrlrMrgi6ivBV3itEBt92wg/mG8VszSDdmKW3b9mxvnATMgOM+W9he57Gxn6WYdXMy2PK87GK2gmvtFRxBSfTtuFkYxdH8n98OmE1Z3F9j9i+TFIS9YHHSffG9h5xcR8wQx1DqQTLnTpmJif04vZeDM2jfsDLHQ7L/FG8NK7UxL7F1i41j+NREsGhSOsvFiRQVj/FH5ESsScNrNnm/DJajPlXibT8ryBRS10lN4WTYepGoblqOj8K4Jhw1TUUatYtkTFlhMqRndQM/+EmuhYDW2WRTIvJJYagl3V5Yw8M5mZKph6XS0rO0Vsj7OtxIl5NydXov8oEwnVk1DOSOJZmIktZSROHpdomGzBWyf8/g6JhaKGjn4z832hiMvDjLYomUE1jbxfJuL6M5r4mWpyW0ZwYmkwrXKDKPgQhMM5kX1MpvKyKawZEUZVjYj5l4q842oC5mtov202byvrOfEoEckseG97GhtnWDksYvSIEzwUI9bf3Yhptx7tOD3rr+kx5BkpPjaZRMnMpE4S2f1FHYl41wh2W7DITJfBZlb9ZeLAciMv0GN9FkdCaQ2aqeGUnxZEjlJB9t1AWq4LpMGtQNJ6K5hZqODdWCU+iUEcHBjKxk8RbDerCf6hwa+8FqfY21pFZnLnWCi2MAPv+enEv5S4LUti9796Ij/GsXpVNJUts6laVkvdAXoiRJzlZyfzLdTMmqWCE3VmSkea+Ves6dMBEyucifyRp6dODx0HDs9gRG0VvU8HEf0okAJ/fxp8HMe3TaO5NGIsJW6Op6anPxlLAgnKUbAiWcnsjsHMfRHBoAYa9hhikMsNhIwV6y+S+PtyGs0vCb8aIeE7zUhJPx0VzkXytqYG949qVleJpOnraBSRWnIT9SxyT0DakCyY2kTBfhNVb5kof8FE2Z1JJA8xsPiSDu2CeLbP0tDTHMauWAXP+/pRu7g3DeRyjHXlXCwvp3FrObtXypl5zJtJH3w50lHB3nQlay+F8uq8mpRtM9iVaGBTLzMtXIJvZ6eQ9VRi/n+/jbtm4HPrOC5N0zBqkQplQjjjFkQgjVbzfkskPUbFoqijo+0FPfPFWnNeGTnzNJk185NEng3M/a7jWDsdz0vNJmmyGtXfk3i2JADDazmfbsi4GCsju4GM6aW8uNB6JCf3eDLyqIwRX+VUTfFDeqkg6elkfpfQkLkqhsEqI1uELhQT/fFrrIUAweKGCmZOPtUzr1QUdfuo8ewYyl1ZECMfBlHkFsrAEipOtddwVRZD4hAt6TN0lLulwylqpGw1I97DDKjFuW2sji4hWu42iBKeRcWm1kHU7DSBm61kBBV5ccXgyY/bI/mz8nDeFw6mjfswZGVknN0gp8m28bQ6pqDluElcUmqQy+LoojByVuhppTkSnU5L9OgnMdaVxPAcHbvqRJLzPoJR44LQbFIwMUhBUVMl31oHc+NwOKWfq7n0PZqU0loONdNhLtBR4qCe4Ms6XAN0dL+jJcUaz5b8SFLLqkiar2T+ah/al5Ix7o+RlE0dQvyqoZR/PYSGTwdzo8lwNs+R0b1ITncPP060VXLybgixgyMp0ugo0ziRCmUFR2VLXPKT2HzdzFankRu2ePaX13CsyjQSSim54xXIX5v92DI6gGuiZ8e/nEjbt+FE9NCw82oMswZoeVtVR1d0jBKvOy9KR8XSOnLma3mVG0davUiK+0VwRqbk0j8+lH7nxS7fYXS85kHZIChaP4QF0cP46iljaMYoghr7MS5XQdqXKaTVVPNHwkz02/RYBppo3UpiklpCW0eiT0sTw6oZuBUVw/MGIndDptC/l4LTVl+azPZmXdooKjX3Y/hgBeVnBHOnpIpDnpEU84hjmVZLzW8ivl46unnpRC9qOSYeU9aLI/6kBvXucLTtlQwYPp6wn140chvGC6cHy3Z5oK4AnccNIdJPRnmjP/lCs9YcCMKZpqLg/UzmJ+gYfyqJzafMtAmQGOgh0WirmSuVE1i/VceIs5GEV1CRMS+IatpA8p55c72ynGY15JSO8uaPg35U+qrgdmAoI0TP5Yr5dtoez40ULfN3aNH211HttZbJ8Vr86sRR/LSGG5/DGROipP+OCdzvKePc5WGM3uGBZakHbSNg59kRPGguZ1o3Pcb+Rqo8MeMrvMRhScy/vyTuP0ymidBAWcnZ5PqKmRA2laRuCl78msDWFnLWt5Ax/q4Xso0y5iwZQ55vIOrsIPqlR7D0jYZpx2Lp2k7LlDlavpbQMchNx7q3WuqnalmdEseTFpH0uRbBlYZBtOvrz/LGcsZ8G0HYvQGIpTF23WCx/15UPu3N9ziJ9PEWog4LryQ8QaqYmWVex2NaoOG9OpyDDZUEffal3ww5N+vLSNo6kgnDR9C8qRf/5sip1c6PoZWVHBsbRt/7ajy+RbP/cjy1MrWcbqhjmNBgg6jXFeu19BwQz9QLkaQXqHi8ZyIJfcU8mu/N/WAv7EcG0furB7WbDhOs4MWECB+WzVWiaJCCZYOEpoWJ1X+I/syZyddoFT0mTsTVLRDPWG9y2sm439CTszMHE+sxAGOjESzbLeN58fFY4hRYvKayOErNZ8tMTu6LJy1fy9hgHWvnGqh3WCfmmY7Fb7RUPR1P+t0oavmpab1pKj/8FRQe8yE8VcZrr5H0fjaIcceG02qKjNjtE5jhHkS4S8Vt0ddxngm0aBnLgB1qjr4MofwsBQtCfdGeFHs5yIufy4ZS+4YHUzM9OKIbynGhy37fx1FjgoL8BcFs8lHzoUsUM1/E00j0x87jOjpYjTj+FDP4rQ7vQTq2+2vZmhpDppuGb9PC+XuPkjZtA7hr9Kb2DBkjP3iyY6EnG7/LiCrw5XNgEIpcFWV/RRLRYSat/hJ1sXUaIycqmTE5gPdh3nzsJ0MzbQQaDUQXeLA3y4P6Ir4dJhleDX1YEa6g2qRgod1qEhKjcGm0gi11wrvr+RGWRHa5JLb6G9h2SIfxnpbkNXHcXByJl9CIdauncvBvBQ+G+uHp7S08hZx++2Vc7u7N8x9+hKuDOL48AvNPNbXHRNG8UMuszcLLeYnZcD+EeesVdJ08mnGR3mwQtRawwIsp14fQucsAvhR60O6FB7OnjKD0Dxm574R2bFWQ02QqfmKv7VNnMs5fR/12eg5pErj+w0T1eBNrtiSyu5+e7YGir9EyrXoMTaZruBQSwbp9QagzFARu8iOi7Gj8/L1pvsybHSp/ZmUo+b1yKj6BKnbU1zCkTSTnr6kJe6ii0YcQHl8Ipt/sIOxb/Zn8TU4Do5i5vl6kjfDEZB/Oge4D6VV3AAmfPficPIRKKi/afZCz8bUfszspOR0axsyXamKKRfO7p57PLY18WmiiidAOdaKEvoSZF+VNbB1kpJfQlSC5jr1iPt1Ij6Kr6LvOtcOZ6Qji4k0Fma4ACly+lLnpSynRY21KKqlwL4hbe8JZGKziTDU1myqouVJnGvMSxJoHK+m2xp+dxbw50lnG8NfD2Zc+CI3op7GnB1H2qQfWxwO5ETsUj3meFC8n59DwsRwKDyS4fBDzUiM4L3yt8WUsj/bqaRcueEp4+Hf1JAYJ/5BRy0zvViY+jE7gkI8eHx8dG7bGcdRzBhOraSh5MZz7IyaRpFQyyqXgnOidwEMKPocqabpsEgd2TkOtjeBInQgetQxl6gklIz0VNCsRQMO7o+k+Ro5VaEhy1DDK94IGLg+aCy1xTxjKe+NI2jz3ogNyiuV5s/uaHxNTFby8G0zVwWpcpkjyPmkJ2WRg36Nk/M+a+TZIYtY7iZE5wvuGmKm/wER8xQQu6PV0nSM8pX88i47NolyFSCwbVexJCSUzMpgSzSZxdNpkukwKIaBWOCVGR7A+NoL4f8N59mUqJXOVnHsWyPyaflQ85M36TnK6ymVEz/ai992RvDgwnGfSCBLneuH2VcZAUfPKu97Us/ixs7KC0ZuFFruF49ZCw5Pf0QwZreeN8IOlBcOpBkuo9ghvrkilu2Com6vMbJxtJm6FiSPXExhU3EDRQD1zm+pY8DGWpkNmUeKDhqKpaiJKqulRVs24GypSbqkodUqFp0HF758R7FgWzuK3U+jQU8muTYHUj/Nn0eTxBGSNZqPKm2Vn5aQsEF5ztZxJz+R0NHsT19yHzY/9qeel4NsoJam/p7JR8E/LzpEM6aJFVsfAUzGzV46UWCF4K7RXGrN3ZtBUsMZQkf+2i82Efzbxpn4SjkMGOtQzcHaZnuv5guly44lZM5uFVaKR75uOvsV0VN2n0+paJAlNImksmGdjbTX9iqtI2C60bsBkniYqQXic7YJ/5m8LoFGqHymuCXh3nUCtRF+6HfZn7vVAHDcUdHEpMb4JpuSbCPwba6juNZtSgtWiKxvx7yxYWS8RXmih59EM9nlYGXNOeHgR9+dPZrhk5vUYM9s2JxPeOIGvLwyMiTVQqZmBX+f0giH11GqtJ/SCjpUpOmS1dTSaouXUqjgmPJ2FEDqGxWtYsU/FoM9hyOdPZMVXJYWTlERcVRAfoSB3nAKfPOHZPyvYGqfkeEYQVZaE0r+eivG71OwLj2LfGB3zxX4/FYyw6w+J3oslYj+mkFvBSsWqVsr8mY5J+LroScLbI3G1ooT6qpm3w8z0uphMra+JRNsSGPnUSJvPRkb3TWCYbwJzWyfQfIGRrL0GVl3Uc/KXjsOPhK9rM5uTbpE8qPfftbbUWFaHU0Hs+YriE1k7KYiKPkFcPxpESpXJHG4SypMg0RO91ewormGccjprkrQUX6fnyKYElqebmT9aYuVuEZ9XKn2nZNB9Vjpl91toeFnixXeJ1xUthBVK/7vOVYw4Ej3FY8JXJfeUqNld4pE4vN0kZvaSqNpYYvFvMyWcZro3MBH820hDnYG+s/SsTtPybOAsyj7W0LeJ5n/fHa22RsW0nREcPR3BgSQVi8+rqBGoZuwDNVFXNTy/OpNHS7T8bdOz0ZpAiMnM5d6CwzUSwYKNv7+2YPFPZXBnC/X/Y/vgDIqeptO3XBr/jrLgV89CenlxlLTQTdwP6GKh3RgLS6dbcEuxMEvcLuxnEYwr0ViworW4xJJWyQw8YWDoS6E/H4QXuBtH80pR6FtHUlb4tI4+GgoGaMiP0bBliah/j0iSZkRRe1Ic9hgdx3fqxWxMoIrDTJlpEu9XSLifFF65roVnQyyEvJZ44iWxR9RK4AErSzdYaR9ipXspK46+Gcz+K50KD9LoNzod9+YZrC5vpZnZypx/rQyab6X3kQyGCd05NtxC9BWhm81F/iub6JttpG+ygXeCXfN/6lg6USt0LxaZKYZ3I2P4PTGGqBpxvG2u5fkOHZWXCj1rZWBR7f//bfj2EInp/wo//0vE10nkrJGFjtuETxU1m3HTjNZqpmNJG4N22Wg7ycZKNxuP2to429vG6UAb32bZKO+0cW+vjbW3bbx8ZSP+q42dp23c6WTjz1EZ5KRZ6PJEopxNvM8LM8P/+/6vqJEtZw3saWKg2w49/V16Bq3XMyRWz5rHejzGG9j5l5FXR4zcWZhElxVmXoq8WoSHDuxq4a7Yw1KBYm/vSQwXTDqs0Myu4yae+MyjYqadgMF2UkLsyIbasYy0czLOTt0cO18u2unUag4TDs7533V8H0+3s07EPG2CjWt7MtCOSuGVqI1DpSyMvSXxSejn75UmbIFJlC+eQOWTRia3T2B67QSxniRSMTG9l5mp+WbOfzbTQ/3fZ/cSTUW9Xcuz8HCHBY14ves6iVsXzWzqacJL9HX1SvP4q08mizOzmL08i5YDsrAOzeLx8ywqqB28/+9zixMOtl9y4HHQweevmZh22Rl7Q+R+hI2qojbiPNIZOi2F1dssGAZYGC/2bZx4n6kyiRR3iXsiL60aShjFrA1OlRi9UKJaitAqo4TPLom/fS30VqZgu2VhdaaFsneEHtSXWD7YzPe1gpsF/x62Oqgy38HXFQ6mHHKQ8kucK530dDlZvtZJ9cVOVi53cnmlk/VtnGQWZXFwoZ3voiYWDLJx8b/PW19YqSxqvc76dKKPWSiRbCE13UKnUAvPe1j41dDCvnIWXon6ezzQQlx1C/tFX775LNHXaqGkiK/+WQulR1qoKWrgqOixf4Uv7j9fJ7yIjvYPHZQWx8gSTsqNczJ8lxNF+Wz2RmVTPiWb537ZrGmVzeIG2VR/5iR0mlMwk4MRMZlE7LZz+oGNavdtaEQddL5u43ovG0mbrAz977dVazOY8E86l3enEdYsjYMNMjhVL4NnE1O50NoifK2FMmcsuPZZ6G6xkCZ6M+yRGae/ibBAA02DtFxq6eRmrpOdLbOpXHw+f95ehEuZQ/1HOTT+lUOxrBxunl7E5syFbL2RzQVFNkduihg1Tvbdd5BtzmLdyHl8KT6H4O92HkXZWdHFjk87O++O2Sg5zcYfTWy0fGblbSsb01vb+GQUsW9N4+F5Cx6xFioGW0h6K6EQmp0v6tXcMIEOZXWUqCI46E0Ox8fmUm9bLlnNXMzu4+JTmIsxqS4yZrqIULh4LnNRtayL4YG5lAzK4UDcAr5MzWbQQSerZjupONxJhSFO9m/I4lWvTOosmIt7fzuvhW60MtvELBS3M2wU++97QGetzIvK4IQ8lcoJIrYKFraPFz421syDI0lUM+u5lxxPw0O5/FXOxcTRLkascBFSKg+FVx5/j88jdHAe9zvnkVA/j08/XKQfc9FhpQuDtwvjJfF3u3MoPW4hk+Zmc+OckwcqJ296OTlb6ODsjnncHmPn83kbv7NtfPW2sbiYjRbxVsaKOeK3I4UaYRamOEUPLTLzcXQyN+RCq95p8Y2JJSPPxcGyeXRqupiSU5Zx++4yjr9dRnqr5Uy9vox4n2W0ObaUVpuWEpq4lMziS9iRnIftjYsXCS4auruwz1vE/uhsDP86+TvAyeMYB09nziM2T+yryNfyg1YaLckg8lcaXq1TaTLHwo8bErWFd+u/NpmkJwbyfHXsuzCbebF5BA1bTu+R+eQuzif9bD6/P+VTtWUB9fsXsKpPAVu7F2DvXMCpPwvYfT+f0KH5GFzL+N1vMden5DGlhIt3iTnwVNTfAtHPhx1oW2Wy3mQnDhtSHyv9ItI4d9DCm4kWpm4XnuaOqPP//lcfY6RYNT07qmv56YhiiyWfvHP59K1WgFpWgMpQQK8tBWieFlD0o4DaXwr4dKcAn70FQlsK2DimgFfb87lsWc4d9yVo17t4vS6X9k8XMvW5E9UtB4fWZLIr307zHjaaVsygUOhqk+Jivg+VKNnazKf+ybz5auDKUD1nNmjZ2yaWnC4FgqkL+HmhgL1/r8B1ZSX+N1ZR5fQqZshWMsm0grpVV3D+oIhDV8CeYgWij/KJqbKUyWJ/HXVc5Cct4mfHbGw1nLScnknXKXbCaoi6KZ/OAVEjWd/MXH2azKvDRvoPNOC5QceJ1/EUnZ2NsvN/v+lfwYuZq3EGrOXF27UYPq6lQuFaFhvWMEm5EkO9FWxaUsDSUSInrnx6jl5GT788rOtcnPw7l98eC0g47qTqSQdZXebyQPT7mjNW1KTRuUDix8ZkFpQ0MmGmHl26ltAZ8RxoshZZxUKWxxQyz1pIe2MhS8V5szVrWHF7BauuivXGFdDyVD7b/Jfxvl8er1UuXjXPhdfZPBF6nrzEwdVG89hfZGPwYyufB6WTorLQf4aJRSMM9A7TEews5LSrkNc5hbzTFDIjYS2lUlfx5HkB00ML2HYpn0kjl3GxTh6bhru48i6Hd8uyGbFIzAyHgwqf53K+qZ1/xTy7cyGdbOE758UWcqdUIReqruJu+RUcGF9AgC6f1CtL6XzLxaCfudyYIbRzWjbhI51cW+Dg9KF55L63sW6VjfPjrDQuKOC1WwFaQz5TTMvwbJjH9ce5xPfIYfWgbDoJPa6T42BxWBZNFthZ9dRKYXUXWZVzqR2ZzSoxx1RTHNywZlIv2kbQLDt7b2dytI2DhasdDBSanP6Hk26tnHQXuv6v3wK6bcyhy5hcbr2xsrKyjftzbTg6zqPfkyzKpDs4fMdBci3RV2I+Db7qJClwPqNHi3X0z6Xq+lxC3uey+Xsu0X9bkQl9fPLWyrpwG9/D7ax+nMkCmYO2+xy0+NNJM6G3sjLZ3Eqcz/MHi1jSPZcjOblseZXLndZiHV1dhI930Vzs6YRoK7+WWLFvt3LoiZXg9kLvitvpkTaXxelZpNgcRIq1dE5ysqJONis3ZXOm5EI+LMhhzfJcboqYrB1dVMLFpQgXd1+6mPxnHqpcF9mCc+rrrawWs7LhVSsfqoqZb7Lxbq7wVJp5zFiYRZLIVxc3J3v3O2kg5vDgU9lcb7kAdZscZh3LZXVfF/GRLj5kuLi3R8weRR5Vdudh8MxjzDYX8mQX3bpmcLealaAEKxt2Win/ysqo/67xvdZGfqIdxVc7nSNELR3PZHmm0AqxFtNf2aTuzGbmxPmc2LmQ0Oq59GgociP099MRF39XyKMoXfRZp8X0D85jms5FgKjRtc9zKRyWwZeKVl7FWqknfLr2uZUjf4m5GmBji9VGkys23AbYURXahWecy8VOWZQSeazp7STyjJPg0dlUvJdN006L6D0gl5q/chnb04Uj3MXvQy56H3UR4+9iu6i5yAu53Pszl7MXLXz5MwP/GlYCA620VVkpl2Nl6hYrxkNWtv+wUqmRjQ0ix1/aiPqy2ahUx07oATvLtfPY+DqLKsWcNE1zMqtSNq3E2q8XLeDQ9kWEPcthWGQuK8/k4riTy7A1uVxukotPsUWMjRO9nicx8ZWF13fT+ZaXwciADOqPT2dnYBrdO6fRsUIaiRdSOfkqlbsv0ljnk0EsVh6J2LrVsSErsPHMYSehcyaFkx1MLSs81mQn34Q3vHnPycY+2RRfkk13sRc/Wi7k0fyFyKotYNP4bGYonJTa6OCx8NnhWokJoy349Euh91ULayItaJtY8CoSrCq8bX/hbe8GC/aZKZhvkYT0UcKcaGG3bwrHb6Yx/V4Gg0T/6Q/aqNx+Ds/KZHGqq4Om8Q5q5Tqod8pBR+FfT3R3Ulf4gYomJx2Fj3WGOqkvfPbwpVm8fmKjU1+JPwTv3hAetNRt8X65YsaES6RVkXiYYmbvdRO/JBNf9CZurTBR77OJXkrBShvNPC8msdtf4vhP4V+9U5nXzoqn8BdNG9lJfGvnXJM5mHYI77HGznaxd/0+2zk6YS4LPsxD3j2Lsmuy+FU7i+GH7QwYYCOivODIOuL9B0jk+kk8E3Gtv2JmUooJt7qJ3Npv4NdtPd3T9KjUeuY69bR+rad5igF7fyPrvhu5NSKJ9yLmLx4SGpGvDtszGCB8YskcG5N3CHZbZmNPsA3zKSshA608z7WydaKNXi8Fz3W3EyliPzFfzDzBgTkLrCQJzhkqcjGllUTdahJbY8x8rpfE3q96vg7Q4VlSy6F9cXQtGUfm19ms7DqbZ+rZDP0eS/L9ePp10PGqjIi1uIHKc5Kw/zZTN8aC+lUGgQ1sNBN9pmhqI/BdOtdXCIYSjLBQMN/2DRYG90vjhzODuCuCj4sLJnVZhSfJ4G1KKsvfmCn+zMxdEd/Nj2aOjjSzbFgiayro2SjFU3XsLPILNBgXqynMUqPyVLO9t5rlYWo2X1DjYdbwOSSSyh1nMfxUPBmhgpUPJTKqrkTL3xbWCobpWtrG4c1WWn8U/HlTYscUM6VWJ5PYy0TybjPHdkgsfmyhccN0rm1MJ6cwha0HJcqKXI26a+bpfTMVT5oZ42UWXJPIxcZ6XobGEp+mwSJXsbpuOHafECw9Q9hfNYSda0IonBdGjfIR9MlT0SpBzcFaGnyiIhm7Mp6xc/TMiEtm5mqJ+j7plHNa6eRtpazwi3/Xkuh+ycivegbOXNKz/2/hT6YmUsJl4nJ/iexrEm0E+7ceLrGwssT49yJfx80s32XmssqM/+BkEgSfzwmJZ3qwhiWtIjjyKRjtOgWVLwUSEKMg856CtlWV2MYoMXcMovqwYCpGTuPEChU/56tJT46kRqYW+QsDkcK73hTcV3Aog/fBGcwVvR2lEb2kMdBOr+XUh9mcluKYWU1HudN6osYmcveAiYcvzfSpJOrsk5lFj83MFq9TtMlMo3gzDWaJv59pJHW5jvtPZhB/KoJzlSbzqKcCxbwA1n/yZVAZXyKW+FF/ZQAZqwPJnKNg6SAlZX4qiVg8lQstVCTvVTPnYDQ+uXoODTDRTPBxl5w0nMGprMuW+P5PAt9K6wlePYN9fTRsHa1BlhVJ26IYoj9rue9vYMv7JH56mrmRJ+pwjpnAHDN5B8wsdpmpVVvow6lE2j7Qc94Wj/ctNVGKUII9FRSt8yd62yj2IOfqX3LqRsgpXcWbKxVGcWKRL/0nB1LmHwXpC5UcrRbCjZ8qbq6M5GoxPQWNk2grdKGkYOrM8kIr2wutbGbk92AtAZc0pK5WURgWzseBERQOVdPx30iu74ll8XMdp1snEFbZROBvE09kZgwrRE5Fzyy5l8wIoSttX+h4PSKaE2NURLQJoo4mgFsbvGk8T0b8HS8OVPXi8CRPLAO88NDKWD9GTv9CbyYP8WfwXJF/ZRBtj0fwx5BIIhrpya6YxM2mEtcfSJSOl/ARefkUbeBY+RisJjWVmoXxtGYQzRVByEuF8G1RBLJPalbGxGB/rSU9yECGPInug004T5qoGmIWs97E8ogEiifqeVKkxR4TSeTAcCyiNivl+9Bvjgx7Vy/63BuG9eIgLt31oPcCD640Hog1dyRDVsuYl+3N6T8D2flBiSE/gvz86f+7fuKwkmayh4m5ky+xsZnEkaXJTK6hRxYeSb6bCn9DEPdXKPhQS0Evu4Imj4M4NWMan2JF3d+Kpmiulk2pelJ2CB32TOL2aRNjxO19oc8vd+pYcD6OxrEaKq0MQTY0EOtBOTkVvAjoMpSxQzwIlXvw5pY7wRPccTrcubcNNmV7caSFN3tbBbDrYJDwu2pqPYzmpcPI5ltm5iokkqZJOF+bcTwx8qSPyJuHhvZNRU9+VGBYHkBJx3i6JPvSUBtI4/NKyr0Pw7lN1MatGBTbtZztq2dtVwNV1uppfzmZ8h8MbH4t6qWmjox7MWw6KZ5bMpg5oh4OtpIz7PwISj9yp+1Qd+Js7qwNdKdEf3cOXHZnetQAFor6+GPVKJL/UpDSdTITEzXcKKZlf4cEHgrNfi9m+pQWEnuEJvY4ZCD+QDTZp1V0KZxIgxuBtE0YTxujnKSdcko18GH06wAqVA4iflQ4qlUaNhaLI6yCjn/+0dHii44w0RMXhd51Nun+d41tVy+h+0FqvKWJXDnlz+JrMprMHMrm4u48crgJf+5G8Bc3Lsa7s98X+kaM5PhDOY9Ufgz8quSvDREExc3g+TIdnc8l80toUZUREh0umNl2JZHlv3XsFjVxrHUEqwuU+P8IIMXgzbs0GctbySh2VcbP+j40E9qTNWQyQ6JVLG4exept8ZSopeN3rI6tmXpGJSYw21NP77E6ikT/mguiqF1JTcVTQfwT4A+3ZARMGsbD+25M7e1GUis3avZ3Y/ZtNxr9Gsig4xrKDYvl/pFE+oreatlbIqiMxGQx+88dNtDXHI/skIbi8mlsTVAy1MefggFy4kK9eFxuJI0XeLKopJwGbX35fEDBzNFhdK2vofn82SxTaenYRUeNpnpupRj5UkfPLDHra7TTUjkoin3fVbjfCyL/oT/VusspqjmC/GrufK/qxq1V/Yk51J/TXd355wRUfyD0sZ7EiykSZ2oLn1Uqicst9dxeOgtHRVHPGyYztq6C8Y3H8uCtF/XbDGfgSQ+SfgwmtpoX/xz15kuNQKR3E0m9ruJDdhS9tscTeEjLSMGlrY7qWZdjZIvQnFJDdNwVPfBt6EyCO6oJyJ/Ehy2ibu/JWXxiJL2XuNMQNyK/9yevpxs/Awfi+1nGY+ExZR0l+swzoPTXslGhoebOMLZbFEzuPx7FHhmrb43A/y8Pjsa6c+eFO0PLDOf8Axm7rvny2qGkVQNRD5Mj4UwcRUtEH07S8aSOeL1wMfeNesyhOvxnaOn6fBYTjWp0s6aImRbI9bfeVBfrzPrqQbbJjbZz3OhxzY3TXkNpP17UQD89EeHRdDKp+GENwm1UAA20ck5v9KTSPQ82lBdrOuzG28buHH47iN/dZHhd9OHyVQWrG07jxVkNUQ9j2bhWy5x/dUytZeTonGS+rTLgOqYj6YqWcfVmc0/4jNWdw3D5KhjQejyjW8g44TeMQLk76sdulNou1t1zODlX5aRNFc9x/ndNilAO91Zw5i8fTlSXEdh4GMU6u7OqtZvwF/0Z5HIj7sRA3lWU8WctH27tVNDSLwz9XQ17zsay6ZsWhciNq1YyjdeaCcozMX9nIl3W6FkTokN3K46ltSP5sSQC319KRlQKYGKRnJt1vCjUDubLPXcOirxNn+NJts8o+ruUBO6eQoHGj8KbE7ANk7P7rSflpnmQ5+5G9Q99GTq7H00Vbrz3GsT3RjJGFvlQpUhBxYNhjOoaSdqWOO4l6+i2w8CXX8JHC7+6aIgZz54m5grdvV5Oj8WgpUZRFHtlon4zp2KXK4iMGE/D+zImbhB9VWUYdq/hlDLLqHfFmzXhSt4+msLkDio07homl/fmUyM5CyrIefZuJCUbDea00NSp6/pRc19PWrTqR9puN3JTh+K9TMasJF/ahSnpPSGc1PhI7mZouThfT4MNCTiE74gXXj88zcz+ymZWVk+m2nc9lcbpUGljeb5cQ5iozcCqQSxvEEiLnWPZVEbOnUoySjaUoW8jp9tvbzwOBjKzaxCfjOFkbleR3VfNR72aoZum0euckkWNxPEhgEcL5dineNHEdzjz/x7MBQ8P+tvduTvNjd71e7PpZy96Hu7P85Ye9Dk4EttaOZ+7BZDUNgh7DxWJKyJpJubhhS5GmlUxUUbMgifREsp8M/0CBG+ZTVQqmcD5DnrC12s5/X0m/VaomRYQhru7koWPA3gp9qzTZzldlUK/FsiZGDuWZlsDUU9R0qNBKGG+EQy5GsHWL2FUrRfEx24KvPP82fnJm/IeMkZNHsK2qe4sE7NA8uzPn+/64VPQF9223tQ09Gea5M64y8PATcZh/RgufAxksW0SPr5qSteLYky8nukNEiglmfkhGG1wCcEH7TPIXmZmmvBUdX8m43XTwL4fOqpOjid4fSSZA9RcTAtFMUlJytdAHnbwp8yG8cjvjafSdn9q9lVwqZ2SP9sH87JkGLImUyi/Xkmv5YG0Hj8B82hvNq2UsWDDcPJUHuys6o6llBu63v2Idu/DiCf9iHwmZsM8DyKzhDYJz3Zhn5xNy/249FnBmqFh9KyoYbeg+W+ewlvZksj7YOb2DInXvyxUD83gT8Gaa9cL3hRr2Nc+GZ3BgNtTHTePxLF3cSRvdGrmu0/j6vwgOvdSMsehIEmr4OZ2BY/7KXFmBVHUPIQjk0K5GTIRtWCHya8CsFUZx2jhHaKfe7H+wwj2zxzCQc8B/HnWnWeD3LGlu3P0gAeeZ4bSracndxfIaHpSTkfHBNqcDmT2ZDFrqqmY8lHDxM1a/FsYOV/DTH/B3q5ygr8up9FUcMbrIjMqwVtnhZb86mnm9KckmhUY+NZOT+rLeNb+nsXTGxpWPVWxOWMa47qFEJQ5hdywqYw8G4pH53AqVI/AciacPcvCOPjXRDTCW/4xLICNC3wY/kXOar2MK0u9mHTUE/v5kbQq5sntn56crSVj+HcZzXfJOfPSW3hhX644AzndV8k3oXmjbGoS383kbnU9ae+NuAR/5ZwQc/FWCjN7ZNBpZwbB78yMumfm1lUzbXzNmGOS0Zc08vqknpZvdJwZEI/ibgwpf0wny014oY1qaopZ8niQmvsd1DQRrPBwmYr6XyKoFRNOj/Sp5ArvZMv471pKgWx2+lFr6ASe6ccyXCN64b2cerflPI3yJlwaQ0RZXw49DaCG8G7BDUQtBk7lYpaK5r80lPgUzzfB8LZqyUxoIPGymoWv59IY9CWdV7PSiRb7sEgjMauRxMmqEhMEs1XpbGKlWGubJQZ2f9HzLFbP2Twd27fE80+NWHY2jsFyKpr2/WOYaovGuieKBl0i+fe4msZnVYz+GMHTjDBSzJPYQhAGhfJ/39nwrxtIgxh/pof5k3I8gH2nArk8WUGiiNlxXcnVciGEjFfxGA1rhQYura8na4JRcJaZ639JzBR5f786lSaeaZiOCpZankLIRQv+1yWyYiV6yAUDVhHPG2Qm8mkSHfOM5Il+9hP+IGeGgT+UBj4MMvBOsLamQE+XP/XkCl83zq5lYrU4ks7NINOmIbaUhjezxZz8GsEVwfYR4UGUPKTk+XAlR7oJho5XcvK24OmFQaxdMYVOncLRXVQxaJyGXWVm03mrjvBYAzU2Ck0X+YxsLZG3VOLnbAs/R1tYe1DiXHQGzS+nsnWwhd7fJSZukmiSIFGhuUSndOG9BP+v/9PEq+omjH6CSQSXNP9kosFME/9aklFMSaTBVwNb8/X8TNJB3XgOn59Fj8hIwmQavv33Pc9OKvb2m0a9N6Kedk/lZK8wpoeHU7avYNPKaq4dU6O/qcHZOJaya4Q3n2wgRtSuQcS88buo47oS+hAJ/pF4OFvidD+Jve2szDqeQZFPBoMrprPugQWVWMOcjxILLwpG2CdRYpvEwL8lCsT9cufEuu5ISHclnp2SGDJP4kp5ifsVTHQoI/zfNT3biwtm/x5P1aSZXC8eydohGgr+Fewtem93qpq/9qhxivMl4vGPjSJZuXAGVfrEc/C9jklqAzc2JNP2rpnvQyTWVZDYIWIf+8tMw+qirq+ZOSryuc9q5bXNSvUoK8qyVio2yKBbsTR+f7Cw94KFOycsvL5i4ebSFI7XTGNMpXQeFqVx7WIKe/0stBE8XHmsxG61icYHjNxJMrD8nJ6QmzqO3ognrHYMmh3Tufo6ktKZ03GtjqTzzRn8OBvDP8nx9BR7pAzUcy7FgGRP5tZ/HKiWKCXq9mhNkduLZl4YzZR9bfofvxRsTyTynpV73jZuDLLhjY2YEeJ+FxsD69q4V8FG28o2Jta3Maubjaq+Ni7MstE52oaxuY2PwRmUO2Dh4DeJldkSm8pKzK1r4sIDI+N3GahQzkDpaD2FZfU0eabjxBMdzwp0PC2tp5O7nj2VRb9kijWWM1J5ezJ/nzETFyEx3iHxQ9TCJhGz3Wnm8Otk9pdOJH28gUFHdSRXtNOg9lyKntp56CeOkXZ+NbEztIqd4JJ2ppaxU6KSnQl17Sia22na3Y7S3U7uSxv7Amw8rmklq24q5XwsyJ6IfOeKvv6v91eZ+BaTSPMt/1371MizKwaa3THwqshA/gAj4UkJtGmURH7tZO4lmAg/ZOaBr0TxLInQJImtIva/ignOElpyl0T6lDVwfKWOdu21QqfnsuheFkttWbRuksnscZkMiJjH9ylzqfR4Dl0qzcXdNZdDbvM4GDkPyTaP9q3ncS7OzreHNoqrxB7kWBm3Jp0K2y1sGm7hbh0LUSclHIL1uzSUuLbEzPEHJnoIn7RhpzgERxd/ZCZaxNRc1G6tO2b8/hT9IbS41mrRc5MljF0lpm000+xCMln3DdTeokPeWsul+9E8+dvBpUMObsU4uKtxkBvqYILWQVGBg07nHaz44SC4kZPy4rhW0Umpew4ed89i23c7URdsdBhio+QlK/+UseJ9I51S3VN5m2uhpdLCDtHP5ZpaGPlaooVYQ+ZuidqnJcrekGgk+rmnUSKlk4SiiYi9h8SnUAm5OE+4ZOapyUTZpUZyigQH9NbyR4NY4qpG8muPg/PFnVx/7qBeaSeq1k7SlU76pTqRr3Vy5bKToo9OCt44aXzFyeK9TqZGO1mywIH20Vy2yu3c3mpjksKGMtbG8I422hdY6XU3g9SOGZzeLmaCRwpnRR9f3iR6eZuFz68trFtt4azQncoDRJxCW7e2k7gpct5ks/Aazcy48hPRbNZjEt68ZGQMeAidMTjpnuRk1E0nT2dlcyYnG2lbNvtOZ3NwznzmnJyP7Vo2HQuy+Tohmwq1sinaJuLv4ORFtoPeuzIZNc3O4E52Roo6n/7TRlZDO7ee29iqtXG8yMr5BCu/p1jRjbNikVt5kJjB4TsWjudIRCqFvxA6FjPKTLt6Jvy/JrFVcE2TSB1bJsYRpRPz6XcEj547WdhhIX9czqECuaSoctHn5HJpby7T3ubS+l0uk2y5zKmYS/X3izAYF3LvWDZjx2Yz8oyTwf2ctF7tYF1XBwNnZlFsYCZ3a88jYq+dV2XtrJlsw6eRjUaNbbwoa+PUfivBBzO4uiGFpx0sXLdIrH0p+G+tiYTfCTToYORtJz01SmmpvGEGk7qqqCD8fC0Rz45Huays6WKAr4tjiS5G/OviUpk8Gl53MWSfi6TFLi7PdDG9q4ti53L5P7DwBPF4nCSadViUa/u1xe52263bBOwkPE2QMhCRtEBiZjBQiQlinmeoGUJmsGawABW7c9vdrdvu7ti23/3+vj/m0D24h/u57nWtda4DrgRbyXZdTGzvhRy7UMCxfgUk7LPwXraQYWdhRTczNWx5DLhgov5wE0c7m9i73cj5+Cx6KtKRcwwoaxm4nyLTdrmES9tU1rzScjhMwwRbIn16zeXvTCUV5WjqVLRRMslG26M2Yj0K2be8kG+PC/kwbQnVvxVS+rWQt/sKsc0phC6FJNgV0viDDcMlGx7zbaT2sLE31srtVovY27sAQ6aFCfYWKo8xs2NFLr/vmWjRzsTmhEyGbTAw7aBMhq+MrpzM15USfi9SaOir49tqDdvfJdL5Uhy3L6gIXB9N24nRKN8t4YxuGTcHrWD9yxXU6lBE4LgiOswpItxUxH9JRZg+rmDLl+U8XLeczITlnFQvY0beEioGFNLzvo34ljaqtV2EU8cCIrQWGp4089M4j/7PTfQ8ZCT7Vxr178nsbiNR2CiFwT+TqeSaTHIlHba5Gl5UVXP8YjyHGs+ga1UllaZFc2nOCjSRRfQuKqLt9SLu1y4msXcxPSYV8zGhmPT0YnT6Yv6JKsZjTDG5LYqJP1VEbIsiypZdxq7kQnxW2WhSYMX17AJMpy0c/Wyma8k8Frww0eSukeL4dEasEvMarGesWsstLy3NozR4LVPzenoiwzvE09x7Jo8KlWy+Gk3zC0VU/1NE407F9NMVc+dCMfebl9DCrQRf1xLc/y7B8quY9meLscsvxjy8mM8nizAvXc4/zwpZ+dXGxybiXhcs4kKNAk5UsbD3YR4frpkY8o+RMrvTaD5V5ocmlbJ2WjZb1BhHJ1J2RzwzB8yh4fQY/FYq2T5EQUiFYr5MKWZ7Vgkro1eTHlrK+iml+MatJuZnCXqvErRPihltK8Z9WDETC4sYWH85S8xCf79tHHC1EXV2Ea2FpnpfMjM4IIcVqSbKlmThcsjAp9Ey5+6IOxqo4XnTRCYvn03ArBn8PqXixzYFr0wKtnYu4fuzUmrUXMuMgWvxarJW7NAatvxexfwJJTQ9XUwNZTGzbxdRUmMFAdmFPD5ow/ujlTK7FtLmiwXfGWYCbTm0OWLi5FAj+oZp/Dktk3ohlUZ/aSndoabDp3j6P1Gyab2C4MZreZq4loeGtRgmrWXHiTX8O30VnZ8XszmsGM2aIs6ELCfZrZC7yTZa66ysXLiA34ct7Agziz3M4fUZEx9SjPhXTudUvMxWvUTiOg3XUGO+ncjflrVU1q9lXdu1HF9YytdqJRhGCN0VFDFcWkbBbRtVvlqZol5M5IkCsvUWrHFmvHfkEiy01eWhkdJPBkqzZBpUSKXBQR2bg9bSaP0a2heIexH3kXa3iM1Pl3OuXiHzytuoV7iYCzML+AsLT4aYaRKYi7/BxPd8I5EDM5j/VWKDReLR6yIm/lXEOEUhDVvZ2Ka0Ymq4iI4bLYx4YOZCYj6nWmaT2s/IArt0woS+R082IXfP5lnwPFbfz6cwwcyxpWLuS41EHDfS9J2Rvo1NuC0wcflSNn+Xy+dFRzN/5puZedBM/GMzv/6y4FxqwX5FAfUGGVEnGbm/3sjBE0YelTGxTG1idVo2gYPnobyXT7fpZsbuNfPlrZkWXS30E/uX2nsBD+8uImaUlc3LrCSrsrjVy0h+hpFxe4wsuW3kcn8TaZ9MDE7JZf+kfMqNNrOg1MwusbvLhllYuc2Cw9UC3pxchH0tK09sVkZds1L43kpxHxuT5magUGZRxdXI4nQjaUeNvBHny48xYXXOpmZwLo6V87GJz21808yEoRYS9luoEFzAIeUCGkxejE1rJfWJlU11bPh3tGHnaCNO3JFvpoFdPbLY/z2LaWOMSFlGah0x4tzehGm7iVWabP5UyGFz9Tx8xudjf9jMpVgL+79aiDUWUNphAZf6LGbOdqH/DjaG+9nImmaj9mQbV8XZTwofbb5eJqVVBpd3ZbGqr/CoSUZm24y0EHf0YpKJbh9N+MzOpuqBbO4MzeHGhjzW1TLTb4yFza8sTJlewC6X+QSNWMT4WVaOOYg9zxL7XmKjXamNIzFiRjNt7A+1cf+BlV9OMrYY8Vzxmdy/msXwlkZyfIx0EHdSd7eRoS+MtB5qwn+riY+dsslfKnT0K5uKSXm8eplPurOFopsW5k0s4PjrAt6OXIRDkpW6w8XzFdlYfsrG+ms2oSsbjWaJ9+5aOX3Ayuy2Mu5jZY7dN1DPlMlRMdcXvbK4djaTwKRMOoZnctEhC7shRsYKjQ6taKKcpwlJzPnZgGy8jmRT+Xwe7dzMVB1iof9JC8M8CnAuP5+MUYsobmRl6X4rw7vbqKSwsX2EjcHHrZzvJZ756kLiusjY2WRqHjbw+Hc6Y9ans7kkjToXDeRvNDBsrQHvUwZ+fDPQv2U6aU8z6JySRWmsEcNXIzXmmGjQIJsxYhZ/V83n3hoz08QsTHkWzt+xMDCmgHZlFpCvW8Tu2lYaipl8F3qd8Xoh/d5bsCtrocpnCYujzL6zMuZCA375Bk6OMHC1rAGn88IDN8i0ny+z1yQ0sUDGsE3m4h+ZcK3I+bA0ht3NwPV6FmWfGXlSYmJxSjZtX+Qxs7KZTnlmlCfMuHw3M6KPhd+FFoZ3KcB2sIAnFwvYO6iAn0UWPAXvdO9n5orghYatZQ4Eybw4LLP+g4zjVplas2XiGshU3CzRbYjEr5YSh9wlrsyQeD5fIvisxK0aMt08ZK6WyiyZaKBaVgb1Eo08GG8i74eJe3uFZrQ5LDLmkHw7h1qzclkYmceS+/MY62jm76tmRnWwML+iOE9dM09m5jJVnKd3b5n7oTL19DJP/WR+XpAI99ez/nwy79brSPiqZfIJLXPeaVnaT4dlpY7d15MojE2haIPw3St6Lh2TUOQITuuVRkALIz+7m/iZJXZ1tYlWK0xMzDERNt1Eo9km1q00oeiWzfbT2Vy9lcOcubk03i88I9zEbbF/N2vJ7KwpoxLaDRoqtNtQJj5UIux3Mh+GaOnxSs2oKmqqGRMZGJGIJSSRjfMTsfucyOJINa1uqnku+OJmTy3v6yURcVNPlni+6j8MzBxt5JLgzKhQEw+GmGipMFJ9ZAZ+Hw08FHc9NiWDFuezsHcwMSzNRPkEE//+MCKXGOnX3Yjqt0SlqjKH/5Lxryi00l2iQo1k0gZrKG8QDFE9npYXZ/FudQzvpsXwpFsMO5vEsHZgDB1WxJDXchYExdF3YyLXL6lZskxLyx16/JJlEu+kE2U2UtTUxKWrRkY6ZNCumwE7o8wycU8P2sjM3iNjf8FAdFAmXR1ENgQY2bAzi7YlGaTMNVC/nYz2u8SR/yQm/ZGYmSQRdSQZr24ayhgS8F08kypnlJTMVNBHisZuYzSf06J52SOad8+iWV6kIGqGkuzBKhq8U/HoVyxh49Wseqplk5vEu3cyBT2zWLjXSNBso9hHg/A9mU9XUnjdXEebTjpaOyWRqE/Fo4qYj5eB5ClpOKvT8LUzoJ8mM1HMr5l42UTWPn8i4bxG4oM1lQlHNayflMB8rxiGBCjI/BnJpqAplN8ZguJxCC6VQplWJpRD2lBS7acwtHkEOYeiudleyb16Kn6Vm8OpJWrahSTRTOxS/zcG7tQQmfsgix3DDVzaI+Hvp2N2JaGNIYmCeRLp+klN0lUtUV1TydwqcSZJZnGA2DF7wdFijkvfS2Tekzi4X2JoLYmqa3Xofyfi/GQ66a0UbF4YTlTvEI6NCmKtPpAXjYNwmxdExaNBNPIJ5mSbEPTrxdeXhvLNNYJZBQqau6o4mRlHh8MaGkh6ok/IjG+SyZpamSw9KXP0cirn32hwfDaHzp9VmHvFEO03U3B3HPIxNRvn6hjfUY+dOFPrajL/PpD4KvrROLEv5V5K2B2SuBEusbBxKo2/aziqi+PKQCXDakdgsgZTJSIQXfx4Wpf6CM378PO4D/3q+KJr4s/qB4HYRQfzuEUIsddC+GU/Df05BZ8XxBC5QXDyuSSChAd9TzTQPsHAP+Nkcl/pGGhWC6+MobSdktOfo6nur0C1Ssn5jjM51yaBLls0XM9Iock4iT0bJO4XSMzNlphaSSbkoYR9sZj1UT0lh3V8vK4mp+N0NDHRfH0XwqKVgYQ28sXQ2Ju7vb1Q1fZiosGL1i28MSR7Yzb7MPHUeEF0QTS/GYxL+VBWDYrCfERFVHIinsN1dBJajNkh7tUq/O6NRNxNLWrPBI71VhE8K5LzmlA2Lw9lmRRO02vRfPNQMXjSXFqdVlN5fDLXX+tx1El4yBJlhCaUxyWOhQmPLptKHQ8tfT0S2emp4t8508h+HsTJX340PeiFV4Qnfya4k5w0jL7zhlDPbRihiSNxH+rFV4U3Q5+NptejQFKcQljTLZytD8VnTE3EvVDHGnHOGjNkJFeZ6D96cm5rWFswiyZ3FLxRTWTJvmBiqwczSxVMtUuhXJ8USRudEvvuc7g7W019UxLXVHq21Jd4slRPhasiVxZL1HuqZ+834eshGuZsmMvnrmJ/joWinxDIze3eDPf1RJ0zgpxVLlyq7EKlY85kXHfm4UQXzN8Gc3KPB3dGezPjth/a98FsXR2GQ0wMjj4aJg9LZXNlmdv+MpNE7ta6n4x/gNCG8BLfutHEpIbQ1DGIT+v8aNRpPLU/BIrPDeFh3QgOTFCyfMscXsSp6bxch5SfyoNqegbvEjr3kVAtT6VEoeV2gZpOjWZyapgC37AQVmnH86SOF++vuqGPcmFwnrNgNmfKLB9It439Wf/vQGxxLjz8MJxK7bzZeXIcbzaGMCAvipNRMzGX6uhTJLFfMNqMHjKvcyV6ttDRv3M8VTRKNHZhdGsTzMhiP56FeBM10Ju8vqNxTQnA4hDCf1si2NJcRZdPcUxcpSb5Hy1TnuhQHk6mbKFEktDOO5J5naAh6HAi65NiiNoXxWJDMJHLR/O1hSc33rjSItSZyYud+HhqAFsi+1BaoxcP4vvzrKcL5zsMI+SsN5UjA9h0djLPjihZ/ziebjWS+HJbotowGc03sUNd9WxdIe71RwxBK6JpcSCEBicDOdHBh3gvL8ps9mROPy/GbPWhtEEg11qHctM7mnb3Yoj5N4GwJ2qaK7V0aZlCYIpEg3Q94aN1aN+q2TEvgRXXVPi/jGDx2yA+ZvnwRu3BrksufChywhrenxZvexPn15NP53tx7PEAys104XS2G3fPjyVtbAjZoyLYKzKwfgc1k1ek0OOjhFHMvZlReO8NHatPJFCrsoqV48I5PTWYxJf+uP3yIn2lB4EHh1Pw1I17Dz2JWj4WxZYgvtyfym5XJSahec8LidTrqCFpg46+51PZEyL6Zns9LdZq+c+mJn1YPF/HqzgaMo3IwiBq4iN2eSR98lzY5uqEn7IPznV6EjW5B9OO9UEKcWKrTWJfJ8FGP8WMQ1NZv09D8ZM5NLmmZGG9KTz3DMZ9mi+dOnoRNWgE59e78KqcK+VbuTGv2AvP2f5U9w2h1rwoNqfH8KAogZlZaspGi9xPTGG04If/UlL5PUxLoEbN1Jw4brRWsfxROBNsQewT/ly3oQf3F7rw58ZAqtTpxYEER2q8d+RwRm+C0yWuBuvoIfijbdmZdL2hoOa5SZzXB2GWfVjv6sGA7q58POFM5T3O9BjgSsWqHizsOJoWVUUWjAhHVU5F29Nz+VRJTZqr6OdpWp73kDhgSCVenKtakpoBpXGs76sis2gayfeCmP/YhzO7PLD1cWVjcye+evTBbpUjZ5v1pv/UAbSro+UvkVXVhqtYvT6Sl/8GsyHGlyeDvZj8eAjycWeiPjrR9Z4T0RucKeo0nDvB3hwdG8ikNpNoPlVJfL1Y2q9NZOY1NX166nhRqMd/stCLi55YkdmmlWoOx8VzKl1F/rRIdoYGo4obyzmVJ5aKg+l33YnZDQdwtkxPfv7qh668CxHWkaLLKnh9NpTylQIxCx97+NSd0cNcGDbOiQOK/gRPH0CLas543hvMQY0XF/0m8DA7VHiHkqwnM6i/JZHVtTRIRcmc/6bHUxL5tUd4ao8kFtTREC80vHVQDBm6aG7PCSG3gT8vk7xYpHWjbVUXwtROvLzTn5QqTrQe50r815EUNgvmt2osQ9Z70nI2NHvtxNqufeGHI1uP9iFolxNOJYNJmeJF7G1/Xk8L5fIgJelvZ2DpoabwrEYwQCpFYj6aZRLt2kjoHqUw6bqGuKeJTDozg6THCj71n8jn/ECa9ffh8k8PuibAlSJnqtdzRvXJGYM0lGtmb4wpfng39MI6wo2r+53RzOgvzupIehVH7nzthf1BJ3b9NRTDdi/m9w7ggOCbs8VKKm2fxbaval6W1WEtL2EWHB+5QmbbNonSeJEHsp6OTXTUParm+9c5/H4sZrp3GpcnBhPs58e5WcLHl7jTxsmVEdNcSPhPZJCbOz9neFPrkT/u40Lx/x1B8zBnxhxxZqR5IOMPOeK92oGFdx3Y26gvX4SPVq7nxusSbzzLB2F6P5HTX5VcGTGHbx80ND2dxJ71Eu0VMmVvyHy+JBh+ncTlDhJzjKJjrNJgfpjAN58YDD+iaTAmlJLNgSSd8OFBeS9mrnSnas1hHDg/nGxPT0Zs9Wb5YX9OCI3HT5xKrSHRHD6swPTZlYQAF3quHMCGNX3wMPfn1+lelP/lwLIMB1xWO3LhzQA8P7nwfYcHH875kFMxmEU1wrB5q6j8O44LF7R0u5FCcHWZyytlso4baHVLou9BiYpzRbY01PPqopaOhWIXsubwfLdS9JQIGj8RbPBuAmNVPixc7kWnyl5ki/sMPupF5Ro+9Dw7gT6jg0kaGoqrSwRNTGH89yUY7ZMJ9G8wmv43vAltMRLNXFeiHjvz2cGJ+7V6o/ntwO1qjgRMd2RDngNHA8TO5/eDXDHzX8MZmCL2+7gfdgeCmX83gjG3VOw6mciM6TquTZR4ECPYYIaBNccyWSc46vQBiTYDJU41TSHqioaruYl0Etlle6kgySOckQuFbxwIoPkqX2K7+DBL9iZuizc1fMYS9zuQnUI3VeqHkF8jlLeDQpg5JJhJjGPWCm8SBnjxs43grXQXqo1y4srhPhy47EiVFQ4oeon5xzgyIrEXtf7pzxKrM90ODeX1VE+O9fJhZkYgjUXnuL4nmtGFMcS5aKhsEPtdXqbTPzJdDqbzdmsWGWlGwkR/riK6VvftEm7X9JT+Ennpq8G9WwIhwge6PVHQ4HE44SEhnLALpq8lEJeLE+jUOYBebYOoMVLM6p9gGppDOO8VwqHewZS/EMiUi6Nxm+1F/jwP3CYMJbCfC7PrOxNqL7zg2ADs8vsztt0AziQO5HEfsQs1XJlmHEGndE+s8d64xPozQ2RoB6GnGAclMTtj0YvO4fczhdCxMl2bGPD5koHr7yzuRRiJGyDjI3QW9L97WSqxc4ie56Iv2TlpONs3gZrHYzCmK0kQ7LKs3FTm9wjltUlw66QQ/loluoJzKJG7JpN7P5yLYWG8uxHCkFtBLFwygZebfIgW2uj3yAO/MDfibEPZehL+ueKK7ZwrkalwvPcw0sTXtj30YM1xL8wtfTheyZ8Wa4LIqhdKU2U0m2JU3ApLID5BdLZzep5Mklllb2D1gQxGBmcxLC+Lqb1kWo2XqdFIJrhUaKuXnmM6HXUWalj3I5EJLeayyT2Gp7eUXJ6noHRutJhhFOonUTScF02vI9E8K4nmZJVo/N9F8GnlJH4dDya1dhAZA/yxCx9DjmAHa4436d29cS3/P78UvlDqhXtVb7osFe8v8CEqaRybigKYJvLSHBdC5l+R1NIquVUay4qLavxzdWTNlMgRfTP0sMysgwb+TUtjvcLA5PbpzKv+/zvzvCky50QXrflGz9m8JCrEiy6+RsOEv9Q0bRBPtdxYJjyJQdM3hjWCz4pLVdyfp0Lro2LNaiW9Lij4tjOaGVcjmNp6MpWmh1DXPZh3zkHE3Qok5l0Au3qNZ9qtMbzMHcPQonF8rzeB1asCKfsniG3i2b2+huBxMYK0Wko+/BvDiW2J1H2kwTcuhQZZErOcRbdKlsk+LSOfkpkmvDW6Vxb7f2Vy51I6C7oY8EiXyRwpcypJEudNoa+njs1ztPS8pmHnZA19yms4vUJN7lA1XZ8n8jArkcSaiYSdiMdP8N2k8BgurlHSYLaC2iOjeDoyHJ11MsvehuJXNpTnD4NZKbrQQ/FsR5XB3DkhuqAqhJF9QlF7TaHMsSj2DldydWUMVzskMiReQ6elOtz66FkyS8JL9JbGgkXri05bUey0+xOJ85OMLLiSRcj2DN4PMNBM9PM/JTLHxa6svq+n6roUrqQn4XhJx5ZFOsFsOj6cEa+zOryDdNzcoeXFAw31H4heIFjGv28cr87HMHeCis8XRCYlK/FboeBvcyRhvSZzd18oDptCWSeeae7GKdgHRgiPjebOfQUdzyrZLM1gk18iK5Qamk3Vcb6J4PPaEptcJBJEP31XIjx2lUTGKz0+qmTe7zXSR2dkxfkslrpkcuAfA897GUiuaCBd3FWxLLJ5lMzGnjLd28oM7yBT2EdmLjKj3GVqia5/XXT1JlNSOdlFR5XTGtSin4etSMByKJYMuxhedlNRPVdJaU0lX3eJ3Nuj4O13BaPnCw+/rKCe6CpTClWEDZ7Npm+JXJyhIVuho59OzyPRoS8JhoodJbxmSCq+ohPECS4eGqtjcAsN1lNGJmw3Yp1v5FqQEVVOFtbvGVTYl8bPNQbqTDLwpZ+BkJYGxtc0INc2YN/JQP8JBvpEG/jbzcDPu8LXwmTm1JKY6JNEeY2W/GMadPvUDKmawIdpsXxdHEPfLjG8rx1DDeHZE0+r+GgUXTw6hgP5Mwh5EMc8g5piSSP6tY5odz2XBDNMF1wjDdMz/ncysUd0/LdRy43aWg5V1dD4RSJj7xjZVNZEepiJU94mEhuYeFzFhEOGkZyoLP7yyWTXjQzW/c7AtDCT0O5ZnDydRfG+LAyemTxeZ6BHWfF8RaKXVpMZL7zs5WYdbY1aal3VcMxZg7JYTeKBRJ79TMD6JIElPgnIRxPoLLjPOVFNnr+Gwfs17Okl9HkilfRYwTn7Ja6JbnPkiuh583VUFXsY1E7DUtFBJvcVHfX+HMKsJhbGZ9O9QQ5Xw7Oxf2giqFo2LZ+b+LrbRGSBic5JJnKSTWzLMNEsz8TARSZK80006mFiwfssatZMJ2So2P3XMr4GmQUi7wd+SaWHQxJrW4u+t0JwvIeW3hW0fH2p4WFDLQ9qaFk2WUvONS1nn2uRDTpOhKTiXEEwbYCE8zs9hw/piZ+eTMY5LWODNVz8kgjpCQT+iEW+ruSuNQ/vZvk8UudTdHIeT7NzqLwqm1hdNjeDswkfls2LftnsHZRNrlM2NcRrWN9s+nfKxvjAhH+aiUunjWw5mkngS4PQvoGhj8QdLBb+ZS8zX/j2C5GPB9am0LFfMo1eJvHeLoUltVN4HZ3K7f56+tnpaVxRz2vRySuO1VM7MxXltRS6paUQ9krHOi8taUrhdevj6bd3Fsr2KkavUlA+OZ/LKjOzi81UmmvG+Cafgn/n0dJzHrtu51H2RB4FxjxO7c1j9YM8LjeaR9Mtedz+kottlzh/m2w2LDHRrbOJf2OMRKZlsqRfGtVFrhz5y8ASkSkRN2VG2mQqh8sM8ZK5oRL3M1qwcHeZ9rVlHDaLe2ou0bF1KoUndDzdqGPmFR27jwquV2h5OE6N74042n2LYbPI0R6/FOxJFz52wszZh2YaPDNz97aZk+K/c5+aqdfEQkNHC+G9LUwabuH2RAt7AiyEiL83r2Ph6yQzZ9rM49qkbCKXmuijMpE03MTn70aOCT758jaDrF3pTFSm8SrdwNnOBk6LXbcLMHDou4x1v0w74WWBHWV+RUvM3S98ZJeOXo46dCe0hPzQ4lBGQ4JgsmHTZtB0hhJbWQVuLlG8vW8mRpzP0cdC+nQLbtstpN608OeDhb+rFbC5TgE36hVQ0KaAgIYFfK1QwKrnFu7vtKCaYKHyMDPvfXPJFpracM9E2XLZ9LxhYl+xiZbbTXh0M1HyK4uNJRncX5FOuxWZjDqQTqtsA5W+yRyIEOe/IXGmmp7pB3TMz9Dy7ZyGeoLVJgp2tsTPQfVAyfQqCpb1iWLH6YnEuhXQcX8B5sXzKWq4iIC5i5BfL2TbuYUkb13I+5iFFP9YwNrH82l4v4D6ugK2dy6gwmcLnUvE2d+aOXEln21O85jwOJd9FXLoujmb0/nZLNxsYpadiXpORlroshjQxcics5nce2rgVlUDK2bI/N1P5l/ReUft1/GzlZbGT9WohXecCojnS1oM+7IVHC6NwqtMOGN/B9MgdyFjm1lxXG6l3zUr5s/iVd1GTRcbSWNtLOljo8wpK9PvWNm1y8retlamnVmEYccCvj8poGh4ATlnLDhZLLz1sPB0oLij42Yejcmn3KlszIkm1GJfv1Qzku2fxbQbaf+ni3dVZXrOkYjrKvGpSyonIkU2Cw4MeZBIpcPx6NrPpOZpJS0XRov5TaNjbjB76tsI7mTDOf5/P0e1MaViISktCnFrXsihZoWU/Wrj9Ucbix/YuHHARsd0G259bZyvauPqVSvdWltpOXYRW94WULZpATVtFvRfzbx6JOb9XPhnggn3bCPavelIR2Qkcffd4lOxVkkmV3jdrXdaenXUkHomkaCSeBLKzyLWTsXZ6QrmDovio0kwdh3BOPY2Qm7bOJ62hMLHyzCGL6duw+V0Pr2MN+7LOG63jJvLlpK8bwkHzhbyO6yQzt0KGdG2EPfWhTz6ZeNUDxs+Y6y0bbiQdZ8szBhqocZaMx2rzGNHmWx2nTVyID2N/HZir2qlUjdBg6dNcOcpNcc3q+krOKqoZxxVBs+kXJiKu7kKuqyOom9mGGOyg8lYvpSeu1fQNKqI+ouLcN5SxNSzRcy9U4TycRH3nhVx5loRIwzi6wdWwMrl7Oy6jNq6JYx/WMjfj8Sch9hoNNqKpvd8xiy1EPPezPBL8/7v5+RHTwqNqtN4MVDGo3MqxXc01JyeyOxtCZz7OhfJEMtft2NY1FNF5l3BJu7RuAZO5U79YLzFGb49KKLczyIWOhTTUlVMufXFnDlZzPWLxVQ6XkzSkmJeTSomumIxyW5FVI1czokzS4WHFWJcZkP/ysrRuouoVVlotLaFPp/zuH/bRItEI+7vDIwUvPukRSqZ8zXE9UrkqzyHOQNiuJ+h4sMNJUtKFNTfF01paQQ9aoUwbkUQb54WkdaxmPPditmmKSazaQld1pTw+1QJqXklfB1UgtunYn5vKmZLYDEDThWx4ddyYnovJT66kGfPbTzoZaPS0UXYJhXw0c3CoU+5dFxm4lObLJwGG+jWRubszWS2D9RQZ0Ai3v4z8BMs2sCm4NyJaMED0fzzJorCDyHEdi1m7v1iHLaU8Hrtavxc16D+VYr832pGvSzB2qiE6RuKuT2gmEG9iyg6upRyHoU83W3j0lMryz4uZKTwziufzYw5kUuo8HeSsyg/TbDNZMGYgmkeqLSs8Fazwi6BEf1VuGgVRFSMZnHNabwfPonRi1YxOmINT8uvJdB5LZW7rOVxzBpG/7eSds+KWTO5mI95RUg+y8gQ2u4318ZsDyujhizA8bXwvANmovvlcm6fiVHORrKWGygWTHhGdMheDjqCZqiJ6xvPqiMzeVyswHooiofqcE4Hr+Vl6FrKRKylgvda6kxew++cElaIuR/YXEThrWU0u2yjcRkb1f73OzfqAuJzLHRbaKZM/1wsgomscUYO/WegjODsnBN6dq/RsttTzYj3c3jTSEW1HCXL3daSvGsNXTatpqLQ34Y/RVgrFlE2rZBTA8R93llMwc4Cjs63UC7bzOBzuRgsImNGGxmVn8Z/U0We15WYmaeji2CKe3aJXA6fTfTVVczrV8IBu2J2uxRxZM4yLtlsdE+08vPVfNy2WVDuN5MXmUf7TyYePTJy6WoGTS6Kfe8qvNMvlXUuGm58T2R4dhHuLVcwQHhih4tW7BUL8SkUfvyvGbuLeSw9ZqJ5KxN/MrMo08LAW5ERDv+JDrXYSJONRiqfN9L4mZFhVU30G2Vi/shszryaR4NAM5bNZqruNtPyWRbbBgjuyjWyaofwHuHp3wQ/b51iIr5nNg+n5KH4Jx9fpZlx283svGFmZVkLRU0ttK6YxuEFGSw1ZMEgIzfTjVTYZmTrSyNOviaevzRRbmMOFz7MY1ZDM73UZhYcNXNe/P9LulsYmWThRaUFHP65iLOC86RSAz92ZGLZlYVjPyNBaSJb9hnZ0dJE/wUiH4cLnlQJ5qqQT/X2Zh6uMDOpimCCEAtV9lt4sKKATrUW07eTlZqHrCw+KbJB8MlKwSl3Vhmo/iaTm9+y6ORh5GimkZqPjXiKuYTuFUwdlE3Ar2zGbs7j/LV8Gl4008/fgtc5C80mFvCn70J0dxejzrKy8pgV5U8rdd5bCS0r87CLzLVimQm/0rhyL5MzG7Jo9bcRm2zk9H+iD44xcWyjiTjXbE7sy+bVgRy6Fc7j6DYzn9Ms+FYtIG1VARsES1ztYMVdnD3ojZWdIq/LlrPRt6aNZ68lfou+fGa4TB13A//FprPnbgYbNJmMfZfJ7OlZ3Ktv5P4RI5Onmrj9zMRQwXZOF7IZH5fLj8x8+ojnGVumgKuGAsIvLeD1w8UEPbJysoPI1XY2zH/ZSG9sY0ArG2mjbXS+LxH+VaJpXcFMW0RP3SY0VpyG3jUda0A6S1zSKZmUjqVPBo0vZvJEY+R8pInur0x0ic4m4XY2m6fnkrMrnxqJFr41KqDiugIK9y3kQozI7M42Povv01Ds26D2//93gtPEOZ5csaJ9KOH/R6LzeJlV9Qy47zYQ8NjA6+sG/HcaiJtvoHyhYNLzBn5vFHNfLHZI6HDrLSNdRSca20F0jNXZFF7NoU5+Pq/GWsgWfPlSU8CwMguZ+2Ex7d5ZaYwNeYyN66Ns1CprY/AFK8eKrZS5IrHysUSIuNvUReJuRd9tP9nANl8DMc0NVP4h3hcdS99IdEV/A5sSDDRdLDj5noF2ZTLo65uFdE7054UmdgzM5snLbBSiH1mfmPGda2Go0FWSyIqR1gWc8VpM+EihKfG9P2+x8kv46EvfxfybWcDdmxJK8dr5Q/QwX5mkEhn/86I3/CPYO1lmoLtMsfANWyeZ+kNknk+TWZIhs0J8fVwlA9v9DPTeY0BpzGC+0GSbQaIbi15Zbok4TwvRY7qYMW80c+qb2G1fC+ffW/A4U0APcUfeZRdzatFCTJEi08T9nf5hZvdtidmvJMr/JdNWfK+7KTKzRJ9ZtEW8J7xW8ZeerpdSoZKeR4JXZ42V+JMvcfaMxLoGMntDZNqskXFsbaCl0NLyPVlcqmDCrsiEp+iHn65n4xqVSw9THivz5nFWaOem2JN7rsIrRC/oJXYlQ3jya3cLT/aaididz8C3EgHvJBZWkknsJVPXT/TexuJsOXpUG5Jpm6Vj83ctb1dp+b5D9F3Ry8c813GhXTLjS1MIaKAn7YHIiVkSV4Tmxq6T2XbJQBVtFuuFl/mEiV6XLjqS8P8doud5bxH++NNE1/RslKNy+DI1D5s2n5/C2wLMZtqdmIf+fC633ksElxf+0Eqmh6PMqDei44n5lHHTMfSShr21NczWqanXRc2DtmqmDFKzZbaaxQfU7Gur4cAJDRWnaTk9RMfLxSncMUikzJM5edjAwVNZ9PgkvNZFdB3E/ESO9JyRxUkyqb4zk1/CCwbam7i6zcS8rGziz2ez86CJvgEm9tYyUSSycUMTmd21ZNStZXRPJS7U1DPjpha3O2qqlCaS1DOBKyVzcUicLfQXS2qt2aS1nkNulzgaDU2gii4RXYiaN8009Kum5dqBJJwKhV8slek+Np1tIUYCRJbUFxlUzjuLt6ni3C9lHglt7vogoyg2MMI+A+2WLG5/EN7xS/iyyKB5kpHqghmCkXnaVnRl4T+KLxKm6hJrx+rQLFGTrknguxSL20sVT5YqmVJGyZC3Ct7aiT8dlLxRKImKUYk+FMOuBzFUqxRHh4qCnz015B9MJuyeuOffMvblsni90sjfOiPLD6bR7ILM+HoS/11MpnV8Mj1FHy87WKKt6I3dRR/uMzOTAZ2yRBfM5HVCBkuEL22LMvBT9PqTYieeVZSZWiph75uCrrKG6CvxtL8Xwy9Xpegx0azMiGLs53DG54Zh6BRGSeJU/laGkxQTydlGChYqldxxVnFoRwynGyaKvdCwqCSVPWLPj/ZK41ttI2VFhl0MN7DKQyZvYhIHX2sY1FqD0U78288aGsUmUc6g55DQyr5AA6q+BlZeEV6VLbO4jOCwYBkXce/N/hXnPKNnvFlLyfcEpq+PwUWwWJEiipisKSzpG8LkBsH81yEYuz3BxG8PZmXzEIz3Q4jeGIrdlHAKldHsQon2UwyTnyZS/pno/VkSN98JbeVlYjiSCZ9kgpdLdG2lY4VPIg1ezWSe5wwcns9GWZrAxhgNf4YkY1ZKlBUMYz9IZk9NmfwnEu/FmV84yPz4JhGdLCElpzCuqoYyjrPJfKEg0xqJs2Bmh7wg7O8GUPbCeLSufjye5YclbjwbBwaQ/DBI3EEwP1JDGJoRSu2bkRTrlPSbH8uvGhpK01NIGSvyTfCHqkoa/2hlTh9OpcIuDYrms4T2lOxrpuRkLSW3A1V0bjabCrMTBT9q6XYtlW4bJFpcl/A9LXxI5Eab5WkoMmXs6gk/Fu8N2qEnZrCOwpJEIvNUyC+jyAkJJe5VIBtK/LgU6UP/lt4sfeeFa31v0iK8MXf1YWq+L/0cA9hQO5juZUOISwzFwSS6y1kVVZMSqS8+c5OdLHqJTNw9mc7CZ5xv61C7qZlZPYY6j6M5PHwq2vaTkVpH8ERS0LduDEcS4jgh9mCXLYWrzhKLLRLJayU0BQbOzRS9roJMgLhDy+MUalXQcvvPXH7eV/CscxgVTwXRb6U/H8Z4k93ei9iKnrw46c4/zUfyLMCToRu96LjCmxF6H25VGE9XVRAnXUJoWhrGrjYqtvSJo3UfHX0uSMwJlfk4RebSGqGNBVp+NounzwEl1QrC8G4fwpywYJpsDhasNwl1uSiGblDinTiHv4Q/PW6ewtzaElaRLxvtJY6cEozXXSZTZHZSJ6G/VkksaK7hyq/pLEiPpkNeCOXeBFCuno/oJJ4UjR9JTNogFh9xQXPVhRPdXbE4DSamdCRBR714d86b9rf8uDY9mAUfQkmvoSKw51wK5unQ75Ho5irzU/jS5p+pXOyjIenddOpOVtCreyhLdgbhu9yf8ufH87xMELfnhjBgZAT93ZV87D+H09fUvGiRwt1leqyX9TQT2jOLmStFhlYeoefvj1oiyqvpf1VFkjGCZ9+DWBY/jtNNvfjiPJJJ/q4k/OPMvuNOos/350Wnvkx5359fPVxYGj+CH+FeTDjiw897QZRcm8i7uyreBiVyPSKZn0KfU8U+Td8tcfumjslrE/mVr2JKYCThB4Ip/9OfWnu88RroTcJ/PlyuFkDJm2B2vJlGnf/1pr/imNhXg8/bZP6sSKXklJ7IZjJBYu6WBKH17BTW1dbSa1k8w24rCbo8hXZ3Azl1xZuPBg8UD12RI5x55eiEqmF/7oY7knTaAY9BjjgOH8gvlSuxEz3Rp43Fr24IYZHT2HgzhuoPtCT+1NOokUxpGZlqN/X0c9ZScccchlYRmnk8kVazg2he6kO7OC+CN3jS4bEn6x97M+fwBJ6PCMHyM5IvtWLoujeByjc0DG2VTKUXqfQWGX3pnETfYRINpydhJ3bDZ9yc/8uRiptCCYoMIGunFxUHudHyg7Ngx4H89bsPPSc5kj/DAaWTA+7ZDgQ3HMCoJS5UHTSSyAt+mMtO5ECWgmuBcbT8rcN0SeJF1//9vE6wZVwKCZKaDgNjuPE0kriaIUIzE1h604uIyR4clYZxZMQItvfwJDvKhzBFIJOKJrIuR8G9c7FktlBT4ZzYmVapNBe5uO6jxIbtEnurCMYI17F6q1ow1ixGlyo4UTGUW/X82fPbk4xyQzns58y3E/0Y3dKRmfMdaHzDni1tHJh2zoEQ94Gin7jQ5rgawzcdFQXD7BYM3NJJIlB87tUacVzXKllabRIf5gWx/fFocm960mvVMCb7uvBmkgvHmw/DavOkzHZfXjsHM7ZhBOU0Kh73TsAtSkM15xTsFurp8UBivlViy2E9H39qCfdT02TKdCq1VRA3L4Q2Tfz4UeDJHGfo19GZIW96c7ObA0sf2tPDbM/HY/ZUfeRIrtDD1s/JONfXYlg6m6abFJyPCGXIxUDudfTh6SoPSv92ZWGYM3btnEl56cxUxQgUjbwZMDuA68dCafuvgrXW2f/X5Utf6ij93+/7jpdocEt4uixmEKbHvkRLfBvBZ1dieHEqGv8pIXxYMo7iQk9W/j0UW3vx+VN6Mi/cno2V7XnQ0IH9FRwYWVZLDa2GbhkxrHoTTdkdodzwCqBWnDfXX42g2gtnet8YyKYJA7ga4kRYK1fO9vTkbFk/bviGsPKkyOPVMdTMTOT9Ww0f/0vhWmuJ1nckHouz7Zqq57lg206t1Jgex7D6cjQ7U0LIrzieNbc9sV84nNbTnUnM7M2tOg4kDrbH8ZE9Hec4ovJTMvdgNMMXhnC/7hiu/u3FpO+uDDU40XxNH9p6dufuf/2o7++M6pIbOV6jGBUXTLh9BBnfVXRdkcDx6hq2XU9iW1WJtyKDqj+TGGKTmCHutVx9HV191GSen45fFwX5r0OIbzSBIcKjppa6kbrFmZs5/VFXdiTukD1tLjvQzTKQ35MC6HbIm++R7mhbueD3oS8FDR058cKBvM69mL7ZiUNvh1HG14ey1YIJ0Iezb5uKB6fjSdyuJnJ1EmcGib3oJvhBdCe7HRL3xZ4ErtLRdpMa55RZvLimwHIhFI9OgbTy8qbB3ZE03u/CykFOdGnah14HHFiZ2Z2/FjvjXzCYezGejLs0iP1NB9DhnQP32jkQ5ONAhWk9iFvpRPk/w7jZyIf/LgfxMiacK/tUDL0Xj/NYDXGhKfSZK/FZKfNPNZnjZyWmeUosH5zMnPEaKlSby0KjEuXBqVRNDSL1pA+evT3xPTqYyNnOTI8diHFXH5Z+649DOVfi73jQ/7k3G6/2Z3aqI5nb7ekSYc+hI/aM+9mDY9WdeTjGjYxoH960C2bw1mk8KBtDsmsibcdqKQ7Qc7uKTBd3A053jGxoLnNO7GNxikTFSan8O0zLB30CL1ermCt4qYPIgCXTx/MlyYvenu7ULnKhl8qZ0UOcKTrgzPz1rrx6IHzgjQ8bQoIZ/92BAZUdKHuoC7uOdsX+nT12Hfsyyd2F1yEejNaPZsMmoSPx2WNmxzDkpPCz+TrW5UqcSJJ5nJdGN9Gf37WQcRN9U7FLsOpFPTd0OsoK/u+UOhP5pAKvTpOYVC2IqGc+HMzzZKD3CNZ/cGHwUhcKPrlw2DSCvh+9kNLHcvBiEI1rhpLzMpLK/zkQ2sCBjY+7kjy6K9cGdEFn7czSzvb4D3Tkk2Ygy94NIvS7J739/HBRhtDzeTSmYdOZsUdDudXJ3BIM/Udwh+O9DP5eZyRdsFg74Re50yRWOaTgelxDclQ890erOKGP5GOlEIbvm0C/nd582uJJZ8EgAetHMNTqRvNRnmyM9+b4KT+OZAZx9lAwdduGUqQOZuGRAAZU9aHjLC9OubrhkulCNw8n/Af04cpXBz5MsWfP6q7EbunMir2dGBncGafdXenX24Hv7/ui3O2M3MqdIYHe3M4IwNc3FLPoS827zmZUrJYzB1MJHi8TpTPwJjKLBVYjTSbKnBD9UC1ycblVTyw6OpeoybXEsruV4ODu4ZiED2zJFrts86HCPS8OT/Ni+Gzx52vBHwE+nJkWwO3VQeyqHoxtUDD9KgXzzMufqEkik5d78mTfEJZediZcO4CyCkfqnbOn0LcruarO/FfQCVK78NPOHp+lDvwY0pe4rs74GoZxobwXRidf/n0QxPX2UzmxUsnRuvEsEBlySXjQN1nm4G0D405m8T5L9GA/A1fSZSq3FD1ivkSluqmc6a/FXvhpszUxhCxTMPdjGBtOBFPnUSDOa8ZzddZotmz1QRM1mrXeE/AUWTfXLph/GgYTdCgIZYcgGi0eh/duL/JHeWAtdSW5vzPuewYw8O/eTO3WjfWhjqT0duR7giMJZbpRY31vmp8fwLHjzpR/MIymOk98Qn1wDgqk5sQQnnlGsWOBiluGRP7M0bFPMNoysQvFdw2YxbMYvI1ccTAyoTCTW+kGmoyR8W4o4ydyykNKZusODetnJXBvdAxxVcVMTkfw18hQbm8L5o44t+fnIEa0CaaWQWhKaLHSdtEpuoRS7pX42qIgpNkTGFNB8NMST7add+NOTzBmu+AS70ydm058iHRicLIT/HHC9seZc4GuXOwwBOmAO9d6elFzjA9S2QDaJovvsTiMo78VuHSexfrXIte7JrNHaGm/v8ymWgbB95mUFT169INMUrRZ3PqaQSd/Ax83yxQJz87tLDFem0Qjs4b71xMYkDaDDc+UvO2poOrYCJalTmbCZeHdp0P5WWYKt9ZMQ1M9CvcfkaxYPY3re0Kp3DiYBrMCmLp1LH+WeDNzgBcb6njS0TCSX/XccTW4kVvNnQcVPFhc6kk7dy8CD3kxZKs3bVeO5WO5QDI9hMZTJ/G9hYLYUyoCtidQ96yGVq6pVD8oIQuWPhstc6a7gTOjDXR1NlB4MYup9zIx69OZVcEg/E3GS7BxmjaZzvZaphWpKTkbx0rLDHIsKurEiW75R0H9Rwo231MItlXQ+6yCNL2CJ++jsR6OIsoWTrNuoUSMCubYzkD+TvUn8Z0vsxaMofm1UfR55MOVAz68W+XDt41Ct/1H0//IOJT9A9i3JYiNT4NJj5hM4q1obogetr1eHNJRNS/Ttbz8kspdo+hRjySqik5zXyH6n+hlHWJk4ddGkr5kUTszi24P0tHUN5CSKzK+RGJNbAqzP2lJE9z1ZYAGvbvIlo9zUbvPpk5wLNFNYwmJjOXOk1hGvZqFJDj+VoCKeNGjt+2Kpufhadw5FIqL4KjZCcHs/RpEyNRgJgpf+SH0+NefQL60DWLmySD8pgUzoFEINXuGws5w0rzEjHqKLl1pLl0y1DwVXf3rDB2XxL3UWK3nmZ1EQkeJtTkSc0XOvhqlpyDbyKZ4IyEbs5jhl8agnzIHbDKplWS+NtQz47mObXe1vBqhpd4FDRHTNFxy0rBU9J2Of2kwnhbzmqhmxOlEsrYl0ObtHBTuMUQUKrmcocBxcDSnsyNQ+IbheH0yQ1eHkl8ulAt3QzhSPhR1/1AqPAzFuiCcV7OjeSI8+MgOleiQcxkknqHFaQ31xDw/NUwWs0xm/+IkPtVPpnFUEsU9knhXXscdNy2j9huZc8jIYo2RIa2yGPRY+ENNA9IVGetCGaPgYZfteuJGp3JiaQqnDqRwZVgq75+nEtJCdM5NqaxXpnLHMZl/j2nJtGnwsqmxfIxn85KZRP2jYtgXJZdmKll7QMHMFdHU8o4ivWEU+z5FUVIUxcrsaALfKKh5REnp/Bi+3oxnlUVN38Ma1L11+HdJ4shYHUu3CH0MFNxcScujAg2OrhrCrGKGXmqW3TbySLxuHzCyKsOItCoLn2oZzMo1sHCUgWq9DTx/LTNirfBAg8y1BJmnwscrFMp03y3jf0Z0/kMyv/1k/h0iMWZ6Mm6yllmbNPy/ks46run1/cN257G7W7AbgcvCIGylhgGSA0UEhW0gsM+IBQIbCmyzAFGw6xjY3diNcezuPP6e8/39sdcQ2D5P3M/7vi5ho9Z2BZctggXLwuk6IYzlgg0re4q17hJKjfGhPHkgJ2OAnC+f5CSPDaX5swW0mh1DnDgT7bKVRD5QsWVjHNOnxlFXnNnkA0quOyrJm6/gy7MYZtrHsL3vEoYej+DWSx0acXtdQ8/dwXq6T9WT+UdHjZY6pqenUrcgiZomDX9N07DRTsPh8RrKAjRoxTw3bdGwZr3IDVfRe79IJIm5fa4hYXQQvnEoltP+Khw2KOn8XcHpshgunlzCjSeRpNZbRK7HInrOj+Bo3YXcTV+M97BowYYKBtRRUk2vZGq08MPQWG5mxyL77/cufZScz1KgSIimRngkrhcW8cY1nPnWUKoukDNzkh7zAT0P6huY3tRAv0t6vib///8Zdzitw3ebls3bU7ngm8pUUXfHT2nZ5aDj3H+vif2kJTE6lXJ1kliJhg9lIhdTJa6dVVM6QvCFORZFsYrZfVTsP6TEKlcS20+JsY2SffNFzfQROT9OyZRkJUf+e92WRslR8b0F4jwazqlw7q0ivVTsSWcln/2jGfBI5MrSMD4/CsVXKydb5OVY5xA++KVhPb2M4ovpLF+5jDHxBur/o2f6CT0XH+sZK+Z3f60eY7aeM+v0pO7U8+8OPdpCPfWS9Fwbr+dViY78M6nkPNaw1FFD5CPBo4kSXb+rubMqkZab48l3jqNQF4tNl1jutIwlXazvYttYpKsqWtaPpVmJCquHirnTVXxvryJH1OSWkUq+5iiRWRU8KVvM6rbh3EoM5ZmNnK1DQ6j7IJgBscHsaGUk92EmN29n4v4+k3I7Mgh+baB8bwNX5QY8Agx0ErfqMgM9phjYP9XAvUkGGo4wUK+LgaK6BlLO6rGfomeNVYfd01QcHZPY5K9heQUNsVslXuZILJBJ1PgssnGBWvQ+4eLH1Gz6nshA50TsDiawJCAe66RYUk4rBWMreWxQcGiEgr0RCj5MjWb193BaijwvyQ9hozoY9xlBpLYIZK/FSNQmI6+2GXlx3Mi0OCPHIzPpHJ5Ol74Z3G2Syfoxmax6k0HIvQze3s9gzPkM7sdnsCAtnZM9l+FqMjD5LwO7i/WMFnVpEI7y/ZiWDx1TOHxKQ4siDU39NPx6KnrVaonGgvlub5GI7C/x/YWavgo1b9YlirqL43WhEqd8hWCZGP7tEcPTpzHCu6LYvjWUnL0hWIqDaJPkj22hDzWCvAVLmkgVtzqNTUR2MVHQwMTVdiYsI0z/+zlmpS0m1mtNNEoycSnFRD21CcdAE2+Gmvj3vpHxlzKx1E/HnCjGX9NAxyN6uq3QE6bSU2Wynhs/dTRYoBV5q2HQd4kxGyRa1NSgV0pkNpJoVqTmfjU1P+XxXOmlQrdRwazwGF78WMIExRJqdwinxi459q+C0Pefx+exPrj09cZTMOm27iZ+JZtoUT4LbWIWD2OySBuTRaJ9Ftc7ZXHEKYuuHbM41SaLhe2yiKmVxeqvJl7fNVG80cRMuYkftU1MamTke510siMM/BR1176nAV0LA2ef6nEWObd0vZZKmzXUWSfxdpiGIIOEJPpO9Vli7WskMsU2gQGusVz6qOBK7xhGrlyEtnM4h31C8TaEMGpnALt9fdg9xJsOYV50rOHFN48shvTN4eiXXF7Ym6lYzsy+Obk4ts6hy6Rs6tsux+bucmR9VtCvyQqm3lyO880sPvpkkfpY7IXGhKqzicJzRjIMRsxDjPyYIepMn45WnBXjBD3HM3XM6prK3j+ip1yROO4kUZqt5nr1BFr3imV7mQpFbRXHRJ0fsolmR9h8ystDaShY1jEjmMhDfow7482SoV5M6e7J8QdmnleycHSQhUWTLIyVWegz3UJnJwvHBlroOMbCn14WFjax4CxuaS/MLOxj5l3/HBYlLcctP4t6o7J4+sLEgmwT+6ab6L7PiFKWgZ+Lgaheenq/0XI7U8O1IRJeLqIvnIql1RslP2ooSdMreD5ZwZs+USz5Mp/bD0J531VOHU0wORkBwhd8uHDYi8lbPTkX6cGvdhY+hFqY/dHC8AAroVYraTorHXysPBxl5cgwKzntrXSsaeX+NQtZJRbubrXw7yILjLCws5mFzQPMzD+4gtFBWeQdN/FxuInSSUbu9kzn1xmRp5t0TPisoa7Iy4Hv4hl1QonHkRiWBiym+sxIbDIWMXZqGG6tQ/lcX873fcH8eBbAQ6sPFTp707vMkyuJHmzrsQbbzDV4Ja+l+eu1xB5YS9qitbw/swa94xrszas50HQ1L11WIbttJTDMSm4/Kz1bWtnXwsqG8xamK8zkHs5GWpBFlUwTHc8bebopgxNDDHBHR1DXJJq3lTjqlMDa74JNHsbwYMsCvBzCqG8IpWKmnKhrIRReDYaJgZzLnE3VMG/+bubFAuHlTvfdGf9xLb+VebQryWNGWR7Jn/JoXC+fxzb5bByfT7tJ+fywyye0Qj6yiXn0KVxD6bKVfDVb6TzZyr89rTzobeH5jlySspbT460YZyMTtqIGPjwUPThQR22Rd3dGiB50IYHtHURfKa/gWVg4fQTTRDaRY/w3WORcEHaDA/DxnsvjCjKWp3lRssIT1xoeuF7JI0SMy7l9Pm1n51MnIx/ng/n4v87nwvt82t/L55/N+eyYlc+oPXm0V63B76yVRn2tVP9m4eBcC7MmmTkclk3R0Cw2iCz035dO0ik9xT5aLgh+OdtL4tWNeBp/VXLlcgzHt4fj1kcw5PFgBg8PJN7Zl24dfDhsJ6PyRS+un/fk/jkPytfJx1uMqWWFAsK3FtD/3wK0Duu4W1LAwAkFXHmRT6kpn+U/8kgwr+HEciudXlg4Kc7ceWOuqMnlHH1novp1I40np5N+X4/vUS0EalAGSERHJtLroorP9xVUEEx4KTKMd3NCOFMayMiJs3lUX8Ye4fb6VZ7MOOaJdrYnhz/kc6vxem5TRL0VRWybWcSHlhsYeb1A1KL4Wng+x9bkoT+wisl/LDg5W1BPzmX52iymlIgsTRB1dimNS5sEdwzXsWmfhiNJgiP6CCfZF8vKnkomiR56PD+M6VlyEl4HETjFl4sXvIkf5MX895786eTJy5IiDo4uRje2mILvRXxtXcTnpwU8Wi32q1I+9hFr2TjCiq24vunvXG7FZvEjVeTIKCOLNqXRYaWeA310zK6QRBW1YEtfNa+j4ngwVsmFqjE471+A5kQI/RYH8lwp45qXNycnePEgpZjaC4pp/76IkovrWdipgMnkc3t2HtNarOJbooXac83ULMtiTI6JxxuNHJQt46HgKdVqwcPLktGukCh3UE1NQzzLOyi5K/pv+QOLqBwhR1sjiAnTfWiQIHqWfzE1lxdxcVABtyNF/V3Ow/PbGpHRFuJFvo6dkk3BdhP1LxiZI0vn5S09p/7SM6uflvFtNLTsITFnopov11XEDlGwac5i+gbL8RO5Iq8ayBlRW9Hi7NnNXYvtIStnvcVZ88jFvlkWpU1NhBVn4CR63GovPd86CG6/r+FpmsSnVWoCWsWT01T4Sm405qIwXh0NwTnCSn2dhW+rzBh7Z/FSsMLPhpmUtDFQ1V1PLcHJrwWbhDsI749TY50YT/fXClrKYzj8ZzGN3U2cPGIkeH4a59L0uJh1LNcncXmehGWbmsO5wkXf6DgvHEJpp6fFfj3hGGh+W8tuMb4JU3WsjNThny3875KOFt8FT4g+EWUV1/Yz8GVgBsm+RiqL9bpYauRbYBIlPbTM+6Zl4BQdCyUdxmIdcy/qyPiho9RWT6xgYT6nMV6XiW+kEfedRg7cMnKvhQmdYKBwF4keIRJ+XhpcJqXyyapltKirbOHTFQrEcwmP29NaT8cIPYWCE7zqpuNwIRPbJUb27TLS9bk4m4Ir0maa0L8xEVBZYqStyLNDEl+EGzl+TCFutpZxb7V8R0dUjo5rYl7T54h9viaY47/XxZxcxtSFmYQtNFL61Ii2xf8z2X7BL+dvL2dOSzO3TWbqPxFr/lvNfNEvH76S+C3287U1mdBdKaQuSiWxjZY/jXVM+0eHIlJP+nc9smQDC4rSqBSbgRRsZHNLE6cjTCIzTPQfsxzrkFwK5WaabjPT9bKZDqVqbv2jZsFPNc7eElPuSqxfpKHdcw3VJyWhyElivE0yDS0pvE4Wc3ql44Q4i54dDPTeYKDVkmW8MGWysquJst0mLg/Kom/GCiZfymXkMjNe5800eWnmfVULD3ep2XBJLXJNzYcmEq8Ft185KjFqgob6ORoKRLYcPq0h8ZoG9xeCKV8k8XlJKsN1Om5Y9LztYeD2AQOjjqUzaK+RkeJ6XQUPVshZTpBPLttWmOn02kzSLzPfqlj4HWKh0k0Ldf77GfEpNeW+qBnfWqKVuO6WwxKN6mt43164USsNMzpp+Cyy/7/XiDQ7oyGvVRKNd6awW2RenziRPc0MbD5jYP6xDKb2N7Hlmwk/YxZF17IZGGoWe2yme20LUxtZCBZ8ERdgQd/Hws9CNd/E9Xc+UDPhh5pp7SSaiPo7WihhKpJoLXizyULhMPESu3ZIPK2oEW6kIUe4QckzDQuvJLGuo5Y+zfTcFPv75piBiZ0zsU4zcfuP4NttWTgdz+FUnpmyWmKN2whOE9e9Z2Ohw39r/tNM3GY15q1qrgovev5ITROxDqdF1gSPk4gSnpFzXQ1ZamqnizUSHjV3qkRqssQqsTe3O2j4d4XIgKsaVo9Lwtpcy1/99PT5rOfsJQO+MzMZL1j12D4TQ1yzaOqRzaf6ZsGuZqyNLbQXYyh8ZabqMTOnppvZL8byeL+ayWIsQ++q6fJVTYnYmxUNRT9pmkhi/QRarIun9Gs8PTslEmevJlA8JrySxMrxIofXSIxvosEaq2F/vSSGR2pp1kdPWZnw3s0Gpm3IwEdnpFDk4Y10E86TsnjQIJtj13J5E2Hmzjwznt9z8ZuczapcEyNL1Gw7oObtaTVHhONfvqNmc65a+F4CB8/HcW1DLMGhwh3nxnI+PBafq7FsWrOUyJAEbhxN5HeyGs0bsb7OEpUOSlQYLTJgRRJ7b2lZ2lbPI9E3PcYYeOuZhveQDHiQyZNiI4cFa75tnMUxaTmZviv4ciOLVk8F+4vPN25i4swRUatiX8qJNfpyUU2pyPCg8wkcj45l7i6V4DEVT/4oeXpVePgNJV1tVbhuUhE0IBZ/4fR3TsbTzzuRTi5qKos93Zgq0dtGw4AZyfjU0xFTR4/tfD2rc/WsOqdnT3cDs8X67Vy8DO2RDIIk4bxeJpJ1osZCTPzz2ogmV6xrXYn6n9TkiTr6Jc7xnnVq2vVNZOaaWH68VDKjqxLH5QqG9lHQ7lcM4yoqqD5OgWyHgmqtlUQnKBnaSsVQ0eNmHojF8FcCqWJuUoREWTsNxqEp9Jqho85XnTjvesp1Fv3gvY5zb3Vc76rHkqhnUF8D6/8xcHdQhlhHI5lXMvnQIZ1DE/VkfJDY7y7mKhzurThve0TeDLmeyL//xNJ2q5IHQxX0KonmbOMl/N0titnjIrl5NlJ4z2K2rF7CpDPR7J0XQ6PhCmp+VjB6sZIq+5U0yl1K1Xy1cB2J6UEaHrxIZapSh+MOHc8a6ajsl8zQAg1bt2r467eGqhtS2PVYy8kxerYOM/As0IDjQeHMQ8WaV9bjbqcha6vE5TYSfStKxIt17OAbT0iRkumnY6haZzHWcQtw+BFKhVahBO+Q02mrnIKbcjJ7hzLjSSibPs7H++9Itk6KpvB3DNmvFKTmKOnWIoG/f6lRip5Uzy6Zo1+1uDbXsaRxCk+En/+MltjrJc5cCzX1KogzdUkisHoS2b9TuWDSseW24Lw9OoK36PgQpGPN31oq/JNMdLH43uES5Z+Kx71MpOoXFas/x/CtcxQPyodReZGc1OUhdL4dTMzoYJy7BTO2bzB3soLp1zqEwdPkpNcL5fSJUHrtXMDOD0uYOlpBufkqZt9KZI/Yt9ahGobW0FJRrsVLqRHMK3GsNIE9r1XEy1S0369i381Y0nok8rdw9jP3NLyMS6F8dcHJ/lqenkml8y4tQ00pyPZKjO0nUfu/9zu7GY+iuZJXpxeTezSUjS9CqB4YTPnGAVy+Npv5F2Q0F9xou1vGlak+fND7MPvzbLJrBRIgGPuOVsztUCgt+y7m7B4FCdPiyD+v5vc5kUdjU3BsmsrzzxINGkic3h1L/WHiXKqWsHt2FDn20UwtU3DOMZZRMxMpnyVxsq+G2Mka/n4puMFRjHGRlsNDkgnYJXGiuWCKqWp6pMRyOj6GsWfC8D0bwuadQdzbOwfvy95ciPUiJdGTAzGeJDUUXtzXi8/XvWhe6s2TgzLKG314GOfP1awQOgmX7pceTd9HSkYkJjJOrPNDg4Y5gtVmZEv8ShKZLM5j/wNL8HseSt3Pcp46hvL7chjTWEztmwoiGor1Ezl52UnCrbvEX2KMAaJ3FD1MpUSrof8SCee3Yp3LJzLkgzjj9ou55C+n750g3u+excH7XrS+7kHVt9MosrjBSDeO9Hfj4Gw3WmydyOXgGdRP86Sb1RvHUBndVvvhWEuOrvYCdiUpsO8RR5E4zwNKJIJET7IZKc737gS+JSn5eWI+NabKuVESSMg8f3odC+LtTOGSeeHEZMXQWB/Lz02JbDuupv0rNX1qSTBPx+7KWmLGaWgyVmJ4juhJyqW0vK5APnwBTx4EE/B8LqdrevNQ487+jm50/uPCrJ4uOJx25l2JMx6DXBhV15Wrd1wZWODG7sszSfrjxdNEGbmqQJoKp11ycwnf3qqosUWNykuMPV3Ui8jja1di2V5dQZOrYm/2BBHSyIcmNWQk5cg4I/Pjc2kwu7+HMjViCUULVNR7nyBYQU2O6J3vdqspHKYjVZdKWR0Nso4SP38n0rZPLEkFMfx2C+WQIRDPp94c/eRBFzG2AbYuXGrgjDJoLPMrQ9ELB+76j2J3jfHs0rhQFuWKg70blaNmosr1pv/fs9m4Wax/3EIudYnlpsiLcT0lkgWLtg9Wo/ZSMepeFKfmyHE1zuFsnDePTZ7M/OJB2V0v5iiEH1cIIu6bHAflYo4MUHF2VwJr26upFi4eL1jw4nUte44nM1hwUJt/RV4VJ+DuqCL75WK2VpXje28um0Z78TVkKgtHu2BKnMAij1GMdrFnpno4q2OGc+3LcOx32VPOaRQPOjqzoqcrXXRuPD3lyY+rPqzrL6fD4flUSRC9W6YmQnDn9mdq7O7Gc2Sngp15YQQ/CsZ6SMbICE+44caCq67U0k1hbmdPnibL2Dg4kEnVQ1FnL6FigooHqgQu1VJTX/T+hVW1nF2sIU3s7dITaqKvLWX0CiVy1wiqdwhhbZkMrYsHV/uKceVNoEPqSBreH05AiR0jNg8h/3cvzuzthZNNX5bJh8EuB/yGTWDQXVceVfTgXPtZbBb5n7NtMSk940gVPWhqdYnCQFHH5WOZtSqaPi1DOdrBn6mdvWm7Yirby1zoVdmFvh1cuCDO2NUP7qyKknGgYRAtW4bRb1sMd8vF0mZVAp/s1OSuV1P1YzIfBRPX6CDyXbhe77px7H0rfHF9GOH6IH5leaMzTeP0NWfm/OXEuY/DGe5vR27DIdxY14vwZzbYGWy4cciGsdd7sXfXcF6kOvErxY1pb73YM8qf61vmM+ajkl2FCdi8FJwpuO+0QwLnRil53j8Cxb0Q2if6cHmBJ+v/dmWRozPOT8awZYYTLeo60+CDK8dyPHA94ANjQ/A3RhD/REHchjhuX0qkMEPkU6SGunMl8v9j7R5qzoTFcux5DBnXQpmW6c+EtV5EbnfD9fEEHno5kH3WjkZXB/L5mC3tH9sQFNuTrfbd0dzsQeQqW2om2/GuAxx740b3gT78tT+YFwMjaGoTS7hazUnBQyuXCcZaE8fPe9FUtIZy9ZL//363bHjRNAa/cWbvmDF8n22PYrw9fqaRzH44ge9/JnJkixcZV+fRt0ooTWyjGeSi4k1+AvMmCicTWesinC9ykMiLK8JfrIl0e6Ci4tBoSkU9DFzuy7LGXiw64YpnyXjaBtijFvWTad8L5wk2RFTvyZWbXZh7viMz9T3x/m5D66YSmsYSU9sIr/SK5d934TxylYt+O4sd9zzYesyVwtfjObrFnmsjhjPnmx0uhuHIMkZxrKYLTvVn8u8DGWNvBNPm4UI61laSX7YUryZqduwUNWQRXiP6Qu52NRM/iLMcrOJpxGJss+UEOs/h7QrRq0a60qLieA43s2fEI1H/cbb0qdSTY427UFKuK8oOXfneK+5/r+v0Sguj2odgvBx8SHKfQcxtkb0Vx3KldDi7fw7lo8dgit2G8fLecHovHEd2iegl3b2pdNmfnDphJOyLIdonltH3EqmyR41CuN8AjfD/+hLjVqt5EioYXrDodPcoPnnJyes4m4lBnpTr6ErzkPFUmGuP74ah/HC3xflGN+yV7TlRrRsvcm0IzPDl8U4ZZb6TifjiQl4EtLxtx5aqA6j1zha7Zv1xaGdHw4sjMLRwpccAT650mYP8vpyxbxZzt5YKBMMMF+MY3VDCukJieSOJPSvVbJ+dwJRGKja3jcJtupxFH2aRafZkkJ8rMY0moK7lQL0udjwvtGXByh40Ku1Ck4ltSFnjimOeC1KkA2UzhxJ7zZbwbra0WWrL8pjBbK3iQM0PzuwcPZOBW31o5SMn1m8RNQWrFE6P50u8mnUix5pdTOHjA4k6XSVebVSz+mwCtpNVVNoTxYF5cm7Nmc3jSl6cLnNllX4CE2Y4oFxox6bdvQgu68lsfQ8uf+lAv2PjuHrVnqKSPoy4ZEMdDxuR+zb0OdqfkbPs6TTImXk/pzFN6UOzYXI0L8Pp/kDBqVZx+IiztTdT8PGBVPE1DW0mSOw8J3hLkci5SypaxizhWamcr/vnsjLYi2273LgtMqKLoyOvbtnRrskgYlrYcsjfhkrdbEj41oe2S/vzY5Et2+f3QDaqB6MH23BU1R91qD1pPZ1ZN24aM8N88J4gaiEynI+zlDS5EsefFDWvBdv1G6UjpVkSiUqJCe/VIgfV4vlicdPHMONSKFcES3Ya4M2lSdP496azWNMxtNg+HC/9MHoG9+FehC2PpvWiVbQd49458Pc4W9Jn9uB8vY48N3ZjY3sbpC0DcSnnwPwiZyK3TqdNgg8b0+Rck0Vwoa2KhZUSKLmsplPbJDbX1aNpbUB/LJm5OyRC6gn2DBCevyqOpfcUFCybT/ldwXQ5KsPHx4NBNq78Flkx9bc9H+sPx+HaUHbfHkwPx2EEpdkzdN84XgrG8XjYg73O3ej4oA1rf7Wh483u7K5iy7RpQ6n21ZGrAS70i3dH+48P1cqHktZpMW7CBUa/TsTm4H8/P9Pi1EzPmQvCfz1T8NkpkSI8xyBqya9yAqseKxm1LYrt4YLZBvhx+28vwo9PQf3AmSZOTrSJsufWjuEotg6nVRN7nm10wE4pevtLN/o5eWH190ZVqw2VerWjVnQbZh9uzfYvndCu7knc/t4sv2hHgxNOzEx1JeO+Jx/z51KoFVzrILyuVhxvL6g5/q/gmMValguvPOcrHL2G8PbJEt8FGxw9k8jptrH0PxKDw8AwpvcJJm2fjFU1PLnr7oZXgjNWw1jSKjpyL8CBZn8cGLB/HJtfurDAMpVWbbxo2NSbIR29yR/ixbSjkzEWu9C8z3i26O3ZvseOm1P74Wa1YZZvN6o/bst7Qxu2FrdGObE16btbU+d2e3jRnYcOtgTvGYJU3YHU+s7cdphERH9vfj/zZ3rVMFHrCmz84vCrKVHBTYP7di0Hj+iw666nd+UUXETdfhR+kSm44WT7eK6EKdlmikItaup0uj82Bd6sD/Fg1zI3fMLFGMU6B9+dwLxIZyKmubBRsG2l/u54Dfcit8SL3hYv7lf1JMrDjc0DXBjbZiy9J9lT9esw+mzvxeVeNuR37M7S7PaUK9eG3Qda0+JOG37v6sw2rx4crGlL6uFBNFo7nFp5Y1nV1pXpa9xJWSwjb3ww00XmR7uJc1crHrdmoo/X1TBtkpYTBsHrr3TcMmn5UyWFDc8k7PpKxLxJ5Gn3WDRyBXNqL+T84RC8XvpxZrs3Nf09iZ81jeHN3XDLdOXKaldSeriRd2g6Q6p7cV44VPwSUU8OXvjedWf5OldM051J18GR3sM5X2Eoyj69cJhiwy7/nkTN7kFEpx6cvtMD9f6e3Bxqy5q1vdljGsKQl8MJ9HQifpgLS/On0eShF+v6zsW/huBP3SLYrOTe/gTGVhX9V3i5rk4qF19oiXLQ0aWhjqaOWn5EJGMSDFb9m5pjCYKRBqtIiYnh2ZowpuSGEDfWn7RIGc/eePHnrGDTrR40P+ZB4/eeRF71wjTJG3/BHVMHexMaL1ywvvh8h4k4b3RmxHYnyhXb0/G6HVu/DsV4bBDjCwbQ/U9/ikYM4H2zgTSZO5h/zw3jwsXhTOjsyLKycSya60J9wcIZ7b2oelPG3HrBnMwSvCJY51iIipFbEun+UU1IkETLEA0tRBZ99EnhXHkdl/tqmfFHw4TtEreeqPnLJZ4uN5TcOhdNJUsYKhs5GROCeK6Zw+8DMvq2kTG5oYz+gTJO/pLxKnc2G+bNo73Bj72TfHhZzZs56R64NZ5M1FoXRudPwKXEiRWtR5Lx04F9+Q6s1jpwaY0Dt+0dOWwexVsHJ9RLx7OqigvxKa40PTKN3R28qDJOxqM9ARwMknMyYBFN1QrBRbEYhCe+EGdldAuJLfGivk5KLHokXHepjsN9dYypIWrxtQbDcwkHsZc/J8RzoY4Kz/0xdF0VQYe5oVRoLYfiYLITA6n7OoBvrkFUXRzMDuF0LkeDcZoVjGpQEMtu+9HzmBiHwYtOBnesqimcb+JGQ+Ewp9e48GCWC79auNBqsuD5Aa7cWiZc84lgkxg3Cv2noKjngfy9F+mnZBQYAmhaTc7Mc/MpDYqhc2sl2smxfLBPIHVWIgrBfKeFcxX+93dq9qpZvzWWOpt1DEnRMaWDjvfChTX3NRz+JTGijsSguHixnypybJTkzI9ma+oi9hvCOD5J8O0dOX7X5LT6I2dZJ+GavUOJeyLHra8c07QQ6v0I4mvteVR7LuO9qEnXKV4see3BlIrurO4+g0fa6Wx1nMEXy0xGPZ1J5TEeXK7gxa163twVNXCKWUyLDCKwn5xKVefjUyGG5O0KjPFKbI6r+DQulg1LYvnRLY5Q81JcnwoGtYljdKVYMnfq6FekY2+ajhmOYm4zU+kZoUF+VkIpsl3fM4Fwwe4hI1Rci1GSOFvB2aXRNBm1hNc5S9jnHs30tdHYHo9m2pRoxgUvpjR8IX7nQlnkJOfHi2Di1wVgTZ5DHXcfMu7KGCqc/ZFchjRJxq7+MhoNlDFtgoy0FTLOFvpgqB/A8JYhOK6T0/rBAqYPiyGhVMGoPko2iFzI+6pEv01JoFbJDLWSO8uUSEuV9PJXcsxeyWSR5w3P6Lgn5jargY6Fd5LZZ69h5RmJ1U4Sfz9JxFgvnqeTYmmaKRyhv4qdXcR9lApJOKKhWixHhbf+eaHE2VNJ65sK/JopeBe+hJH3FjB7TSi/DwnG+EtOWrkQ/CoFYe7jT2SAL/03zqXzVj9c/vXlzw1/3hwOZk9NOdudQvlwIYJHM2I4Jp7vpo+SxUFKug1U0qqdkuXHFZR0jmFxVDT/VI6hcr0Y1i2OIX60guOXdWz5R8dTcWtxQMeJj1o6tkuhf4CGztWES18SfOUrYZqspmWzRA5sT+Bin0RiviUyUtRwqeD3iPLiXI5Ts+t1AjP3xeFiFfM7J7z7joJqD5dwtXI4hsZheC387/1w5YzMktN2ipwVbnLsFgjWzAjh8tQQ3l2WU5wVRgP7xYwoiKHqPgXnUVJ+nuhBXZW0nKlghyIG95pLKJy9ANmI+SQkzWd4bBh/Nw1jgehJGS913K6tF/ymZ3tVPTtX6pj2MxXNKw3RKg3lxV45fxRzEhzksVxieIFw7CMSs8oE83+R4JtE3fMSWSqJ5k/VLGyQyINLsSxVqBiWr6ThIQW1Ooi1vBjFywvh1LgQxruCMIZuD+PP5wUkTAyjkU0Y5StGoRwk9qODgn/EeQmsq+RDcyXZaxT4vI1h5JEoDPsX8qKHeOwnOYUn5OwQfnHkfQjm3SHcc9PTaY2e96v0+OfpKbTq2dpAj7qcjvgfKXwv05Acq8F3moZyThp6eWsItGpwKtUw5qGG4EINmyZreF5bg+yiRO9oCeNdNf2zEkhwj2VboIrhd5X0DFUy5ZdCeLOC+HEK7oxV8GuVgrETFTyboqBsnYLoEgUNTiq49ljBri8KFs5X0K4smuVdo5ggekfrLaEUxsmJqh6CvmIIrAnmW2gwLQcEc7/LMk5HL+PQTwPfvQ3s+VdPsVnPpfF6RjzR8bK9jqLpWrrsTCWzi5Ybu7T8NUxH5kIdn4J19Kqto+yfVNofT6Z3joYRXTW0vi9xSeyPdrea/e8SGPYrjinLY+lVPxY/i4pawo887FWsdlfxsJ2KkttKjico8RmtZHRFJR3EXHRifvXfR1Ph0iL8Fizg9PdQfFoJ19gcxK6G83C9PQ+Lah5nBb/4lvoyfoiRx12MZB3KZOHNdBRXDET3MlB0Sk/4RT2qUj2rXunRVjHQ6Lae9Zf1+Imv5RzU03KXngViL3vH6bGz0VNroo63vqncf6ah0QwNw36LOrRKTHeWKBF9TC68waVTIqMbJLBkZzzVxf1nD5GtnsKfJ6loZFXS4qWCRS0VKIdGU7Atgn6iHzReH8aXBDmvKgfRaqAvzYQ/rc4Qvn5VRsIqb8Zf8uL5FiNt9xuxO2zkeaqR8fWMIisy+LrWwDK9gQ17DIy/bmB6iYFOywy4HjOwVdyXRBn+9342m5zEvG2F54h9XLFDTyt3PdnHday31+I4L5mFxzW0FNmh6KQh8rY4S2ESTbpINKwk0VFwR1lrNXMPJAiWjMMwUEVSeSVjZILte0ewcUIo16eHsvVuKHZFISSM8Uf2bRbpj2UEnfYm6a5gw0VeHKjsxZqBJup0MmHX1sS5xiZ6vTXSNNaIBSNFfkb+XmIkupWRNkmZNOtspPwwI1G1xP75ZZJgymC2fTqJ1wwEi/k4fhPnapue8/P09GyqZ4rIkf0ROuQ3UqnwWJwhUW91QiWuif0xDxbuKxz0zuJEPnVZyoK1KmJdlFQUmYB5IT+GhdJ8g5wDPUJ5ahfCXNM8QgJ8WLjQm5MzBB/s8+R1nieP1nqyZaqJS5KJ5ydNvHhkwvODiWp3TChvmZDXyuL2NRNtTCZqupsYl2giTHx8SmuivNxE4wkm9tQ1MWaSEd+MDCZlpVFe7I/zdT1HRGZEHNfzcL2ezeP03HynRXdIwwrBUCGjJba3FplnoybvTDwHasXy6bWSCheVyKrG0DxvIRf+DiVkpJxJ3eU4BwZxOXcOjafKqBjtRc1pnoSnevDoozvrO+RyYFYO9i45XKiRS73EHKacyGbQ5SyyZ2bxsmsWk1pl0X9gFtUGZKEQH89/L+Z8VuxbsZirt4mWf4yYxL7FB2fS7kY6jt3SeKI0EO5gYG+RngOCix63TOXMT4m24yQ6W9W4J8TjsknFb5FblrQYaogsqr09igM3w7AEhOKtC+H9yGC2Dxa9crQPK1y8CUj3pEx499MRM9BdduX4GDP3rGZeXTMz67uZ73UsZDpaePTITMIdM3f8zVTLzuVmj1wu/M5hT2EO7WzFfdtsOn7LQvLNYkeVLO6KubwLMzGxponLa4x83J1J+Q7p/KxoIHContROOpxParAdIbGtSyIhdVXUFH3X70U0n2dF4TQ2nAUB80nOFRzXOITSa4H8iPJj5RwfBuzypt9XTwau8yA5aiavjBN54OPC3oEWGrpY6LrBwrmfFmZUtLLitYUPXy1cemPh3jkLPkUW2mVYeKiw0HO8heJaFmbfNONSx0zLjBxqtMjGfUMWq0pM1Ao0UXTLyMKnGUydZSBliR6bNTpKjiQR3VD0xYtLOZ0peCU3htaHF1KrTSj3fsuJK5azUGR951/+rPh37v/+/s6h5jIGhgov/eHBW7M7bjWmoXvrzKthFlYEWrl8dDXbtGtwc1lD24jV2A9dxeRqK/k3z4rkZ0Xez8rK+lbiKlgp+UfMab+Fg5IFpxEWJrw1M+J2LgUnxLpfNHG3uwnfckZ6dEjjyjk9hlIdb/YlIaslcapoKYatStYJF5CvX4j2ZwjGWnIevAuiydB5PLWdzcBMH671lbHhlRjvSk9OdvTA/fd0pnZ1o3+MM6rva9C0zuNQTB4uUh5yVR79dHmEJ+axbWAeQ5+vJct1LaUL1+BQuor9u620HWXF8ZeF/jstVJ5jYcxpM9mPs2kSnMXNeBOP4434LFlG1f9+x/GSFt91GlRdJZqVxqOpr+JQUwUb10SgEv00qGYIDWPnEb/Fh5PXZNT67s35816EP/Ek96EHQ34Lfp/pRqLJmYuf8jA9y8P8M48K7fPZ6pbPwPh8RqTms0jc7/fP50uffN4dzGPjjLWM/malTgcrqzZakNW30HhuLo3qrcBNyqLKJpFHM41cqb6MX2NELXRJYaHgol2/1IwNicfwQ4mlnYKLIyNIERzedGwQk9rPZtREGRMnelMWLHx+gSeNP3igL3WnTeEkRux2pv3vPJYNyyd8XD42S/Op+iSfwQ0L2NuygOmVCjCKf7fdm8+dwHwabMpDSl1NQm8rtlYLjfaY2Ru3gh3tstCNN+FcJZPjGw30ThV5nZSKYzsNU+tJLO6bgNsgFfnhCiq6LqbBFeFI8hDavZtH+DYZkxp707GaF/VG///796+oMJ1qjpPZ99qFOePzeTm5gPq919H+QSGlH9cTW209yirraOJRQNHTfPpL+RQeyyPDZzXJVawcdbNws3Muiz2zaBRsIntSJibJQLeFeqRvqZyaomGPnWAvwSlRxSq6nFKws300XbeE0e1ZCEM3BjLSzQebvt70feHJRq1w6v9+7mecQvXNLmQ0c8FyeQMX3xXxsWcxqnbF/HlURPaCDaRuKGDo8XwujcmnSuc8Ik9bmaS3kD/fTJ/rWdhlm3jUy8ivIwYGJulZKertbbqGDoES+5uouf06lhtDhdsMjuH5a8Ho4ny09w8iRtTbsRteZIo18prhjnHvFEZ8dKWcqwvLVxXT43gxb3YUcy+smIOTi3BzL8A6PZ/Ao3lsOb2a+acs/Lhqptf9FfgWir6VLfrwgzSiCvV8XqzjRvNkRgn+brJDzbEV8YzZraTNIeEj0ZEcl8vZViFYcIcvNr+9UGs8GdV/Bg3LpmDZ68qoG8XMuV/Mk8hiBi3aQGxhPj/r5BPTII9ss5XtgSL3zLlkdsuia3MTOypmUP2NnvlvdGx6l0L7OhrCWkpsGJDI3L9iSXVT4FAtGqmn4KdWIZxxCWBwIxnxyZ78NHrQprSYBR7F6EYXILXJp5U5j5nxqyi/yULSlf/efzELj3DRi59nkjrPwM9QPfInWtZHazgxRmKJt5pfgt1+y5Ws8oxhVvdIGo0Q7uMUxM4rMr7Fe3F9kicTo/NZVpjHgS2rOCvWr5XI7BeNc9kg+uWNG0bSApcxfJ/IuA06wdBJbNBLzNz6398yS4ByKjo9EB7ru5j8uaGsmhSM2d+XUYO8cRqwlrWeVvq1tLB+XA4VykzMEr2q/4UMLjzV0/qRju7tUnl3TGTQazVEJRK0U0WEOYaTjpH8XTuUjdVCaL4liMgqubjrs2gVYCLucSZ+dQykX9GxQ51KF+FOfQXn2YxQU7FUxTcnBesPLqHIEMpEVQhOe1IJuSW4UPDg0kNqFnVVM0b0mPHCo53Fcyz/pCOwleiXYv0+Zxp41URwW3Mj48pSme+vJfuGFtvZOs7n6FhyUYfPRx1nmutRyvX4ChbtV5hOv0+ZvNhlRFHOxPuqJjonS7jskFg5IhV3k5aiz1rCeuvwjNRhI3pFWU09RRP0HBRudbelAd/3yzDXNaLaaeTQTcGT4nkc9CYWtMjCS3B5xaES/YVPzTmVwtE5Wqps19L8k5auzjqGrNPhVEHPauFtvtl6CgS/bJSl4/Muk91mI6evGkmvbuKwqwkWZTE6ModX/6iZ+kiNbyOJv9xEz2qo4bdHEgcuJtMsNIVpfVIZ0VlLaUsd2Ud07Bukp6Nwwb1dDQT9SGP3mExKwo00eWTkQmsTzSaaSOybRaBgsYkzzby5oMYinE//Vk2dvsLT4yTCbkgcsxVOGK7h6zYN44UXzyyfzKk3KWQ+1HKspfCVzXrmiGsUnRDXqZeBVjDm4l9G/pliol+OiaaaLL5YcsVZNiM7aKZkl7jOOTXvrqiRKkp8FnnXR/ByLYvExWsSKZU0zBfeFjFVw7osDSOF96RdT8Z3sZYWYs+H3dAz3sfAobQ0bjll0kHsXfM8E64NspBFryD9ai6blpkpOm6myzczn7aryd+pZsQdNef/qAkUPHtScO3fItd2CC+slygxJU2iwWaJiS+EUw3T8Nms4cyIJMbcToW6erp/0BMbb6D7xmWUm26kscVEK5EZ/xxZzrKsXPqtMpMneCn6t5ntvS3sXabmrlEtcktNzmlx/euCn1+oefpeTQ3hocNchRPcS6T61UQuTFIzSPTKRzESbZ5IJM3U8OWGhoDRqYwWOVT8Ts8gq4GC7Ay2jTWx6rvg/YIs9gous9Ob0X4WzNDMwtypFs7csvBlmpU2BjXVUtXMShfXW6mmY776f7/v6PEjkUt/JfL1eDxfk5by1D2OMao4btWOp9PTBHLFWJbYSFTZKomM01Btq4aK91Iwlun49UBP6TkDYw5mIqQIn46C0/8s5/mfXAa+MnOtn4X/A/y3j5B4nByadVSU29uG7W49JoItKmEX5WUhMoCtwAyIKBITiiI1Qc071AzSooAJdnd3d3fHsbvrfPv3/THrXbBYM3s/cd/XvZirYaXUKijlmKGUgj6lPE4zMiDVyKIEI42NRlb4GTnbK4VNVkmE/DUwc66BbkoDZ4MMLF1jIMk3gU+DE3kwKokOv5IJVhp56yGx8LzE+TATnc3pBB03U3LXwu6/WZxunc+OqALymhVyc30Rc1uUcOdVCcoepTSXlZLVu5RutUr5+7WEQdlG+mYa+fy/l8bIu75GdJVTuH8tgepaAycdDZQ907P8pJ66b8RzlIEKqwxkbDLQ95yBrrsTOLc/mfl7jdybLtH5scTU+SZmTskgsLaFmNcWpCVz2Vk1n08dCrA9UsCOC4XcqViMwVDCmSclnPhSQsC9EmwzSuj9opir4kwvc8U5koyscTViVyMF60qJxPzWU+qj58tdHZYFOhprdaxI0qEt0BE/SE/7P3r+iTBwJ8NAtWYJtPiQzGlxrrozJfJqmLh01sS+AZmcb2rh0zELPtuyCFiaiyYhn6yu4lwPCsjwn4fp1AI+Vigh4Z8Spv9ewJ1thawpKuDhOSOarUb+FBmRq434rE8h+Goidf/TE7dcR8B3Le2XaakYp+Wcn5adQ7R4qLXYftSSvkrHmtl6rr/X02O0gZh3CYQ2TSHpppFVqaKXXU3cXpHK98+ZzKxjoV60hZDb4pxFWczukQNL8wi/l0+/LQWsH1dIeUEhE9wLmZNXQODkAuJbSxR9NnJS3JdyI8PGGlk8OpkVY8U8lehw7CfO0TielnFxvB8YR3D3OMJi4xjRLZ4Fx+Mpj9UyoqGOukd1dNbryXypZ2NTMXezU2j23sieEomO401MjElnvtxMo79mBttZOIkFm0gLoU8t/E7L4nl5Ni6T8gg9nM8KmwKutC/gz/F8hg3O43QnieYdJCo9E7Mvajjhego9jyRQ84IOQzUtk+bE4PpzFjebRDLbaSYvus+kYU4ksRuiaLcnhn55cbQoi+euXsucJjraKnRMWqNjxCMDW5emsKGRhONeCWcxfzvCM3jRxUy8zEwtZSZ/36RTfD4dWZ1MjGvMrFhk4UtpFp+uZLPwVC7uI3KQN87iZYwFnUsGn+xNPFFLjKknemMyYhOWjDxaz5peWva8imbVRg3/nFDTRaFmzWcVO3eo6HRQhXMjNb1Wqdl5S8NfTRRHN8dyZH08z3O0zNyn5bKkw7dmIjdURtwVErfqmljaMZUz9hk8CEhngNrEwDomal6XKLgjscDLRNgPE+W1M3nT1sIdMbfq4xZeBFt43t9Ct4oWWpzLQNk8lZITEhusJPqGGMm1S2S8mLuaF2KwaDXkVFbzRKYiu0xJncZKZm+P4PemCJL+jaD2aCUrnyg5e0jFtsdqWr2bxfGrsYy/GI/tZi21+omd+5vMhlpixg5KrM8yEdUrlR59TLxcLvGkjUTjnsk8j0jgTNckjHkp9JgtEbPbxIPCDMbMM1PhlhnZfTNVzpnpVGLmzqdMUgzp5H6X8PpHIn5ZCs/O6bGKjic7eybvzqmofVRJBSmC+P5hZIdPo9mJIEJCg2hVbQo1z05FKg3FMyGCjGYqLL9VRH5QU34/isVh8fxsreNiSAJ9SoyMNgmd7G2iQ4mJfDEfdbtLBEUk88Gkp0W4jrmftDiadOzua6DoZDLzjBLT35r43TuD+MuZ/DqWydHmmWQuMHO1vZl/+mRQ453ElN9Gelkns9xZR7NP0Xj2UfOhXIndtXCiAqcyKjuAe3EKUp/Jidgq57etgsBrCsb5BNCidSCRm4KxNYfz/F8ld3+qqF9hNu2+xNO6jZ5nRSnMGSyx+KHEhaEm+qdLHH5gZGOWAb/HWqq3jyLeqGFEwQzm14vBv1RL5bUG3JyM1Lkh4aEzcdnPxPgYE2ZLKrVEzfvUMtMrKZ2DRyW+njUy7VYCf5ppyT0wg+uXlGQfDOfsqik0SlXQxF3Ose1+mC9OYE/AeO57T6DZ3wmMCfVlFHK8vyl4uSsAzbEpBFyOoG5DNberx7Cknk7sQBLdfhppMU/i0BMJ63ES5cKzOi3R0312LE20agJbqEjJUnLOS+wNGobNiOHBv6KOmclcqiHRcLzo2RwJ6ZLEyTwzH25lUu10KqMtEidkRtS/9DgtieO3qHnXcRGMcQvmUZCCgn7+PNKOp+5jbzq39+brfS+yn3gR0dybvxu9WZXjQ+t24+mY4U+NYgWLZk/h8BYlrUQtG/0jNLCngcJNRvz9JQJLJVo2kWiQkYx6rI4aMTOo/0ZJ3tZp5KgDGbYoiCnTwqg+SsXxFlE0eil2ZWQS1sLf48VM/9NTYtMk0b+nZuzKzKy7kYl6q4mACRLyP8lcu6YjpEs0Iy4o6ZE5nccLFaTL/Ym+OIpWiV5sb+3F8aoyXt3x4LdmBG/+eLA1QYbNeS+uzPLmaooPDb38uHpUga5kOq2bqlm2KAZtmZ7jjkbad5HoJZdIPmVkl/DrAULnfVer0RnCOB4TwAZ3BS/+ynGpFsC7TtM4pVYyXujuUUctyXGJZE0w4nLbSIU/Ri71k/h8x8zEIjPH1mfiJjfRykb46rVE/Krp2Hl3BnalEbRLC8Tvuz8tDoyDeC88OsqI+DMC75tuzEpz5ZLMFcsaV07fcOPSiRH0sJMR3NCbQZ1HUVsnZ/3zQO55qChrN5MZG/V0TRcsUknCqZnE4AaCl2rqGZw4h2+1VQT/DWTjGznlMROp82wUF45O5P1COatbBXEsOYJLLWfwOUhLwZBE+tkYOb7NyPfvRlyvil0INRNyNYMqggtkd4yc2Wxg+SAth86o+ZwXxp0SBRMa+lKrgjf7X3uSuWc4QXNduezlgs9OJ449HMDKt05sPevCyMFuWK8aTNIvT2qs88ZXPYlJ+YE4H4wgcq+G9x0M3DqawhPho50PGrlyX9TWTcuK7hp+tBP6JfSg3kZfei725s8GL4Y+8mJ11THczvNnwAlRj20R+HyJZMwjLYsqJjF1gLjHFiMFv4zY7zOT1dJM7s803q0X2iy0f9sPPbtT45COqmjeehr1ZHJ8Ho7Cb56ML/PcueLqyqZjzuRqB1BjryMbsx3Yed+B6hccCbk2ANkzV7L83Nnl6I3i+jhslwXicl7J1H+jKLpu4OIsI5WeGomtbMQpTLDPxxgyLSpGbp3KuhVy9tQcxdbGXkxxHcmdnR5szpQRVOaDMdqftceCRI2UuDtGs+O+juUTk/E0GLl7zcjsxWZCl2did9jE1Gli/5JTmOGr58XyaD68V5KwMJBBW/0I7+LN62ae2NR0o8UpZ2g8AOcgR/Yts+eUoRu9XnYhvJodnXo6MHOzE7fLhxAX4k21Tn6UZYay742Gqfe0lN9N5NU+wb+LjYwVdW2/Tsu6mjPZMF/Ju+aBnKnqx7OW3kSc8aDib1dKilxpM3ooT557svrEKHKXyGmxMwS5YIB9E+IZazJg+S+F/PXiPmJnvFRCb49k8LapiacdJb4HJ9Pxoo4LvWZzcLCS1eYAaodMRCZqVX2QO92WubDNZiAnUhy4mGnHROsuuJ6zofc6a2p9a4dPjD3jKvQjsNCN4Gle+IYrKX04C/kUPb/PJzPliZHhguGHLjKIvsbinabm9OPpWIsdqTV4NB1GyZDmunFS58Kfti7Cp1145TuEOYtldLg+gZmJAaybFEHne7PYIphxe7tkmsca+X3fSFE3MyMz0onbJlHnq5HrIosE+en42GgGB+6HY71GwY3xY7HVyghPB/tfzgyY1pulo+0ZGG7Li9o25G1rzbk1rWFyOy6ssYdvRn7YC87foWdlq0gUTVXkrA6k/5qJdDrpRVbBcJbFuNA4xImGBf1p3MSJWVNdSJa78/6wN6/s5HTYMQ2HIjVmYzx9bBK4MM5I4kcjkpvEgw+ZPKyWRm+9RKMzRu6MTOToH8HiURpadQojq46CSq6j2C806P0FNzZvd+bgX0f6HbGj8be2DG1rzdV+1swosOLQVBWNg5XolgVw7dtoAn7LuP5sEKMvOXNxX2/W7nRg+6LuuP4dyM8ubiw+LOOCzyS25gSS1kaFzj1a+ICeVs9TWPPCSPRhiS9bMom8nYnjkFQipkoc3WCkyqIEti/R4tRBw9Zt09l6Sc7HBz7YtJZxceIgJhQ7s6FFT8ZY2ZHTzwa11Jpxea2Z0M8blwZeJCxwo/5QJ0w/HXhxwZ7E6g74lfUm19OFa/s8uLV8DFW3B9BTsF/7iJnkbdFxPyiZkgsiZ+2XWP03g++PMnFal0pGuETkSiMH0hLYH6klqLqG1m9DWLxHTsVaozjSWYb3qcFk2LnwaEIfHp3sRs4hG7psaU2BZMXiGq5UiuyHbxMH3vSz42AFe948d+DeEydabhpGpMmHIy8VBD0J4+A+DYdr6tDXSOTDASNLP0rs/phJ9GALdoJbbjVMp3uOxBqRv3yfJtBQ5KyGPTXkPwqh1S45lbSjOZso4+eHIUhvnalg7svQA3ZMqt2Z5C/WxH2yYswqBzbe6Eaec0fq3u9K5+7i55sDUcYNYXVTH9bpFdgnhxK/UMPj+yK/PTPgKDLf0V4iN7qb8XG3sN/ZTF7PDCwie9e4YRQ6msiJyjo+LNUw9EQoQ1oq6Fc6jtTPMmJT3Kk2wYUH8gH4DRUa28AOZR9bqt7uSFapA5962VNnZAds71pzx9aW4dYORHZ14vKKITSu6sNVtYKvs0LZW6Ahs4qOwe8N+AjNP5Bt4oRgot2ZFjyExjxwyORUXxMfqghWqZKMLEecZ2ckveZGMNc9ALd6viw86sWftSOZlexKw4bO+KzpifN5e5bUt0fp7UDn/j14OLgNrmusmZNozZNoW9YmO9ChhjPpO4ah6etDt0IF7svCOLxEg7PIXuurJ7JumMgE/6TR7JqZMz8tHLiWy1Sjme85mbRZLnKMq8SjaSl8naynn3c01aqq6PArkItn/Cmd6UOVYTJ+zxhMuMyFfw4NoMmz7gy/7sgq235suO+C1MmNK2KeVPVa813dmiPeNsy268bjUkcatHHhs7cHw674sOSvgpiOEXi+En77XMfnzUm4PpLY/iaD2r/MzCuzcO/RXLanmqk3LxPum6gWJfFS5LDmCQaGfYij3XSh4xVD+TlBQbPjExmV5cWZ/iMJu+PK434uRAc688LoTINCF2wruvHytwebLD5M0fhTXEtB+3rWzBvZmg6TrMg8asWqw61pMKATdyvb809QP6ZecGWak4wVD8bRIj2AN25KfKvNYo9azxyHFFY2MuHSN5N6D8zMGGvhbY0sLpzOZI91OpUEs+cJ/r/yK1GwtxaLbyRh9kp2bw7k5B9/fm0ew+aKXgzu5MGeGW50m+HKipmuTO3gRssX7jhqvfiyaSyzn/oTd0EufELOqO2+lK/y5n0jL6KPuNPykQvr5jsx6bsDv7p0ZfxsaxYObM3Rl1asriF2eqMVDYuteK5tTc17NkSv6MazMtEruTNufYYz4p4Xxg++NPYKJOqBkkGlczj+WU+SlZEtVyXYkwG7xS53svA5xcLKMWY8/DJZvdbEOl+Ry3JSqD1dT+WlsUxqrKaTSxgPqwdgdvfn1qTRVA30Iv+gJ/VXjuCilzuVd43kgtizwGJv4UmTOPqPnBDBkDV++LOn9gROffOiTx8ZY6YP4mdFF+Y79SPsrT2Vg7vS97U1FyNb0/o/K0JXWjHsiRWXBljTeGZbdj/qKvbbgaDJA7mZ4EbddjLqrxvNqtMiw32dKrhfxdNzsZxxN6CJMXIwQ+T4Sul0HGsmU/RO1VXcLdlMjo2Z82MyiKkpsucPIz7Jibj+q+VFRBRJ1VXMWxtC+TIFt2b6Y3o/lm6jvfHY7sXcPC9eP/XiqOjNzrPjid7sz8xuchK7yxl6XPQvdywtg72QZbmTucqFtR2dyPnsgOKSHT3HdKNz9c78rddOMGtbJrfuwIL+nTnxsyuf69oT/doR2f6B1G3shso4kg47val7xI8P8wIIfB7Oll9qvP/GU/OggQzBZRH/y26jTXRVZZB9LZOSHmbsc8yox4m7Ls1k1utUxhyQCG4kfPySnk6f4knoOZMKRUr+jA5h73cF+f3l/BrnS/t74zjhM4avDcYT0d+P8xPkdBWzWLZJTqdAOUdO+bNm9gSGpnjhlOXB7SuuVAxyJiC2P8kXupPV2pFzbxyIe+HA5UcOLKwqmE/vyMelvaitHMB/chcOKgfTOcgTh3BvlDcnsSRAge/AEL7ZqlC0moP/Ly3HWyfiNVhkGmuJzcJTulqZaLjGhL5jKqsSzBxwEhpfM5OCPBPhkRK19ibzb3M9YbbxfJc0OOUrmdcmFGW1QE7lKBjfSUGVKgriuim4kK7Ar14AHX4HUP1QILdXBfDsu1xkUX/s74ylXO3F1EcjcVo/lJ/3XXm6x4XJQse2PHBmomBZ53POmKq4cGm+CxffuOIweTC/CjyI/iKjXncfrAf68kZ4zBrbKazqp+S7yM7frONZNU54Z4sEbr9PZo3cSLjIOc08Jc6mSMTvE3dcbhbsa2ajyAqpS9Op72bCc6bEx/dJHPkmvOVhHKcPadjkr8IUHEFuSAjtbgTy2yGQtuMCmacKoua66XyMDcf/UjiNXoTx9/E0Oq8M4EtfOe8HTGJFiQ+dlntxRGic54aR7Po2ggVH3XEJcueH1p2e7iM4Mm0k1UUOefhQ7HI9H07Ej2OwyAXjyhW02jiFST8iYJoal8kxqJy07A3RUVmu53pNA6/uJbDjXBIhP5L5+ySZt9WTObXRzOu1ZhzMZuQHM5nmkMZeexNa4Us7KiWxpbHQnwPxJHeNYtxSNSmzxf22KllUSUloJyXPIpXcPqLE45mSzH1KZCFKKh6IoPaEcK6dmcrIkQFMC5MzX2SHd4/G8/nAKM5E+PDH0YcN+PAk1odep31YMGM0TWqMo/3HiThE+TO7g5i7FQFk9AyhiYuS0UPVZNtF89/OeHJ3a7EfpKOwv45a3jrqHddxoomej656enfR06SWHocTZrptNWMn/D2jSSb67ybs2pjoIXJXvCKRpDF6arXQ4aWO42HTOQwZMRPDBMGMrTR08dNwsFCD/rIGl0oz+HVMQ/F9NY/3q+iyU8lmqwiuJISQGxTIhGEB1NAqhDYoSBA54eAjOQ4v5VxtqmDYUAWPNAoWH1Iw3RBAyaIgxvYNZ9wBJRvi1WxpFE3y3Hjax2h5fkHL2RtaQgW7+hXGs/1LLEcOxnH1TzwNhmt5PF5L1gszz2+aGb5LPIea+TQsg8a5Jr4+k9gvclhiVBJ/mhoYNVZP9jIdTt+1VI3Q8mGSlnMrBO/tEp+TrGW9i5b+j+OJco2nqSaWU79ms6FEw7B1aqZtV9FX7GfkjnDs/aeTNy2YqVUnk7YokGFZgfhcFDNdczIPk4K5NjOM0xOUgnNVJNfRsKJGDFaz4vkozhoZpmWwpxb1y3imTomjeOlMBk3UsH2Vhr3OkSRNiWLtrzk4VbFQ8tFMsydmZBfMrBb6aO6YznuFiWF3RB63l9gpfG314kS0owwMOKAnKkePy0U9btEGKpYlcNglkbJvBlb2N9AtXU/0Ox1qg451d7Xsdozn4PIoetpqeO2q5sAmkZGGqvgrZvYzSg53VpJuUTJ7tpIrorcppSrmrlXj2iUSjymxvFbH86OGlt6H42n2KY6idTFcNM2i4zwNK0+Lv3VTkdRXRegUFYP6qbAaoOJsdQvxn4S+W1nwGmLBvraFvY3M7DmahkuIif8amFgt/HyNg8Sc9kZWpqXgGZ2C9COFBiL7HmoiofWTWOItob9tZHE/I/dXJrPsqwF9gp5bC3QcFTtgVRjHrR1R/Lqjoai3hrKLapqIHqadUNPcUcOI8RqWiHo3fTKLr06xdHwSR/LieHo+jGdJp3j2V4vBev0MPl1RYR2nIruPipZuYTglTmfw5jCKh0Zg/BXOpKJwGpy1MOKphUknLNzMtjDc04K7zsxx3wzanTWRM87EivomBol7TdoofGGpxJPNEgF3JTqKLJJc0cTtbxLdj0n0yJMY6iTxIdLILY9ktGMNRI3UE75c7LKVjt46rci48VieCY6xisUqLpZBOXG4dhS+ujueQd/i+beFVuyP2JmL8ehqiDleM4fNJ9UEByp5dTyEASLX7g6dxit/wXdLA7EfMplta4PZOzWIDYKv3vrnEeydy/Nrc1nok8WA5xZytloIb2Oh2+cM6tROY8xmE83TxWumiTtzTCwrNmE4YCL5mvC7yyYebDcRNttERg8Tbf5KLDsk0Vnk0J2pRnZOTSb6loE+jQx8XaDnbC89m27ocJivY6teR99IHR6jdNBJ6NgzLYPSBZNaaTn8Og7713MIuaDmY4qSSldD6b17Mr89A5niH4DaR+j8HQWvtyt4ky38soEC9Xs5G/bkczYhn3E185mUnUu9/VmMrJpF63IL1dta2Cf2a0xf8eps5k+c4KqLmWQLfRy2UOhkmpm68WYae5tZWSZyhzaDLgPT+LDIRIWBJm69kzizRCJ3qMQIkbFtE1KYczqJia8TqCjueCbGwPBPevqLO/oU6ij+rKWtvZZVW+MYNSeKZsI3ltZSssskPP/EFH6HB3L5rYIeAXIe2vsxtdyfjwPlFPYTnGMvZ31vOfGf8ym4Iu7zMp8fO/PZeiEPlyo5uEdkoaiUxaWOWXhXyaJ3vSymX7NwfbuF0OZZmD5YaHHTQs2TFpKOWkhfbmHRdAt3alm462KmZ1AGg/8zcUpr4tl4E71amYg6IjEtVmJIMwmfTSIfOxsxD0uhzuQE2lbW00voSPSueIzjYrgySkObaCW9B05n9qhAduwIxO9XAHcnyglrNonTG0ex8vxE+szxo6Cr8OVEf6Yv9Gda7wIWzyjAdpB41i1g3rZ83g7PY+vHuSJnZNNg6Vx8HmXT52sWFTKy2Hw0i5+2cyn6mcWufVmsmpXFoWFZyOpmsea6BVmRBR0Wlh0XOvMjk8EdM0U+Ssf6hokLYg/d50n8dpbYfcvI6BpGxqQmMsdeT4XDWlb6xNN3XhSmw2qWbIvA4+oU/A8E8M9/gezsHYjdKl9GPhlN9+s+PO85lo7HJlBeOklkbD/eDPWn3YR5PFldSMeGhYz8WMCYNQXkpRfQpnkBtVUFeGkLGDWygA3n8rm0JY919vn0W5XPqwX5dBuWT2ZoHm2Ccklvn02H7CzWi172eGJh9xoLDedYuDTKwsGGFqoFm0nbncbAGxJxwyVkO404Vkth1UADtgN1DL8Tz1LvWNy6zGJwhJo1+eFsOx9ESC2Rj6MCGR4WgEfwJM6v8MHmkQ8XhoxCuurDtZE+zL3pzeBRxRz9t5gpR4oJe7OA9b+LcHWfx8XDhQQ+LSQ/oZC0EYU4rSggf24B1kcKGHG4gPn7C/hWWEBRZAGrAgrQfcyna9V8Hvrmckj0r1enLIaus3Bf6Mn9zRY8B1uwXp5JfTFznYMkeoUb6dQ4kc8yHQ0fxFHYPhrNMuGLerEnnVVoT04nrPJkisYH8u8W0Zfrcv6+HY93gQ9WF30Y4u+D3S0vHvp4cc/Wi6qfSvh0poSE9SWkbC4hqLiEkvQS7kWX8PjOArKaFqO+XETVQ4XElRRiNBXiE11IW59CmjoVsrVDIeN/FjBnZwEtRf8OPc9nelEenW2z8XfKIuyihcgIC0OTzLgcSUOdLVHYK4V6cXomlsfT4fMsnHPU1PVQEdJBSZ3QMMY0m8KRjoEMkQVgchCaFefPlwHjCTruw8xIH6pqvLl4TIZqmHj9KhE+X8oA91JW+pfSO7aUFtGlTE4t5UBGKcbiUlaHlrK0Uilx40rY3LKERg+KiZxWzGTbBUy7WsTt8+I+ikJ+i7sYvhQQK/riOjCfGNGPaqnCg1tYaNvCzNbYVJprJVoFJBExRMeKojiCt2uYdEeJpyKcZd2no685hTPTAqnRVmRnLwU2veTsD/HDPG88WsHodZd5E5/qRQ/B6UcLPVk2eiH9GizkVNeFGO4vpN2hhfSZv5DXfgu55LiQay0WEvmjlArHSllUXkp6Wimd40o55FXK7Q8l9KhUgv7QfLpdLyQlrJDtPwo4VbGAKbocxv+xEPbHzNWXGYxMMIlMYcQoOMD6jJZNXeLwvqIh+7DgmODptMkIEkwVwNqvCs4PVPApRc6i93487TWJV5vGsPuxNzPKvRi0XIbiqSelGz3x2LGE0yHLmBu7jPq3l7GnWhn/5SzDb+lSvt9bwt6Xi4kOXcSikwtF3l3IrkELqd1oIaYXpWRsKsV1SCn7e4uezCqiPKaQYeLsKtsCslvlEuedhb/Y433t0+m8QWK1Ywonogws6qwTcx1Hn3UzqPxZiSlrOnalgaz5VyEYRc6HjnJmn/GjeotJdNs5jnVFPpx57kX0fhkJDWTsWeOJaVYZPTeWkfO0jBtfy9j6voyaH8qY87eM3P/KeP6ojBH6MtZcWsaOgKUYhyzibeBC2nwupZmllBtbS1BPLWLY7wIe9C3AoX0epR+y2Golzjxd+GC0iXU3U2jfMoGfW/QMq6lj6vw42mTNZO8NJXnbpuGUGUAFwfyhi/2Z19CPoTUnclMxhmx7H3aJ/Hytsxcv68oIyvbk/uByOnUvx+Jezu2kciqWllNhSzmBR8s5uqtc7HY5zr7l9HlTxt29y/BYvog27RayrrSUywdLUHoU8f5eAZ1O5jMtIhuXX6KuN8z80yKNnukS1cU8T47X01dkiKMlcTR9IBh7nuDSleE4tw/Cbr6Csif+XDjoS2T/CSIjjmJzqTdxnl6o/sioHyqjQ4kn85Z4MrJ/OaaP5UR6LSdv2XIqVFvJhvMryH20nFehy1HVWM6Cw+U0CCun/9IyrBRLeG61ENc5pbSvWEK/lELKdQWEtsrjXs8sDO0sdHieTqVPEkc7Gqm7yEC9WjparI4jdfEspr5X0eRoBCkbpmEfHECIyMOaEl88LeMJu+BDvS7e5HT04myJjN0DZaRv9yR0kyfywasYu38NftZrsbFdy8fha6nxZA1J+tXs2bmcp4/K2SXOmJtQhq7yYtpeLmWJ0JqY4fOpdrmA+kvzyXicxYZQwUi9M5keaKJfT4ni/Um4DNPz4Ew879zmcCRFzWtfJfrYULyaBJKYKWd7uB8R68eRMt2H5A7eaP6VUctPxoqdnuws96TirrUYf64l8PNa3t9ci/L0WvZ1WkucaiU/RM+rdypn3bxlKKYupNOMUpFVixkgK2SqfQGOZ3JYKHh0bzczu46aeJ0h+GtVCtslg9ByHfbecWxqM5PzMhW760RQMHoKMT/ltGkt5tBnIkdk3rxK8mL8NRnVKsqEPnpyu+Y6vo9Yx0XbdXx9uZaZsWvxi1tJ27nl+N0sIzprCalip+v9LqHh63nc3FRA8qo8pkzOQvW//yGEppP5QmLtFyOVCpNIddIzVqGlVc0YXnwX2TxIyamf0xnhEEDZC38ePfJF1sGHn2NkZAid3NhdRvWIdUwds45/a6wjIngtjmXL8XQq56+j6E/BQnzNpeScKOZKiJgf5wJa7M7mnzdC/wQH1DskWDRfQiOyUMIwwWUqHQZZPCsyZnF9lgr7thFEBUxh82c5zy77sfDiWL4Ui7u7yyi86Uknj3XkVFjHCYe16F+X0/5KGTM+LCHibSlvhAZPc5yHnfD1Zuvz2Ds6C/0wC24P0jn8W+SUhhJdOiezZKCexZ20PPKM5pKTmom/IugomNbxk4LMJf5cL5xIhxNeHHaWUe/oWgYeWE1OZDlv25ThH7MQ68GlSD4LqF+xEOl1PnXfZVGca2FAUzMT9SaCQiXM7YwsiRd8c0LLulZxLOyhISZPyab1YTy0C8Stppw64/w4ZDee9iOX07tfORvVSwiKLOXgs2IiBhTyj1cBmqhcXgsurrPKTMPcNJELRe/OGZHsk0kI1tG6TjyZDSM58EJJiwfhdBUsWytGjn2MPwu2+aKouZAGLqXIo4s4qSng2pR8pnTIQl7NwpSv6aKGEqpOIp8fSOHdNT3P7wkWk83BIHKw4mwE34JDOdNdgfKcP/veF+A2vICp/fNoJHiojmDWXZtMTPMVnrDZyJT8BPLWifzzPY5z3TR8DhU5vEEES5ZNZ8khM9knzOifmbEWn93A3YLPNws7N2cRPC4T7ymZBB7IRC4zi5xh5l/x3sNfmLle38J7L8GSlbPoZJ9DXdHX4Kx8Fr/J5+LPfE4VS9RLkvCIkQi9lUavyxn0VGeSa23GJ0F81i4zzq/N/69d7QMtPH9l4eHRbGJT8niQks/Hh/mk1i5AKhKcKxjxYm2JxXYSteWCjTZJ7Lpuop4snbN9M/jVIpOX1zI5qTLz/LaZov4WuustPBb9mbsziz73cmkWms/he/ksFwztPquAkrqFTH5aREOR/+2/GxlUSSJfJtH0uCT6biJto4mS5yb6xqciLUrD3j2Dd+8ymSfef/wkcdZdFpb3zqLKsmxizueReyKfD20LOB9RQMcuhQy/MJ+uv4p5tcvIe8EUmU+NqMScfxorcXy+RIsTYubfirxX2cTz9iYqK0R+F3m3iUca3+5lcHW9mf4mC8NFFjuyPovuqlw85uajFfoVOruAaLtC3vgtYE/fEkbtKyFV5Kpmgt/XXDFy6b2Rd3WEzrYWu+Uo6uYuoRgsZslVPDUSDmsl6ou9GxJiYvVbEw//pOMimeki8kGuZxbDKmVz/YyYpa4FbC8VTD5IsPocsVdjSwg8XIJNrVI6rDCye5mRG+J+908b+XXCSLfdYrcMRm4/SOFczRQcwpJp6ZXM7JfJzPqZwlXRw+dbJcZ3N5G73ITGI52hG81oX1gEM2aRUJjDsSP5qDcXkOhZiPPq+QwdUkLusRJWfSuhYHcpmecXUX2lkdB80bd5RqwXG3mQbqRjSyOjqqbwS5vE06wEdm8xUJphYHWRAfejBqpEJtBgWRJ7HqfwXOTs7qL2o4UmjFiYzh0bC11Enb8tzqJixzx6z/rf91UL0b6aR60aQrvOlZBfuZSH00rZ0mIRL38tpVzU+1upyH16I78jjITLjGwvSYGEJCpfMpDjaWDwIz3/6PUkCl0rGaKnvFCPTQsDbnkizxsT0O5L5v5FIxU2SvQONpFNBg0HWljQOovFDbL5vjifOicLeBxbSPyuBbzcWYKDXSkGwbX5tgvRfFpE2sDFpItejDAbqTHNyOZORuK6pdD0WiI7PQw8mKVn3DsdrSQdLkN1NB+uo1mkDv+NOiZa6wndq2fEKAPbbxq4b52MbYGR8SJ/SNNMzC7IoInY8eEio2hr59LSugDTfTEPz0WeeVOMfe1SmgSWUmVJKSX/luKxrBTHEaVEiZm4Kvoze4YRLycjh4JSiDiSSOBYA4G19Wxz1jFE8PXGZC1SupY2+7SwUUuXhVrWP9dSN0hHyCsd9dP0XPExMHVcEkZfI+v0EqemmvC6lcF84R9Ogn+nbsnlUaUCAoW3eHwvZNrpYs4/EnUS2rp8YintepbSqHEpj36WCEY3sjzbSJCP8Njnwu+3JFEl2sCGVnrShB/YH46nsH480Qvi2PpPHMnnY/FKi+Vu8zjBW/HCz7VE1dOx7Z6OPb/0qNcYaPIuiT/rjHRdLfFFaMa9tEwuyETNBmfhrcil9+Z8dsYIDQsuZLrnAjJGl/B2r+D5m+I8e0o4ElrC9SfFbHokZmi/EVOqkZfCg1dWTsEuJoExPoKTDml5OjuO9tHRDO4chWPD2bx2ncWc0EjBhbNQD5/DuKhYbsXH4zRWy71VWk6f1jGnuYFb3wxE26SwRWjBG8EXO/5NZcFwMy8Fc+x4YsHx8VzOFuZheyUfZb7I3YItf4ss6y0tEBmzmFaf5jNW1PXoSyNF14SXzDcyq7ERmz1JVPuup9EvLZs3xFIjZhaXjmnYWaJhh1mDMUlD3UgNXiJ3R12byf1W0Rw/Gse9d/FM7qvlsODTG+30VHUyMH1JIim9jDgqJfyHmsh5ls6kVOFJbSzYzLDQ6oOF8v1ZOOzOoehbHscbigy0p4DNbQu536SQ9IUFjBMz4LVQ4q29hOyrkadCF9YWpfCyYiJxa3V8GxpHZMdIKvXXsOqxmtIDap6uUnO+VM30TWqcfqppGqVh+5DZrDHGEhwRz3+9tfQ/paXbeB3eo/SoNAZKNMmEvhZ7v0XCep2JSncy6O4kGEBr5r88M8n3zYzzs+BcOwvd5SxsJuaSOjKfGx/zKf+Wj60+n4aH8rB5JxEn7hvfTqKy0LFdsckMqGag2xgttl2j0NXWMKyjGrtMFduGqJjSUUWRjYqfw1Wk5aqQ1VGTtkvNxRORdHoQg3e/eNp20HImScsWPx2jQ/T0zE7g9Z8U9EhU+Vf0XjDBWf80joelsmWpiQOlJuGbJpoeE54zLZM4ce4nEYJHX4vZ/ZRNhZVzmTM9izUHLaR6mbFLzaDqABN3/SXmi/qu6JTE3Swdzk6xOPppaPhdxf56Kn4Llq9+I4L4pAhU0yPIyIngypcIOicpkXqoOPlTxfloDRvy5tA2Og6/3Hie5mpZNVeHsbOBQWtFjX8Y8SyQqPFS9PQ/iXHnJQ4tE0+h3XfPGnFoJjRzu8TvMpOY2wx+vzXzN9+CtlBwvdLCQKFbDeaYuVCeSb2MVGzyJPTizE02i7wZoRV6N4vVTdV0/qXE5VwE9Q6G0UsbwnzbYIbcDWLPgGAaVw2hYXEYh0sjeLteybtCFTdEVsmcF0lQFXHnjfE4/tAyZazQ+aVJlIlzKaIkvpVJVBKfZzVFou0FI3seJtLXzsByewN1bxl4dyiZEGcJn20m/F5l8EhwVfdKFvp8FCx2ysyLz2bhX2bKG5l5nZKG0zaJJ2OMLKprYMqJOBr7amjdT8Wr8xEUeYQKXZ7MQFMAh48o8PNXsGGAglXZCi6nBGCzKJD5fadT/iqCGCcVYx+r+BKgocmgWI6M1/KgVIdpQiINyoyUCl7MNUtMC5Ho9MvIRYdk/vbT8yxYS+2iWHJC4tjzREv7+gbMjVMEewrmFXrSKSyTLWIHHvYzs2iWmcaC69z3mrEXvwual0bSGok/c8QuHtBxsCyall9U/PVQ0uOfMFQlgZzdoGDSBTm7Ksj5b7Q/uk7+HDjsT1K0nLmOCpzsAvi2MZAerUI5OFqJMlBFuwUajr0TOl1BR0Php/WF11wVc55skEj0llCuMdJdacBxl5ZG/WdhlSP2xahmULaGMw+jiRZ9i7mVKHKyRMkYEzUvpuLdK4PGIqdW+GZmqjj/Mkcz87encjhWYtHfJIYJLfjwMJLwiioanQkn+9hkKqUp6PPdn46+vpTfGEP0F28aVfIhN8SHGwt8KN8zGnWYL097K7DvE8C1X4GU/xeOU7IK/0uzCRUZ7+MlPX/HGUXWkNgULhEouL+4rZEXvnoG1ohDrlazrbuSmg9DCWkdzq5GKlLPalAcjuOfxUI/hV90jJPY38dE9w0mFvVN5ctPMwjGbtnMjOWiiaqC/fL+S6DaP1pyZBqW1FRy+tQ0IvMUfN3sz6QJ46ng6c13vRfunby4dURGlU0y9v6VkVLmxY/j3lR96EOFwZO4/UrOlJOTGTdC5IiGGhbNi2dWsB7HVkZibISmjRb1F36R+SGJhTV1OJ2cyfK9Sna2DeZ5agD+Yi4jPgfy4XcYBg81w0wxvDyk5012CnHi7r5FEkEtTfg8MjFf5FO5lYUDe8xUepbJJpOJ4Z+MaOUGfC/FYf1JhU1BOIqtAbz56s+TwRO4E+fFxSUyzl3ypLtuBB53YMsuN1alQdnQEZzuImOgnxf2cm9O7JtAp7EKzowK4eZyFe8rxPDvNx1RihSRl8QMdZfYt8DI4AADEwUDjE9To1oZSoJNABvFfNaZ6Megx/6MFD/vc5rOgWAVNcdHsz1ST7PBKXQT7yEXOn/0gkTN8xai21oYvd0sMmImMYNM2MmNOMfqSWoRw9QzSrb4h2D9Xc7Go5Pob+ONq5WMIXM8aBc8iPUjXXmS7EKwiwvXlrvQfaOr0FU3hsYO484ZT36+9OboXz9CgwPxEVp7PGkGW77q2L4umcd3BJd/FqyZk0LUEsFX46PwXqmkZGEg11LleBSN5ecqb5y6+nDBbSI1qip4HzYNvFToe8bQa7OeXoYU1j8zcq+nxKPJoi7pFn7Us7BtnpnOIh+1FJ52u38KCWt0hPaazaH3ESSrA7kxy5/0TB/c5srI+T6CGXddqax04WtzZ/oN7IddQA8c7/TjdhUXXH1dGV7ZDc+Xw8g86cWKf8fyrFUgdSuJHm/W0HSNnia9U7gics6jJUZGvkhg38V4wZNqApuGs+Gegmb/TkTx24t+12W80clEhvNiY41xLNgqZ3bHECZXVfPAOY6vRgO73qUw4LmRGYIbEsda+Cp2P0toWLTI9F7LJdK2JXGrpY6/1zXklYaTdEPMitskzCYvji8dyYfebmxq7sL+7wOp4tmDn1/sGehrj9M3ex7fcmTrw364B7nQedYwGmi9WP5+LHlnA9k7OILL/SLpu1lklD5Gupw3knA4hd6Cydv1i2ZMVRV3Pgdx1F3O4Vk+aAJkZHcZhuMRNybGuWNYLuP167G0FVpvKgilJEvDbMGJM8sTyU8xUlhXIn2/xEE70Z8HZnp7mKn1xUSZ0JeNDxLwS9RirqZh8+TpjF4r56jLaFbPkDFyy1BcZrhgvjiQrhsdmfWPPZ+duqB5bsORj22Ya+nK0VkObOw5kGPzhhDU2oslbSdiGzWdoWuEnzaI58bOBDqtEiwrWPt7eCJTRmtZJ1jwYGoEq4VPvd83ibkrvcjZNZy1LV3JKXWh1XcXGjwfys9zMv5rN5HQzQE0fReBdv0cgvL13ApJYbLo+bMIMXuKVPzqC8Y6Ykb3MxNVhglDF4mnuwyMnhyPfLBaMG4wqp3+7FrrzbNRnmz46sqXoc5MmdaDqmfsUPXsTMUbrdG+saKE1jxvYkPtkfa0aOJI3TGCaV4m4iB60i5MZMyuBgK+RfP6H8GKy0PYvUDOsAwfZuR7MnyHK3t0zvTIH8jB5U50SXXhRgN3PMK8aTbPn1SPaSzaraa4mpa32kRuFhn5KrL4m4kmNv01s1R4/4qoTMYI7X71VHBNiIEnCbGMjFLRZF8grTr7Id/mxcH7I+haxZVRhoF0E/Uv8+jKGEdrtjpY4fZvS/4OsyIp1Ipdgv/bn9Lwfr2Kt8FBKHqOQ2vjhVXkECZcd2Z/1X441nck2LkHHQ8PRJnpiu9mT05eGU+j5oH8V6TEK3kOlVwN9Oj7v+8PCIaZYuJEZTODXopXipka9zK4+UVidY5gkmYG1hZH4/5cSWG7QGY/mciMSl7UloYTucuFm4f6o/tuz7OHnXBTtGb+xZZsq9uCqI7NyWgh58JEH5T/ebLzhivxDwaiuO7AyiP29BR79PZXD3bPdKbLuuE0zPGhepaCbiFhnL4scsYl4furkonuJtF0h+BwbzOVm1i499BMkeC+pCyREa8JL/I2Mv26nnrt5gj/V/LgYgDG8An0OyNj0rZhFP904dLUAXRo5ECTwg48uGJFw+qt8PNpScwRd3IsrlQJ78/wh/Y0r2fHuaV2bKjswNsmA7hwxY3tkjdTesrp2WIavSZoaJsj6t8gkYgKEp55JloMNTOhgYUAkQu00WZurM6gzR2J7cKztwnPqxcexdT+SkblB3Cn6gQafpThPXo4DS67MOfDQHbHObAqsT3T7lnRzNQKdVMrVq7vgTKnGwObtWdxJ1t4Z0fF6r15+taVe9O9OGLjx48hQVT8rObTrniubDWwXpzHJdLEgGlmVodZePggi0JxJlujYM6WmZRWMlEscvF5wSKntkcR2FdJlYwAVm2ZQNEwL0Y8GsGIWy4s3juQPBcHhla0xXC9NYe3WxEyxpq61jZ8XW1NzlobdrezY1dCdzaVuHLtpgyFahLPHgfyLFvNjMtx3CwwsKOpxEijidk5Zp7Ns/DJJ5smT830KjEzdEkmfYeZ+JVnZKdgzQZVoplZrGTGlwCW1vHl0gkvMnt6En/SlcSdTiye4Ei8jR0lL9ph2GrNgk02RFa1pnFCa9retqZkQze2X+lOYLErj+/JuB86iSlPA/k0Vc3siDg8sgQndpV4vdLE1iVmrh6woHiYw8xnZkLXm8n9nklRjgnXd0Y2Cs+YpYzl03gVd78FUjDbn1X3vP//e9MRVYew8bXQmNC+DHliT8UR3ajg2I2VD+wJOOjIyT8tqHC6lcidVrR/Z01UDTtOxffixzVXsWdehB73Zf+SydSKUnN3cxzz9QZsRN55/cKEc/7/+MfCzp25rGybz2uxi8WbzIR1MtPorYlh4u9UJxLodTKeViKjfJkQQvX1cgx9xlHc1EuAjwcj+rviE+/ETK/uLHZzoEOMAydX9kY64oyP0ZXLgY0YN6MJc/NaUH+XFXMi2iJ9taO8W3+0i9x4Wd2bi9P9ySmeguWQmrXr4+k7X+iVYIHnMWn8s0L4pshfA/tmY1MzjxfLzMTYmnmXILxUMF1en2S0XXQ8+aHh5+NwOg4KINzPj8mp3kgtZPwaMBR5nguO4U4UH+lHRtEAAl85E7XblXN3R9LhsDeain482duQ+k71efCxMet7iXr+25ozb21Zs8UBcxNnshhOhbfeFJrkxKyfxu6KGuHnWgyTEygV2ca9ajrTBYOdkVuYf9fC9/FZDCszIxN55UB8BrOqmVDXMdJ/up6upmj211Rx80IwMQvlnLs4gVHFXpxI9UQWO5iMaq6kSC78FFqXvcsV6Yk7lwRDD+81jos7/BmcIefua/H8OI7rgmdmN/KiS1hbagW1ZlBCK1zvt+BOZHMKg5qQoWrCcG1L7nVszYzuHRl8WtS+Yj/uqV3pkuyJZcwYNhgV/PQO4/0kDeuddIKNkvi3t8Qn+zTKzWbm9LBwYrqFvuMt7BPecjJKzO+uTGxOmpgrPHLAkAR+345nS30Nl8+F02xnAOVb/BnReRyZ2V74CS0+NNidoT/dmJ4hxqaZB0O2yNBs8RZc7stEwdjX+sppGOjPnS0+9P0l41rLESRoXKg0px+P3B2ofakbSyu15UjP1rS3tuLVqFZEGlrStE1L/tO3IrZVa0oet+fNBDsGV+3F5RPOnLZ1p7iWN6eq+THiZwA/Kil5vncmdVbqaJyfzFDBM4NDTKzLzWTONjPO/5k58sFMabmZj6lmpog9qJKQjlsVE2MnpRB6TkcH4UtNZqgYbhWK4bSCqlP8qdx3HPUqetPbTujkccGHt2U0He/FL7ypnj2eJWKfj/7w589HfzLqiTxh9GGIyAt57m5sCXbmz5ReVLay56x/N1SvOvC9zJpCJ2sxu9b4LrQmYYANYTPa4ZFqy6g69iwY2pt9mc4UDBuK+oKMqODx+DkoyHALYWGSCtfFMfi+17FxWAqL/xiRLZHILDXx4Vk6GpERajQRPc0yM1puxmdgptg7Ex4+Ere0CVzTalncYxbKDUpKu4bQf6kC9vmzrMVEPif5cOiINzX3eNMtVvDj2YkkPvKn/kw5s7zkfBJ3fPXUj2MxPnzuK6OewxAqf3bGdswAchIdaXnJHjex+2Ez7DiGHXH97EiZbMeON3ZcmeCAo6k7l6YP4O87F/b4DeeI0NXJOWOo1kVOGykQ3c0IOmg13FsZz7GnOvxMyewVet6gh0RXi8i3VU0sEFyRf95EsNBc22QzaVXNSP7pDOpiomNjI/uS9XT4v5LOOizK9H3frt26dmC3gthFedoyQ4iExICoCMKEICAxM+TMUDMjCINBWGCt2IHd3R271lprrorimr/n+/n9wTHvQbzz3M9z39d1nRwM45PIoRwVv3nKifsQwslmgUzbHsDL9/7IW/lTv6M/3USO2PU6AFWkjKzHMtrVDOR6PRmzLvljFeTDmxcuIhdJeHVxAtXWjvwbao/EMobDC0eR1m8krX1GcKnuCOxuj+B609HU+mjH7BaOeByBlROc0a4Qc3FyOsebBxC1MRD1s3k8PaHga6s49D5qJkZqhOIk8fZ0KuVr0vku6nxSS0+d4XquuOhZftiIVYWRIVFGwm1yyDxr4NMxPU22p1FWU0vrXgk8FxpVXytnt0sYoZFBPP8i47cKGcEHZGx9IKPMUWjlwyCSs0Np+y2M/GlzOXw2kFkeAawsmUEnJzf6izO4f84ZWfAkzHvGMm+6E1s/OlJ0z5E/f3eiTpYTPXpDbvwkkVckLM10YfRgNw6v8aFyfQBf3wbywnceT6wV1GiwgP2eiSSsVpP7RM1BVw2pzlre1k5iysYkXIuS+RmWgvpCCjfOGDlwxMjXteL8rI2UhmWxyclAvIOeYx1S+LFVg/WPeOq4q3gpUzBkXQQLF4YybOAslvwbxIV/Z+F/VPBDywgC3kSwVOT+J5ERxP8Q+9x2DoUfZDQ664+0yodNNd1ZF+rKV7H2pZ8FG++T8vaGlFk9XBiqc+FYH1fCx4t+rzuNVkN8mLbRH2OGjB43gpgZEk7fX3LWC47UkUCQtahtkZr8ZWqmKNV4uqrpJ1Uz+bOabp013LLXsE2jYcEbIycfG3EX9TUoy+GebQYlr/XkOunoMS+JVwc13KufSNXxBUzZo8ShTGSDV3LeyOQ8zZPTs7ZCMKECRaACzVgFno0URG4S+vYsgv19wtmjnsP2fYEkTpChGxpASLYfo4NnkNbZh6ddfbhW4MO8+BlUdPLj0Ut/4p4H0GGdjI3VgcI/Qpi6NYINoxT4NFcxzhAntCKRns3VhNVUc0GeSFSrhRyoG8nQlyqKp8XyvDSOqnPxBKxKYER7ExVtTNi8MvJacO/XfiKfxhv4uk3Pw+h0Ykcksfu9hqWn1Zx0TWBtdSx/TozGsiqSMz/n010XxXkWcOzzAvaWRVNlG81KYyRrrVU8rK0kua6CnU8jqLgTht/N2QQbg1kQOxPDH0GM7BrEwN2BdDIHEr1X1GITxOE9QUyeG0JihwgCha4NKFQwd5CKq1tjeXk6nt0xCSzxTCBlQBz5naIIaapk1l4FXs0VDFqr4FsnkUtClTzpLPaixMReV5FHBBcMEFkud6SRXzWy+E9kS8ViPRcT0wlZnyTOVUtJPS0HtBoWttCQUa7mT9EX6rNq0m+o6XNMTVaimq9j1Rz4nMhZWSIvn8XjeGYhf2yNZlmuioGxSmqfV9C1g4LLDeT8nBPO9Jth9FeE0TF6HlvbR9DZS87CTgpGXFHQRqXk/OL5+EyM5brzQqG/MZwYEik4VsWplwoCVYLfxs/jtnQuB67OpX1pOLVuRDDCTY46S853kVsctCakEhO+U0z81dfEIhsjZ2dn/O9/9Vws0xOp1DGjURq/Dov83yqJpKdavr3S4jkqiRG3kujWIoW3CSk4fUjhQnEK/u2TOSh47oubFpnwT8tv4tyHJiLvHUuSRUXj3UpGTVCSXqVg7GUFPW+Lnu6iZFWykpm/lNiIuWp2cQHL18cyImsh/QpiiRs/n3MXFEyMFf1+O5wKr1D6F4ag/C2IO8ZAQi8F8t55JpWNQ+i0LJS8TvOodzGP9dfN2Hc1c26HiTP+Jvz/yqHlO+F9Lgak34R/pOqZlqnD+ZQ4w1XpJF5OJ8VLx+v7OmTCY0qd9Th56/Gy07OgSnC88JNKfSpW3ZPQ99JSatIwVuja1x+JxG6Lp53gwzGxC9iwMopx2gX0qxOLdmIcr7olsKMygUFpCVQdi+dqo4V8+ltFXpiC+g0i+DB0zv+yxYd2Mh6PllH8IICx3QI4/jOAm74yElQydjyUsbAikLtlBTwbWsD3a4txrDTz65uJ1okm4kYYCW6WRdASAx4YeCUyzOxHejo80HP8up4Hl/W8f6HH+oOegio9Td/pmfu3ntZHRObP0nPYWs/VcTrmV6YybV0Sqk9a0Wta6p7QIAnRUMdaw6Uvai5dEDq+Rc3ODDVjZqqZ11DNxfcJBOfG4flRZGSTgl0J4Xh1n8WOdBnNREaoivbjxjMfnvl6MsPOky0PZxB72B8Hwby2EQG0OB+ArKeF+58LuFpSwLh1+YKrcnnd3Uy/jSYONxI5dHyOmItMOl40MOq8gb6XDTQqMmCxzmT70QyKEjI4PC6DsA8G1h82MO//Xgsw1oCshYG3ov6bmXpcbPT4L9cxW5bO69cp9D6ThMInidpntMwcqOXCLg3uozSsOyQ0/FUin23j8Tqo4vZ5Od295zHHEkRVKxmdNvkxrYs3D9+70bCf8L5Zrkxo58aZNR6ctfXljJs/Hs9E7hMZt6mjhbKuFlp1s7C3loV1CwvIuJXHRxczZiszNS+a+N7LxNfbgnEEt1YLj/ieZKRykIntw0yUdzKxpLHQn4dGxhqM9C/K4YQI1ZNHZnLJYqCPvYHk+gYGPhfZdp+e/aHCLxvrGbZIx1SDyBF9U5n1S0thsvChDWp+jkjkzLdo/lyvIO6c8I3NM7nVXEbvB75cqj2d68FubNniSvAzFyoFT9azcuWzxI26yzzZ38qPW97+vBT5vXxEIUu+Wti+1cJ+Hwsujwrg4WIWnzJj1cvM2Ylmuk41s2qsmZ9tzEi2mxj90cTzVmZ6dDDj28jM/rcmis+JOnNNVLuZ+PnWSK02ovbcbFLLM/EXsxqlF1n8dwM2W/WEe+nZsFPH5ibpdA5NonishpeN1bxXxuO/TUXUejk2rqHMfRxI/2EBRHv7YHnpxhxHNyofuvDPf1IchktZP92FZb9caCr47rk4x3FTfXF7WcTA6uWUfFvKq8RC7M9Y2Ohvwby9QGStxfR/tJjJ0nzqKPIxjc3jrZi9AVVmem7KZdmNXPz75XL3rJluGjMbh5q5Xi3O9ISJnQYT0x1MXBXeGJIjPlbmsM4qi+iWBgoX6ul5QMffndLo2k/L2K5q9qXEMygqipiHCpYJtjLlz2JRu0B6CZbIeOfD0MnuDNjgxqgtLuS8lVDnhDMjzkr5q54LS9xceN3alZ3XXVm5ophmscXIA4oJeVbElcXLWL22kC0NC/njmIXo+xaa9Ctkok0h+tkW+v1dwKO3BWg6WkgW/ar7WsCy7AKaXszn8pjFLDi/iEO5Ziw9zNw8bqJOpom0IBOnqo0ibxhZI+bxsVmPXK3jWGEyEY01tJ0czyaJim0jFVRqI4h8NYewH4FsFRp3o6s/K4/5EJvswWgnd3qNcuFJV2feL51K/xwpT5Ol3JkupeSclEPlLmxsU0Lf9iXc/VXM013FjGpYzIIly7Hpsowz1UvYGLeUkJtLCT1QiFW3Qro+sXD2jYXqZxb63rQQeMBC8yIL42dYiPpRQG1JAQ9yF3PipZnyZma+qk0cETzoEWnEPCAT+QE9GVnpPErRsutZIrcdI7kpsnX/5hH8dXgOw/NEj4XI0BT4k5riQ815HkTscWNQpBuajVKiV03lzX/O9AmUYt1UyrpLEroJLpY+LmGopYQms0voFVlC9LgSpC1KWH+nmMLvxfiJGq/ULsFBU8w9h+UsflDImOuF/L23kKMFhfw7t5AjAwpx+WLhzWkL5/UWftaw8EudT/Bm0X+RJr4I1ssfmEMzMTsb/PV8jU5lldC16kdxDDop/HewHF3deegCA5m5O4D1Fj/eXPHic7UHn9644bbMjX8nujH2lOgxlZQ/raWsbixl9zYJ/6yTsOSahIHtV/B9zUrco1ewdk8pLn1KmfeyhLyjJSz/VEKZqNPhQAkpGSWkThG1vitmfEExjjHFICkmYXsRte4to+/2Qg50KmTRSQujpRZc3+Xz+3nh2Ukm+hYIzduWxe4/9di00pH2TYvqn0SyekSz01/JIORMFQycFyCj/VE/HH5NJyvcnQY1Pfj4zA3bvm7oPFwZPMKFk3Ipd59I+KNCQussCUHxEkoyy+jYt4wrx9ewZ/QaKrauov64lRiyV3BrQylb5pbSZGQp81uVcvhrCX2elhB+soRzK0qY6yceTxWzaMdyvCyihgsWxvWxYH1yMYPNZhTxJo5l5jDnnoFW33VcP5fMh54ams5NwPw4ilN6JYubyQlbMpuwDQF03yf46ZzwEoM7c5a4I+nkxtT6rlgNdeF7jNCsVxJWpUsoniOhyl/CmikSVt4vY/nnMt49K6PwdBn3jpbRtrQMmamMqkmirmNr+LRrNS/6rSKv/gpq55eybmwpn+uU8kbUccC9hEzbYmJilnBXzMkoWwvNpuWheCTyYImRg5syyWprIHxzGtfXaRgn+KT7hmgcZqj40l+J4WUEdutn0bpEsEQ7b6oL3Vi/1A3nT678c0bw8mUpuo5Sml2QMG6RhF+hEuKcJExvKKG+q4STPuU08ixnnnhULSxnZ3I5rTLKabC4nLU55TRTlQuWKCc0tYwmTdZQd9JKfBNLyRH9NTqphKXlxUw0LiXptYWxHSzEn1tEeYyJ25uymR5m4IhEz6UnyTjkiIyyI5bI70pGXhO582MEbQ1z6RkWyNzN/pz28WRjmBsbjrpyep8Lij1CT2uIvhc98lHs9RKZhHR7Ca/rSuh115ny9HI6jFvLg1lrCdGvZYDVOi68XEvJybWMWLKWTPG1dl/KmbuxnMzu5aS/XsOTIjEv9Uo5klzCVkMx798V8myVhQ9eBZjmmnldaSRwVgaLROYeL3Lm6XwtjWsk4m2ez+KvCn42kmM5FMqOhkH8vjOAbVdnMCXYnb8DXTmQ5YL8tZTIhmK/1RIG9JVQ756z0Clnhm9z5nGsMyV3NlLYZBMnbDdxe/QmbGM28cZ3E1er/8B9+UbGfl6LU9O1vCkop+eJMq7VW8W+f0u44FlCgqkIo/D7zsIX9kbmcWKXCePFbBo0NeB7TseuxSlc7Kfh2faFmD4oqSqWk3kjjMG7gwh1lzGt2o9KqSdPbrkybIwLZy1Siu2lnE+T0PGBMxFOzvQwTaVTl6l0C53KkBEVjPOq4EhABfv7V/BsQAU/61Rwd+smsuP+wFvs+bI/ymn7dxn9glfS+noJg2qWcFu/lEdC5y2X86kpsseV80ZOHTJwBT29e6WR3FSL1cBEdPGRHBbMl5YSQXD+HJwiA5nsHIB15Qx27Xfj/kIXVrhL4b6EbzESTvzhTJPJYm33J3F49kTOuFYwfMxmhm7Zwk+3zdQrqeDVrArqtRBrnb2JRTXWEbShnNdnytj8ppQ7O0o4M1T0amohHh4Wvt1b9L+/k63vnc3al3qSe+m4UpJEhx9qDq1aiMFDhXSqgo8zw2n690xyU2UsFz7zZKk3XcyuXF4vZeh3Cf/lSHjl7UyD36aw68REbGTjOOu9g0FjdtLBaSeX925Dv0OsqU8FXxM28fPjWlqklKOdX8a6vaW0zi7hQcflSPsU0tGpAHu1mXfNTaz6IXJzqZ5RHdP5t2USswW3P3sey8H6KiKOy4nbFca/AUH4XxS6dcGPBe+m0yHWhXZOwrNXSDhXU8K+y1MI+zqRO1d38uPUTrYN3olBt5n5TSvwYROh2rVUDS3nz22rCRpWKpi5hOP/FmJXaGHWkDymPzfxOSGHKqmBmcMFfwWnsu6LBt3jRKQ1o5l2X0GPvyLIUoWw5aaMLWf9WdXHl/Oz3RiRKaX5SQkNukpIjXbG6eJOnnfeyaArm3nxYhMTfvuDfbfLmXG4jA/7S6nSi975sJzxAwvx3VFA51Izdj4mIn/LoqZgKIvI0jlfBet6ajgUlcCw9SpiXskJHxpOXWUQfdIDcHntx+hqLxQjXVi1S8IKpQSHLhLcZ+/g5XvRH2WbcH26ljoe5bRxWkPc6xJ2VRbjs6SQV8EWpk3Pw/qaiXnTjfinG7gTrEdWN51MqZYMuZrtghldBNNnXo0gvnguywplfN/iT6mfLwPru3GlWkKbVRLm+lSwJ2cT7z+U85vwhIaVpaR7lfBrxXJ+iMzX8VoBLTaJbO5iwuZZFt1P6XE9rSNrQzJrG2qIHZDImycqEo7JWfo+HH1eMLdDA+hX2x8/vRfrRR7r+1CCT1g559aXUSF8vu6JYraXF9LKYGHomXyqhpv544eRc1eEBiv15N1NJ7CvlnEOao52iSfqg4IureVwah6XzYHE3PYnZKMfdTd6EjlX6PreYr7OLGShyKM9H5s5kyPYvTqHDs0NXKir53xuKtODNGytSqT6vxg2zFaQVRVBuO0cvh8O4PZqf+797s+FiMUk9zdjP8ZEuF82M4v1DD+so922JMZeUWOrSeRyjfmMOSpndTs55rlG2ossO2iKkRRXI76zjOiLjJzcK64vGhn32cj94eJe600cCDJz/6/FbFYVoBWMkNszk2lfDOSnZfOH6NuPxTncPJdDUQsjb1ONDNxvpPFzI/esTLTxNbFfaKibh5mlQxaz160Ax0sFeDWxEPGHhWH7ltA+R7Ccqx7Pu3pGCoaN7GngResMHlRl4rMjiym7snm9RWS8aUaubTOS0dIksqGJlltNvHc0U39CHkFNC3hyugCZ4M6a4mxaivyfcG05C3/X08tWT7yTHg+FHnOanovr9Wx+r+dzdwNdvQ3MXmPgpEMGE1tmMeKvbGLFfqwUa9+5ysTMlmaGvTYjtc7HuLKAocMsRKZZcHAopMvlZbzOERn9gch4r3Rofwre/qTjV0tRh52eI9P1fAgRM6XSE6UVj0Y9QRsF1wlGr+ps4GmhgQ7emSwZmsPuuiYaHzXhZ2+m+ucilr7JZ3lnC1VZFtIbFzJq7DLWORTT7Wkxl/qXUH1fx9BHOrac1NHnqg7Tax2PnuvY+FBHrc06llrpeD4lnZ+v09gWks6JIB0h9no2Cm629DMQt9vA2tnZLPzXyJPzJmrPFBx7Mo/IYwUkpFqoEDzRQr2Uc62KSTtTzHfxnOMOlVD0QIfljo6elTomieeJXKdj7AIdPhXpXJmVRt7NFP6pSsJ+QRL1pElEW5KQjk/Gdn8q+t/EGr31XH2j5+4CA54Nsxnf3cTRLyZOiDkd4ZvPRMEs52oU4r5kCbt+FjHyeDErW5dgfbmECtVqzoqa21/T4b9bx/plOnbH6qisSqf3gDTOdkumulESDWVaWr3QcGyDBkuhhhtXNTQZq2Xxdy2PnyZxzZDG1FM69gjOLlAYSGqY8z/GGzJIsKxsEck5BXy/KPqoqJAmw4qYf7AYh24lnD5fwinpKn7eWkNHsedN9+ioly/yi4eOz3HpOFSnEP9Ty/k6WrrFaxj8Sc35GWqyliXy+6cEUj0TcZylJthDZONOWtw7JvG0LIWFfXRcLRQaWGqg6FAOhytMvJ5hpq9g0Z+Cy/OEZ63qvAyzWjDF0BKMm0uQDFiJk3INHZqVUXlPx+39Ok6V6Hgr1nLcJ50vPVJILtDyPFQjeFjNvNJEpvVL4NDcODKGxPJ2TDTexdHERC2kLC+B+CVqMso0tFqnZc+IFJr46vjvDz1Tzxu462TkseD7r4K55r3Ip/tqC8+jC2lvX8Tzz8Xs14pMsrCU0PuraLlhNZXxq/73GqHL4px2bdPxM15Hi3XpVBSm8Ief2B8rcR7ZidRvHE/53zEEz4qi8SUVa/eq+CNjPllbI1lvF8XS+jGszIpn7xi1YEgNFSYt106mkJeh48ZuoY3nM6jaacTw2ITn3FwmiPkP3GHB8GchjZoUU9mlhG7mEl71LOWDeymmGyX8Y1vCjyqhi7d03BH7taG76KP7qey+qKX6dw17m4t11Y0l7qmKuCUqUiwq7BNV/JqlwlavYnq58MOTKhyPq+jfPpLX3eK4ezmRAb01zJ+nZUdTca+lOmLP6NlSJ4sbd434vTBRKzSPCf/32gbh+R63ClHtLKLh1WJcB5fwh/Csc4KNN3QoQfmzmD3j9HR+qeOfgzrsU8SszUjnuTSZH0s1/BSe9dghhgMzVaz6peTrAyWXTisJjlWiH63kr2Al7keVvAxXceuwivTtKqKKI2m/LY5lPdV0nKnh/Qktq5ukYf4otKKOgTD7bNq/MNJV6ECD17lI/YSOOlk43ruQq97LWHmviEO5xTQRDJgmfLxmlrh21rO8lh7JAR0xbjr2H0nlzEYtH2PVWObE0k2q4kKakqGNlXypUOAuV9B0rIIdwxWc81Rw7KyCMxVKGgSpKBD7q9+k4pNDLIn/JZC2R838Oxpy40QOkafzzFfPHDEbZ3fmkPFNeNQiE87ZZt4MXUxnWQFzxVqD2xZyrLqQ4zHL2F+5HLWYl6nrLPwQej7xl542NfRMFjMb2FlHo4kpeK/U0F0dz/sFKo5MUBKWINb3TY71djmBWXJyE+UcF4+LNsrpaaWAZwoiTiq5LPJqyGMVzoUxrBueQKidmldjNBxdqMXlWgqXxH70P6rnniSTrvWNvBReqG9mwiAY32msmYdpi+h/YjGvrxZgu8jCi9qFpO6xUCnmfFB/C17vsjlYYmCGyPF/3NDhnJeOsyaJlTFqum9bQGtnJZ6+CmYkyXm1NoKmrSKY+C6cxiMiGH82gj395PRbJ+eWn4Le05S0bKPC57WKF1Ex3K6VQIno1esH1PS5JnQhNImX49JpJfzx60+x5sMZ1P2cxX9PsxgkPo73zMFjvZEtFhPd88z88zSP6o4FfL5RgGtlAanLClhbuwDPs0bqNzBS56OBZhY9Y+/qsC5Iw6WFFvtl8awdoeJjugLDPDnPc8O5viSU+YSw9vkckRXmciV2Hhs7RpD6KIIVa+WsiFVQ7KJkwDQVvaULuBcZh3GwyC/T1PwttLNjrtDyvqnsE/PRI0xPl4N6wquEx37R4/yfntwmBrxmGZA8M9DNmI1dAxNjhpqZ/6eooWMeW4vyWBW3CO/jRhSRIk/kZXPyNwPSdzomzk/lXjMNee1jSOuopNttOd93hWOXFcLmx0GcVAVxbWgQtScEMYGZeBhD8IiYh2lzBA2vyKmvVfBphJJMd6ER/tHiZ+NxvpnI559qOnTTcjUimf52wsO66JkxW89/UYLXPMRZ5+jYOy2NFk9TsT2bTpdZggOiRB+osllZbUS9wkTzqybUBSZS2phwvG9kX6GRK0dyiIw2YPqlwz1CeK+XmivR8zkZoSD2ZwTbA0O5XCxy+6ZA2jUPZFmRjLWBMqKCZewWLHEsNIjNV+cKLorgvNj7h0oFeZ8UzGqhom2nhYyYlMj2Q2ouPxc++m8Sae/S6VGt49toPW/66THqdIzJT2Z0sJamtzRsaKXlv7AkRi1JY7KLnsM/DWzPyGH6LSN3Gpt4IHLO+w9GWjYyc7utyDyVRjq/z+H4CgNWIj8N/ZaEk2Mi5+qJ5xf7udgrnMLYYOr4BbI5SsZ/ZQFsq/ZHvdyfWyv8aW0XwHAbGRn1A9m1M4ghx8LoPEFOtK2CxzsVLNXMp6NLArWj1Bwu1vCtbjI9vqfjJs66Vlc9HQTT776XStBHDZI1iSQI3rIZE8XBLXG4X1RzemYSe5+nM1lkpmEJWZjGGXm00ojPViPde4tMO8zE7BNGFr7MYbDFgP6Q0JdPWtID4hnwU0F8dzm1H8xl65pALk6TCS3yF1zny6YHXhRYe3C2woOdZm+2v/ZlT4MAqubIsFsbyFPXEH4vjODzTTll3ZREL1xIWEM1E2ZoSEhKRjZJx9Qfwusb66n2E5rTJokaJjUfiWJJPSVKlYLr9xT8nqmi58Y4Ti0Xuu+XxrsEPU2vZdA+PIewmkautzFyxFtk3LEmrMU8HN+eQ6fZBmyFL+5/qaH96lhCxyn4NSCCcstMvGJkrDzvT84ub053cKPxbRc+6lyometCxCMXOmpd6TPcTfCmD3fPBTD7vIzZ+4JEn4XTo4mCKcLnNbmJ7HTVcPJxCmGi7x+20gv/EVlqfDrmkxq+jEkgPEhJwpIIHmfMpuBRMB1D5wluVBA1KpqLIs/85pRK5kA9ugzRX9uzODQlh9i+Rq6mmZnubiJEnIlEmsNffQ3UsEtngvDnu5+jcC+Vo98axrxegbjVDqBmpjeJDVzZ+JsLQ6OkTLwr4cY2Z/48NZWWAyX4nZFyMdFV5AU31IO8eawPQFt3JtYfIji9XcnMWokkCk3yXZWKg8iksa31PKkQDGCXwrtSNePfR+G9XPDzm2Aaf5axRCnjr9qBzMqbhexBBM3fqwh7lMjWUyI7irz0op4BB7dMur/NFpm/gH/s8tAI7+hzTPieJpt/H+t51jCNvSvUJIiz/e1yBJ0CZlHnTAC9r81gtLcrv7tKudBEQudhk4m/7ITXeUemxDuiPOVIxrXx3Mqcysu9EnosFedVw4svfWWcfB9CvFrB9GcLyemj4dbeVKYd0ZEifHOf0KvmW7S8aZPINw8l+5zC2P23mLlwfzzjPQXbePPrjj8DegURPyacgyInNbmXyPxlKdQXuXTBEXGPUDE/guvatyrgoH8ee4SnDDpiZL97FimlejTeKdzvpubTMiW/osJ5MjuQqzb+tE1y41WZVHjzFBQnnHhk58inGQ6UJ9qz9S87TOX2/G3jyPlHjqwNcWLDo8n08XTlr1Q//hXrqfgcwbzc+TQR51/jophz4RkNLugoSk1D2UhDywbRyEbL2eIWxOEeAdwNcMeqritrnrtwvb4bJ07NIHlmIDm9w1F+UeGdrGa/SyqqfTo8RC7RXNETaytyXmU+1jGLCFSa2LPdyOgXGVTM0VNrfRI2NomsvCk8e9NceBvApYPemNxc8FnkTF+TOJ90B3o721MjdBQxx22Z9H0g1rcHM+3sKGZuGUPRFwfaHnIiM1dKa1cPJiwKROM4jzfFKsFaGqyvpNHnuGCIdB2N7wnu8k8kTK5kz5wwxslkvGrkjUTjQk6MhAuhU7HkSphwxYXxd3w48iQQQ0UEyz4v4PIyjeC1NK491vF6rfCnx5ncbpdPA5WZW04m5ucI3X5pwKaPnoruSfiOj8ergYKnYh6uHPWn71g3CmtIyc8cT4ssBwpv2tHw8zCODBxI+63WeHgNYO9EG5ZUDGRJU1tWu45hWPwEGl6QohB95L88iFXuEdR5o2KL4MdxjXSUiR7ctUt4jvCVBdIYvhvlfL4URPp1f6Y2cKPKVcI50RdrMh3paueEZesUluxz4WCuL5JjM1nUUYF/zXiGLkzikGCjLoF63t8wcGSZYO64PAbfM7GqtYkYqZG3mw0EbdAxQnDTlLxY1BPlFBYH4mHyJVvc03RkKtFujvzX2p4ptsNwzrdhy63+2PzThdcpnXn5oQuZXQaQkTGQ7wdHcbpqPIfcpLg98WZxh1B8rZRiP2KpOpHMogJRl+CPjTVSON9PcGJjFZPnhtOnYSChAT7MDnDhrm48nWMcMF22h/v2NBzhyL1nU8j/7IrL6AB69QylUYqKjB/i51+l4v1NR25/AycRfppt5Mt1M3MSTWx7ZeTA7RySRE5wuprOylpa6jRawNWn4ZgXy3gX5UnNc1K+HppAEzFbm/qMovCrDd2v9qfP184ED7ZCU8+KDVM7EXqsC+M79Pvf7wEeuwp+GqKlV2EcltsKZMNms61vAFd6uNHQ3ZnYXo7MPTiG94OHit4fzjiTnciOjrQ6KSFU54WubxArH8pJ+7SQpKVJSARLjxBa8cfgbPJjRG7uZCbE2cSvcyKDDs9h2AgD4x6l8cagYcoxFYGTw1gv8kBKqpjTFxL26///+0d0thmM9qM1nfp2Rx5hRYCuLd8/tmHVjo6MjOmESzsloSYFFS2CqP7bi6dC4/+6OpZUoSVfUwbRusZAevUaiOf6IZR62tN90kQqn7my7EUATeLC+CQ0e+APsYbB6ZxdqsfJPosacUakHUzcEgzl1N9E8iYjd32yGf1Nz6NWaczpp6HMXkWXTyEM7x1A0ClXPJKd4ZwjHmvs6Z1qyzmFNf+87czv5R0w1WpGYN1mjOzXHnkrFy4WS0kc5MiDYyN5cMCGy2Zr7I9Z8+9LG85pRuJR04m3LV2QpfiSXhBM5n9KioaqeWGTwg5vPQMTM/lbb6RNDxOJf5pQ6Ew0FPnrVamR3+9lYXVXaFlUKoW31HR7rkQ+fw5pr/25Z3BFUjWF5RJH6lTZU//NIIxzrel/ujO3+3cgcHYzMqOa4CX0q8s/gxkyzZq8rb2IHN4Hmyhrem+0xaXCgSvtJEhaetFndRBl7ZU8eRDP+KIkKkQOzntn4J7Isn+OMVHnpYniMBN3moqMK9Y24k0W5df15AxIpbdRTdx6JRqv2dQoE2tTuTJ5/FRy5Y50fG5P6YpBfJ9tTW1LZ47c7EDDVW24kNeTtJedWZjQmVXT+pG7eSCxSfa4PpuMcoM7L4KDeDJTQb8nsfwQnNVXZJGxxYb//Q1xwBKRT5/lcX1mAY1CTCwW+dW7XPC8Rza5z/XYksrwNDVWRUqca84mfYc/P0tdefTGmT2tnbgo1pTxty3b1lrTsbALgdOtOPqzA06tulByvRP9sjuRf7onn37aMCDbDtXriTgecuPI6CBuPZbz+4BoXIKS+PybnpfLDTxeZeRbNzNNJPn0jCxg4GwTfmKf7u0Ss/4mm7D2BpIvp/Lkghr7x0pau88hsXsA7/q7YegkZfKQ8bSd7EDr7iOwmW/DX/X7MPZkJ1o/teJ2XjuOGTqQ8NqKemXdib1ow/4gO758nsie825MGhnEx51ydAVROLZOoo6Y/8mrDJw5aORThJnBy/NZqSgg38/EzxYm0k4bkRfk0HiugdD7aTR01JAtOD8xIhS7Y8Jnt08j7K2Uq/ZTWSz826e1HZv+HMiT5wOontaD+4m9CXQSa/Rpx3dTM/r/0wrv7VZsW9STTiMGUtnBHq+zkym64Y5pUhAxN+T0yI5izwMt3wXnP11joPKo4FJns7hfPq8dC7AXWrK9hok3F4wMa2Zk6T6RSdrqCK+vpaA0iqpD4US+E3z01odR51xof1707F5IrO2Al+dIvG0H0qCGDWuW29DSYTD2z+yYPaAZjf5qwoDhTekzvy2n5nXiZqt+rB9qi+80B9pvdObgk+n8aReERyPBwIujca6XhOWzjqPiTPM2G6m1U6wpJ5egvYsJmrSYf/41sveQEbOjkZntM3hST49H8ySGPFpItzVyvgieu7lB+O17N3JfSBlX25n6Bxy5Y7ZHOX8kK0/biv0fxsP9diTudmSHs/D7MBcunWlM6e7GXLZpItbwO0VbOuJY1AXrmWKeZ43g/HVHrj2UcqbVDFoKLjwZqiClaCFbhyQx5osOu3UGlpcYWTHPhPsnkUmHmNnayky990Z+iLxt9jdy7EsmN0WeK/gzmcQVicTNVpJiH8q3CcJnZvoyfoYr56dKGXNkMrNjHJna1YFFq+x5W8OBe/aOnFkxWeRwFw7f88ZGeHyAQwBeo0QOfDmN9zNcsC23osZ/bbiztCk9jjShbq0mLLNqwtj9zTl1rAM1nTrzrKQfA1vY0qGOPYefTWT5IlferBfMcjqYK02VRK1OoCg8iaG3dcydLmamq8hr/UzUijfhEmViy2QTUaKmu2eMDJhnZG5ZNgHzDVyekU50jIbzgxZw+1cEVx4GsX5wAM+SvfE+IPa3n5SGQ6ZQS2S63V8cIdOJScsmsz9dirm7G987+9H/tj/G//xZMsGPviJf6lc7oxF1L5phR1GyLXbPrBnp0xvfbZ1QRFnRpKg903e2YuDG35kV1oym21vzZ0JHdMrOeOzsy8anNpSrRpM3wYnnXaS0D/TELVvG/v/CKKpS0qCjmjrDkrlzQse9vXoG52Zh52HkzHUj054ZCfks5uCNuBZZXBlv5FlcDg+aZzA1R09WVBIJTglEDlAy/e481FMDsc7w5+QCT5yOCl46KeV1tYQ5CRL69ZcKVnDBv5UrT5d5MW2SP7X/8mf1GsEI92cwMcOVmSemcqC3Iw1fjyak1UB2DbVm6bQ+3O/TmbYnrVg4yorFjzpi+tKRRousyLIRur21G1ty+tPdNJDQL6M4keDILStnBjd0Y1+WP4ryIE6HybG9HMUmwYVtJqYQXqxjSYCeF1V6et41MPpnJqX/ZBG+O5uy/3tf1cVGPtY2klKZifcAAy3ap3N5rIY4ZQwZz+RYNszlxiIZQ3392XfKkxKZK21uudD9pAtRL1zYo3NlyGov5mT6s1Z4uVeLAGqs9scmbAY/mrlSe4MzpYccsbttx1K7YTRZY4OLozXjR/fn2eQ+3KnZG8fHvfig6s1pn76cShvA5E82XBwxlJ4ldoQEOtEz3hmrOFcuCD+vENwY0ncefTopaVsaT3KZmrZ/JJFfkE7gCsEy3fX0jdLT5piej2/0NBM1nb1l5PsOIw3nGPm6KPt/7zGTmqln5KIkpuxKJLZCxey+Int9nEN1qoyDl/y5PH8G/66djqPdNBSdp1P5egbFImeurCejrLOMQZ8CeCnmcc15P9Sh7rQLllK75RTOC41pYWdP28ajqVANpf1eW0ZOt+V0L1v6t7NllYMtLy7bcq1qOE+c7JCNF1n90QTKW0hZK2agpdwXzxgZp/QhhJXJSb4SxXJlIjeE3x88r2F92yS2+iWz/Voqm5akM9miQyIYJbKnnnqij3sJ7dm/3kiTqhy+383gTh3B/O/SkXfT8naTYBSTkovVERRbh5BYK5AvHwNoPE9wvFUAF6cGUP+fALxTZEhtBQv9CKKkehal1wNpdCgAucmP9NvuVD6VEnHdmcY9J/L+iiNrDjqQW22PPlKwgKs9lQvteSW0rNpFcGiWE0tHT+TPsRJkh124M2caVfX9kW6TUXlyDsXN5KTuVtL7dDwRNdUUhKhZe1/NjCkadkVpqPtFw3cfLTt+aUkOSaLJ6GRUD8Ws3hCalCVmdFk2u+QGli7To/2egpefhm3N4vjXVcnv/nLOXA6l4cIgenUNpPl1Ge3fy9jbJZAzVwPZZRvCqAfzaJUZzvKEeTRMmg2nZegr/YnR+fBynBsJChd+tJcyf68zLTVTmOkxibKvE4lWTcZ8fSqP7gjmmuXC5ruu3AhxZ8ewGWRnBJAULPa271y+vo7g4xIFz3dGE/Migc+3EplVX7B9biKdvsQzus5CEpMTePFXIt0S1PzYp2b+TzW6+ib21jPx7zsjDhIj1WGZfPjNwGG1Dt//tMR/VCPJjCP2lxLJAgVT1kVwUhPKufezUOyYSdyJ2czICcMxIYJH9nLiPOSoa8kZ3i2C0lthjEoLxvWjDBe5YIZEP0Yu9KaJbBqrk90Y7utG+xw3rtx14/pd0dtjp2MJ9+FKS3/izwfQokEg7jeDSLGax6XBcoLGK/jxQMnR7bFsfR9P+uAE9gmvlB1U8XWUiso3CkpjlfhXquiZFE3+7YWY2sUzKcbED08TkSLrbhW6W3tSDkfNBgpX61n/M421ei2eb9Q414rn+AXBwXolc68oIFiB83c5WR/lZPQV945UcM2soLngmC0RCt53Fl/fIufppwg2J4SzovdcHsUEUSsvEIeOgbx7ISOjUSBWNQOpvCbj7VoZyXtk/GUTiLl5EKNXzWRrShjGmxEk7pHTeoYCRQ8l+98puXZehXHmfIq8VRy9oaDmcDmN0sP5sC6EjYXzyNsk5/QsBYtFzYuDlTgeMbHkuImw5SbWjhe+ethI8z+z6DvaQP3JeqwqUwmO1nJ+goZq70SuCP5ztI/hRfQCCrMjedU7ksa5Udx5sYDDnWO41SqW7UGxPF8Qg+/BKEL0KpZFKbFKVuByX05LoRnhNnLSt4bj6hjGowEh1EidxdUtwaROns3FuaEMtIlg/WI5k9ooiBG19dio4M/OSmT1lGxMUDC1gYK9m+UsvRhBriGU/CyRsfoHMSw3kAi3IEo3h1LaMYKi3+SsFL1l9WERN5eYWXDYxEcfE9eNRqbMzORLUwOy2nr63EylRpXg7FZa/k7WkNpLw7lLasaa1dxTq3myQk2N7Woib6rJO6EmYKMapfh8v5Hi8+5qWrxKpKosHodb0dwtUHF1p5JNvyl5qlUwc4SCJy0VfG8lrqcp8NyvwGSl5Ns0JWk+StoFKjk3XcniZwqyq+RsSYnA/VAYIYpZjO0ehO1IoQsqGbNEX0/eFcB/PYU+CK2wfAvi3PxQ+h8JZ77I8lb/5HOhRh6V9c1MzjCxLthIxzsGct7psZ6r58n1dHYF/d977yQx7pUW9Xcty0VW3FOaxIYDydh7pjLm71S0c1KJGpNKnXkp6LOSeL5SS0ZHLXvSNZRfVXMzLZFx6jgirkaxb5tghEIVuiIV7zerWNRwPp75oheuRJMaE8NZSyS/Nxf9eF9B4kY58b7hjOs2C+1OGbmVAUybG8C5DD+mtPBmkvCwN16eRJ32xW5MgJifALLWyfB9WcBRKwvhiwswjV7MfxPNdMo1sUIwQeo5A+N9BRfUNbDXR09/Rx3rd6Rjfp7Ouqk6oec62rbWswQ9U6cILu2t568WepQ3dRxx1zHpWxoVM1K44JCEn0VLE2st/is0WLfUMKRCjSJWaL1UzayWavT/JLJzQSJO2xM4ODKeA2uiWNFTSWW4nAtvwmg7IoiKscJ/bX2JVHpitdeNmO+ujI10ZVuwKyXprvy4PZ0xx/xY2T+AX+UB9Bll4ZOPhQP9LNxeJbh15WJezDfzab2J93Ij++yzKVlvwG6sgWuf9ZivCrZ4pOenuLZrbOCiYMiLrQx8+d3As4YG5I0MfBc5KuOyOPMSPXKpntVbdexck05PZRo38lJotS6Jbt+0dFJrcfhXw6oEDV+tNKwU/Zw5M5GpUXH4PVUyQSG0+FcoSQTyYLY/o2I9eR3myv3zLnSa6cLOH1LqH5GwyFWCd1MXImu6wSkfVojvfdkzgBGtLfT3srDKYhHnaqHwbQGVinw6bDNT/43I7ttMXLmRw5niLHZ9y8CyLoND7lkMnZdJt9NZ3ByTzd6bWYxYkkVSrywSZv3f/1k10C7dwI4JBorqG3C5Ic51nZ4ayXp8JgrGv6ujSXsdO46n8WlMMp1Ha/l/EnysRHicHJp1WNPt34aNx+7uDiyMR2zGPAHJDURRlFQsYgMVFYENJLZR21TYEIRhARaYYHd3PHZ3d7fv/f7++B4cHo7tvj9xXecFvHNSMyBURfbeWD5dj2JnQyVLu4VR3SaIG538sdkwnp8zPGgwXM5YbxkDU9y4+saZTtscWHjLnoxsN56tkrN32xgqLk1khqMfNbvm0fNXLrnaHGrtN3NolJn1LUx0e2HksN7IpG8GahcaaJZoIGyhgUqrDIwebiA5yICVxsC6TANZ8Qaa+Bho2MLAGK2esI2ZPHXPYOCTVOqv1XE3VMdAax1z3ml5tUbLT1ctVVdqiFqdzOFl8QTeUaHqG4dX9XnUnx6Balo4lyqmENg9gK4jfPm+bDR18uV4pcqYsc6ViB6O2IyDu2YpcUop38Ud+22RQbwHM3eNxXeNDwZjAdkJBfh8zieoWR59e+fQRmtm3CITG2dkMfqMkVp7jDg9MvJSs4hr0404NjbCJwPvuhl5JzGSOcTI8HpGJr82kLPVwN35Bj4PM/D3hp5oez1bojMxPUlH+p8OYxsdrrFaUo5oGOabzI+raqrsi6P56Lms6BXB3avhKBdOY12zQI5F+dHxxzg2jfXEdZ2cX2kyZge5MG6aPdsvSJk/SkrdCVLemZ3ZW0eGbRM5ZTIPMpRjUFhZiK9loeJ+AScWFzDp6VKu7smhXaUc7s42E/zTRNgjE1t7mXk1wsy2sSaqfM/irfMi2vTK4lVJFnX9stCtWoT0upGoQCOfWhrxfmRg/2YDm+JEj/81sGK9niKHTBo2TOWjuNesMA3vMhaw9R81hnMxDDuhZOiocDw104nwCaRBth8HrMYzJMSTlOseXHb1oKNczvv3rqzfAh/tpDR5Y4fpPyk7a7vSutidyCkyxp6Scb+OhfmuFnrMsZA21kL2zwKGWxVwq9NSMec5KGblMKNtDtdG5NBNkcPS1WaahJoxtDBz1sHMgwlmrowz86GtmUrbTEw6ls3WPlkoUhfydYyRPw8MxC42oK5nwPw6k/BhaZxJ1/LyYgqHxPzV3h1Hlfuz8WilIOFSCP+OD+LRQX9MpyawN9oTR7UHjr/l5E2Sc+2lOzXincjZL8WnjhRdLSmZckeaj3Rjb4o7Hj/d+VlTRtmVZWLvCvnQrZCdmyw8mmLhUAMLG2oXEPotjyaLl1KUvJSzaUtJSV7C+ik5uH00M+GHGe13M52+mTG+FXc8aMZG9LW0npm9E0woui9mF0Y6rTRgLNdT3jKDQlsd5b219KqdjFsTNQmJ0XgOjmDF9XB0F6ezziYQ/xr+xNf3RvFETuUEORUXZezt7U5ukTOXTtgzYstIghUjSVPZEyB15m2OGykB7ozd6c4zcacnCUWceL2KpIyVvFuzHL+4Qm43LmT9UQvpaRZmhlkoGGPh5Q/Rt4EF3Pi5lNt18uh0dwnL6udSKXYJk1blkOGYQ/ELM7lmM9m1xLz+zuLHVCOrIw0cmpeJ0zIdA5K0jJuQwt1R8Tg+i+XPmkh2tlciJ5wqa6YwUBOAS4GvmEVPwg/JuNlNRrnajUrtnFkls+foaykdjo5kmcSevWsdmTzFBcMSN6L7iPtMd2fEtSIG3y2i5p4i8ucX0bN8FYVnVvDhbSGeQwoZ0LuQsBqFOLy08OSkhVOlFn7EWzgms2BT28LziAK+b1xK2OMcDF1yUG03M8fWjDI2m8F9jNx9oGeQZxofdmqR39VQKz+By31UdJfPZYxnBD0MClZcDmXVhSAeXvUn4cd4fmvkrBPzE7PQFYuVE8vP2uNvPZJXz6Ws0sPlHEeGV3ImZJArPZLcOF/XnQO27iwYWczpjsWU1C/mUqNidt4sYnloEd2OrCT36Arswlcgv72M0LWFVB5byLyOhQR/FT3baaF0qoULawqwqrEU7cwc/jlqpqarmc9XsnFsZOTbSD1V5+nwGKBFlpWCfoWa2ptjeNg4kkpLFcx4G0booWlMehPIWfzR+IxB/UTG0VNueHk7cTkXst9JmSd2PuSzFG2SA1XeOnGs0IWbJa5sdnPj5Ro3siXFtMoqJqGsGHV+MWOLimlfWIxzajGxYcXcmliMY49iJClFHLm/koI3y1gzr5C9TQpxEfdo3svC9eP57HiRw7bT4g5dzXSuk82wCgNtW2WiO6ylfaCGuQcT2RGt4pFmDgkrlCQuDSPs6TTGvwtEutSfqj0noD/sgc1uGWkD3bicOoq5h8H7t5QjP6UcmA5Hoxz57eLMsQsuyEe7cvOQKwcd3CgLXMeU9DXwoYQj1mtIbrGGmb9K2LethO3KEtb3KGHi02K+Ly1m9+8ibr1fSZ+KQmSvLYydbMF6TgE61RKUpWZqrzAhz1iIk0zo1ag0Ymto+bIpifqWeE4cj2F3i0gez1QwrcsMtrUKIvOnP/8um0jQY0/xvXL0w2TUmOTKu8JR9Pd2YNM6GL8EzoTYU6u3I13DnQgKdmbJRWee13dl+DA3BlQqpdizlP6yUjrGl3J+bynl60uxjS6lcuVS3Het4+D61YTblfD+WDE/WhUz8ehK5loVopol9E14rV74UPsQM96Vs7H5bOCat57zNXU0mCdm51E82YtUjO0+h+bbldyzC8P0KYh5YwIYedqX/VFjWRHnQewdGQ893NlT6iK4wolpxx0pb+xA1HsQ2MH67VLynklZ7iLs/qMjvt+c0f8s5W/HMq7Iy9iTWsbHk2X03V7G0ZAyvvUqw29zKZ/D1+FhU8LQzGI6KYpYnVzImmgLt4TPHPfP4XJPwQYrFnJaa6DPq3T+CddyITyJw4PVjJLPZ+uOCDzdFXR/NZXo2YGUVPan1oXxPFF6MueAnMdDZJQWulFYyZURC5157D6Kpz3s0Z2TUumhHVvsJSx9ZctUi4RqrcvoeqKMJvINbL24gYR3m2h6eROLVm9g0MEyFP5lzNGVEvOnhCdHisk7WsTrskK8Z1u40z2fFt1zqLTZRI/FRlpXNZB/WMfs3Rp+9kig3dk4Fj+cyZAaSpabQuhVHMTt/QFw3JdwxVgetPKkfoicBdUFczx0Y+B9VxJcXOgn9CVGIkV9XEKvGuLxsuVxiC11Z2zGw6qcvgnlXDeWUz2znH9vbCW000ZWZZax+byYmYtr6HevmNyTRdy8WcjZWAtrvfN4dV/4Vv1sbnUU54zIpHdPHelWKaxuE0+APpa2KyKZcEV4buoMNpQGsTMugDm7JnK41xj2fvVgeBc5Sy65c/anGyO6u2GV4ky8UUrPGAm9+9tytZ8tr26VU9K4ghotKrjzoZz1WeX0c9uC9LyYh92ltJOuYfy+Yja2KEJqKGSzgwWth1gGjZme5xciFT7qHJVG/W1agsSOvQ9XM23RfL61iyRkjYL4g9PZ6BxEF7Fjf15MIK6dF3HeHnSJkREU7k6fk27UP+ZKioMjwxIkDHGw5W3DCk45V9C/UQWzNOXkXNlMs7VlLBtbSofyEr5MK6bP5xW0r1lIpl0BXxNzOHrOxPllRrq0MTDugo7gEC2PZyeyz0XNxt/RlJ2I4FmWgqay6Qy9EsjOPf7kNZ5I27jR7Jkn50oNGR9HuGM11Q23hq7kmO3pmyKhiW0FvlUqODi2nGc7N7C5axnXitZRX/Sre1IRNssKGRlsocWRXC6fNDO2bhbJXww0D8hk3mAdzQs0dAlJYL5cTavl8+l+MYI5OxWorkzn8dxAZgT682rKRB5c9CRb7O7q++5UtHPnoJUbrRxd+CF1ovBNOaPPbuX37TKCN5UyalUJuhHF1Nu5gttHLOzpXoB6QQ5Nh5jRfDSyI9bAd9s0+h7S4pGZwoul8dTcrOKONpoFMyMoH6fga8x0Tv8XwPdLflyznki/1p5USGSY1rrTrpk7JsEvOc6b6DyjjFse67EtKSZsWxHjowuZNtLCu5F5zHlkZkZUNl8djCz/pOfxIR2JkVoS9MnU6hfPmkkqGn2fS43XSjZcCOdEo6kEVQ7ANsePL0ETMTf1YPFpd4KV7pTK3HG/IXRmdwnnXYTO112F8omFE98KsNmaw/SBZmS/jRxZa2BZUz1nx+hw76jl2tgkAtep0b+ME5wZRbm/kr5jBLe1CeJznD9OCj/Wis+a91JOU707Y7YVM25WMfnBKzh8wcK1G3lMumhGscHE3xAj6z0N7P2QQcwzLStuaAixX0Djhmruy+KIsIlk1ioFqUfDWLQ3EK/TfvTs4odx8gTmVvKkh6hHe8HWx8V7vbM10qCLgajgdGRpWiJzNbQ5Hs+hxSoCD8fiJPjSzlnBtU2hfKoZzM7leubn6Plh1vMkS4+9eM6Jf+9ZoWfTDj1ll/SsfKvnQlcDpW5GzpiyyRlvopO7ngZD9Ox/KXzaRc8nPz0vxutpKJ4fU/VMVekJXKLHVbzHoyd6vNoKfZ5i4L54D+mLLMaPMpG838SqOmYWTjNzIyCd968zuN02U/BLBjUPZzCjWiY9vmUgbZCJa2Qmme8zaeKm58AyPauqG9gWYKBlnoH+DYycylzEwMvZXMozMbSSma6JIlPcWELEtnyy1mrR/aNjcGcdT6bqcJyiI2CcjhpeOuLF4ztdx6AVOorHpvJfzXR67M/gwzA9/cVnfI828PC8Ae+ZRkqtsrgbbGJhYzPNF5t5ciiHM+759DxXwJk3BURYtDyTCwa21zJczOOGRLEHIq+kqLSo/LVUHq/FZaJgsilatqu1PF2vpd0XLZeDdPyom8qkvAxqbRF1XW7gRD8j414ZWeWQTZ6o0eocM22cc2icv5QBWQUc/VBA3e4Wlk/WkmOrpbSOFmkzLScHanHrrsW/kuj9RQ0rK2uw2ZXM7dVJ3BosnrwkOp5OZugkDf+GafnvgZb9oh4fZqYRM0LP7FIDnwYaef/ZyIMX2aRPFtnmvdjvbbl4eBYw+XkBroNF1ntgwW+GllXi8z7+1uD+TMP9Fxr8N2twHKLh4LlkVr1KZKQ+gfUL4hlzTY3bUjVH76g5FBvPLG0CI48nYeuiQavXMqi1DrtbOsJvZxK9xCB8WWSLJ4vQPjDx5byZMztzRObMZ+S1AgbZWjC3LUTuuop9g0VtK2tZeUfDwhMaYsdrOFI7hTseiZQejufmYTVDeqrZ66HiXJU4uk+KZV/HOLZNVPFllJotNvFCFxK4+ESct4uWY++0GO/qaCJmO+GgAY95RvY2z6an6HfzSTl0yFxK9N4CLrpYuDKgEOm3lSyWFFFgJ+otzlHnsYY3BzX066PhZNNk7oUnkL9fzcnDKuzlcbRJmM/8HnOJfDCL+2Nniv7N4vniOVyumM+5P3FMj1dTb1c81dYlMeS1qGl1Hf+dT+NKTQOvqxgJem3EeZ0Jh9dmJi9agnZyAV09LGS+FZpybgW6D6t4P0WcR/hisrWWrY80xBzR0OxfDV+PJJF6Lh5fwUatpscRczOa6Lez8doVSWX/SLybRzLoRgQh4qnfMZLOBZFsKp/DSedYGh9XkTgwnkb2SZz+oiG/rY6aEzP4NdvACpFrwxtm0d3XzDxJDgvXL6W6yMyLKiwsiV9GydxVRHUWec2tiMrJaejPiH411PJI9MvGX8MQ+2Sszsdz9LGKwrBYymznMGdeJPW/R9BaHUHL+0r+zVJyd6US/VYlm34r+aiN4MbwSEIdZ/NqVQxPClSke8ezoV4yuzuIHrrr+EomgwUXpscbqXMpm5Q8M4s2CNbtUMB1fwu+LQo5vXIF8+xW0aD7KponrGTfsFROm7TUFHfcW6ZhSngKP7YlUK+2mqaFMXToPwub0xE86RDBO7WSDzcVXJis4I1UwaEJCiaeUYj9UFLXpMQ4VJyxWSQPW0fRxi6W4O0qrogs8G5NMkcctORt0dFJzJnvOgMd7yzkcJmJPyJHJG9aQpdpYsakIpffsnA4rxBzfCG+Yucyp1l4bMykxUMxF8OFxnwWeyx2+bA0ib1it35ejOXc3pl0TIjAeY2o1zsFS8MV9HwZzsfJ4SQ0DmfPwzDSVobTHwVDVys43kSc9YqSnCcRRG2N4ndKLBW3VZy8G89TzxSGKrVs+5NKO+ELjzYbWPV2EQuyTdRIF+x9N4ce6fl02FOAl7OFTTMs2EssxIj96K3K5P0uHYG9tIy9omHLrhS2xyXwYq6KH83nYpobQY14JbcFl3SrqkDRLhzZp1DCV4TwZEAIRedm8OtBCIEZYcx5FU6J4KgZVkqx7xFU7RKJh3Eu00LjRD5Q899/CaiFlmzbp0W5L52+m/RUyzVgc2ghd59mE1fXTMVvoSOFubjszcdmcQE3TxRgva6ANt/zsTqg5++jTNZ56lgk1bKkUMP3Ickcv6xmv1MMo9tGci1VybN0BXG/w7DbH8Lfsul88Z5KbmQwoYOCsa49hZpB01jaNJSHUeFUHalgQbmC36uUHN8Vwbq1kfT5FI2stYqrj9Q8EZos/6OhMFDHt0GZ+O4TnhNoYEEHIx3SFiHdlM1g4TU5DXIoeJSDi30ehbpcjggtXFcthxvizKGN9BwpF742VsuyOA0FlkS8ClWkJUWx9rGSL2sV7I4P44x6Ghnpk3A5EcTa5UFkLQ5i5Logwu4H8e+DKbS3hOKRG06utYK5oh8zlyk5dDaC/XHizE5R7N4Yy57PKtZ4JlD8KAXJfC2LD+jI/S+Dbp31TCzSM6y/gTZvDVgdNrIyNov5F01o08w83m4maJGZXlPNzBd57eJpPR3r6On6Qfit8JD+wzScLkvgR2wsNn0jxX4qSa8ZjoPdNP5sDKL9sCBq/wgk+3Eg1asG8XhcEPU2BzHx3hRctoXyb2k4X+wVnBK7GJWvZOupCKyzI9GlzsT+0XxKpol5+63m6ewkmv8n9NmgxVuwQGycjpxlOuY81hHTNp2TyzNxmGTgVYqRrscX4yY10f6W2MkbJiaWm1igEHd7p6fmOD3+99OEj2n5lpzCXrt4pm2cR9I9JVsE43ppZ3B9dxAL3gWy1iGQyZcCOLQmgPynAfiuDOS1LIha2ZNJeR5C85RwZoxWIP2r4KyYk3ZC7+xDI4k2z2T3/WiWN1Mxf46a6fsSiGqkoU5rLX+Fb5/UaDmQrOXebC3qFKH1ghvvrdWhts7AVzBxqLeR6ymL2HMzi9fxohemRejTDTSsZ+BLip6QQ+locrQ0VCQzro+a7QWzyWqj5ECncF6mTiFd1NmpXiBuzgH8PeGPTOvPyDX+fHQIYOatABL2BNLFaRruFWGc66ng+VPBlKFKsn8pGX83ggmPIwlLi2bchzjeCZ+9/CmeeZeT8TksvKirlsbVtXx6lcKZ9ok47k1g55oFzKySwr1BWnJDdYR9yRAZy0CLjwaO3TLwco+B1YsM3PybzdnshSi6G7izUtxDlsG5FVrsHJMYn6ai/cdIMRsKQuShyK4EMcc3kI/eAVRR+HMo24/axb4EWnxxDfSj0jh/ZnsFkKcP5OaiaQw4EUbwFAUHqytpPE+Ji0MEjyoieb4qGp7EEeSoZvTReE7XSmZAvIYvlzUoemtofiqBo/fU9K2spmqWiqEqNU3sEvivPJmAuVpabU1jZagefQMDjlai/iMN7Otl4ljvLPqkCj3dpeeSQwYhGVr0nol8/R5H6wmRfBO+cjt+BrK6QeTtCaB4kT/NFvly7ep4loweQ8L90ehHeBP2YwIHVvuxvlIAdesHou4ymVP9wkj0VjC4mpKoTUJ/xPvZ9hXscTeOp65q7C/Ec71rMqc9NYS6agS7JOGyWs3twDiGDp2NSfjvarE/nxTzMTxUsex7ArMTNBw6paPcPZPHm/U43hHZ4K4eZZCJp9OymHXCgOWUnqEn03ksGLdTrwXcqB+HjzGCjbUUdNJM4ymBRFYJYFN7P2xfejPvngfGj3Lsi+Vs2CvHMN+DXvmj+SAy8h2RoyZuDODRyiDGvg/F7KFg5FAls44K31DPZ+U/KvoEqYlITqBSqxRsJBqOz0vBeko8haNUPMufxadTSvZdVlA+XUHbHOHXFyORecVinBjPQlJo317HescMBkj0OOfpCX6g5+VsExm7srBcN1BxQc/GBukkCa9tLPL03q0xNL+upMfScN5ZBbNDH8Dm3WKWNOOY6uTBriA5wTdkJCbLOD1NRh2DjKgOcuKGejAl25t9RX74TQwg0j+IMa+EdolZHWETQZ878wXrq5BtUxM5MYlwses+vTTM2JbIoj8qXq2O4UjbCEbPDkfVMphfQUG0Dpwscmoo69pEkB4RjWe0ms2FyfTaKvx2TTqSanq+rdKztIWZtE0mrr/PYuJ7A1XP6cnpkMbdelo8r8bTV3Cgj5uSlTvDaNYjiF4r/Gl63AetvQezb8nYutsdl02uzDnjRJjOgSbXRnI6zJHo3W4caSPHa5EHdinjUHn68+dREPP2h2PfJILvbjEYk1RMT4rHJyCFv3M0bHiQQrWSeBwbqjg2aDYLkxQ0uz2ZN8sDuHfUn8/iSW4XyKYe08lvqMTrjMjxosdPdyfzXuSlr23SRV7I5M+lTGb/NDF9l4nj+dm0amOEE3pafddhtU8DY+O5W3ceOw8pqPdgBse2BbCzqR+acZ7oj8no39KN9DwH2j62I6+/HZW2S7BTSjCslhC80Y4ueVL+vHXm2jcZlbZ506dzADPcprNeoURZFk1cmYr6SxK4Y6Ohl17DxwfJ7EhX89kvlv5DInBPCcH6XAD61b44eY4mvMST8n98qLdD7HC/KZw/ouCM9TxMB9RMdUmhdZyW9cJP699MR/kxk+AfJhqvMNGvLJtK3Y38s1vPvG06tqFhgeC83jejeDNMgWZksJgrf76PHM9ELzlLHrjxKUnKo3IJ/3aTUNLSFrecYZxeM5gpH4bQ+vpwpslt8T4j4XgNJ/o5eLAo0xefmUGkCH71uDGLe3tVfLRNpJ5Gw9oYDQ87JpIboWLszNl0qqTg3sAgfu7x412mJwsT5LRrJaf9Qjlf544m5aYfnz2m4DxISffG80kTXD+vgYYPIgdPvaljWPVMxjwWnhpr4u3bLDzeGdixSHBPmsjgYkbCA9X4JM9EP0Xw06ZAEoVOtLruwaEz7gyf60CjPAl6V1verx1K6vp+1HXty5yt1pRY92WCsS/1b/Rj98URyIdKWT9cxqcuY/l1PJD4R2HkxkTSZKCa+4LrHFdqGOumQT8oAf+SWAzVItizZzpjHgqPuzaWdp9lWHVxJUZnT8NpztS0lWF9wROvEH/2eU7nj2DXAz5xRDRO5NA1DUPr6NjrloFiop7tV010sTWxMngxrQoN+AtGMwuutJYl0+GnitRRkdwID2VWYgDVYnzEnsj5u8iF+u3s2IotSd1Fn6b15cjtPqyr14vFim4M6duLwW2tMU/oi/K0DUvq2PNV6Y6u3JOk+kF4e4VzaVAk1e7FU+lsCtFrNeRYUjBL4pkyO4rIoQqy/p+bbvtiJffAJHVlS7EdK19JKG5jR649eJxyZ2fJGLYuCcD4IpRz2bMZdkpNf1kKlYU3mUen499OT95BPeN3mxh8J5usT0ZqjDPQtU0m8to6Gr5N5HmCCts9EZTPmcY74bF7T3sSai1jYP+R7P5ky9QmQ9nq0Je24/vg2aAb8ze14+C4dmy+3I6+id0JOGnNkbLeNPip5ETkbKrUTMQ6QHCyYPKN5Yn0F0zkdCCCecdDKf8p+EQ6DocrMoLOS+l725ao4SNoP2QEHT/YEuoDAYdkTH/qg9V3wV07lHSwiqXRkgXcrK1l2jEdisp6yoWflWaZaDYmm2AnIzObG3j8JB3FCcEpfRbQMyWOKk0jeNlyEr4bfGlo7UHINDfaxdoRfGYEDUb0Y9vqPtQ81Y0TNdsRZdeaXo9aMapOW04tac+U3t343lXNd9cYHnaNYGD7qYwp9SP/gwd/mrpS+7UE77lD2ditH3FN+/Go2xAqVZOQ89uJqz08BR8E8PZKKNliB6sJPe3bXEOYlY7l6Zl0X6dnzygDoe4m3PtkkXnFQNRrPU430gharCU0M4ETy2NYaK2kj2CJbfN9uFRVjrGTE6eFTqybMIyrDfriObUX79u2p2JTa3Z1bYC8WgMylC150ER43P1xHCyU02GJlGshtuQm9+P+SGveOVtzelhfnh0fykWhpfVTZTSePIGnqcKjbCN5qlcxrX8Sl7ZoRX/SGVii5/pEAyU1FrL+UzZDKhbxNcdA5jE9hv9S+RGiZaNjArfmRqMW3lBfF4j3aG8qOcqYcFZK8igJjS4NIeOENVZSK5w/tWV2zSYcya2L45G6JPyx5cSRQTTIs+Zv3Z6saduTO+v7iH3th7bclg23nfkYNZrXSSIH7VWyXBLD9dUJrB6qZa4lFblFz/AgAwHLFjF9volFOdl4PjRyVGlgmMiUD4anck/kw+P1E7DaP5ePj8Op1TuQupvG8PqBO90f2RHzSmiuZSijqvdl1jwrztcSsz23ESFn66JtUI8rL6z5PLIPtcZ3YPfC9vTJ68GXe9aMfTGMbkp7SiZ5YnUukMUuCp4cj2K+RwL1H2tYvFFHDb0enxgDTYIWs1tv4pRTNokZRn6Kmu5fo6fSwFTmttJiJfjOwTJHeFo4Rz4FUPqfF9M17hSdssPiImFG3jBqRFuTc6kH9Rzb4WNoTm6f+qyK7om+b3uujmrHq40d6LGpD+W1B5OyVkqkmMN+tQM5qQujwcFIOBZPVKSGsyJHRebraXLEQOTYbG4fNVG1UzZec41sEecav17wbUwqqeJc4w7EM3zcHDJcwsl8HIDJfQxvasooMEo5VibhoNMIdgg9//qlFzad2/Poa2s27W6B2boNDd614aqmPeeje5Nw9F86jZfSoZknA0oCUPUN5URwJNJe8dwS+uep0fFxj546/wou6GPi5HcToYlmhnwX+xFq5Md4A0GCu+NqpbF6lJZ1v+LpPmYuAWvCOdEkkKPLvXm3X0bLs6N4PNyOxrm21Kvbj5Y/enOzdQey97elWnhbvMbW5fCN+mTSiltd2tNInPvwlQGsspNS1NiTovgAtAtCMNlE0uiimgXhKQTqday4qcdrupEqEhOxX00s9zYjv5bFgD8G3ow18F4w2rzvaWxWafnjm0DPoGhCRR74vTwQo/MEfpXImVfJnWfnpJRGSVg/ZjCjqlkTO9sKJrbn8uAO1LSpx9M59fg2pCWrFO3Zv6s3b1vboA+WMk3UrUF0AHOHhlC9SyRnrqr5tiaFqjE6XK/ped/bSE5eNtEFJg4LFmmYIDRF5Jaej/VUF5nr7Ektvg0XYOkdS7yHklvrggi09xNz6sGHYhlTNS50TrJj7bURvHrfD3l7a2rJepNf3ZoIQ1/q3a9D5Ki6yEfWp+3z1qTs7sCeWtaM/jCU5X5Q419PbLcEMGlYKE9E7e4Njuet4Psodx3HCvS0zzCwcNVCLk/K5onIhIZZBjp2NNDyvh6XjEz8xOtiQ5I45ali3I4Ibp+chmuB4NPG4+grWGXUeneOezmwK1TCx5oj6FRrAE/EuW4XC12rNJzAsxKcjo0iIbQOmh+1mX6hDker1GNTUnOei91ITe3Bngd9aa615VSUC35fPHk6XeiAbTh3SsR54+IJEBnxeC0duq56scMGZrwy8I/YidYrjHxNNJDd2YC3yE+pI/R0eqGjU0wKd2eqiZ41i6nLwjjVJZBTub649fKk1XkZtYLdeOYoxU5oYEZrW/yKhyP5OIIOGyW0XzyKgDQ5e8smcLPMjy1t/blY5EvBmzGCxevRf3ldnOrXRbKjDq+O1KFRpXq8WdOUdO+27PHowszLfZAkDuH4HztqVcgoP+DD/QFBVBL8HH1/DtkasbfJGqRFWi7Nz2CiyEmTFOI+6QbqxBn4nCKyusi2zd/ruSmy7tjmaRh7aHn2Kp6KYfNxeKIgreNUbFYKfkryIeCnnAVTZOTLXOkik/KqrR23f0n4UmBHRxsndFoZluGeDG3my4lDfhzY6sfU5hPQVvPAkOFA+VNb9m0fzIXz1rSZ2RvroA58fd6WIyvb8PlQI1y09bCIe59YVZfeC+pzKrsFMm1bEod15s2H3ti9/JeLL23p8suZnk09uejoz5caUwkTzPHldgx5S+KZNFPDc18tc2bqcJ+ayQThDb3OCM14qic51oBtMwOI+35T6anik45rZR0O6iRe2Kk4KljM+0EY+neBvFjhR0+VN883yOk2S4bNQjcuV3Umd5kTy9u6MeikjLMDPGgqGH7fED8yT/kR7Sr4+po3CalyCu86cuG1Lff3DGJHO2uu9xFs9LcDdlWERt9ow8EqrRkxoAUnxzVj/eUW9OvbloDs9oz+pzuByj74+/1LhpstMh9HDglWn7Hdh72Ogby/HcYov0heaOLInh/P71spLKumJVj0WGfR8eNqKmuHpTFpTjpzqhp49E6wrdi9iFMZ7Fig40SYhoBW8RTHRFMoUXJh0QzCRI473sSPZw/HEHZcjk0jOY47ZUgvygQDy7nQ2oORnt6c9fQjpaq/yFd+VLiJ118ai3GoHH9HF37ukHBq+3AGxPUj19KHc4peFL3swu0BHejSqAPjR3XgU2oHWs7uSO6L7ky81Jt+u/sSaT2Eiy0kDG00ijfXZQyXeZN8yJ/pJVP59FuB27G59LgTh2KNmlqdEllmnULfDRqGCP1vuEyL7JSWh++02LQ38OmTnq+H9LwQGdrBK1XkPS21niWK7KbC/DWSjnUV7Jo6lWMjAzj6x5c5X8fSfYYHTu/lDKvqQZGbB43ivejY348/+f6sK/UnY7o/soOiv/kT2FDLgzeT3Zn7yR4XwXkjvIaz4dS/fFnYF6+L1gx1ssYi9PyN0MQJPtYUf7PGZng/blUfDM0F4/SRkjfdhchgOVsneLNlvj+j20yiQXY4cYKNM2rGUrWGirw/KmruUmM1Lx6ZyKsHXwk+b5dCt4kis9zRcLKJgeOCFQ9c1hObpmdV4wzBiTruNdMQXDue3UExvEdw74xwWnkF88+IAH6u8qPktw+DYsYw7KsnNfp5s9LTlx87/dntE4BDeQBfVwtvP+FPnRg/gpuP52GOnD4z3Bl/wYn89XbcuGZL3qYRTHYYTmbLoaj/G8wEjyF0vjSUtSNHEJwkIWyalN8LnRjnIXZmtwepzXxoKeo4cVMQozeG8aqbksWno/h2JZbqH+M47a9iXaLIqbNUZD9U8Slezc768RxZEU8HtwQsNQxMqiL2VnjEZ5HJdvzQcVz469GZSVS9rqLXr7nYLVRy8V0Yj38E43ovgKw7/kz540eksx+q935MrxZAbmkA9UYH8qDeJMqqTWX9yyC6qwLYcNaPBd0nsNfKk5hfMhTO7tyzceFSPQfmzpdSo56UbjZSRq4TLFXDnmreTiyIcaNmRzkrhG8OlozF+ZYvyZMCWBkyiePhYcyMUvzv9x0FuXP5/TgGq92xrFkZQ07oPDKuz+I5c1h8cj7n4uLohYrpZhXDAgTbjDDwupeBwDd6GtXOpI3ICooEDc07JXD8URyxE2aTel4pZkfB56kzuOgmMuS3ALpmBSARvfv0IYBGSwOZNTyYhikhDBgQxrK1oZz8bxrvuwWR0yOA5yY/bBMm0PagFyu3efC+nQdl++TcWiVn6mc5rPFAN9qTGVc8CdrvxYiz4ykeLxjBKYDrlwNZ2nAaWxqEs8VbwdqHClbUj0AfHsmP5zOpfTWSpJwIPnWL4FC6kq6FSraNiqDIIxL/3lE0rTcP51QD60S+fp1poLuvgTNn9TTvlsbrRC07Tcm0qRbPw22xPDgQSadKEVyprKRMFU67RiEMiZ+K5HAwbRVTyWobwtK3Yex9Fs6Azgq6fg3nzCzh43FhFNrMwL7tJDKmBeIoEbWJ9sfnnh8nW/jRdLUvT4eJ2Wjkzy+VP71uiKwrclrv4YEow4JoLD4jfnwYy8X7WhIV9Dqg4PBloUNNlMT9oyT0k4Kvguk+PgxlTpPp3MyazFbHqTyoHc5js4Lnw5TcW6ZkxXkj4eONvDxj4ESIgZvPMrFL1dG8lpamTxN4XU/NmPaxtDNGEXojgt5/lNgkKimyURL7V8GUrwqiOoq5nqokMV9Jq+3K//0d+McCUdfhSmz3irM5KDCKOxe0D+Xbq2lkifn3qTWZdvUmY9tuEgv3BxG2OYjsw0Es/zSZrrNDcFseTukYkVFyFWw8rKDVMQWdUhVUfRKOUtzhu3iNOmgaNVcGceBIIG0HBrK5UiALdwYw0yOIncYZ2HUKx/q/cE4/y8a9Zza/ghfRtZKRfE8DNd5k8HSQjrbBGh4nJeCep2ZEjoqXDWKZlTWPO35zkL+djTZ3lsg1s7DpGsXPT3MY+W0eRXPnc3RgDEE1Y3DfGI2l71ymJM3i7uxITAcj2Dcogrk7lNy2V6K+oeCASsE0GwXTxynwWK8gtbmSxt6i9gFKfoo6Xhd11OxTcGSYAsvrMA67Tufy3CCiDgQwfWMA6sIAnJYKcBX7/z1oPL2mTOD+bH+aXBV7sngSd95Mp3SVCbnIbEtGmFjXfzEzqhlZ2Fsw4Kx07L9rme+joWTTAlLOxLO/cjyt1Gr691Wz54vqf79/jxSatr2Omk2v1EQuiOfMfTX9vqnJ+aKmxwk1v+eoCWioJm+uin9uxZLXKJqTVWZRFhLJh+oiiz+NIOuJ2INXETSqG0nG/QiS4yIY2CqC1nOUPLqloM2NcGZ3CiVgwCSuTA6gnbU/XYRnGcTcn1ROoM1gL7539OR9jAdhBzzY2XUCzYf483i7P4eFJlx/a8LmmQnnumZxRhO5fRdTu6qR5Od6whSpeD7SsidYi/FkCvJNidjHJrD5ezzP3sSz0iGBc98T+Hk7kX76ZPbZpNAiN4k2o5O4+z6R1uYFzA1MoHBDvNixeMIvqGk/Q433OxW+Pir+JsWReiaW8z6xvOgby42vMfx5G83D/2aRtzACqz5Kct+EU715CMMrAhnU0J/UXhMwG0YzKMGThpXGsP+hnEvL3XkY5Ur5dzduu8rpYTuG0/UEw1XyZ4+fP4VVzHypZuassxmHgWYmrDThUXkx7b8asN6r50yNVEYt0nGwrg6feVqe79XQ8G8KN46koK6locktDd5yLc5KLcq5gpGjtbQXr1swQcvSLlq+5ouco0ph7fIkRiUvIGR/AntdE7DaG8+gnvHcXa9m6zA1dc6q+Ck0v0IXi7z7HJoKrfQdLOazktjh2YG89vajz4oxHPCS45Mvo3YdkQ9kMqZfcsT0j5QtR+2EZkr5HOFOvYMefGs5kZShgj13ie9TiTs+NjPorZktM8U995tYXX8xWd8NWK7oMXXLZNRLHU9iRR5DR0lnHWdr6ph9QWT8e1qk03QEJuiIC9OxdLSORDsdtdrqKP6p5fNFLalLtdj6CdYU9815qqGq2PHFIhvPi0xiz9gE0h6pmdlajdsIFUvOxNB+yEyOtVZyyDOU1WOC8DnuR61cb/xEDj7+yB3LWFfG2DmycIkUl212jK5nx5hLEnJ1dvgvc8EgMl/2bG/keROp7utH6Y58jLH5DJYtpcrCHJpsMKN4Y+Lt/kWk/TBQ/5CB+N96DIMEF+3PpPrqTLauF7prn4l960xiJoh8Pl9PZ/H/Tp6ZdByVQeMZafS5oKNb4v///ZCOXfV0fBA8GX1cy7ZMLR5DtMzL0/CmNJkN2ng+71Px6HUs9ebMJlLw8/zpYezYGsThcH92zRxPYaIH60RGCih3of37kawJtuNseztef5UwQWTAPt0lfPsuYc1TkSNWyxiy0oP+w8by800B3Z8XkLO9gJWf8rFdvYSsc2ZeHzcJll/IPS+j0HYju6sYCRAa1LSFkQbbDFRdYKD9JAMB6wxEHDXw4oCBk4sNNPYzCN7To1bqcVuVSWdx13sn0vjzXMfDQB2eL7VcNWo580xDp4fJNKkSj/aNyBSR8wi8pBD5IJR+5iB+Cy3Z7OhD1H4PjtyX0emYK14THaiaLaWilR11p0nYdMWWyZdHUFVly/iXEp79dmJHKxl72sl5+lxOeIaF1jMsrB1lYWpNC0dkBRS0zsXjiZle+0w8272Ys1UWYbVjMf9Vy+aBOYv3AxZyEiOdr4qcGmIkbZGRwtT//9mLkR2iBk8vGNi42oCVysDEkQbWvtAzboyepn4ZTI3UkVeg5UCSBnV4IrrnKpI6x7L+fQRThoZx2zuIbnqhkSUTCRvryTCR7y7UcSWp1Sh8rBypX8MRK4sdlkJbNs4ZTuK9YVyPsWVtvh2Nx7qw+4I7O51kFM4Vz8UVfDtRyJ8bFpyWW7DysnBoaQEeF3MZqsyh/KqZSqFmhkaaGZVpJniWmT6nTVTZmk0t42KeR2UzsaqJWc+zuX08i8Jfi9hx28g8wQ7f/xi4WmEgLcyA7wc9j+wySVTpGDRZS9vNKexqnMDVT3F47p9NYJ7w89vTWLZVcPwTP4738sEg98DK7M5W1ShOfZcyrkBKTq4UjwoJt7yHC80fjNevYfyYIqHVJyklFldcVrizpZqMw91l9HywitkNiujcZxVH/JezrUchuTkWTJcLUExZypKsHAYMz2GpMYfNGTn8dc5h9n0zHQrM/A0x0yzRTN+FZm4tMjMi2MzvzyaympgwTc6i6IKR989FZosyUPeknsah6dis09JxrIaznZLoJIvH8iWaoy+VBPQK59HxycIjAwhP9+N09Fiu+8i5OcyVE1WhqosUr6Z2pE6W4FIuMveRoeR7D2F3ri0x4XYsv2/PoNZu7J7pTmG5O2t+FnHrahE+s4vI/7GS7KOFfD9h4elgCwm38nkdmE96UAHWkwso3LyUlu9y8BV37TA6h6r/5nB6YA5zuuYQ89TMi2wzC9uLr/NM/KicxZzORiriDUhUet6s0/GiqdCSIcm0/aNm0T8qpiyaySUvBT0yZ2BMCMIkstlROz+e5HtikIq6D3bA5Zkdhu52xNpKCFxvy94etmz+OIy78hF0bWbHont2NPzgwOGGbpzr6c4mP3eOTy1mx+BiVv4qouaxIuLur8JWsZxPtQpJfWjhxFoLBWUWthZaUKdZeOxp4R+hNZPX5jPw36Xk7lhCTdHHTS1z+LNTzKmPme5XTCQqxZwajFSOMNDKkMn9v1reyzWk3U/gdoKKqZ2iMe1TEpkYiuHZZGL8Aql2yp8zthO529SD6wo3vlWW0tQgIWi4hIO3bFmzwZYdJluupdhiu0vCu9N2SAdKib7jyJEkV/wOuNHHyZ1X2mJ6lBTzOqqYcKdiYhsVE5JcRKh0Jbv2LMPgUUiwWyFDFhYSuqCQWZJCtlYpRLfHQqTQmq8f8wnrnIdOl4Pum5k2Yv9CvpjwnZTN6Cwj990NbI1MJyNJS8OYZMaHxDNa5NJ+bSOZXElB9cxgEmoFUaVlANbCX58+GMuQWzKk/Z2oMtqOfDFvy+tI8Ltki+KyLaqBEq5ekDB1hx2uHaTcj5aSv2MUM167MGOJK5tarWP9jRIO/ylm4N1ifFKLqdSzGLffRdxYVsSOpCJeGYoYWL2I9R1WUvGnkL8RhSIPF9JLaKh3bAFXuucxOSCHkQfNvPxmIuPGYpJqGqn3Sk/wWR3+azTUWiS421bNm0NzWeqnRNM6hHhLID6hAbxs6cuXrLGc2iOndld3VsSBQmqHw0IJ+z0lPGotwaGFhPNTJdT8ImHiEjuOvLWjy2Ep+144EfTOhR37XVCeXo/h9Xp+pa2nY8g66rxbzd2SEtrMKGFulxLu/ipm8rViOm0X/csqxtehmN66VTR9Xsg/XQuRpIg57F6A/88c8k+aybhook/oQjGfIh86ZaJ7qiXORezNSzVVG8QxZXUE6Q7h1Kk7mSsZAbz66Evs7TFc2CIYodCdsN1O1AqU0qqfHdqjEn5nSfhrL76KHXKbKSGjRELAYwmDfOy4+FlKiMKJE0LLWxwopWVBKZmaUmqnl1InoJSwtqV4mtbjvWYdR9utZcn3EjTpJXSpW0I1SzEqoRveHss4d8VCwI8CmlbP49B+M3NyTMwTHtUeA47+wmsXaCjrkUCzZiry+s4hXWS6LXnT2R0VyI84f1rMG89rBw8yD7pxqs0oXmYIDrpqx2B3ccaedmRcl7BwnoQjXhKaD5ZQr7KEZQ0kglskhBjtCJptT9TDUUReLcXhaykRjcr4PLCMu75lJCeUMXVhGWdVZXQeWcbTSmWciCnlqMdavKqU4DW+GKNhFS96FXK9p4XAqDwyj5oZ6WXiiZ2R8YKJ35p1nP+QxMQwNQd7RZN+UMk/f0LoIlhu4nrhnwUTsIR48qanDP90R3RuUo5aSTlTT8qiE3YMS7PjWxU7/p0twf6PLSdX2bJtli3uC2zx8LPlXCMJl5rYUbN7GePCy/j4sYzn+zbQpngjTZptYkvORtqkbWDP4TJivMtwzS/l3rcSigqKGVRWxIalhYwcaWH+xTwWnzEzeGc2bbqKs7/LJOAfHaOqJgpNVlHPaibfqir4qZ/MZMcAunyeSOIQL+79kbN9ugs7I6WcHSxlZZwUU4wUlbjD30w76m2TMOK3LRXC+1t1tmVgQ1uk7W35cHEE/waV0S5kI0GDtzJ2WDl+heW02VTORfF1bd9yak7bzIMXZZRbiZ5UWo/sYzGdnwrf+VGIPtSC9T9LuX/RTK5fFqeeGFCvS+e2QcvO4gSO3ojlwqMITk4J+19+37Lbn4HPx/PE4smSRDkPrjkz/ISUB0YpK0QWyH0s5UColC+ednSWCo2daotnDVtW3R6BY+wIbjfeSlddORM+lRPZooLjfSvo36WCK0/KafFgK4H5osZeZfSatZ5BNiX8vlvEl++FXI614NosjwklZvL/LuRvnIGwDzrWttHStU4C/v/GUKVJBGrXUH6IXH0w2R9nwzieL/ek8SE5Te3d2CAZhayeA5LaDjxsYM+II1Ieutgx84st/d6PYMXqEcStG8HYA+WUtK2gcEwFTSZWcGGION9nUdPPW/Es3kCuWxlzrNYxt2kJ+2cWsX9tIS+HWuj2O4ejw0RuvWhEdUfPj5U6+qVo+C8jniR9NJYbSh4eCsUmN4jWh/wZ/GkcT7Z48kXsXXfBffeXu6H+5oKvwRmng6PQ3rSnT46Y2yRbFplG8LlnBWtmVpCSUkF0jwo2Hi3n14Et/Kq1gcCTpQz5VYIpqZiZb1ew+auFzmn5uLvl0H5iNtV7GMmOy8Dvj5bcLsn8c1fNoxYxfF8cgVEbzlnTZG4OD6DmzwlUsRpD5F8PljnJafXEnR1n3Gj82JVdTVzonO9AYpkdv2+OIDCygpaTKtjbUJwnsJwLrzZg51HG5VPreNGshFXzi6heUshUGwvjhy7BINgrNX8h/WMNKLxT0aRqSb+7AK+ralbPi+XmqEh6nlfQIXYaDj0DeYE/aT4+vJ7vyYShctq/c8fYzp3qCW7UrOuK6aEjJ4T31exXQfMb5TyWbCXuWhnHxW6O217CMd9iaqxZQc8PFj43y2e1Sw7/Xsqm0iwjrvv1bD4pMmaYYIiZiTjWikedG0fJvUj+G6HEOX8Gp2cGsjbPH5vtE4lf7EXfnnJ+vXcXmufOxv/cWPfXhd+tXegzrZyPnzfw0bmM8JPrOHW/mKFni0SNCpkebkExaQn115nRPF/E0tcGAlvoWZGi47Tj/5V03lFNZt3bHh177xV7GUUFGxYg4GVDgYBdgRQFBSEJoKIiEJCSBIQkIiSIClgoNsCGFQtj72NvY+8Ne3f0O+/v++NZrMVj4jln733f171SEHluejz6p1qKasTg9yWcKiLHHdswm/zFCkYKXZ6m92Vl1GTuzZIKXfHA3t+Dan94MGdnCT1DS/DUFXFaMEnc7nzqSvOI7ZvD8qFZDB9s5X3HpRzMMtGzJI3Vwwx0baJHujCeuEQtU5dFc25iGB2z1XzeNJtvMxRk1ZNx+Lgv5p+ThT5L8V/iwfsc4csHCmkqmM672joc03NZ1G4lAXesXKhipdkZM6UzTSyVpPH8jZ5m13X0zV7MmLZakqZGc6ZaGBs1aqrlBDMUBd8u+BFS7MtB1SS6R0s5KjxrXp2VRJ6z8mGbhUvdzURUNxEfsIQbwXo+ZugYJ4/jZGUMTYdFY7MplAMz1eQ/CuahTk76Yz8CNhgZmW+kZYGRBoVGWpUYObXPSPfLRtxEFnv10kinXeLeGiNZeiMxyUb6ZRs5KK6ZFvFvxTVlhZE08dhpfxtZ98DIyp9GGtuZON1YrKdJJmp/C10fW7jypxWV2Yhca+S/uUbi/Y3csjVS0Fcwz1CRbzsb6dVK5Pq2Rvr2MvJBasTLZOS9WMuCViY8A03s6mLmkW0GFU0sjBWZ83xVK6cWW4m2ZnP2zSo23k4j6kca3/5O43VqGt5903j1egl5u1KY/DmZhNBkNGOSWbY2mXaBKcwLXcLve6kc7G2k5JGRUIWJ7mdM2Av/nxOegZvCQt43CwqZ8CW75YT9kUPEjhyURUuQfV9Cp7wUvtwzkHHTgK/GQOg7PUN36rmVoqfuXD0qtR7nRD35IhMNEfeipxlw/GJg4PhU9iw00lzwuOmLicsbzKg+ZPDtiYUuKVZ+bcrCpXgVS7fl8KJDLtf75tLskYHVHgaevtIzvVzPwI16Vmn13HfWs/aejsKnSbyKSkQXksCApglkxCYwc3Oi8Akd44foeSoe82ywAf93BqYsSaN5oolx7cy4nTaTdjyThXOtfOmWhfuwlcxYksPLTzl0cxJ8dzgXc4WBH7f0dFisR+6j58YwPde/65AG6kgsSORow3i2PIxl0FUtfUdr6dZUS62BWmrs1HJlt+Dx/xbzbGQSvr31HHmop3uaeL7GaexcYKJDczOelWa+LLWQX2EV+p/FgV+rOH83hzuSXPQd8yhom0/HpBSe/BR71+gJd9Szv4qe2qk6Nu1KJOJhHKEtY3klZmfr52iychZR/+QCFq6cj6rLQl4/XYR34xgqhml5po5lZ1w8M4bpmLpWzyh/A90vpnJa5PN/upmFJiyjgZeVLv2yKG27kuCKHCZ45OLin4dNUD7WeQWYJqax73QyFal6fg7Sc7tSx6x+On4GJ3A2Jpa6n2OotjeKyn0LeJ82h559wvCfFUpJ91D6qEKZ1yMM53/nsKNPJFu/RFMvW0v3lDiOHk1ifoaeq/MMhAWmcSjHRPMwM+UlmbwRXJd2K4sH7jnUmJGLbmIekR3zuTm8gKKkAqo6i9kjjZxRBgpc9UR81TG5h7guxHP2thbtp2huTlnI+0NhVBFasO65huFeGq6eVDM1Sk3AJjVvamtosV6D9FwoDuMjKD4WRaOeWoaOjqPyeBKeRXpqXTGwL8HI5BcmsusvxemNhXMibwZ2Wsno9rl8eJ7Lpr5rWfUyn3+DCjioL0AudOZaPyPhS5fwIl9Pk1aihj46HnZNIOSgFruhQlMHR9D0qOCl9xoqdBomrlVTGRLCgIwgrvUI5ED9IKLnBTP/iApZPQ2KrqEod4Vzaccinj2PwWZGHANq69CfEH3huIRDEhPXRD0fzMvg5hzRV8lZJLXJoabILIOi8qh5fR3TmxawW1ZA+owClq4U+nM3jQsnDVRG6WGrjjf9E2nbNpaiuGg2/DEPb3koU/UaAj+rmXxUhfz1bCzJ/mzKU+KXpcSrVMkGh+m83BHI6P4qtl5R0+SbhtLEcAZ3i2JIQy3zPBbTbpWO1/UNLClPpWCG4DGLmcNuFvy3W3F5uJwWJTn0Elm/4dU8Eo+uI2lnPu91+XhlrMP3tNAqnRFc02irNtBRzHZCFR0TI+PYqIihyqD56LuE8mSIhvRENQmlIdg+nsXYy0ru65R4bFDSWax1fYaSKquUjG01nd+1ZzPhporkWhrMw4RPvJjLrRdRKCK1mPslkFZbzzWTAVUTI13WmPCLTkex3cLRvVYanM7Gz5DDwNm5ePQROfdDHu7HBB+Py+PERSP1Zhn55JrKhc96Mh7p+NErkX06LRs8I5mjD2XCHxouPlMRtiEYJ8eZXNikxH6MktRqSgaJK6uxksgQJSVlSmLE1SEhgHk9Q6g3WM0TOw0TYkPxi51P/dJoflSN5fruRJRT9RxqmYJXqpGF+SacbqTzJMZCrRgrNy5ncUO3iuI7OfRU5jLUmEvLgFxuPMph5E0jThgZaFjCvA16uqXpUPgvpkFFNLZ7w3g4TgMqFY2GBeFUPoOdCiUplQo65CjInKqgllnB7TUKFpUpkHZSUjlbifNRJZu9AjFeDaF+mBpJuIagmmHYPFnIr/ExLO78/z9fpDgoPOPeEirXGvlXZyLwiZlx6kw+CU/o9MrKQU024/esosbqHJ4dyiF9RQ6lQ3Mon2Oib6URHzcjlZIUOgrP+RGbxAfXWAbLFgq2EPPkpSZ7bhCrbymZ8FNBxXAFTV/LGbhXTohVjiVezn/L5LS4LKfeIgWN/ZQciFNSdm86058E0XWzisOilw1XNMx4GkbyqCi+dNWS8DAeh7s6Ah0MhJxOJX6JkTr2Js7dMrHlmZmGtzO4/NFCRdMsjt/I4mn7FbyqtxK7adn0lWThP9tE1z9MfJcZ2S9J5pzQ9TenE7jzIYY1xeH0qqZh+ddgRu6ZTo1TCg4flvPSQc5fr2WYb8vQ3xVZ5Y6M5A8yqo6T4xal4ItMnPtcJc/2zyBhexDfG4jeilXTbJKY28JQJp6cj1Iw4ytrLOXinL656dkj1n9xTwrFD1IxPUtjt2COBrkmjlmFL8symHvMQjetla+XrCSVWlkUb2XmiEyCHczE/TJyN8jIhBrJ0Eb4/PB4pIIRH+4LZZiHmg0NA7n0XUHANbnILTI8hsm4e8gP40M/wT8y9gTKSMyRMWeIHNUCBeEqJUdfKzH+O4uzx4OJClWxebEaz24aJonZHLM+nNADUTyVakkW2v6hRIfDND0Nt+rp90PPTjcDp3IN5Ecni72nsXeMiZlmMx7BGchzLGgEz3x7ayHspIX+4zKFf5ppbGvilNrIZsEmsz7q6L0+jnUnIileq6FZRxVrXkzngbOCVf3l7DjiR5K7DwfnTqVw51T+yfZhSoUfDSJk3K4iJ9FDwTWRI2+MD6BNq2Aquqho1VDNEIsal+Eaho0OxVt40EenRajKY+jpGsfZx0mECJ5Y1F9P/F96Wn/W8SFTR5MnOk4Idrq+3MAhRSrvfU0k/yOY5X97WS+Y5Vgmgy9lcmV/Jje6LMUhyESDSJEfRb69m63jdKLQg5cRxL5V4z8gmA/DlRx6KmeDyOJr833IvDKRt+3GYfvem99fJ9Dh7TRaFftxdrOMr+vkzLJTcnjsLOb0FRl+k4pvvdXULlRTR+jAxnGhbNkSxhVNJK0NMUweGMus0YkcitcRvkmHJi2JwDGLWeoUh+f4ON5/ixPZMpHFHoIDrxqYJzj35EETD2aZWb7ZzNU/l+JV3Up4nIVD0zPoUmFCmWJk+CsDljtJLJwvss6dObwpUnO3IIg25QpGZ8spcpJRMGsqPe958+80bwb858XJJ17UWOzNjrgpnJrmx86rMh7cltPmq5IxTYPxilAxtraanmlqToi9XBC+1vF0GF/2RbJsSQw3nmhZHRhP+8NJGLySuDsxjk6rtPxriuFbRhSd50XTRvTfzYg4Nq1Owr6xgeabUln9ReSChSYuxps4gIlK0We9NwufWJPJaJGjr+UK7r9m4M2PRPTnY+j3LYzDoi8qngdSL1LBrLFyOgzwE/l6Eqo63sxy8WLkfilzEqU4pUmJ0HrR/8xkwif6EXxZRpeTcp4p/HGQhzDtvIoYrRoPqQYvwVo1nocLXo9iaU4MDV9qCfoYR+HtBB5b4+gwQct9VTRDaswl7k0op23CmFQWTmbgIqZYtfwTl0D8Aj3DnZYgF7nn2p8mGnUQ2crTxPhaVsr3W2j2UfTfNDNbRWb6XmKg6vhEDgbE8CAxjBoL1VztHIi1u5iZwzL88OGvNd7cruXF20FSnmV58mWmJ0UWT8G6nizYJ6Xbt/HU/uFL639kVJyT891nFovE7DSZp8Y0TEOj+FCu7ZyPmyaa/jW0WIfHElcexx9nxL7maWkkOLI6c7m7V4NtvJr5SSF8uqLC7aqGl4ERXHQXawtfjM1Pnfg/k3kt/OLhDSNHepp4UVd4ZHMrTc9ZONjAwqnpZpoLH7qrNbD4nwQGNY/hxe9Q6g1Qs14xk/8OyPnzux+f+k3ijp0XxU2lfL/jQT1fd45Kx2KIG8salTsv73rQYqyUx/vG47/Zlw1WGeMVChpemY1xvPBCWw1TBoRRP3ERR71iOFOqRT4qjhO+i//vO4/+mxjDvZhI6rzQiHyq4klnf3q8UGDXS4mv00yuf1Ch3xdGuzbRJO+O4+UHHXGTUzg7wMibO0ZOfxL51SebKmFWZty30L2DhUC5GaPIXukiS5WOTuD0o2jW54Sy9KKK834zuDtILtjNl9KbXrysKeXnYA+WfRhFerSr0DkXfDe6sPmgC3ZTXflo68a4L54ER3vx4vBkng+VMUjwyzzhl59ma9DVmsupiYLvf8Vw/nIs0wviudt1MTfravkhfv9ncRif56pJ3eePbZocpfCGDQuELxyREWuj5O/twaxrEYasRjQHui+mTmc9S6qlsOphGiUxRpIuGNm7dTkukVbWiowd0tGCVNTulWDtGjYGojPikZ+IpqnIHP6DVJyoraSxVMbwk5OoO0XKxz4epF+APxq70NUk4WcTCVuPObNjpzM7O0m4opPw+JcLVZe5sbWaFH2nyTi4yfloH8TWIA3Vei9gn3MMNU5ouaxKYIMxkUn14/iijOFfeSQdLmiod3k2z/6Vc8rbl42HvTnc3Rv9I2/GJvtQWV9Bq4+zOe8bJvJSNMM3x9NmgJ7JrVLYtzuNAdFGBh/M4p2vlUM3LfA2k5+TzXTMT6PqAz0W/WJsY6O51j6UwyXB7L8jZ9sJX/FYL/IfeRBmP5LCBRKyVjtTu60TGdLBqN37U3DXnlYj+rJ38yDGXHGi9RUJ8z65Cfb04rrKj22Vgn8eqtmiiODfEzGkOMRxoCQJSY8kRjrEsik3muMvRKYT8zB0sRKnUj8e+HgztLfolwxPBlV40rijFwHDp1KnrQLPaSE0mjCH9B8xaEVGbyCye/jcJfxXw0jD/Ub+apbFpaFWeh2ysMoxkxUilx8WmfR+qZ51mXF4J0dR06Th33aBHD8mo6zTFMa2lnK77xicm7qQF+iM2jCENtPssW1mx6IZfajavw8XV/ZhZ5Ida+oOZE+MM20TXTnWV8qpb1NYnKDkmEFNh1rzaOeopWBsPN4DdYz0SELaPpZ/rkdy4bGGTldnEbFRRo+NE/i9wpN5NdxYYnXFf8QwGs0fywSTlCVdprFUsO7uVDVHBi+k+E0smy06HkQaCM1NIzXHyPQ3RpoYrDRqaaWO4JCkvctIP2miSfwSooXWxnQUGX5jJJMvq9l9R2SVZX7saOqNdJ8HKWmu9LjuTO6LIazab0fCmD6MudOLZa+60f1QB4Z/6cKcrb1AZsem5kN5ctKFX6vceVU2jpdqJbmdRA7qFs7C71pe307EOE9HrVZJLPhPMNR/4YxuqybmqYJmLXzYnixlm50btb9ImO4jYYafhI0BLtSpcOPdIC+W2/hhtp/FmsehtBgcw2tTAgki0/79cgnZYUZePjVSa7CV0E8Wesy10Gf3UpoIT7xcnkw1Oz3ZFbFU/WsBW5qocV2iYHz+NJxTpXQ8MAbbOxKa/3DEs6c9B5v3QedvS7/pHVhTrR26VTYkDmnHxuOd+XG7D4Wih+8nulA02gXHGfG4OemwW6QTrJ5AqSWGRTtDkbsFM+WLYDKX8VR+9mB1TVf+9nVG93QwO3WD8DQ6MbCnC28ujWX7wXG0Gazg6QUVRY/n4z1C6OkDkYFvG3DvbmSb0BrLTMGS9a20vGGh9lALn8vM3OhlYrHw9PMbdLwaEsvqc3OpXx6CTbqcKLcJHIv05Ph1iKl0xiHNgZlxfchYY8v66h1QettQWKu1YK+WHHvZlrTFNhgrFhC3QcPpMYHcNMrovdOLFudG43lVwu6Fg1CF22Hf146FZfZET3CibqErFQ2llP3tw0aHWZxMDaP7QC3XNydy1NFAjWFpqE8Y2b3SxMCUDE6/tNCl1MLVo5kYhReUPzNybIOBDxeSaLVUy72NYbyuOptX8TJWvvdi3FN3VpW4cKmZM0vj7BlwqDfHh3bm4zUbGj5pyYdmDRh9tT7dEpvRcso4nI5KCVkj9LSrhH0h9pz16o3JuTfXJH3Q3u5Hr7oSaurHkOMxnre5ShKFRq4+vYgJgk8GrdfzsN0Sru4x0veCieWdM/nrnoWESxaRuS38/pTB54Zm1q4wkpNoYOy3RGY20JLZJIwBH2cSe9iPOKkXfXPcuFEgIeiZI5lv7Sgx9ea/5uK8i9vS2r4BzvXrsT64Hr/+G0ibv/vQYG03ql/ogLeXLace90GpGsrnasPoKeav3FHBPpOKv4bMI6t/HLF1xKz+MFBtt5HwSsFFGzNZfd1CFcFEuR4WZtfPYOZ1E78nGzk328Ain0Tc18YweL1gMpM/c2r7YfkqpVG1kRS7Sjh5aSiSFvY8FP2+cWsHgta35f2R+kz9VJfiP/qQNL89zxLbcedkB5aO782izP6E9nDlsp8XDRNk1NwdRNmaMJokxJJjpyMhyIApWLDNYxPh1zPJE/VukmXFRtS8VReRRe2WMXu3iXt9jMh8BIdfF74lPGyXXyjj7GZwTHCK7pKUqHKEJ0uI7OrE6Nf2ggX7UFHegZW1bdjXvjF28+uRdqktVUbZsPd9O9Rfe7A5wp42gg1W/e/1vVRfDJsFr0wMI2mflt4/E9GKnDnSwUhQCzMfWlp41cxK6m4rGwotBAjuGnA1nWZb/vf+cTFrUw38VZpAYrsYBriF4vllOj+e+9Lzo5SE+iM5I3T/1WFn5pQMwmNZH+qUdub5ahusNduQHtScgy2a8uxKCxZUacf5oV2Jrm3PDA8XNp7zZFJrH5J/iXzfO4zMzlqWRibgMMRA4HAjl5RmJoWK9fS30qJ1FsMfrmBatgXXX5m8W5NOnc0miryMPA828LpuIs1DY+isC6WLzJ/qy/2YGujFm11jaCJmpq+Y2fCeTiRPtePe2+7c7t9OzLUN/e+15cyKejhG1udp/4bcn23DmMmd6XPNDpu6LnRY5smmpdNIOq8kuW4YW+/HcD83Hhcxz80nGGmlMOM7x4JvPytXD1hpaMyia4aFxnsy+fzXUoqzTTT/32sN6QZ2n06k5HYMK76G8rbfLKr3lhHTz5sX1zxo83I4cV1c2HrNmee77Fk+3ZYQSwe6VW9P33Htif1el3C/egS+a4BTng0FPboR8dEO52EuZPz0pMEMHwIrlJz5Foqf8HZ6JPCojYEX4nycb5poHZspMqyFRcOtZE+zEnI1gz2hZm7rTDz7x8hcoZv3niTxwaBl5dEw9Jtn8/GLjCaRkzA3kVLxbixuDq5MEn249a+h+ItzHOPWG7/5PQiZZEvUwj7kVNRG1rYuNoZ61HjbjGV72glf68npj/ZoD7lQdk2KfxM/jIXTOS+yTktPLR1jE1Fd11NQmUY9NxMN95kpqWLB8ayF5G8WKu9k8CrEzLx5Jm59NLLwaAp7BVv/GR1L2KUIAlaoODNCQeBzHxqP9mJ2bU+mXBnN0dkuDPVyZmLjwVwOtsNvXh9eXbXj7Y3B1B7mTLP6tZAurcXyxDqcPVqXLh0akq5vS3KjTqz93pt5a4Yg8RqG9a4Xz17LOKALZNAfgu8ztUz1ScI/Ts/dbqmo/zXSYLWJnPNmAiqXsetZJsWfM3iTYcZdJfJndROHz6QSXq5nhsio0yYsYkNHDWXZ07ldVcb04Ak0Fpnl6ADB9gOGYxMhYUmAMy+0Q1FEO9CiryO69hK6SEYL/5DSs9YU6qT7sbeRjB3p9XhUux5vJtbFR+yjvaGO0PC69NnagAuj2xC8pD3XD9oS8dOezJoSDi8Yi3ndeNpOULChvkqwVJjwZi2z9yTRcJSennID/tPT2FXfxFwxW4WnTZQKxi18m0HkGDOSuSY8mpu429PIuHWinzslcMA+huA7oXisnI1NpJzKCB8WTfDifrgnf+8bS00/V+rsl5DsJcHWTsK43xLm3BmFw2Zxv7E3bjt9kO33Y5nMj53HJjAq3ZMay1xp3s6Z9Dd9eZLZmzMje7LfrT1RKTa0iW7DnZwGhE2qR+iNumRfqku328JDJI2oe6oN/0W2x6dxT4bF2NHlnCPlD6DLHCkz9vsg36VkwB8aus1cwDJRx85RSZwTHrJ1qx7PUyKj+KQyfYmRXm+NrJaaiLxsot9sE7adTTxPM/Lzr2TK2gsO2aFF2nQ+TbuoGV88ncpqMvLvT2KCRWRPN088po2lpN0wHHa7UN5aZLP2o/lk8CQo0Yv6U6cSP82PrHI/hp7yxev+ODwOelL9oit5dv/7roIBDNjQm8cHezIltr3QMRty3NrSsUoL+to2ZMLmBiz90ZBttq058sAGxfMOeIbb8nKuHc98hjLC3pUjaR4E7ZpAZkc5K44F0TEqlCNzo9jeT8vkLQkcn6CjQzc9L8/oqelr4EuFYJOtKczaksrC3yYqJpl42EHM205R5z0prDbr2ZIcx8RzUcQPCsUQH4y+iQKvun7Mvzvu/76TfqnGk21H3JkTMIZ6W8byrp8nB0ukNBfc1bCbH5kv/Ph+xY+8Xb50mONNv0JPxnccxYbvztTIHEqGux1H/+hNtf1/MaZqB2ada0fimHaMFJyZXdmO71/bs1LTiaGJPTh/ujehxX2Rv3OkeYgrtl09qGL2ZkyeyEu3lWifqqhyNYxHntGMPxnDZZGT7josZuy/CSw4kcSv1noqU/U0fq2nSUcDjp9Fr48xESvq3PaMkcojqXiKWdg7LYk1bbUEhEWwKkFNpd0s+tjL8f7tw45Sb8IKpWz/6MmpRE8C93pSMVP0mdqLq17TeNlMxkB/GTWayChu7kds/gRu3/Bk8qOxfNrmwpxHTqxtMJiSbDse3euN+Vwv+upsuXCoJ8162tLGoxdDVL1hfx9WGOwxKoeQ3lPC7wXD+XjLg7Ziv/+986XLWgWx54Ppbq9h48b5tNZEM1ITw7ZbMbxfoaW6cyw998Vi8zCOOeGJWAfpmPRUxwmxX9duJkYITV3Tzsib32Ke5Xpej45j47MoWh8JxS5IhXvnGXjsk6Ev9uHqd29eDvBiy20ps15JmSrx4t3ncVzsITS9SMbRyzLUm2QM+FPGOpnQgXIvtjt70r79WBY7u5K4x5lOPZzYO2MI5YUDyDhlz5Usexodtqfqub7ccHdAqnPEK1LCtTuuPGwwlnCkhF8dT985ws8lCmRHg3jRUM2uLxrOH1hAWXwUo7pH0+J2FIHKKN4HRHGjfQw/BmlpeU1LLX0sxvVxGA6buOltIkD0ddlJIwHZqeg7GJjxTyLL+mr546bQhHANr78Fc9VRiaFChjbfl+uhkwnbKnRqijceh8bR9fE0CmbJ0LjIWblAzrRYOfIqcob/IeOXjQ8nNN7kf/bknejJHrhxZ4/IOTNcqHlfQp3VEm6elPDCz4X7g1xxfO+K39WRXFW6YxQa5RXhTbjPVP4SvH90jQKLQxCLY1QoytTsf6eh/L1g6yYRuO+dS+2yMJ63CONClTCuV4bx8uBCDg+K5uO/0TRfEkP1l0K7UkwkBJrYPNSE4y4j52ukkDxIj1dsHPfeR1P1xBwurFELv5vNxC9KTv7vs/YxMio/+PIyx4eIb74Ep8kYN0PO7WtyFqoVXOqjZMVLBS03yHmcLiOynR+XH0+htdqbP59J6S96XNVS6NlCD4rvu/OshQfrW3mS5ynlVYQXQ9K82VAynqCq0xiOjLuX5Xw5oWTXrtkMm65irp2apwXiqq/htqeGPj801HmgAW8NsyRqHs5X8Uv4Z5NOofRuG8bES2GUf1qAbX8zdz8Jv11rwj1Y+FY9I5PFDE+cnET0BS3lM6NYLvjt/mE1VRupcDk3i0OdlXR7IKd6kBynhXLsTsl566nAJVxJqzsz+aP+bJJHzKbe21nsqJzOuHkKtg2SM2m06HE7P/adn8Y362QWlk8g4eh4ZtlOJOLQZLb7TmPUFl9auInzCZQzWqtgYalSMGQgKdkhdMlS0em1ii+3VMQsV+HgoGKiPARpaAgRG2ZzvWgmyuVKLjZR8r7VLE7YqXivVzP2mJpemzWYNJn4/16G799mnt8ycUFwU+e6qQSu07PyQTxFVbT8/CeSoo+hPDNoSM9QE1EUQq5NEJnvA2gU649nrwBS4gJxbB1CNbOKKc/Eub5TkbtNxblhKnZIQnAtC0JWEkBUspKlNxWYcwVnpQjd36Qg47aC7x8UXKylJGWSEo8jShpfDmBc+2BMYj9H/lbR9KWKyCIVLV+FcKZTMAsXzKTOVCVfxXPI0xX801TB9gA5v9vJWbJShnmVnFtnlWTGz2bRyxBa1VbTIMrC0EEW/IdkUrXuUk6/ELr1ysi1Kcn8tNMz1T+OS4dicPy+iElb5rHuWSi62qHYJmu4NlDD3W9q7N6oadxHg3uZhp6TQum2L5TNNcIorCp4bkMovZxCaXZEQ4ifhpq1RN4vV2OarsbmsGCkyhBu/u813k3B3GwbgmWWirMeaooXCz9IVOMdpabQUU2nhSpKU4NZkB7AE7mCYzXl2I+Sse+WH7WPy2je1ZdPbpPR+Y9HVebNPt0U8ubLmFtFwcqEGUTVCsbphIX5Byy8NFiokZvJrRZLibtjoqvMyJd4wSdLddwaHEdaqZZposa2RHNEFkmb+gtosTuCHvfnMTg1gqSeC3iZF4nBNpohn6NpqY7BtCCGjQExtLoXzcroKCY9Wohv2TwqtoYRVzOMutmh7BkVimvTUJZ/1HDsk4Z9DUJ5ck7DpJEaBtxXMzlGzc0MFXPGzUbmLVhqi4z7Cl+omMLvepMpOD6FfdumkhvnzbBKKQXDhT9GC12r9KKmjS/O/WT8sJVTu4XIZ/csBD+1sPGnhbIHFp4Kbj7y1MyjchPOk9Po31vk+jU6kScS+NQujhH+sbgIPV8doKW/yIkDW2h5qNTy110tSdpYujSJo97dWPzPx9LXEsv0GbHEdYjF+ZTg9SAtn17FMFAeQ8fwaC5+WsS6apEU91hAwJYIJq2K4LFsHptE70gVGnYJ/flru4rza2djPa4QfunHoPjJzBP6NamrFxLBck2HjsG+bAyXmgzHWbCbn3E4knVjabZMSo17k1nt4cdjwejV7K3UHWbF0cfK2b5W1v/OpO1eM0NMJj6+WcLDGgZ6rtazwkdHStNEXlaLZ+0J4VepcawpjcNmVDwXhyUyPSyJ348Ep7fRkfkuiXKHJKR+iSQciufjtjhe14vj4ppYBobFMsoplne3tJzWaIl/E4NV8MDQ09E86xbFgwZzmOCkIU3MunGuqGMdJS2f+OG+fSIlbzyJX+SOrd8YFNdGYbNuOGukLpwQmeS/dAmDRB5++HoYN455Yjjqjc0lH36ME/19Lgvp6ixsJmSx5YmVD7OsfNueSeM4M+sES7YNXMJMkRemOhlofFOPjUWPi7+eosF6/LoI5nDU8zbtf9/frWeTYLK7N/Q4H9Vzfrme5mo9TmLOqx/SYdNJh93YJJoXJTK8PAHL9sVk/xnHoUtajtfS0mlADCtvLeJJlzDkU9T0DAhGcU9Bz0o/7iyYRItfnny6N5ZG/YfTONmFjSYJ915JkMZLxKw4oTztyJS6EiJcXdEN9mR1NS+cH0/k5bdpaEfn8NYlhx+PV1G5cgWJTlk4qKw4zMpkgLeZGhMEP9obSdi1hGVvkhn03oD9SQMjiw0sXWDgn5UGtpQn02hLCsEvkvlw1sBFnQEbicjd9Q2EfhA8fk7P6g16Tur11PcTuaSZHmWyjoO/Ehn8MxaPu4LrkqN5cy+C1RVqrsyczehv/3svgh8f30+kZzMp46e78+7tcB4McKFVmISMeRJ6eEg4vsMJNgzkVuuB7F/hxOEXLvQL9qBzSykHCqT/99muLZ1zyRmUi6RNLgWbcuhRvpJvoqbmICv+8Rmcl5pZL/xmU5gJlZeJyYifXU3cfmAkW+Sjb2VGwhuZODHIhL6TiSu7jcz8mUa15FTur0nh+E8DPQoMJPkYGNPQwLoLeuJMejp01HP8bBL6S7GsdI9hXu4initCyd8eQkY/4QetZGS+msT21lKsHdyR5g3ntWCqArWERrecWfPUkT+XD2Zf0QDqBdnzLsee+70cKRR7jIx3J9lHMHq+J5KRUj70ymONbR4P//e3oWbkcvJmDpvOrmTr+Cxsva28s83kxRozP/uauTLeTPeBZoZ3MmPca8JkNGGwmIi7YGLYVxNSkRu+XhQ/V4pMrDTRqqOJ/ZfEGUw3Mnh4Gq0iUhg60MBH0du+H3TsXJPIhID/vScxmlET5lA3VI157yzOdJZzwSB44U9vogTbf9gxkokHJawtd+ZdgDMdujsz2NOBvmX2nPtgx6eLdpQutaf3c0cGqFzFmt3RVnqwtIMn1C8g3ZqPpOo6fpnyGJ+VS1itXGq8WImLOoth7bN4fdrCyI2Z9J9k4U0TC9dmZhIwJZ1Hq80cDzYza6uZ2S/NIiuZyZ5jJrqXmfJqZipEHtamm6h0MZG3xojqUiojhE4XtNLzsCyJ7TZxDDQLBr0QQRN/DX9uE/M3VkH+Fz+8Ok5lwDUpL/w9+HIIWt9wxvp7KHuuObB47iBO7+9L8hk7LvjbsbDEDtO2/hSVOjP/3TBujnXH2epB610euG0t4OzaAiSJBYRW5qOouoaRlbk4OuXSd9xKtkdmcaBxFqP2WGl62sqyDVZ+Wqx89bQy746FhgstPJxtwUdlIbu2hZtPMnBtk86rbDNNBUPWPSrqKWrZvcLIlW2pmLboaRGko1uvxcK7YvB+Op969UOpITi0c/J00g/KcH/ky+8v4xnTQ8rPxLFc2eGC1x/O3LUZRHaKPTlWe5KPioyjsiMl2Q6bNvY0YCjPLRKqGYZTe6I7t7092KcW89ilkNkOhfSpV8gxZQEX1q7luU0e27vkkue/krYHl1PnRhYVH1bwouVKrj/LonxSFpfbZDHltZXYU9b/+477caKXV72z0GF9JvHP0jmYb0Yh+NhHbsJumRHN8RSi0DOyexKDO8byOTySwvphRAkO/JIxkxF/KjirkZHw0YfTd7x5mulJi10jqF1LwqWSodT63peCUfbMibSn3Xl7ptWyZ/czO8Y0G8Cv0c5IXkt4cGA4Oa3cGd7FA48JHty+WUhueSGqiEL+7FnIW2MB/95dy72aefRemMvOWKE/9rncnJDLz+BczrfMRV+2ir61VnBFeEyAPIuOtcWclljJnmFlzzYL0bsyGPnGTMMeZnJDTTRwMmJNNxDbVk/THfFcvh7DoisRJC/VUNh8NncWKbhQT861j75Yak1hqdGL+VM9SG3iytPjTsyrOxBNd3tkjezJ72fPyWX2LPa051iAPTY7hjDzkzOvWrow7MZwGqnGUpHlztroTTzP2cBbjyKKxB57BxXS9VYB/s3WET8lD1lCHqfG59FzRB77h+YRNCCPiY3z2FqRy7JfOSgurqTv1izet8jCc8v//n6ClQjRm7efLiWtvpmrQ4TW2qTxs67wFKuOoBFx7HkVTR1NON0aqLE8F/zYRka7M9P4fnkiD/Hm+WFPnGWjubBewploR7rusaf5Pju2v7Jj/iB7VBn29Hgo6hcziMzbTijcJKwe5cKOv0bQ/qkbNuqxVK/YTPKjzejkm7E7uZFexUV0e1NIw6mFdD6Tz9YZ+Tj75tPmZD5VI/PR269jnNMalAGrCUvKI+11Lgcn5lDol80uoa8DxTxG/LbQasAyJgr9fPvMSNbGFEZn6fllTaDtdMFqeQup9VqDrDIIdXMF/32YgirRmw8bpSw84AH6Mdh1c0W91hmvjYOZ6GtPvwH2NBQ1ujzXnk3l9myPc2DXB0caFDpTJ1zCpiIXsg8MY37kCJISi6kbXswph2Ia7t1MtbMbybpWxAr7IrLF3qqeL+T1jUJ2HStkQG4hMxYX8n1iITnT8xlxJO//3gO+R+hp+fAVgkeyiFJYGfB6GX4ilwzuZ8Qj38Dsv3S0GBPLxc6L+PwtlF9fQujaRYn0gB/OYpbeX5bSYudYHgm+mjrClc9rJcz/5MiOv/vzxM2eC4H2+Ii5aibq0yrBgQddHLla05kNBc7UHCIh67kLB+66Eu/gQtV1xXzbU8zvw8W8OFDM1iXF9OhaLLL9JtJnbGDUl/VEL9vAm/UbCCpbT+7pIr7OKMLrQiHeH/MJXZ+H73Uxa0tyaKAVurnIis2vDD7+MrHtUho20w3cnhbPObsY3j4NY99dNU/OBpAUKmejw1TOfvJieZYnmdoRrK3lQmOh69VVTjTa6sDPsWKOFtjT85c9IbYD0EgHY7fIkfRicb+RM7unOTPsnTMLm7uw75wrtU8WM+BOMSnfiunUswTD6BLippegUpZQTAlSWQkvpSUEi3s7KooZfHITXSYVkTGhkD9a5HNW1GbS4FyS1NnsWCM08GYmvdqYObEvjdq/9DxuGsenY5H0+aph4JTZ1B6p4Pd/vsTXGcf8DCn2Jne+9XLl6wFnGkc5UvWC2MNee1qes+fzoYHsFf229+BQnjR04ofBiePbnCh748S0306kpDrjMlDU8VgxhvfF+HcqwWFBCZZfJZxIKWXKl1L29dhC3X9LubqylBl/luIaWsL+y8WM3rSR+msLmbilAD7kYQ3IJXHEKvbdsbLx30w61zMTGiu8dqaecadiWXFxHh3mqImdPJ3qA2UsPjyRsvpe+Hz0QL99pNBlCRVtHKk5cxArtA58Wj+IX6+GUHnRkYdGwX7lThTlOdEp14lvOieCNjrx+IITHYQOTDhVjKVzCYOalNL66Tb63t2BdEYZppVlVCkso9f4Mm4mbudlp1I6uZbQpU8xEU2KaFtZwHzTWtbocqkoWkXQJyt3T2VwtMREmFMyXR7oUJljqRo1h/z/VDydqCRknh9VToxD88iTPDc3woe4cnashFliHW0kTtRd50SDbs5oM505ucaZqZOcOffMie3i9z31TlQLcMK40Ik5WU647ihmeaMSlONKsV2+A6+dZTxqupNDPXbSsudOVHV38jVB7OPRViJ2ljBtczHhK4poWKWQOxlrccvL5eKClexaZ8Xj7VIUg03YZhn441gSdR5rqfgahuM3FX3HK6lr8WPUS2+OyjyR5o7k5mBXBrZ24VigBPlICV/mSzhlljAlVsK3BhJqCYYL/VtobJo47xgnmrk5cXpQCXv/LeHC2+1knC7j/cCd/OO/E82UnewT6/0hznqHbhuxVUqxLy/mzsEi/mpaCKdWMyIsl8V3l/Pc3UreATM64ed15AZurU3AaaSW3JwwHN6ryDAoqdVexrFr47ks/PtPu9HMSXOlVW9XbpwUWr/ahePiqjnThUF3JFy3k2AjvHtyiRODZjjRXPTu/k1bub+ojFtifRkhO6kuF2fZeid3XMuweVfK0XUlTNdvZva0Ih6sKmDv0jxOns3hQr7w6++Z1O5tFrl8CYP36Bk2cDHv78XQcl8YNXqo8Wk9nWGJMsH+E8n1lWL7wp2Vfm6UVR/F/Roj8PkM5ifDcNrgirHMBc8JEpxbOpOS6MT31VvZ9GsHy2rupJ90JwP67+T3xTImxG9ne/NSnjwtpt6bIq5nF3J48FpO3xYcfGoFtS9Z+bUoHaNM+M8bA6XPdaRHiQzZTkv39hEUD9DQbcdMZkfJ+W7vw9wsb7x+S0U2l3I6w4PQsLFkVLpxv5Yb3wNGsVo9jGtiXSfXOuHSooycsjJcqu+k9X9l0K8MeXkpWeoSHizehH/vItwmF9AyK4+zR3LYuCKLRgssHM4UrC2yY+YGA+4D9bT6FceSc1ruZS1E/lOD+XoQv6UKkZVkrOk0jV3PvXkr8+LAFU8iBTOeSXdnjP9YzkWMZrpKnFdXCTesZVT8Xcar+DIkR7cx8p8Svoo+itpYxPn4Qvzy1qL9kUv2LNHzNbMo1WcwzsaM3440KjUGNozUc+HQYtyfapn7KYpVz0JZ1UlF2xNKWqyT477Vj7ONpvKxiTeeVaT43/BAO9yD+0Pd2VdzFAMnlWH/bgfRzUr5Pq4El+xNJAhv3VJRwOkTeeSMy2XapyzWp1hJ7yP8818TvRsbeT/bQOcBegLrJ4i8pEU6PJo/voSyspqaFskBdCqRc6ixjNP7fGiZM45bdzzpXeLBVcGXkkvueISUcLNdCZn+RRyWFrKgWT43fufyJj2HFfosejpb2Zm/FEuOiYNP0nB0MWD3p57JL+MpmqXlvynR3P4jjIBpau78E8TydDkrWstwnCjy2eSJVJ/hSasZHpzMKWRUrUIiAvK44ZJLxqFV+LtlEfnYQnuzmUfDTKy/m8qfV8Rzl+ooFr2/saWWngHR9PkvlE7z1JxcFUxUFwUrxFkWWXyZWm8ae2YJHfqSw+CL2TjEWBn9NZPlu03oRLa+2TaZd/31RI3VsfVDLCnPY2ihiWbeyVBuxahRLgjmoFbJty9GHK4bBQMaaVVoZMZqI/XF1TzHyNw8I+s3irx+yEij20aqVRqx/yr0o7OJlOZmhoVkMjjQws5bRu4fNbL4lJH+e4y0sRj5MsdI3UjxuIVGTquNjAk34rnYiHqFkcd/G4l9amT7DyMPupsIPm1iSbMMTmDhyVUL09taOXfNylaWU1xu5O/1RmJKjbxba6QkzkiBu5Hk72k0LEjjkmMaz3JSOeKcKjJZKonqVLpWTaPdnTS+zhXrvyfyy7T/ZW0TtZKXEnQsE/NOC6omVvaKvOfWJJvArjn0PJbDQrFnk9hzV7HWxyOMyKoYKaqWRvHDFB5eM6Caa2CIrQGb93rqXtcz6qae+19E5nM00EHMY2ObFErXpbJ6qRFzsEnwnImTE5bSan8m0/+zsMtgZenLLOK+r8JwPof91XIZbTQyIcqI3d005jqliZqm8v8AJwihWXicFJt1XNNdG8btxA4M7JYSBYP0q1ikikFsQ0WlNlBREBgNmwLbBNkwCIMwAAPFTuzG7u541Oex8z3vH+cjH2C/nXOf+76u6wsYlLmEPg5qPm5RcXykigcb0+hTkkrtDSmcn5DC4NUpVC9KxU+TRkc3FTe2qXgyQI3yhZoRkzPx8dWyu66OPV2XET9Mz6REA54huWyalUd0WT6jmxfwSlfARetCBhs0fAvQ8N42kz+Nl2J/UI3MWI1xmIqEp2lsGZDKnxlJ5PVJ4MrvOPZPjONL2zgWDI3D/UwcJ27E434rkQOvUljwJg2j/WI/AWoKIjPIc9Fi00FH5NFl1D+jR/3awLeGK9nqnE+LP/mUTyzgrU0hr36sZ2ixhqFhGnr2yqRepZrv91UcTlChf5WGp0sqGVMS2VIvnnWPlPgExvLSbTGmXRaR9ycCfe9FXB6ymHlWsWypUpLwMA7ZkQQ6KFO5l6TivbOa5c/S+T1cS7XYT2nrbKYPN/BpYC5vZ66m1bl8TlCArVchd72KUM8opt8JDSP1GnQrM7n5Rs2QKhUXnFV0jk/DQZ5MB894Vq1R4lkQjcu4hXSaFc7HpmFkjFfwqamCb6MUzGgRRuPAcCpzFvLm32hiLis5kRrPLUMKXaQq+lqrqWqSgYWPlvU2OnIOLmdYloH9ZbmsHJRPpW8Bp3wL2eNRhMnMYqpWFTPjuYbjuzX0GiZqdVCc6Y+KfbYqnGRpxMiSuK2MY9zAWPqWLyR5aRj1JyqYFibnZHkItlFBxMUGYv8ziP59Q7GNlbM4QkGtNuEUdo9ikpkSY5t4WkSnsM1fRW0PNRVmmTRaq6VFno6PcXoS6+SyaOMqbpoXcKB3IStnryfRspiI1GLscov5cEmDT76GjH2Z1HVYwlWFCruwNFHnJD7ZxPGfXzRG68KJ2KfgjUHOpcgQurnMpdVvf45M9uebiT92fv4kh8xgpPdcem8LYcY+OR6yMB54LGL88VhM7OPxPZDCH/HsfvvUtM7TcOidFt/nWWwbY+B8cC4LG+UjKStg1K9CDquLSPQpZsGSYkzFGvCfhmk1GnpEaPC4mMHnemrOn0hjv1cy+6VxpA+NZlmtcAKmKhjrIKeedTDHegZwLt2fTxtk+P6WMnablBNidTKSsfWSjAeZM9n6O4hjE+W0qB3GuscLGXY3lrToeGaHpVK0UcWuEemUDNDyZpgOWXIO+kIDbVUryLmcz/nHBexdtpbSPUXYTStmTngx8n1aLE20zBa96Oui4YDtUo54q2jbPxWjlvEc2R7D/JnhGNkpsGgoJ/N7EAG3Z1Dns4xVShn1b0pR95AStkuCw1oJ7X9K2FoiZeImGZtVM4hqEUxvmZzEoWFcHhyJz0AlvQMTqDtDzJyoSZPPGZwK0fLggw6nMj2vThsYLV1F8ot8TO8VcMJnLZKlRbQ7WoTv+fXMXqnlYUstgRUaLO9mkhSnZtM18aziRM7aKpm0aQFd5in4+ziUUtGHMZX+fC2W4fpaipdUyq+rEp6NlBC+xY/fU/1ILPDjn1IJT6qk3Bc1rn9gFhUxITiflvPjRBinoxZz9JaSi5uT6PY5jR0b1YwdpSGhVMuIztnk7NTzYreBNu1XMb84n5HLCtgSV8j6F2tIrC7kpOjhx1FaZjTWsrxQw4ejGRx9r2JRitC8XvH8qbWYad8VvDaWk9M8kOWD/Xk6QMbbQinPu0tpc17CqVQJ9nv96DLMF6893uSn+NDgph+BnaRcHCTDYZE/S7sFErYylMtCEz7+G87v3TH8dzyO3eUpXAxQcW7/Uqo1Grbla5mwMYvL3noWhRpwu5/Lqm15SN/m0zO5gCExBXTqU0BykwL8nHMws9bhVlfL4hQNXc4tZZ1cxfMhyRxfqUS5MZzgY3IurA1i+wh/os+KPbeT4lIoYYCbhO+uEk67SPAd6UeFxpt68VOpKptO/DVforZKMCqS0uGEjJvpM1hYEsTFznIGnVKQtW8hjvdi2ST8wGRQGs8vqDjdO4Oz6zVkLtDSOlNHk23L+feYntHfDYw5sJLkS3ksqMzH+0Q+1zbl88+ifKoXiP4/pCOqk5ZMqQaHf9VU/5OGJCCBQ+Oj2XNbQdHMUJasmcmUiTJadJPS/60fiy18+RLiQ5dRvvRL8eW/M968eD2F2pGTuTFhGoMW+TI+RMLdYVL6mMoIt/Lnw+wAImaE8GC7nPprhCbPXYzdWyVhg5Np8yQNnfBO66gMrN01lAhteLJa9LFOx7nA5QyuayC0cy7P56zAY+1qWj9djcO9VTRrtpJ5r/TCQ/TsL9DR2F7LkaEawlYJr3mciklVHCMjI4j5KsfePYi7r2QkidnLuOLHgGPT6djOC7vMSfRM9IJ+Uzl8y4tNLSZRen0ywz5Mp+V8P0YskFDXQoptbxnDa4k+WuHPsNK5TPoVSvtUBS+L5+MTF4tqbTxPLqbScoQKzQuhiZvVXLJfysqgDM4In/gbqKV5uo7J85dj/0DPxX0GHrfNxeKXgbc/DRQ91aP002P1bBmtZFrO1Ncgkaqp9E9h4FoldknhrA2Xc1g6mxNWMqquS9Bd9GZD8URORHpy2skTT39PZpz15NFTT6I/eNIkXPRTnC8egyS4HJIg3yTl9w4Znr7+bD7hT0zFbI44h3KhvYL6t8K4/mgxu9rEccc5mVqlacwXnjZ6sYpLm1R8fCpywEQ1zd6qufsxgz3uIlec1qEdloPVRz2jOhs4Lu7JWazdb/V8niF8KiabsqVazI5lYtxF6MJ/SZQpY1kYH0bSnVB0n/wprJQy67KY3ZNTWIMn+9M98O3jwQRzD5JXeHDUwZPsHhPJ3DmNiTP92K+QsGuQlOlRMkYq/Mm67s/+VTN48WAOlrNCOdNZQd1A4bl9Izk3Tcl1nwQi/knFvUZ4y/00NmSmsc8kFdPSFLovSMNylYpXm9RcnZhJ4G0tZ1tmE1hbz8EgPeOW6tkrNPfmoVxSRxp4GaVn5aLlXBCe0HJOJkFi7o4GJvIkJZolFQpGvAohycKfNnIpNS99STs7icYHPHj5wp3OU9xZYunOtQh39tp6kF7gycLCabzt40ejKAnvV0rZ0cKfgc/96WUzgw+tZrF8RiDPNoXyqK8CM9cwHPcvZEkzoSt14mn6PpmGl1MxbpGK7+MEtuTHs3pyPI+Px+P6N4HlIpue3aDi7OB0FgzSUitZx6Yh2ahtc7jZQI/8di71QwwE7dLj4phDp9o6XjbJZHiGyLshCSL7RmHhqGCIZwgzxdxsmiDlnK8v9QImsmyBB43U7jx64kZ+jhsHNG5cvO6GidKdyhJPls7y4dYNP0xqS4UPyLDsPwPltJnYNJzN3ttBnGwjp8JJwZnZYbjtWsjXb7Fkx8RhvjGBDyuT+FYdz/AQkWtnKKn2X8zl3lH0GRLL/pVxeI5NYrC4x+/fxZ15a/ik13Lhu5ZIBx1vemXRZvpK3oUbhCcJ/T6bQwY6UldncFymIvJxPC8tFtHGSEFw+xA012QsM5My+ooPhYWeZJp4sG6QO14+btQtcSVusSvyq65EZLshSXPnVtZkkq768idGwqYyKd5F/rwKmE3rhECMVoWw1F+Or1zBk11hDDywiDn/xTIQkWX6x7P7WxyH68ahWhOLd80C5qjCmDg8jF01YbSojOB3dix1fsfz/VQqVkFqNvhlMkV44qmZWvyvizVaxy+nVRTkGzB7pqeLkZ55/jpuD86g/3AVAcvi2X8hArOfImdeDCZpi4xT9yUobISv3PPg8CZ3XiW4sUzpgvGicQR/Gkvf0An4znVlWIYbnfa6E3ZoKv/k+2HxRcLZIhk7u85l0Y1gXqwPZe8OOf89Fj58IpzRfaPxdhGzZRZHQlIcxa+VmFbGcmhuBCMOK5i1QM6sdUHI34gsNlfO91dhJCYuxuRRHL3+SeHsMDVLwjIZ81ZDN8FJp4K1PNuSj2ZlHjU1BjQ/9diL842brmP64XSOdFYxXRHPxQYRyC7LMeoRzFhfGXGLJARfm8rCXh6i19w5s9oF7ZHRTO/qxO5DjshGOrHl+SgKNk1g/yI3DNc9sNzqzcH2EtYskbLcZjYyMbMfeohsIWbs6pMwvnpFkbMhlqqrSuSyOKqaxyH5EEtbZRTbbigYV0eOomMAQ7JlvEiUMTHSX9Q8ELsQhchwkZjMj2P22xQWzVNTVJJJ098aquuLvOkh8vuafBJv5XF1SC79mhgoeJLDW3sdI23TSWuo4qlPPMYnFxBYLGfVhkA23xY5cZ8f1YsnkufnjnWwK5kh4ny2jrwrc6DG34ElSgfuPnegfpkjoYljsGnijnqpBy1l08l1lnDT1h//9qEM3C88sErB5e6R3J8WS9lWJQ8T4vguVpNgJc6qGKJah5Ms7qvgaQAZwifnmkhE9vdh21g/pgRJKfscwOWHckLtIzG/F8frI6m4CE6c/jaTvNMa2rTQ0mRFPlez88j0z2VGcwPmq3OY1VHHvtylWL5NoyXx7GweQXiqnM/Fc1jtKqXvIx90MzwY3tyNzY+cOXjPgdZ/7fndxp7952w5ftOWfeV2zA+2Z08HB6RSJ5qI3h0Y706S2TSOLRPZ9Esg7TopsCmdx0zTWBZUKKkU+c47OJ7ITnGcKYrF4eNCPBwUTNgURJtnUmae86X2VU+unPAgqpUnt59NISdIQp40gG+DFZy+FsWz1/HodqRht3sJVt00lAoO6NlDy77ofBbb5vGlby4T6xlodn85po8FJ2iW4LohDbngdK/DC4gYLupVdybqxRKyk6ewoI072fUmUIMj7iPtmfpiBGOuDWZoLUvkXy2oDrHEf64lxhXW7PhsR49AR1p8mMBxa08q5knolBfAaxMF5WcXclKw74HG8eypSGT193hO7FQii43ha5Nwvo6SYzjrT8Z9PybqPTGt485+IzeafXGlqo/woXGTaO8hYcqkOUisw9h4TeThd4lEZqsYp0tnfbDg7tca6rloCe6bz6znq2hwwkCtN3oaLcvm70YtR2+oqeOUxildHHMmzRMaFIrTSRn3O/rx7rAHD9e44lzkxOQ39pzcNYI6oyxZe8GczNHmWD00Q/vFjMie5uTdNWf1JWu+nbYnuDMMc/ZAK3LLae0MTk4WGbR1FGbCD/oLL9+jTyF8ZQK+V5Ts6RRJ6GkF3VznMnuHhNvrJvM23o2OkrFscnXitli2EWMY6+LGxOaTWSG0XmMZjMuxeXhPjKM9qbzXqVl0U2iRuNcRxlrWTskj8lQurecZMD2rp/vTZXSbo6VjgZp+Qak8biD42T4cXecQ1uyUsjd0Oi/GuPO75XisDjnQu58dpestUUeYM8HCjAHP+zM/vQeeC7rR7kgvLu0y5XZPC4LCbckJdSSu2pWhKm/qiDw2ZISCeUOiUAjdSf2QyH/nUslMTabggZKBR8NxfxCK/pyM2O7T6dzWncDGY9m9xoGk1/Z0vmSPc7wDa+aP4tRiNzLHTeNAmD8PhK51rVrMuZoEnoapkJmlE6LW8L6VlrjnWmIvrGTdZcHAgw1cztGTfEOwwxfBYTPU4JhC6HwlnVeGcezwXE7nSjDd7cnPb67YbXHid7w9Q6OtabjUnLiDplz26o3Tzy5knzXBNNmELYO6MLxdHxYtMmdpxDBm2zvS/awTLqPSuHQ7me/9lcQMDOdTSDDe5YIt0j3519yVFRsc6Vlhx5Kj1rT7Zknk0eEc/WSPpPkYdo71oNdHP1r/CGRI7XkU1MQh3yvqJPL2x7oaxn3TEN5Fx9eheu62yeXjdAOtRSattNZzK1vHyX4astqrWVyVRIOUWF69U3DcfibzLfwocfCgxf4JRBg78nWKLTYzLTDUNqPqTC+epXWh3cHOjPXrgL9DBwrbmzDGy4R6+XI+/ZpNz+fi9Uae3Lg4lgcBDjTtY03ca3OmaM0552XB2lPDyGrpiOtNF7YfncKEu/6stAjDoSaG5dZJeNVRE744g3dPNJyapGO4lZ7e4w0QaMCmo4FNNXp+BOXQZ5yOps0zuXROhcnDBPYVRXO4kULon4yw/6Yzycid0wOd6dbdQejsUKoLzRk3awBJjbvS81dnbmxrS/dbzeid1gyHbAfOuYmeLbRg5taBVKcN4OQcM9pUWfBjoh1D7UcTJvJ3bhfB/ctDSStbyE9ZAnaeIjNnL2XEVw2NAnRYjtWzsJOBJyYGTn7VY7Zez8juy/nzQ0s/owxWrlDRQJqArU0UzqOFHnrKWNhkCp2HujFjlBNTF9oTN8uK9vPNKb7RD1Z3QWbeiaUTm9F2Q1Pe9DWn6c/u2Id3pUDfB8lhM875WdOkkxMTj7ozUyH8KWEu52+EUzYlntBeacz8pcb5k4amMh2/0ePX2kBD4bsrfuvR3NXzIV7PlH+yuHhAS6h1OrdjVBzqnED97ov4tTiU1meknGo1CbdbrvTY6YjpXztOHbekyx5zZswbyJvmXTk4sCOzbxuRt78p9DIho0MX+pt2pXv3ATSWWfKllyOtnrmyvvF0fM/7474mnKe5cVztn0KuUo1UpmHTKMFQg/XUMTXwoH4uI9/reX9ej8ccwVRkYZEnsl/5UqIkKoL+jcfzdAQp10PwDJcy7bknQZddGb/SkZfj7XmiGcwdPwu+9jVj+rcufCvtSIV9C05cacqxFcZsPtiRY1dMuNOjB+lFFlhesedhvwkUr53E077+nA8Np/1nJRdaJtEJNY+yMxkpcnWDiXqC7Q1EJ+WiuZDH6Ud6Hh3RM2aanizjLMaJDK5YupTxjipUh+NZGxLB8W0hNFNIWRoykZ3t3LDb70hnUwe2Go3A0N0SXUtzvud25egX8U4pxvTUNOfz6BZ0LO1EhG039O/MMfa3I7LVWKz3erLT2B+XvuGU+yq5fCWB0KFqRoiM/GuWjmpxl0NcDQwXTBP4eTUPLuhZXaWHCXrcLLLYUKjFpWYpU0arKDwbj43/Qo4PDMX6iJS7pV5szHPjW4ETissOzFtiT5KdDU815rgqunHc0YTM8Z35ec6IskHNUF81xut7V5zKzOlYbMv2dc5cL/ZkWBd/TF6EMd1ISeryBMr7qkUuyeTHMB2mvnpM7AQ/GglfuZCL8Qm9yNd6KrvpOTEni06VWtJj0pki9HlH1wSUbpHEfg+lxwQZherpzPd3p1aPcfTq5sgPkX80s0awysEC/+996ST68NFe0XfHu5D/uwH5fZoyoUczXpp05KZ1NwZ0t8D6mB0hhrFMeOuJRXd/Lt8PQzlQiXdVAp8eqshMy2R/kpbXu5Yz6KGep8Eit801cLG+gTqith4ip+aPyWLjbi3fUjOoyldRvzyBmnbRWN6SUy7OPmG7L8z3wE3myo1AJ+yCHeh7z45u7QezeKY57bMGMtOkHwNN+7GouA7/jGxEjWtTVu9uToOOJgw63wvNaQu6jHXAc74L3cym8NPcn4q64ZxUKzn+MJHeahW1L2bwTORpnafQcrEv3y96Dhsb6NnSwLloPf0f5GBhlkXGMS1/7mVi86+oaUYS0xJiGdotjOCfAfT2Fby9bhJ7T7jx94rICu0cadneganTbEmdZcn1NuY03GBGvcvmDBprjUthbXqX1eWUoSEn5jahg0Uz6v0yRuXQlfCvA0koGMzlbaK/BTue+c+HcwNmUKtVuMhASiY2S6a3mdh3zBIOzxb5ca6WxSfF3gcILXfWk71Aj1esnu2vczi3MovDF7WMP67hynI1vvdSKLukpHxeOLcNwexYL+XkcW/sLrozpr8roX9Hkl/lwJ8SezKCbXnXcjAODpaEvBuGfwMHnFePoUWUG0axnkgbN8WxvAnvFjfCL6eRyBtN+NCkGRU27Xly2QStoS97u1gQXdsOv/3OHO7kybZOUtq0CmLeqHDU1Urytck0+ZlG3A4Vz/cvIdRXg9NaLfENdXRK0zH3tI7aSXqSzuSwfUEW985oWdlTyyoxe5+2peHYPp4JlxbRxVlO/gx/6kX6oUvwpLPg0qyBE+jby4nueQ6cEtk/fIg9A2zsWSd34OcxZ1IFo/728qS+qS87Tvuhuu2LVZ+J2LQSWWe0E2a37Ph8xJIHnc34FNGPfoVd2G1rwr+RHTnStTlrzjRl7dCmHDQVPfeuKSudm3NyvTF+d024YNGbY3tFVlszlDY7HLlWX3BI62nkPZDR71so44wX0DNLicP8JOrq07hrpWLObRXmD9Rsdc6k6wMNy/y1JAqdObEkB8deWYTv0nJuhJY5XTOZs09FVUICl/bFENwpDLeZgbRuJ6Xn7Om83+xOz7sik08fh+y5I80eO/D7pAOD6zoybIMTXlGuWFV68KiON7Wi/Ziw3o/bO31weOrBMVs3TnYWNbthxwbZYO5LzPj8tj+9hfb7BpnQ9EgnjoxqRYfqZkQdakbk8ua0TG2Lj1dnHo/pyr+lfQlbZ8ZEf2vG9XSgxcjxBPh6MmSwhDvrAggIVPC422IyhOY+zxT8nZdCiMhunqYq3txUYSU4/rdiCamlGdiFa9h+IQfr91nsPy48S3DDqwQNNVVqDoxMoekZJcvezGOhOpSHY/2pifXDqXIS1qMEi5xwZV/UOOLHOLEy0hEjKyf0q8fT/oYbNrc9cTzvS84pP1am++F6z5uP8zy4NMKNWU+c0Myxp6/VcBxV5ozMNqXDzD7Y9OrK+a5dSB1gQvOenTn0uzPlpV3wsOtG3T+9+G1kSpqPBVeuDmWWj4M4+zhuvHGnvZMPKw0yjs4JwcEjjO/dYyhyULK3YxySlHiq0xO4UpqI4m8K7dqpOLlXxbcvKs4LhjhwOodtkiwxG+LeBevPuaIhz24p8++k0TU6nhGfFzN3iYJqTSCrY6S8eenDkcaevG3nTsxDVx4ljKdDxGhW3huL8SVXdsxwp/zWJLKS/FB3ltCu2I8r3XxwsfKgQ23R86vGYDfFge5t7VhaYCXyvDk+y0xpPWYAtkt7YzKnB9+VPXHY35d9iwbSJMCMi3/MsagUfTLCjluFjhjnj2fvS3cuRU+n4WQpE2zn0qilHMubYYyujsZM5OOO12K5p1XSLTxOsF8cshXx+G1MIOZrCr2uprFlm4o6d4XH1tJRJLQtuJaWA2YZJHxUMfNbEvvnKDk/cB7mT0NJGD+Lx0slpGumUzvKg3pDBQsHuTF+oeCJF664CC7VGHuQdWkqKQf9ODNVQlMTCUeP+oq+mMS+Fu44Xndhvzf4NHNg/xQ7ZkQO5/UCK/YesyBklgXu3hbUyRU61tGS+FJLShvZ0OK3LZ/NHXl+bjSfk13JvOfBoHXe3G4sJaJtADuMQ1m/Tc6smWGMilyI45xIaq9eKJhjASMDF+KdsZhVN2JJvq+k4/k4pC/iOWORI/LhMmoXaTnlpOWpmYYOe9TcF/Nx0Doeq+bRyJ8oBOOEYPlURs5tP0KYxmAxy++Pu7NC5c7JSndCzT0Iru/J4xvTGfnHD6tlEtYmSpC88CMqxYeZWzyp7OHOM3tXIjaOJU9o5N4dDvjtsuf4NzsyZtpx7qctWcl2mH+05/VSR/497kS/vDHsyXSlXn8P8jIn0+y3L1u9pXwOmEmLASGoP4VyuEROygQFG68oqLyqoDhJwQS5ghbXFfivDsPbEM73jlHYf4oRBVdiZMihdFUWmV+0dEvUktpey/eiDKbvUnGufzL3kpWs10Uwq0zOf2mBFPeSYS+0ZOZab4atn8SVWp7od3iw0c6TI1VT2F/jS36BhBPfJfR9L/h9k4RZogY4+1I4bwqN8zxIEPNR81Jo4DYXhtuOR/HFmaDdo/h7Xay0MVT6TODXaDciu3vwb54n64O9ONnGl/izEuoPkIl6zOJLdDCXW4SyWuT63C2hLH8Yyua7ofTMDqXmRzDZPnM50HgOu0qDsdosZ2ChguF3woSGL+JVWA6bWmczWeT0/uu1jGyk5eWopTzJSaNdajxNr8SQ3zWc4lZyvisC2TfYHx+5lE1DJWi++HCyjzfxPX2YGOdH5R0J26KkvDsgxb+DjFPDZYzYK6VXEyntR0hI7ezHaIk34UZTuFfoyYbnHjTa7UH6K5GrhPeduu7J7juTGJI5FYfPPqxbKOFkopRdc2Qc2ybet2Qux4YEs/l9MJPzBVPLA/kTPxubtrPo+2oGhw77c0Ho24cdUv55IOXBChkPf86momcor93lXEwU+iT8e3tjPRGLljNGoaNmg5Z/+mg4OkrNWlkKjiPimDRtscg+YSwbI8f6azBTJs0m5bkMqzLRX+ZSlvSVkjtbivyTlLevZRzeM5Nzw+cys10QTssDCX8+m8d9Z7BZvMaro4zoVCkf20s5d1PC4ZMS+nyQcHyslNfieZlfpNQKl1HWy5+71f6c+RyASVQQ7k+CmbormB6dg/BeN5u5q/3pU1/G5LZSLovnuJZKWFpHQvBZX2Jb+LKzrS+/+ghfOy7lyJqZtB8dgtfn/3OeHvdNgglH6UkWzOokeHFQtMgsozIoi1ZxdUESTzOVaNdEkfUmjKUbFSw6LGdFs1D6VQfSbPts3jkE8HBPALr3c2kWE0KLD6Fs9Jfzb46caRly3H3lXO4qp+PZUGa3C+Xj82A2JAdhUS+QQ0VzOL5jNvFdZ7PsnwBu3Z1Ntw+B1FeH0C0klLbpofSOCOX05hDeFATSYZU/8lhxfx/8cLjgQ5DRdKLESpnky5Xvkyg654E0zIPWTzzw7ulJTUcfrL9IePTdn4m/g6h9R4/zOT2/BGOOn6zn8u1sOjjpuNhPy+Yfarx+pXF+fQKzdymZ1SuW2v2iCL0dzvtzYWh6h/F8pwJbrQJ1pYIAmzBkX8Mo2BqOVdU8ZKoFbJoagcewhfQ8EIHP6Pl4LQkn5H0Yx+eGkf1VgW+FgnsLFZQK3dnRW0H3DgpWDFCQ31BBa53wnm5yXnmEsnNREB9b+eMcJSHm+3QOPvJkebQH9/w9kLX24GDaOEpbujDHfwLjBaPv2OdOxoVJDFzsx67mUpza+hPZ0MCTTgaU9Qwk6QVvvcom2FTH2yANNwPU3NqdRvN/E2g3NZ7phjh6ZSvZfzGGoUcW87EsCtWXKLLnR9PMKFawrhJ5gzg6+schXxTHrMA4ijwFy7eKo2uFEts3sdSUxBBYtJh1wyK5fSiCssXzkd4LR5kcTmWncF6HCP4IUnB8nhxNcigH7gZxf7I/14S/v9FOxWq9O2/XuOJ31YU1zhO4ccgRZaQDpwX3vSlzpPnBkTzr4Eb1Rg9o4EPbUj+Wx0rY65NL7isDH3IMFAh2M36lx7sim1X3tXS1z+ToZxV1T6ZhtDaF/JsJjLgTzxHL//++KI52+XHs3RpHj0bxXNoYTweRcS7PScTuSyLJqkSMtQno6ibwz7J4Go6Jx65hPOlVcbxXitdMjeObyEYDjioZ76IkWBtL53vRVG6bT+hABfULQ/mbEcT7f2Sk9JUQmTCVxDHu/K2cQE7xSFqkOTCstwPPReaNrbEnyNUO6R5bzj0SH5s58s+78fxKdWebZjJqMb+JPn68Wp3H37WrmXp1Bdvsc2lz3YBFXQNXrLOovUpL/2kZbGynpsdxFQneKgKy0/gSlsqnwBQ22qTQ40kKRzanYr8ojWojFTNGqmg7VMXAViqs89K4/ieV0a9S0CUlc6FLEueeJtBxUwL7xiawvzieb4/+//ObOG4EKOmwIwbPJ+FsmCYXMxfEHSN/2u3wo+2BKQzs4M7luRO42E5kWisHfjUSq8qejdMdWGdvi89GS2KDLTErGC6ymQOBXccySC3y7i53Gh/yYt9MX/6ey8f4Yj6zluXjlJDHrt0rOPXSwAihV9HndDyao2VQZCb7Xi6hJFpNEys1LV6rGL5dxfz1KjYJRrn7VUVNUzXLzNUUiq9HdVQT/FvFpbMq/q5R8SlSRT03Uav2KhY9F2xTlMbClmlYlKYwR5pAuE0cf9opcdFG82CgyEc3Q/jl68+wYRLqNPbCZqMb27uNx9DMifvv7FHvtcPugD0eR2xZ/24IP3cM4tBIC+7aWeB4fBDLv9lT18aZtVpX2pe48bnanZEzCghOLGBIUAGfuxWQMiufMTdWsOCEQfSVnqLZOoYLxgwfp6XTdA2yJ5kEb8ygpEc61ZnpNPmRjvfoDJakZPDzfAZ/UzNwmJGOf/ESDuWp2emlpnKAOH8DNR0eqJhQoWLIfBU+HVU8HJLG6l2JtH+mZGSXWKzaRLA5Us7dVXMos5XSSmSXg7PEXc6awIvjYg6H2mPT1ZZmx4ZS7DYc2UErXl41p7nGnFpjzfE6as4DiSWnRQ/X+QrpR1zoUc8N3yI3bvxZS9PDa8hJLsTkfAE2PgV08MrnQIMVmJcbuGaew4xLOmwsdIw6q0V9QYu3UovdaC1fJVosBFe8Hyo+76rlQbAWw0zBm7ZaDr7RcGushh7emdT9kM4L86Xcz1XTWrBJi2QVOf+kkb40lYsV8Xw4GUujZVF8WaBApQvBpkDG1m1+XL07iT9Obrw64My25g5sTRhB36eWBLSzpGqdJS4u5qiHmmGxxZSlMWbIM8yp0FoyvY8DRjnwLtqFAqUrdd+78i2hmDWKYpzqFmOyYR3PRxcyIqKAfZPz2VOZy+3NBtqe1XP8VjZZ73SEVWShuqnDYr4OaQed0AQddz4LhhRrkeCK2f//+J6WK2Vakhdo0fXS8qJKw4wfmTTemM6hrmp2j1bRNDSN/4S+bRLcUuIQwa03CpwvhcKcWfhukzC5qw9ZizxopXbFvYnY8zLRi22HYt3Sghhxdzt2mTPpiSmHrgygy6YBRI4zI3KDOffmDWFWkgPd7o/CJcwFR1dXxpxyFX4izidW/yvF3FlWTMKwIsZkFHJPV0C2No/ro3Mpf2dgzBID5uMM3Pc0EP1FT/35eoacXs4N5+VsrpXNheJlqA7piA3X8Vp4cch3LW1PaklIEVxhrOWHRENKnwzcmqu53VBFLd9USkvi2JQQid4qjJaJIsu+m8U6EynP0nz5+MST57fcGNfYBc0vR6qq7TjwdhDOn8yQeprxqYE53+uZ8sSqH3lRA5hYZobNdAt+NhlBveMOONVx5vxCFz71d+XTh2KutyjBZ2gJ9W1K2CjOq00ooqG6kMuBBZzut5q98bno3HM5GZhL9dlcnufkYj05l4H/GMgsNtDG10DNQz3VPXLwH7GMvjt1fBinI1Dc63+rtYzuqeX3cA3Hjy3lU76KRxfS6GmWxIF0Jbpu4RyylVP1chaeXWRcTPXl+sapzFB64NzRDbeGY4kV/drSezjXB1nw1NIMq2cDea0wZfT7AVQv7UfISFNOTTEn9J0lzUQtFr91wL3YGf9uLvz9z4XtESXUeVdCgzsl/F1UguePYhq3KqKZUyE3xRn/OudzODMP12b5zP6Tzw6jAvJ+5AneXE1+qxXMT8mla+1cxrkbqH1qOS+iltG7TOjVCB0dD2uRCE7SrBCatUnNag/hNRPS8DwfT3xeNNf3KNCfCsRYIcP9kC9r6k+it8j7LwT/3zvnQp0EwXtH7birHEzTxuasm23Kn9b9mWbSn39/96Vt3/40uG9G29EWXHccysP19kS/dMD402h+/hrPrgwXwsJKqRm2iccWm/CILGVAUQn1WpeQ5LiesTaFrGlUSNLHAsbVLWTrkEJs5hYyNr4Q9eJCvj8s4MzAfOZZr6TMP5eb5v//G68cjthkIY3S4Xte5MafGioGZAh2V7N+iArvHSm8jY1n0J1FZOUrWHg7AJWHH5MVgnPtPdhT48aPcxOoM9CZ2O4OtFsznEkvLWjra4Z60ADavO5Jbdfu9P7Uj72jzKhfZM6E+Za4/x7BtB/2rD7owPoKJ/qOGsM/cRt4+Xqz2G8ZwVc2i7vcQItfJVQMK2Fg5XqG/ilk9JS1RN1Yx7V5Rex5XUTjiiJy/qxn+qd1eL0UZ/UUvfw0j+TyXBS2uUi0BvwscwQP6/gp+L6dUQahHdTI36VyrTQB28FKKn/8/2ckwQRMlnL2vODrRh7UvuZK9dAxHBrtxLwRjozvZ8fNzkNoeNqcqL2mXP/cjzk3e1LrSh/R36Z8EZp64pEFo+yG0ua5HeHtHbhW4EDnZo5U7nekbP9mnOuUU9u6nMfbyzjpsYkPs0uRry7hU4yYye0lvD9QQu9/S3CrX0rtBqVcrVVKdp1SfhuXMHzNGkosCvnZsoC2rVexOzaXza4Gwdg6zj7W8mF1Oo1EXujRNImfJbH0nRTOu6Fy9jf3R3vJhycFHoR4upHXcRzvvRz5eMweqwb2VLsPJe6EBS4/zagpNKVV4kCWTRzIo6Om1AsWc7bRAm+3IbiNsOUL9rSs58AWTwfe4MDehE3culRGkrycXpHltOhczsL3m+mTtBGTlFL660sZtHkjC89uxsWnjMm9y0g238yThhtp6FpKnU3FrJ2xhp9dC3n/LZ+mn3N5ccHAyIzlvBN6cv5GBtt+qeidIzJb1CJ2yBWknp9L6EWpON8Uxoe5U//reCZNGklHW6F1Yo8jhAdMHWJJ3jhz/liZMcfDjI5VZoJNzNktvL1JPUuRgwfzZfNwzCfasXa8Pf+tsOfZSpFzwu1p2HcjHzuV4e5eTur6csZtK2eiWD/2lTMhqxyDWCFDKqiXWSGyWwWxhRXUTK7APLCcuR838CxXaE+3YmqKCvkgvEM+JI+x9wxs6qIno7GO9I6ZvBB5rdnABPQPw5GahqL/LKPdUF+8jnvgJnLU5qixHGvqxK0IOxo7WfOioTjPanM+aM3I2GjGPE9z3O6ZIwu3QCW1xOb8EPoMG868Mls+r7Nj5B87pje250Vze9LmbOT+hjKUieVEnC4nrVUFpXMqyKqu4HeTLYyx3MLkI1vg363sfrcF+eMK3g6qwPFmGW2alNL8WTF5l9cRWlmA8YJ8Bhnncm+8nhfC1+rmpOM6QUUdoX8b+oXjfCCQb6kS+nWbwpk4d/TnJ3DhhRN79jvwI2wo0xZZUOpjTuYkkbHmiN66bk7n9RbkeFvy/IsVW0cN5erUEXQ12NIeO7KyxTpuh+dBO8wcS9m7ZQMrzokeKi3Hq1cFF+9WkNZ5K6dDK+k+cwcXrXeyZdZOjl3ZgcXCbZzIr2BGRTmzd5ZS2rmEd2lFlAgN1KXlo7TKZWN1DlNPaPn1Tc3IkjR+yONJfBbGyLi5PE2UsGLhZN4muzH10GjubnAQdbCl1gorhhtb8kLMzD6xGr6zwKbSksUe1uQ+GUZSY1tKN9vy/qctbfvY4TvVjm4L7FB3KuWlyWZuScoZ2ruCsDFbGL65kgv+Oxl4byfhX3fy8NtOXh3aKRhhB3qHLRy4VY5R3Q08GF3CpdQizK4VoHmWxzTRTwPmZhMpsuTwLDVuS1KYd0nJ0RlhrDk/h8pSCZu2TGZPYzemaUfi/dieMeNHUPPdkj+JllgVWrL14CBebLKh4/ARFDjYIZlnh5W9HUO72eEuVq9Rdnwzt6PYv5RjIWU0aVKB2moL6+9VclK/E0mjKpwsq1g9oIruL3fS5MYOuqu3cL9zBTfvlCKZKnxJtw6P5AK6qVYx18tAyR4d43I0uDqpedctEVXnWDo0DKP28zk4vpBg8JnC+SA3Kp+NorudA9IqWx57DaVaMpRrTYfzVmXLVTd75myxx3OJPRXN7Dm61I7KsXbsbG5H8LGNjNhYTp0XYj5Pb2f77J10q13FTOsqSqyq8KrZyR1DJQ9FbY3NKmhwsZSR1iXUFb7RqG8BXqdyCTfTiyyio9XedNYsVXH0SgKb60Uz7oiCzb3noh0rpY/9NHrVdefkl7HMHeXIXsGDG5/Yc72fA6snO3B0hQP6Qw78o3Cglai93MKe0lw7XvnZcfV7Ga/mVtBl2DYMnXcy+/pO9neu4mLTKlrY7+Tl6K2oRV8XrigjXdT+ae1iuo0vpIFJHkZ/DZg2zuayv5YvX9S8CU+j46wELP9EMzIrDPOCIK7/ltL9uzczEjxo1tONblfGsuuuE02CnFg2wAmDqRNG3x2ZKHXk7wUHCr7ac6KRPX5KO/bdLxf9tIVnqTsYot3JgWtiP0t28u/P7YQP2ULev+U4vixFua8E19dreXOggEeGFUzwMBB2R2Tdt5nYrFAz414a8d0TeWoUx9EH4fx+GEqQjT/jGkhoFerFiI4eDL7gxsjPLsiXCf2+NpbZ9cdid3M0+hpHFIEOjBR1OyT40+Z+Bf02bKf85w7Ke+8Uma+Sf2ZuoUVGBd+rNmMxrJT604vJVBVyaV8+eWm5vHfQc1nwx4IdmRjNUCOxUuFVnsjh//+dWPlC5CYK5mXNYXEPKT7HfHgu82L7cw9u1rjTQ+eG0VhXMv1duJA/nt4pTlwUOaz8nj2zxPvap2zn/cXtlEi3MCqhgsn55QyqLOV1ZAlmjdYRfLWANs6rqfvRgOOl5UztpGNeVw0HFGqm2KrIfZTEkqlx5K2IQrNDQfnoEHaVy9hWLqHgiy9Nu05lTKgH/+13Y9lxV861ccVnsAuDbUaTdbqCkbeEfk+sILt2Bbv3beLzzhJGORYzKKmQ9HFi1tQr2J1poPB+FtzWcqqnBt8wMW9mKgL7JPNlVRzDGsQgGRXGrqOh3PgWwJ2TUowbSai10IcPoZ7UDHRja7krpwUz2P10YZDwjCDhhbO7ldLFogRf+TqGvyqgyc58Zlbn8nmsgd75y7i2WUv060y6+Ktp30Bkf4skNLviKDbEUhkQTvu9cqrHBbNBK2P1Fz8+pvvieHoKY8+5MrfKlRe+JcStKMajdSHRzgVYrM4T75fL+Kt67Ip0BI/S8swpk0aPVPzel0bKrSQCk+PofCYW9YtwiqrkxHUKIqZASvhWP15c8WXrMm+MtuUzMHs1xpsMLPHVs+2NYO+bGjx0GUQGqbAvS6P6STKfLeLY+yiGEZPCeKaWs2udll4+Ws6ZaZncSIvyo4ZXdzREXNHgc1nDsFsaHr3X8N5IyztHrZgFLYfuaNEKXW7XQItMsEJeLS0tn2iIqdbQZaOG1qs0rFymYbZBw48KDXVrNLz+pGFbC8HDplr6i9neNV7Hork5uKfomSYY82VPA9kdtDx+pUHzWUPNOw3l4r1t9mnolaJhylgNC7qJz9fWkHM/k4viDp720RAoFRy2QsObkxqMxD5j7USmeiq0o9ZyjHvoCTsm5qS/geLPBm67rMZoZj6bnmrYc1/s6Zz495iG5+s1nJigoSQrk7+tM+inWopT8BLa31WTV6nmk1g9LqtxbrOE5uJr28T3uG3N5IJ4RuclWjKn6mhjtZy3gpPnWxs4f8vAvu+CPwbkc+RiPitNCjjaVtT3sYbuRzT03K7hkk7DPjMN1rczGPNjCa3mqFlyXEXYLBXxf9LIzEij/fg0HoekEXg7jdSRKhqvVNHlHxVmQWqaJy7l7jdRh0VaFg7WcS8rm44n9FiVGqh3LpeeF/P491A+2zoX8OJmAbMr17Klt5Y6PzQsPq3h63INW+w0bCaTwBjxrBFqHsxVMdYqjQnfkvGbnohd+wS6+MXzsKXIPnbxfL4YT5/tCYz5k8Qkr1RmN1fR8Ijge7ka4wcZbJijZZq5juR92Rzua+B1t1yG7F1FsDqfLW0LyC0Vud5/LRM2FlE5ScvyZlomXdSwPFlDs1uZjBuSzuR5amaqVCQ5peH0MYluEfFkdYhD8jaWmgPR9G0XRfWZRSx8GMkD12iM42I5f1hJ8/txHD6cQL2AVB7IVZy0VjNYcNDvKVoihumoGL2c5QEGCrxyiWmcR7Nf+exUFrD4VCHzlxYRF1JM+XYtyyy1FN3V0D5TQ4v//3/UA0uoqFHh+iONGGkKH8rjWXNOyZ0P0QxKW0hgaDjZ9cJ420vB8BtyJI0VjLugoHOvcNYtWcDXwMXs8FVyvH88Uz4m86GPCkUncdeH0sny0vJC3J3r+eW8XGrA/mAugV751BEM/0sieGFsEUWziolYX0zPxzra6bU0qSP2Vy707msmd78uYfxmFXVXprFuVRJd9XFUjImlOHshXaVhBDVR8P1yKJtHBjPjxByGfQpgaMgcrLcGETUrlDoH5XQyDkPXI4Kr8TG0U8fxYaTYY1sVO7uoqT0qg6RALZ2lOup8zuHgKwNuk1fRc2gBiwYX8k25nnznYhauLmbqtmI6vNKyxVXLqmsacmdp+LUqne23VGiE9qh7JWHWM47qZtFUy8LZ46BgUHAoh57N5fElf25kyPj4UsrA/VJMvklZtk+G/D9/mmbN5VHzUJoPURBfGo71xmgWCT0clp/MIHsVqyapabomk837tCyQL8PS0kAXccfLz+fhKrJkz6drCD5SxD9RxbzPL2Z3SBa7NmiFt2j574AGVbxgFeFbVULLT/+XxDqTOIZciGJbRBjdT8g5+yoYdb1ZNNXJaLtNSrWxlDuZEpqNkTDeR8L+agnXZ0k5JZdx3WomMVODMRWvWxAWzi7TGNYejmO7TwqrAlU0/UdNjajN4eY6Mk4vZ3+WgXdtV6D7kc97k0I+la0jU2ShRuFirzHFBCqXUXe50Eqhyc0TNATXS0cVq2JjUgqfF8XRqmwx0sAwQvRyav4JovcJf3Z7yDgQL6X2SQlpw/1ITPJmzbRpDF89jWB8CD7rx61/JTR6L6V+qT/3mwSjrJZTd8Q8HhgLjxkaT+MFqbgeUvHzVjp3heaXZOtQhejZWmOgf80qHpsV8Ma2EBPj9cjqFvN9QjFpVsWoP+bgNSgL9zgthX80nGmkYe0yNXfmpmF0NJ42F2Jw7x7O5eNyxjcIZmasP/UGy/AdKGWVyE0nJvtg+DqF4k+enCnxZOtaT95lTWTL3OkUjvLj0GkJt/+T8idpBlWuIbS1UnD4RATy67F8CUigU1QaZr3VrF2aySpRN+35LFpe0FPrpYHSxaux6lqAx8BCjmrXcSygCNPpRXQ/up6nF3KYOSKLTolaZgnPtNiQwcQTKiKvJRN0Tckv8wiGjlGwPTSEK8f9mfhdyuYnEkplfjwNmE6n65M4tMcTjyhP3Jw9mWTsyfxmngQe9ORA+nTGRfoxqUxC0HDBwDtnU1sVSvQzBfLpUXhtV+L9JIlnjVRIf6tB3PPlA1oqD2RjtEvPzQsGXp1dxc7b+WiPFWC/qZDnhkIufCpAurmAqst6bnXUY3RTR/xsceZ8DTqWEtZRxe0JCcT/iqZbjzAmvghlenAAysdSLpwR3HfNF1uHaQS0n8SGy55Yib1OXuzJg88exC72YG2iB+dNPDFO8GLlVF8ODpAIr5OyZoo/z6KCiJ4jx4Vw6vvG0PZGHCWdUhmcoeJdSDo912ros1aLf0QWKYKjcxcbaBy4gsV/8wgwKsAQXsBFzwI6CR2xMi9gbI2eluL7AqvF/Aq9OTlZQ1y5mvUFqbSPimPp6Ai2f5PzzjSIntkyvptK2XvJl3cVU4g850mKzhNPpSej13uiT/VkbV1PXsk8eG3vwXydB6bXJpLywJuDl/w4U1fK84EynPvMJCk7BI21Aml4BKduxpJRksDyBOG9n1ScXZvB+5UatkqEb/vrWCJdztEbek71y8V2wSp2m+czuDofs6v59LyTz/13+ZxeYvhfSWcd1uT+/385dmAnCthFWYjCAB8iSm2zFRjMRCQGIiIyQkA2JTYENpQ2AAuwuzuPHcc6th67O37vz/f31+6La9y8X/V8PR8XcA+Hrwa0ngZuhuSwJErHp02ZeFhoeWSRwoTtar5sUjHzeyjp+6fQ5EUAGQ4KHmyYgO8MORcOyPijlPE7SkaLLTLe/iOj2Q4Zid1lOI2V8T5ehvteOTmpk1g11p/obAWK6QG4rgnk/O2ZGB+JGgs9Hz04lhn9hZabpzK/jobePbS0uZ+OxcdMjgnNu6cWGr1Yj+X6XHZ1MbLNL5/KhgWcW1hE9+dFVN8r4tAxI9HdjVSlGJhemEP5XB3jFmcQtVRDj7QkHoTHMigjnOHbZ2NyOpDvowMoHeaLRC1n3AQZn3RSmrWSsshaiqtGSqOWMg73knG2loyG7jKqRZ+9FbXL/DWRJX/8OD9RwR7TANLuitquVPLl22xSH4XhXhZJ1io1PcYkcdsxje/2Gip3Cq0eoqV8k5abLdM5+DmTmDk6/NbrWdEmj5eDjYR65GNWmM8Wn3wGXDXSXLz2GWpk9EoDC9fmUJOqI0OZTnp9DRbKROK+zeXw4zA6KYI44BCIzXIFl46Mp/FyGQtELA/Lfeh62Ztrt7wpWu1D2ggpaYFSHj+WcvysDI3owTK3sazSTcZpkj+/Zipo/keB5HgArRoIXd4WhMn/nvPgJ5ik9gKu+ycwvkcqI9ensdVSI+6nof0kwXD5Guz6aPnrq5br0ZnsrtZx5clSOq8ysAIju3yMjBWvvwSP/p1ezP6QQpopjNyqNtDrWg6dhO4tki9hl3kag9wTuHglgv0Lwuh/djp13gYwJ8ifTh/ktLSV8bWNlLaRIp5/PND4eOA2yYuVvj74vvWhzi4p8hA52/qNYVXYJIo7+fNSrsB4UMF/rgHE1A4kvr+SId9mMsotjLr3wjmyex6Np8WTkZtE6ZFFnFCnsYU0lrql4jl/IStPpeAoNHr3YQ2aVkuIF1rbR/gan4F5eCw1MPOmgd6/DbCmmNK8InzuGKl3wcDcjrkcWi7q67aYJe9TeRkfz6cmEfS3C0M+aSo+NaL3uvlxbLqcXnVkxF31oUczL/7aNYI6quFsfOOOd7QX96J9MMRIyegj9O7weLYv8cMtUoHNFwUXmwXgURiAZ2ggV8OUHO8SxBCPMKYfDcdk01xWflRz60ICkqnJLFqewoLqJH75JLJnVQK/yxL4qzKRPHUy5YVpNPLVskadSX5dPS28cwj/lof3VAMX8g3IDgqeLCuillM+V98YUEbkErBKx4trWmQNUlH9UpO3XMWu+mE45E2hVlEA53f70neYnGt/pJw94MN//p4c7+zG2M+upLSAW1ajuO7szdZQH/y/SdmTNo4ut/yoEjo/cGYAjeYFsOZ3AKqLgXzaoeR3y1kcDAnD71o4TkPnojqrppVNAkdNE3nwIYF/hibw2jeexNfzafY1kta953O3czzPChJZtU9oyh4Nph0z8BZez26XnkmPc7DLyCNwpIhPMEfbU0VMC8unRV0jn9bkslLE12udlnMhKSjK1BTJVSz9Ekr++imo8wNws/LjoVTOzHtSZJk+fM/y4Phw+J7sSrm/K75TYctcT77f92ZIfSn1n8vZusmP6v0KtiQE8OPfAFZOD2SFs5LVbafi3G02gVVh7Hkfzp/QueTXqAm8F0+lRQIT98bjVqomPyIaw0wVmgrh1U+EUzY8gnPL53OiQwKDLVM4KJjZvFP6/z0rY8QbHe8mZ/NfPeHTRf0mPRUaWZaPXUcjhpW5GPQ6JqVpiTBNIcRKzfCOKjxeh3I/dQppCwPo1syP53XkbNZKyfvqzSCLkQw0d6WjlwvBzVyEb3chbdkIlrzzwpjvg9YoI+CNL5ELFOwcH0Dt/oFM+hzI5C9KljgF8cg3lI6Dw/EsVpFQEEPlGTXR1fFsM8bTUK1m4OJo0q6Hs0bw/fnewXilziC9eQhzpeFcfRGFyYh4mtkns8pVw5fh6VwXHKut/N/fCepZuUnP13YlQjeKWTCgmJFf8zlgJfTFNZcilY4+s7ScfpXMOTOxy1qpSDkfyvXLSn4MC+DzEF9658pwbSrF1M6LtuWuOH935n2wM9d6OBM7w5m2PVz4Pc2dn7u8URul1A6dwJdL/vRqGYDvmECePZzKPdsgdqWE8K0gjKL2KuKvz+Fw4zi+WMULLxHPsEI1Cw/E8PJ0OLt7hTHceQaxc4TvrRvIjhjBDc+mEX8ilIFfI6j5W03HnslMnqnh9c50Oj7N4lOkjk2/dYx2z6FX3RIGiViTBHf9lC1jn6uRwh059Bd8KvPT0qxWCj3C1MgHCJ5aE0pJoBLLCwqUeybyRGj/ix/eTHnvRvwvZ478lBDUXcKK/U7CD0tQmzvTqpsL+q5Cf1b5MPu4jDSlL0HRCmoJn3625yx6fwjB1T+MGNGr5+5GsXfsAvTCiyzViD59r2anagFjtSpGSoT/2TgDu32CPyYoOH1qMt/H+XJ7oYJes5SE/RdCWctIzvrEM3xUCgXXNEx8nsHhW4Lz5+n4Wazn0ptiWp8u5rZHMX/e59NhmJHujXKwGSQYT3DUkdYpLMlVM224itsTQun6OpChlgo2mI/BxFTK0kme7PR1oXaSRHhdR3J621M+tB9t+gziv+9DWa2UcOV/NT4K/x72Rl8io3DeZMK2BPCfchZ+xjAOW6u4kR7DlzpqVot6/jkUzxChNTnv4vhUew4PBBss6hiM380AApz9ufZmNBGipxyLhHdQjGZajh83uiuZOCWUmRuiGCZ0K/5HKl/WahlTK4tgwR150TriyoW/uVGM72bhzyyK+bgzH52tkcQL2aga6JjqrKV5WTInk0VtxZm2OIRQ0juQ3FN+RGTKqDrlzbLpw1hU15kT9YdSnGwnmNcWZY0NHf/Y0O6xLS9H2FEZZ0/ZQAlvcl0FT3pTe52cRi4BNL8aRKrgwHarI7hdIvTHLYGHSQmMaJmAS9147p2IxRGViCuUuFIljq0VDP8mZ3wTKR/Pe3Oopzc2eT6EHJaxZ5cv7Y8oObIkjJqzMfSqSqTlpzRurVhCdEYWsb10vN+qo2p/McMWFmPIKSJoYj5jhP7+uqZnaWEWdRtpGbVlIbefxnHufDgVqlnU6RWA17KJTLWR0nOYB0E3nJk834nSF3b8tdoGk13WRNazxmOYNcM3WtOrjQ35j2x43t+Bsa7O1P4xkg1txJk9FTTOmolVYDj3DTG8ElrbPSqRtqZJHFQkcLl5PBEX53LdLxxaBDFtXACxsnHcX+hDkGEkumGuHPjiQuASqH3Pi6ozMo47+NM/bQahapWYbaE1T5M501JLWdtMHvyTxYgYHTcScnhWXMy9DsUEPClA/sDIt4MG+hv1pO/MxHm/htqrkjDfsIDzduG8NJ1GensFnsLXjLnnzb0yV7ZkSbC5ZI/8sg0GC2um7+xF+OPOuK62pIm6M3eO9xL+z5rV9e0489SJiDBXdveRkffCj1rdptPeUoV7ygIishLotzuJWyeSOaZLZLDo7Y/hEQR/D2GXLhD56okk3xXxtnTHJsuZjjUSDk2XoGzkjG6SK7s+enE6dTQ+esEnO0NwuTyXc/MTmZuTxl9Ri/mVmSUYV0ezl0vpc8fAvGnFHBlbxIoz+cxLM7LT3MB4qag1GfyJErPfPInYzvO54RPG1n8DeeXgR+ozKderPBhw3Jm/aztSnmxLD0drCp17YuVpQbS7ObmrO+F0rBMOKeacrOrNcjMbobFDmN/BhSqVO7flC4j+rqJvaghVd4RfHyzn5FAvWg5zwXSwE02NA5Fo7bijtWegRMLib67Yb/JhWvJk8uOnUbpRhfdtNWtdUpg7QcuT/Zl0G6+j++6lOL4y4FdopMeFInI6FvBQcPtO4eW/Xs4l5rOOQ12XcFdw7ZBFiSyTz+VH11DKrgcwdfAEUoUnvzwYDqdI2BLVnzffrUky9BJex4IDazrRulFHLo3rgPHvDlzRdKSm/WQef5ZyaPsoah+WULtrfy7n2yDrYkPUVhuOrxgomFrCfJdRJD2S00rsl94twvjZL4b1CUnIsjXY70nnvvBAtm+yCX1gED1v5PfWQooD8+kmrlu8NfC0YQ4n1uvoelGL5eQ0flcJvSqPwHV6MDZbBWN4yUny9qbJHhektZyo3GBLPTNrHNItyfvVCd0KM/5d0ZyzxaaMK2zKm1EO9IiyZZ+0Dy+zugvPZkWtNTa4zxpCC+GXBtaV8WKlPz6VQcyxj2TtyETajE+j2d+LyZPq2P1Nz7X1Bn7ONPIqZTkHC5ZRuMLI8P5GTAVD+MzM5kKQjjNFWn6PXsSKWgmYvVBRdGYGf077s2OqjNNbPThy1xlD5RC6NrXlnyQrnP9Y0EX0TverbYl60wR5RWM8xtvgd9EC4w1zduZbYia1IvWSmKOfzrQb7U3PXxMYs19J8zMRtJmdgLtZKjm7tHjdy+K/PXr6xhu4P8eIk66A5kLXuj43ckywT2V9I2nRBjIe6mlbX8eyEC1Oi1MJFv7nrtCLFONUzr/yI0r0u1nWSLqlOhPhO5jMN6Kur634Um7Ji/BO3N7fCs/SJrxJb8yx1p24XtaJP5PMWX6nG2tTbGnbWkL91JFMFpr+01qJeXQEM57H0zZpIXt7aykqyWRmkZ4JKgPukUaWHi2gljhnt8n/e1aWkYLnBiZ7G5De0TOrJIt2Ei2fP6awyz6exn2Fd7unZO8oP06tkYodOJKfamfGRjrgGmjLrY42BFf04PDUTqxu0IbTs025QEtindoyPbojrRtbMrOdDQ/Th7Dkt9g9HeQ4mCjpdlvFvt9qgsvE/H/S4Ng7g4x5euqNN9BK9OTf2woY7VqMiThfz+8Gdgu+2j7AwKrnegbNyeKMYM/HaSlc/arGra6KxUcFuwb5UXRMisWvUXjsd+Y/Mydyyuzw/GFDuKov7czMefVXB3bMbMaDuU1YttSUL/ZtCXK2YFSJFbOODaSbsyt/mQo+ex/IIZmKLvXV3J2ThPazhjqf04kL1fN4nAFblZGYWcuJlRbRsmsRmgZGRj410PGA4KeeBpbXz2ZPXhYJA7TsS0yhbtN4don9rZk+Bdvh/hx2l9Eg2Yt2Hi5EXpAguTgEQxM7HoZZYymxYF1ZR3JamGG5ujF/vJpQnN+MjI/mRDaxouZcf+o2cGWV2GmDHgWi/hNOkxlxnAxKYsVdDRf9MtjxQUeni3m06Wsk6rWRCQX51CvNp+SogRFirkw7GqiclE23X1l4K7W4fUmhZ2Q8uStUzCuezrRf/mQ3lvOjg2C1KFfamTrTvacT3Xz78XSQmJfK7kxZaM6VIHOab/wxrJVlA85fboy6X3MOzLLgo4s1q4z29HByxaqbHI+fgSDqdCokjhEzkwgUumT+NZ0PVjoS1izl1DYDLjFGPkcYsXEXc77TgL/egFUdA/Lb2RRG6FixSkv7Z6lUPRTsLo/g36pZ1P9bwYwp44itJUW+YBSFa5wJt5ewNM4B5762RNhZ871ub2oieuCe1odKvg0zq1+LQ+YNqd3NlJSeHbjkbolJhQ0Npziy6uhwzs+SM6uTErfZKv7upcY7OYlQB41guSWkHcmix30dAd3zKP8i9kAvIy7NjEiEJo3JNDDxUx4PBi7l8wEdQR+0hNulEbs9gRaWUcz+FMLBBoIdAnzxeyklpos3/zxwwe6HhDu5TmwIGUStKcLPDLZmzwhrnGuseVTv97CMxr+HmYXXok9yfca3acI2XUu+XOhE70a90FvaMdVa6EZrL04FjGd7tJLAyyrM96lRFybx+XkaxigtD39lMkz450uxetoNzePvyQYcZAa6il4ITDdwsamBioiltP0l3tM2nYc9NMy4JPa673z+XRnGhlNKTh/3JylCToOhPpQ3HYHFVmf+fSbhQisnjh/vT78NNkRW2WC8aU/HdxLirrgybE0joT8Nua2oj4V3Pc69bkCjlk2oM68Fe450RF/Whfvl1ix3ckBV6src41IG2/gzcut0WreM4M6/avzCk9i7Jo2kxRpcDmiJO5iJNlmHyVg9ky/rkd7TY7rIwJe2BhwFJ9xppudsdCZO6zRo2y3kRws1h+xVFF6fxYreAbQXTFQzQMr9Uk/s77ngtsyZZjskRGxwJNbMAUmnoYwzSAhc48qYlj5YHZNT57kf8kP+xET4sdBKzsJmPhizXIl668QcTT8qbax57taLU17m9L7XEZlJB+YXmFKZ05jPtxuxXN+IM7aNMfvWBB9jKz7V68TuD5aE1Fhxo+sAVtV2xn+wJ5mNx7LscgD3O4RgnCf2zSG1YM9ECh8sYvrLNIqWaBgj6jmlXgY/TXR0EMy0vkBHi8UGjrc30OBlDiu7CH8leOp+tJZPsak0OBxPu22RDFoWSsTjQP556sfhAzL0wluu7ObOQcH33WOdKb8kYe94CQkXJdy1c6FxrgfSdVLKxk5EOt1f7BN/unybxKuuMqKuejPhkPi+PU6YvemH1wQxZ3v78Gy6BbHjO3Fophnz5jVj54MmHLzXBLv9plQVNKPb+vYMedGJjKCujDBYESrth+yNE7P+c8NBzESlxo8T+5Tc7BvG5LIoiivUGAQ7vXmUhNE1lb97p5E1QcPy9xrGP9Tyj9A6eb0s3hgM9HQ0MFSby1t7PQToGOOYzohdgj+cE+lrHYv1oHB+pc1klUHBrukTkAdKUYj9frj3CKI9XRgT5oxiqDOVetEPp10xrvNm8mYZ+et82brMX2i8PwOcxnE+UszuLS9+x7swzFSC3MOec/tF/MOtqJfTnZkF5hTM78TODh3ptrg9b5I6oLvTkamXzLHZKPxFUG9i71hzuvsAbtaSoJs9HI8tPsxaMYG5YQHcq57Fqnth7H0wj+fBaopD47k0MwHViESmfk8k2iKZXiZp9A3XkHtPQ5mvlq3LDZQ7GEjZlMu6kXqaqXW0qs7EvauWFn0XUnlCTWabCFreCuGRIZDzj/xYPF3M8ikfvPO9GL1uOGZRLtxu70L6FBfsd7pzOMqHsPsyWs7wI3y7PxkX/FANHsPuzz78mOjF0AMu7MuQCKczlP5dbDnb2Zrdu/piPrcHVs6WLNlmwfW3Fjy9Z0m3sz3YUtCXI5et+a+zHRlmQzh8VcK4rW402+DDjNnjKPBW8G3JVGb3D+Voi3AuFUZhOmYBNY8WsCYgjn9Xqel7Ip76GQnsGphIv23JrN6Yxkp/DVvGGBg1Lo+WJ/XkVYmZuJyF1y8tjnMW8UfkrnVsDKP+CcNa8N+j2wqaL53EWhMZBbN82C60s/jtcHb4Cr4RHqVbKy/amEmZUE+O1z5fTm/wp6CJP9uZQJ0yKYdvir7YO4JxYmYO3HDiyV9DedO/P0Z7WxzdbHiXbc2GP1bsFjy61suGhK22NDtph+W/gzENkrDZ05XzH0bxeoKU3KTxTDBRMOpZIEGVs1n/VxhLRO3VrwX7nlfhlauifYrQc+GXNtyLIOlpDMkZavbUTcDrciL3dyZzN9VAsw95xEwXnGmi59RYHas/pOMereFKYhKTFqvJ+6yioV0oPiFKBmz0Z9WjcUiLpPgLtt38nxdRBg863vWkzkYfbM9K+dVEjip3MnvE3KeH+fNilC+mh+SMHSbl9XRvzsa5s1znQo+mzvg1ElrfxInmqqHsLxrMrk6DyH4/iGFnhhAs2OqCvwvyL66Yvh6Fz0UftnjL+ev0JExGKNj7VyAr78zk2JIQnm8OJcMujEWqMGp8w+i0JZRbW0OwsQoVuzeM7ZpwvEKFJg5YwKtO8ZTkJ7BCeIS+3UXtT+QyoVyP/S4dcbOyuJCgpbNkEbERCXjujfk/ri4hmPdvAlg22B+bf8ZRYSoje6SU5L9ErftJGbVHSoFURtcDckJ9fNFv8if3tz9vZ/pzoIcvKyzG8OiglPkqH1789qLM0gOby26cLXQl/64LLwUbWb1z4ewsV8YugqPloxj5zZslw2ViduS4xk5kQ6k/pa8VSJ8E0PSLkrqOQdwwCWa/OFvMrlmM6jiLtm1nsv228Nz1lNgplEI/ldR/O4sUkZPyWirhf+YS3jiOPjoD/VsaKHbJpdFkPR3TdATvzMAqVwNPkig/r8Z1XwRtbcL4bRLEmKcB2A9W8GbSZCo+ySnNleEhkeGTImNwhpypaydRvNlf+AsFHdYrOKZRkNVWQYC5Px+6T+bRjrGc7ygnAhnPRB6+JUh5oJSSki2looWMdo9lXNghZ9fQMYx3Fvo61o9aOQpipAGsPBpA5PxA7kiUvCxU8mOGkuhtgTT3CaTMJBDt1gAcOgRQoFYIXyW8Z4qCxukBBEkD6fEliC97Q6F3ONplKmquG1j8v+dfDzRQZ2UOZj30BDTRIfmqxeLRIjIuJ1C/3QKeuauE3oWisgii8dFAWrkHMPiAP6/XTmb55gmsjppIxllfbJ3EzzILEPUJ4OWvAAKyA9mnDqTPPwEk9g3gxFIFnZsoGJrlj/8HP0ar/Rjn6EdCjB87evoLZlcw4rKCweEBmFgEUudYoKi5kraflTwxm0r7RCVXfAO5tyKAxy8V3OytwE3wVIKtL7GNfZHun8jDc2O5/J+cSZVj6KWbTA9TBR4OgTjKgnlcEoqmOIxK4TMbvzZwa5eBWq0NtJYupektHV6bMgVHali9NYVnx+OZsDOGUlMVm4LDONsvhN0jZ7I4W8m7gYHcDQrg2qAAwuYHcNI+kPJgJSZjZnBwUzBqWQgfp4XQInU2Z0tnUWQ9k60p0/gg+vR6gRIHlZL+s5V8F/dqLXZ01jUl8z8p2dV2GjkuQfj/HUxyyWw0R4OZ4DODnqK25pcUWNX1R3pgAvPHjubeQxmFa2XcfSFj+hYpm4QP29RfStpnKV+eyWg8eDxNBynI2xVI+vhgVINCCexmZE5tI7KPYtYvGTh5OY+ft/S0yNdx7r90rrlpKOiSzBffeGYdnE+L7RG0V6iQJITjvyqMsschtK4MpkHxLE55BnM3PIT+fcLw2BtGXI9womPCWbQnnC83wlH8E87vS+EcPBHOVGM4u+XhvK8djs+lMFpsDWNqYRhVqWGERYfROSSMc//7v45NoVw4HIL7JeEvayn5Git6pWgyv0U8zgt82J/kRaGDB3WeuvPMZwT9Cl34ORpahA9n7PNRnLzlg32GDOsSX2qXKLDZHci7TbO5tNdI32Qj22VGvov4XZPyyFoqet1Bh9VJLVcfpdHNaSGyWQmMd4xHP3MBl/ZH0+ZNBD4+EXxtHsEL2wimaCOY9zaCDkOjCC6P5sHBGCb/iOWKOo762+P4cG0B72bEcrBODFfvR9HmWQT+GRGkTosgc0IEH60jSK9SEfOXiuELRb4OhOGXHUr1i2C2xCi5nK6gXvwk4p9KKS71ouFpN9occ2HOIGfWLZXgVE+CeTNnpp92RrbUhV9rR/FLLfTWfixzF/mjTxAacbcQr+fLsYnOZ+h2IyrBgEti8rAYo6d+rSzm9NDimZPGBt9kFuYn0vFlAgetErimiWfRczU7qtSsfanmpTyeyUXxVLdIoGBFAj8/JuBgnsi5FoncvJ9Abl4Cz0YnsPN7PK9K43mvjKf9kHj8msXT64yaGUPUBGcsoF2/ubA/nMutwjjpPJsd05WsrKugSeFE3q+XcsPeC5d0V8HjzjjZOXLfbABDZjvQ/7cdntn9GdpoKMpWzhxf6ErYMB88hWeu38GX8SP9+X6oGPmUYhIrimh8dxnZbfO5lmLk9Z9cuKujXoNMlv3WMLWvhk8+aQwKT6WWdiE2Xkkk3ktEfycRT0kStaqSxCwsJDIuhXPjUvk6NZWEuqnUfZfMj1ELGTUriepXiXTLTuSdMpFKz0RMRC4cDiVwzCWBkrx4UmeqWdc5hhP24ezYHsLpF0pqlyqwbDiBNoOlrPX2pGMv4YvSJCizHKgRvNkl0o7nObZcMrFl429buo1wxHqBC9I+njTI92HOVTkmTyezbnwJN61L6FqvhGkLi2nqWIhalc+5eUaq5+cwb5mOf8ZkciZ5McedtXQ4q8EiUkO8YM/zH9Lw/pSG1QANx+Qaes8Wnl+jIWm5BtMMDRExGl4O13DERENTg3hvnTSadFjEwXmp5DxPwVF4w+DOSfTVJnB+STxWfdWsvhTF3jFh3F43kyx5AMoZk9k8QsrnDR7MVbowqdCJA60d8Im1YYCZFTPq2LB/nA3LEq2J+23NJ+Fxe8waTL1Hziz7MIIBB7yRN5Ty54aMo2PLmOxUSszREmZFluD9tpjML4U4jcnnRicjvU7rWXlVx6tgHRGzM9kUupjuR7Rke2kZ31RLmwVa5mqEV8/UEq3X8qdIi9lSLUNDtbg5aenbUMvSRxrmHNRgn6dh0TQNE2w1JP6Thr5nGibWKXRRJ7C3fjye8xcwupeKHWdC2LMxkNQ5/gwcJyd5pjd6f1d+6Z2EVxzE3XG2nH9qTb0l1lQ72BLxwYqjn3uzx7Qn/+7ry9TjNtRtNIiBi50Z2smNd9bexLsJ7p0tpfWEcnw3rebNy5VEppWyv6qEzCYlHJIVkmifj8bVgPa8nlAXPR1O6MgbqGPF8ywO+2ex92Qm40OymDgsi9qKLNr7ZbFgYhapllnMX5rJlo4ZrDNfjEzkRDtAS63vGtyPabBRa7hmrsHYOY0ti5M4NDUehylx/CGShT3CeHxrJgV1ArDKn4S18Cbhb0bRc4EzxZZDeb5QePCG1hx6YMWbL9aYfe/DsBvdOTzMkqdrLelu3odpW21oc30QEUudiQpyI+K7Fy//9WbBjXKOHC1nW3Y5s0+sZuXSMnr9U8KrNiWUnC1A9c7Iw5PCi+3P4UKNnhWuerZZ6flwWodhvQ6Pszpmb9ZxoEJHVK6O+cKnGaboyO2po2JbFgvPZTLveTp7whZzfpEWxRsNO4I0vH2dRv+8RcTtSKBz8zhGOUZwtW44jrdm8yYgkBXB/njuk9PSz4diezfKzkpY5zeYOnNtOP20D5d39eTRyd68qtuFMcEWKDIsqNFYcu26iPWZDfdGDWHCZ2fa4c7B417sqfCmxadyyj+W0+9bOSsvlTOyUzndDq2g7EsJtRuX8OllPgEnjBwcaxR7zMCqaXmckufR/ftSfHbpmbNIj1mC4E93PRtb6Jl8R8fGah2ZCTrG2uj4cyALn52ZxESlU1kt+vqBhhNeGgI3pFEhT2HZ/HjONYlGcSwcF6FHj+YoUYv9UKveeD7VldJ0hictvruwuZsEk8QBhE+25srGHpw1WHK7XlcGvLMgcIAFr9IssNjcmeNnrJh/xpZFbZzQj3WhwZORFOq8UEZ60/VPOX1/lnOybQU2/St426SCgvByUlUr+PqshOeWxdybns/nb0bCnhmZfsdIVrd8It8bqSk08uubgR4uBpYvyKXJUz2GoXpChH6HFum4IBfx/pdF/+uZhCjTsU/WkrFOw+s2GiZbiL19LpEFWqG9l1Q8uRpKXdNpXKsfiPzCJBpayphw15v6b4aj/CPha/IQFtvYsv9iX/7c78z4BAv+JFsSlmfBxSkWfK9jSZc5vbjfzoYf8f15NlHCcpULyYtHUerrRS25Ny71KkgdXUFCaQU1iRUYPSto6VhO7tZSVmaW0Cu6iLVjltErfBlpX5ej8y3C+24RR/cVstO9gCX+y3GanE/oVQNuzZfiN1JPl8c6spfoOPo4i22KTBzHL6FM6LiH0PDB29OwuZGCbUgCG6fPY58qnD95QRzQBrJrix/La8kZ1EnKhaGeDBvuSulbRw6/s6PnfWvaVPZGOsiSK4vNWdfDgoF7zXnc2oLCmC68i7Zi0nMbtOcGs7RUQnxzFw6HudNB4smC3+WCfUQd5ZWonSqJvVKBg3sFA26t4mv/UmKPl5AXXEI/fQnNLEpZ+rKUEOkK9B9XIGu/kvavyshqUIq8UzEz1Pkc2ZuD+Vg9o+/p6NJKxFonk7hdWl7tEXxlLfQ3Ko2Qq0mYP1Iz7IOKoqlh/BLcNvk/P3a1l9NWI+XFJw/amLjSS+HMwR/2+NW1pe87K7qO7IF0mgXHTcz5V9+Jw1HmPFhpwXvbXnQ5Y82qlnbk9HOk93oJp5OcaWUtcvRtJOntKuiSIeIqrEQ1YS1Xj1Ry6EkFYY0r6Px9JQ3WlJJ2spSqb2WMK19Nrqh7N0mF6IEKmoyo4Lzo96M/V/Pfu1JW1y5lbGAhZ94aObIvjwEeSxnUQU/f8ZksnKKl+LCG3fcWkeyXJLxaFMV2gqf2zmCISsHanTLO3fARO2gk/eaI3VkjYfJ0Rw7OsKPPW2uO/ezDlfzOZLW3YHd/c/q86ETvK+YozbqQVmOF3xMbbre2J3m3E37FwiN+lFBPxPm6ZQW6QZUUj1tH0OF13H1eScjTCn67VNDLWM6Dl+X0DqzA7GsFHnsqmXGxkuu5lbRyqWRts0qC61YyrEUFF0pXce1FCQ6nivhVspxLLmIn6XLErtBjGZ+JT6SWavsUDkeoyfwUwRuTUF6fD2Tj0zGEv/Bhfaw7qetdGH5cgtc1B0ZJ+zF5pQ26E325kN+dJx0s2SHmcEMbC56OsKDXfEsmtuxDpJMN9XLt2LFxKM8+ODF3ngR1poSJKRL+eVVO9sUKus9ay1+G9Xz/vo5QEV+aWSWnblewq10lTWsq6TRiPaMPVnG4bjXrf1ZRtLuKJhUbkOjXUkvEF2UoZ+zOFTSXljLxQrHwY/nkns4jwVfPIKcsZiuFV3i8kPzrMTR5EU6JxzR+pP/vuZ4yqhw8yd7tgibNmbVTh3DE1g7fdTa0r+pLbnU3vvSxZOFPoS+9LTk+z5IBDl05ZtqHdy+s+frAlpt3BlO/sRNvnzjRppeEsmkS5l0s57DQlMdLK1l2Yh1O99dTf9x6Np9aS4dPlTTospbiJlVsVFZz659q7gTV4DmshoVtavh+vZp5Q6rw7VKJl9g9zuGrWDuzlBSXEvrXWsb5HAPXo/WiPzJx6qOle6OF9Jg5B6N6FguaBOB8QI5sjQ/JD9yQ/hBefKMTG/Lt+DXChm/CwzXo3J3wvyw5384SNzozdXt3TB17YzLZimZ9bAg8a8uMMnt+OjnSS+1E64NO9H7rRPKucuYZKkiqEDqybB2vumwgZNMGql9uYEphFQ4zqlF+r2Z4/iZSh25liulW7jTazJYxNSx7X0XQs0pi7CtQZqxmtE8p6cIrbDRbxredBlam68myyiBW+Bk7ZRJfrqq4/0pJPa0fb+vJGe7oScJRFzKrRG49HVgmfNj6LX3Zk9ODRze7cP9LN4YN6MWah32Qn7Vi5RNrjvwWXnWrHUMbDKb276E0/OLIkTlOPFjhxP2m5cSL3usu4nkQUUnri+uwalXF731VqGyqWXW/mt1pG4lotY3v27fRavU2TNpuY7HnZj66VnP83jo2RFfQ36qce6I2i4TPa3IkH5e5Bq4663GesQRDTBqZ+QkU7whHVqbki6UfMddlXF41gqVNnbG1GcKyFnacaWHD6hZWLBjVhwGFffinsxWGYGsejbfBXvhRv7r92HfOnl6Ph+A3xZGK246iD5xI6eNE8wWrWSJ67dlKoYFibganbsD2URV/tlRj+quGnuFbsd60DZ8X23h0dxsPErbRoPcWxqVXM3j/evILKvjeqJzllDLmRDESeT5rTuSycaGO6Mda7l5J5frtWFxNwzmjUBJV7cfDcBnz3MV+2Soh56E9a5S25HyyZrm5NffMBBMsFrn3tKGtmy15J+yY22owLvuHYGbiiEeMI18uOxL8xxGXpysYdqQcn26VlNZfT+Fhkft71ay8u4mndbfhdWwbPz5tw/31NoZEbMO3ZhOeidX8J+ZpeEoFhYNX8eVgCd8aFuFWZGSqTTbuF7PwmK4lPDqZv27NJSkxDIuBSnZ/9GNPvIyGsSOJbOSMx+YhpH+yZbPI8f02NjRfLc4bZ8vAK/0wyR3M2tfCH3d2wqujE+61nfjynyOZ2x3pkFNKoyuruCV2aOqxNVQoqjAWVXO1/SauvN3Kpo3bmP1+GwvEmX+120bl0RruT6qm3sNKChwrcHtRynirEvzu5TOiwMCXYcIXz86gRPig0YJd7ddEEN8tDI8hSuFJ/Hn7QMaNZx6EXHfmdJATF6LtmbffjqnJ/dkzzp769YeSvtkJ+QgJY0ZLsGgl4fYGJ2pNdOKhmRPpA1fxbXo5+UIjE/ttYNugatLFmW5220pS6DYkIsf1M7YxLmoLbSNqaF27mpsFlbx9Wk5xViluVUUcFCx+IyWH26U6jrzTsvZ6GpdnJBE1K5Lxm8NEjqbg7KggukRO/mVvWvYYhrTMGbsiCUPeC/2YJKF/W2fMIp3p2s+Z/v9IeLVWws2BEty2OGGY5cTTdOE7u4r8fK0k52+hfe1quDBgM7fLt9LtsThr3Ba2rqzhef0arsRsoLeykj81q6lnWcqBk8vpvspI7eHZNPyZxfeNQuu/CP77T/CQZgHevioW7wjiSFwAWwZMQJMnRanyYscINy4J3zxR7cJbvQtDf7rwsMSFlmpn/v1Pgl+2hGFvnAgzOnF0sPASYud+D9+AW6TI0ewarAZuQvVsIyF+NWy7VI3qexWZ9dYwfoXwF7fL8J9XwuK7+Ryra8Rjmx5FlyzkM7V8ba8h8lcSI+rGUxgbwcB3ISReDRSc7c85bzldW0pZgA9lpV7M7O5B0xMjkU0YSfl+N9wULvzYJeHlWAn2F51oJXb+/uS1VJ6qovHCagpvVsPFakYurSanZTWlO9axrkElfmWreTaklPP/e5aQZz7rj+fRcbgeo+DOBeO1FFpoqNy3kC0n4rHZEElSQhiF4dMJGxBA1klfPkWOx99Vzqe9UrJn+VAe7k3PfC/eNvREPgg6j5EwZajQnddVFI+o5gfV5Neq5u2iDShnVPLTtoJkyjhUWoL2n+W4HDbyOyaHqR91LDiSybKpWlbYazh1KpnBoQnU/zqXTT3DGWE2mzbSQLz7BeA125/X9ScyRyYjKVUw9w5vzDp4s6eDF6Y/RnJ6SRVb7lax9mkVWnFtNWcNuuIKmj1cTVRyKcmSEmL6LMNtiZHXuUsZ9VnHVsHeEwu1jPfREPIrhY5/Erjz73zcboajzQ9lV+U0LKsD+OSg4OJHX2JrjWautw/tlnoTLBiiV2kV5x9tIPZCBYe7VzC8wypaXBAxbipm/ZV85k0wMrJ2Dj226Siem8XNLC05zTU4Bi+i8cxEYirjUD9VEdo3jB2XpvH6gYIhj/0ZMM0Ppc843vT2Idu/gq9mws8+XInFyhJedi7G/asRY42ByyF6CgbouG6dhftmDYvOptElZBG/WiRy/NwCosvC0RWFssNCyZGRCjpf8yfkoY7P3XWc2JfFjgzBqc9zeTIwh64L9ciu6oiI1+EyTsdPNx2jRuvYk6xjQEM9PYKy0TXN4UGHHLIf6vl7h57k2Xriz+u4HKRjqDjHpPY6DjURu6Opjhvm4tpFR2y0jqeXdfwaqOdRaTZ7yvIIKjFge9+A96ls3n/X8UDk516uDsNcHVIfHYPEPUYLLbdYl8VzQxZ2mf/7fXYW3bZm0ei2eG2sw2uojpI4HSMFc8nPZ2OyIw8PnYFFXwxc9DZyNXgZXfcV8UTU+m/R6/GrdOyYqGO4nYi9nU7McxZj87Po2COLcb0ymVI3A7V3OvduLMHq8xI8stN5PiWDgNhM2vhlsfpqFvM9REzPdJgfW0r16zzuHTGgHmrkSUg+k5VF6FcXc65lCU8ml/AjS09Dcz1to3QkdRU5qaMj/HwWH3yzKHiQgTxyCYM3a4nrruXjcQ01BRqysjVML9Jg3KLhwn0NNgO0ZBu1HNm0mMoGmWw3Ffd4IfLdIpuQxDzqdDay+IGRHuoCwoYX8/1uMW+sS+iRVEKXlqI+2SLeYTpsTHS0uinOr8gi9nIGSd6LOdZQy2PR918Fez/3S6VfUTJf/BaSKnQzwXwhq3onEzIlhZt1FjF8WRp3MjWMMdOy/quWK/WyMFkhODdVz2GfPP4KMDJnTj6e/YrIEDnwbV9C5t8l3K5awdmLeYz7nYPJSnEW0SO1hEavXZHF7r2ZHNy9hPSeWtqL2W/5NZVrlUkUfk9Aezue2bXi2fYujg3943gcHYdPjJrmifEskSXQW5OILD6Z47XTmJqiIXeSluEtMjkmfEv6DD1PovKIEp7g75v5NHxdJOpbwownJVzqvJLTrcr5q7icp94GDAV55J/Uc0vUddBvUZfELBafzGD7dpEbjQavmkVc3p/EstgEIivUhMXNp8WfSB5/VfGwg4oFFeH4/B3OhiUqMioj2DBtLkWHYvk3PZ4/oxMJdUhlmK2GZjZaXHQZfIvUoZqiZ97mPJptNdLh1DKOCq24XFLCdk0Zp06u5ndKOVkby3nyJ4/pb3O4uU6HXQfRc8lZdI3NoNYELZWdNJx+lkITy0RcrOOxZT7VjSOw9g+n+H+fxzUohECx89R1Z7Bx+QxeHplFxGvxtagwPu4MZ/axORz7K45BQQkcvpFM1Z80XDtq2ZOawdpZOqbH6GnlZmDxFyOjnxUgGVKC+8hSKvatwnyCyN3acpK2lxPgYSDeMo+ZGj2FgUJXdmShv5vBUcFboR/ScMpKZs3UBKqXxvG+6xzCSsP5YBJGLsG8cplCndRA9EJfz7gGcGVUAM+fC621VXIofToxE2bzXBfGhUoVH5rGsrFbAr2WJ3PJREPzvlo824vdVaBj6Xc9G8UcdPfJx0+wrfJ+CfcGrcDpzWr+zikndGc53yoMhIiz3h+dQ8NrOhTNdTjdzKTTES1haKjVJoWXlgn8tSWWYzdUGF+HMV0WwoPgqWS2DmRNywBSxig4M8Sfwn99GfbClyvj/OkWp+BXYAAbbgbSzi8Inw9iZwSqiEiI5fmwBCaFpxDkqKG/Xkv/uCxe/9QROjOXzEVGDr/PZ5lpCeW2pXzpsYoOQ0TNs8v5Kupfpjege57HiN16Jgv9fFSWxaTO6RzK01CyKJWHkQl4J8dSP1xFfWMYhhXBjGqnxGdpAInhCrobfalfewITzEejK5Vzp0bOBNcxFG2dyGwzfyLPK+jSNZCKDjPxux3Ki5Mqep5cQNb6BC4UpmJcqMHfsIQznXXcnK7nZR8DQ24ZOdeqkPdjSmgh9qnbp1X07VHOxVnl1Eor5/kVA71WGigakcfyID3uYtZNz/5/f/Hs2SIyXBLxah6HdL2KM9VhdAwPRr09kCUxAewwVWDhO4nJN+TU/i5DP19GnIPs/54pHzRL9n+fSbfs43h++PuxYI6C2SaBNGwaxGvrMBo9iiDRQc0woQm+Jmlc+1fM7e0M6sQKzXuYzcjbBt61yae/ZxHjI0v4s6eUp61Ws69tOTFjy1kWXM7oBwZMVxmYdymXnS30qN9kcaoineFzNVwavZAp3eOJvB7Bjo9hHKo9m6AHgeybFMC4FH/utZzI5SVyulfJ2GMmI7pSSqhUyo5BUrb7S7n0Ror+leA+/TjqNPVjzEIFW3ICaTonmA+Xw/h/VjPPaXicDJd1VBNsH4btwm6UsFBpbHpcKqKwgSKIxEDFJA0UJFVgQ4FNYkOFDUUBCxu7uztfu7Drs8X4nj84Owcn5/nVfd9XsV0cu14nMaLdAip3ZnI2WcmUYbm8OKPiXrsC5L81WLgXMW5lCU5hes7rS1mbtZrepWv4u24N65euQdlCy74nGo4larioKiD8toqPS3OxOa1kWetMOt9NIcwoHu810VSciOBjdhhdN8gJsgyhpvc4Blr58HWGN59PyVAhI+WnlDfrpSzOlDKkRIqmngyLRzKONfMhvKMfyyuCOPA8hPevwzjyIoLa3dHYr4un5/NkepxYRB8XBT/XLcZxWy5/n6noYVdA4H8aZnQpYvB/xdxqrUf2Ss+rylJuPS5FeqQUz9RS/ifREvdXw5woDe+W5+O4TMXuxBym1lHyZ9IiFo9I5t6QWL4lRjH7+mROe4Riow7hQNsAenTxocTam+0JMtQtZHz9K2Xeeyl/a7x4ne5FYTMpn6dIqTtChluyNwalPgz8HcDQfiGY1hN/x3AqA5tFMTY2FsOXiTSJTMX8eQZ5BxSY2mezfL+YyVoVPkV5mE7WUG+TFq8Hywnx0WHQRc+OyXoOJYmaYvX8mqrHJUBL2+5aHNI1/LqbR+ZkFaMPL6FxqIJeVmk8+pzAhmPRXNRGUK9xGNLJcu62CuS4ow9WP2XENpXx+osXrVyknM6TcvG0FMPvnmyw9yQu2osZH7zoXl/GPmdvzrn7cNDQj3ctgxnWRI6JQRhDNDNQGEYj+RbHJs9klvsupNehTD4YK2m7PZtBObnEjlOxaZqaA9UFnO+k5W5EEfcHF/MrWEftSx2X2+n521uPrYGeoHElhBYXUddLi32RmE9qHh9cVNw/mUXO0EzcdClsiphNx1dRxLWeys/2oQxuFcK1qjHUw5sN/6S4qz3ZH+7ByyMj2W/gSaSrF7IFnnTNHIWZtxfzb3oxsVbKfHNv/rP0EXMczV7P8ey0CKHXdjlH7k5ClxXJHXkMnS/M58WDFG6Oz8CgmwIzAyVuJYs5GZvDwQ251ClUUXRKTX5gIYtLxByuFmF+tZgmk3T82K3D+oKOta10XA9ewesULTcrNeQOysPRWEWn3UrWT0nnR2Qy45vG0rRFFNcOhHEnRc6KAYHc/OJNqzQZrQy8uO7sjreRG1Ub3Lj6Zyj5VR44VY3C5sooOg/3IloiRdVLRrmTN9f6+dD7qA/+z/wIrQni7/cQJpaGMsV9On+vR2GmnUNN/2SW3VqAZ2wmox0UjNCJ/WuuJD5PScsWS0h3ymXcdhWq4Xn4nNUw6rm4/RtFrFcsxzd1BXamxcxW6Wi8tZgO57R03q7hysuljPuWC5OVDBy+kLF/Eim2isEkLQKDm6F8/RNCX0t/Tvt5k3RMCqEe7Lsp4bBcQmyAhKvHJLzKGoap1IM5jTyJnejF75NSOi+S0TbdmxZyH+bt9+FdjS9HKwI5syOEiq9ybqwO57/mUZgfj6GZJpHlv1PIa5ZB872ZfG6k4GtzBU49FZSkKbhhr+TmisWc3ZvL+1w1y+SFPDbTYlygJeaCloLeReQrilg7Uk/JDR3Pz5UQZ1fEmoMaYjcsJa0ol7bfFUTMTaOZMgF9ZjR7fKczMzyU0UtCyK0cg109b+a1kZJXM5yu3hJcN7syOcWVc59cibgmYfe7odR2GUWwp5T+Q2V4m3hTNcwHo/s+HLgg9vGCL4XzA7lyOgREfTvHTsL1diSxb6P52yuBTQeSWdl4AaeyM7j+LIPHg9K5U5NG8//SOBeQzub6Yp5BSuqvy+byHRWOm/Pxy9Zwv66WYKF9k0u1NJ6pp/i7joOuOgYoi1h3W8PGxKVcb5LLFb2C72dTed11Hq0soulnPI3fjqGc/xfMoM0+ZF6Qceu+F9Yxw/GqdaWdvSuGR1wIbuyKur0Elw3Qd6MHPV2lSA/I2N7bB8NiX9JOjeXZ2NHoB/uTMiWInN8hYu9D+V+nSbzaEsm04mgO75xLrlkyNctTcAxLQ2Mp+mydytO4FPbWS2G/KoUX/dL4UpzO3VgFdZctpnegis2ueQzqreGx2MO5jzTME7UOjdCj/6PDcIKO4UeK8KzVcGrcUh5n5KCPUBAan8rNrnG0NIhm6POpBA0RWnIsmJGLfRgnamznJqWRlzvDHrjyqLUr72a7oJrowrUWrqxZJ2HW4RGY3/Di4S4Z+yvG0DV0PElBgTysM56Qz+OR3Q0mboickbahNIwNZ6O4b93qaB7ejcPsVRItHyZTZJ/Czn/JnJmeTKrnfKqjZpJYZxYrZfNp1jmFVucWsOtxJvt+KWm3Jxfbz2r+TCjkSJiGe1s0jHmswSFQz8O6eq5F6Ah6X0REGzFfs6Wsb5rDWA8FXtJUrutmU6dlNEHNprFOEsrnC8GY7PHh51MZoWOkXBvvzt7drgx+6sI8BxfMfzrj4+/CyhJXRrYagWSVFytHyrBz8WNsg2CmPw+m8H4w3x4Fo7wZgjpXjnNeKN8Lp1Auj+LYyWii78Tx7XASWapk+qQmY7kmifHN4rHcEMM7TTQ5rtFUtYhh6ftZfJiUREZMGiNnZxK9VcmlhbkMC1VjI3KGi7mGpzs1eOhX8+GMnvtfdRTGCU3tuowtxlr4oOb7xmw6mivoYpFKcpNZ9OsVTRvHafg5iJmKva1860OAmOnbP15ceTGM4BBXTs13IfOEM6tmOXPmmjPLL7hQf/ZwNmZ6MchCRm2lH7/Tg9k7L4TF60PIfhPC7gg5Kd1DmT8/jNVnpxN3Iwov5xhuhMzDPCcJtWUy22VJzPWex0abGF4fjaLQdwY/pk+i8ampzLEQ+vshhtSF85FfTGXC3wwO7lcyZ24udh3VHG+ez6NZhWhyNHRrtJpFz/QiN+hpNV+HZZNlHO6oxeWEWvy9bAw6KfjQJZXQ9zOJ6RONi/U0sjqEkvQgmANnfVClypj8xhPbzRJGnXPh405nnDROfOjoJPzbGa/OLpR5Sbhy1JMrNVLq3x2NaWwwD0tDWN1eTsIqOSe+yXlvHMbTb1PYmR7J6rhonvvHktttPrMTkzhQL4kZy+dStjOatuOiePZwCj0LQuGRHP8XcjqkhDGq7gxKvkZzPCaBEZtSiZqYyQLDLC6szeXlbxVlPvmsKStk+NxVHNHqmdtEz8kkHRM/FXHFQEu9MjX6YdkEdlUwzCWVWZmzGdxYZMx60+jxXE7HscGUWvtg/0p4yhUP8nq50mi7M//hiEPWQBY2GsBKa3vKjJ2RH3KB3cOx6Sel119vDomMOTY9hIsz5CwQGr701wRSmk4nfHskw0ZE43cjhrQ/c+lxJJGwT4k8io7n88to9jaIIn7BFFyfyEkU2XBYcCCHTcdz4nQwJXfkTNg3Fe0nseNR8zkflcbUP5lEdluCTX0Vp6zVSGbn8/FBIe59S8Fdj+UXHZun6ci9VsS1rxq2LFLTrk82X3orMIxLZbNiDq2vRPHKYirPMuUYrgzE0dGbts+9qHvQjVkNXbBROhB02pZSVxuqz1qTKLcRXjWEXaedsZKIO27oQQfhpW1e+fHJLhiLiXJqx4Xza2Ikll+jqDc7hvM/Z5NZmUDs/xLpOziJpb7zMbsaw4qgKA5MnobrPTl3VgWTc9qXectE3prpzV3hy2FjA5htISebaeQdiYHoJIb2WMj4BwpSTHOIdVaR5C1q+q+Au8s1uIjs2lbM+dJV4T/GIietK0JRrUHno2bRxSX8NFEQOS+VhZVzuLAsCnmPcNrcDqF5ij8RTjJOh4xiWTdX1mU7seuCLR8yrbnzwYqdMVaU1bXmotIGSaYdfzwdMK9x5lIfdzrJZDStHItpsJw9d6eyxyeK4VeiOTQ0ntQ6Qp+GJjPbOZmelkksfxpHu/nRDFJEMLBRGAN7hiDvPwbtABnaX15M2uhJiy5SmmhkbA31591aOedrZnA9YxbprVPYZZhB+X9KBoi7bpkpdvxrHmM8hDd10uP+RMcxnY7j0hLyQotwaaThbgM1vicW0+J/mQxzTqV3zmze9YwiMTKM8Q+Fxnr4MKGeFIN/El5UO+M6YzDVp6zRdrEiyKAvq+J6o5xigTLOipbtrDHbYcP2Hw5MdnGl2xJPtIE+yMPlfH84jX0Lo5hyOobLtfMJyE1h9LQU6pQlM9g6iXpNZvKnJopWLSYz5oAcDo/lreCCvMke1J0uIeyyKxRK6DV7JN8kMhyXBHArLozD96IYdSOed6Fp7J6g4M2WJSwwVTE1Uk1ubSH/6mv5IvLG/hM62vvreDt3BSNqtaQdLiBzt4pjP5QokjI5dzyFpB+x9LeJROkTypBPgShqRK6NHYXjbxf8zjry30sb1idZEThH1LzEhIcdTVhVbsLj0d2p2NeXlleteNqhHzYVzuSFD2OU0Aazf4F8bJzGluxUCjxS0J1OQqmJZf2GGQQIP1RlBNBsj5S2OcNxK3XBQOdMvy7O7N8rei16eEI2krwyb1oK3ys+NpXGi2KpapjCzHPprNYoGa3LJWSImuyPhYJJtELPtGjv6thQLDLk8xI8fhaxa4Xgg8d5rJst6tUpuboog61/kgloE8vBhdNZ31POyaF+jEiS0j7WjYtTnRmY358vHtY8qunL77km+A8x5sgJI27tM+LKcyMky4251TGaPw7TqHojZ4zSh30tRhH/yoWC9k5I4weQPdOWabYDGD7HiZbnXRk1zYtIrR82A8L4VCea0EkJDLidxsOzCpIOZ2PVTE3iuEIuoWVYhJaoAzrq+OpocaCYn/5F6Oy1xD9XY1FHhYmXkiv/W8SaBskEOsVwLiWcs3eCOfTAm07zPEnv6UqwkwMT69owzs+SHV1MafDYiJsTumJ10ZCkd4Z0jOnK7wVSZvgOJfycMx932BGfak3/H1Z8CLFGNtaOJs2dObFmGMN3eOMi9DYhdDreVrMoSU5lneDNkL9ZjKpWUXUuH1NbLS2qBOO/KmFikY7dT0pIDVpO+h0ta6s0rMhSM65NLstrFCwqW8CNqYkoBkeT3S+MXUcCeSXyXGbXEdQaufDfsgHsb2mNa1FvxlQY0724q3hzB0p/tqRzo5bCU/uT99eaybl9SfrbjR4dzDnX0Bq7UYPophS9Hibl1poATk2cwPGVsYR1TCG6fzo9Pyo5NkrFqDNLOVVPi7JrEanrS1h4RMfUsToCupRwYn4Rhgu1ND9TyGUnNfUvZvOzRIEuMo3O1fEMcIvijqfgjr/+9Lgq5VGtBB+lM691tnzcJO7jWQ9mxBiTmt6Fj1atWLC1OZNuGfDpp9gfsTe7xT7ZtDZn818brDTO7Gzhwb0nPrQfFkbu7Rhm30vCveMCHoUr0Y3I5dxvNd3eaFjcv4h31SX82Kajcm8J+UeWc+6GVuyulpbvCtjXUE1N0hLmRyvY3zyN22Pn8j0kkgmb5Rh7+9IlUErDZAluU5z5N9hW+I8VGQE9+aE0pnZRF7Y2aoV9bHMOGRjxu7wrUXuNGLbVFHcfa/wO2zPmlISkIULPboQiq44mr08iVcfSuCi85svAbK4FL8XqkgalVRE/RU/zjuv4aKxn0/FiLEYXCZ/Vsqi5lvZLCsj4rOLQmMWs6K/g4fFUrLbNwSwzAusBcvIf+VA8XMre2SIjqYQWzLClWXtrFInm1HY3wcG2K5Lp7XjyoTnyca1EhjBk0Q9jZmdZoPlkR7Gp4FoDHzqbhTLOO4qKB4LdHgqe2abgaeJivH2W0nq1YJJmgjl7Cs7cpCP1t477H5cRvEaLh9jjxw81tAorIF2882Z1Fk2bKBhflMqZO7P53CCCPgZyAu75MHGKlPSjEhr9c6bN3UFUDLeh6LIVceO70fmUuDVtZ16atCCzuQGvJjSn/rDW1H1mxN7bZmSY2lLnlStbr4qbzZIj3RuB9kM8bnELcNuo4F/LxTwrVzN5gIZbOi0Pvy5DtriExC8l9L2nJbKPlhEip8WIjK4dWYDjHxVP32QxRGSelIWppBvOIUkVQfMAOa/2+xK6W8rJPsPJFyz1zN6Jiru2/HhuTZO95rj0NGZiTVdqFM2YM96AhvNa4hRrRP9tPSn7YEP+aVec13rT3kGOZ/sIfC7P5diLNCyKFGxLW0zcfhVjQgsoaaXl9DEtd84W8XJVEThrqS9YyVBw7s0iDf2CCzjaQc2/Z4vRGSt4viKVVYVxpERHMktk3uufxlHoJuNb9CjUzV1p8cuJlQMGIvW04bqbFdfrdaefypgxY4zp++Cb26eBdfkY1Ixfk1ty7KMR5w73ISrQlssXXDl/0puIfDk3d0QQ5DqXvi5p1BugYOHGLF7U5JI7X83/5BpSYrT82qhlR7aWPX5aFrzQMP+s6KlCw571BczyV9O6ZTYrghU0+JdKx0bxNPWMQnYulA/WQXTt4M0atRcdQiSUnHVmeLADp2ttaNjKmvatLImL7UOXPaYkF3xz2/Hup1t4WQPi3hng5tqel4NMMD9pif7fQCycJIS29uFJQCiXhMbErp2HV4M0dPczmbVUSetpuVyJU/HFPp9OV0WWG6zlUmstY09qePtUg/qMhpVpGvzfFhCTI3rsmkM7rYJu29JI/D6fg6Oj+Zo1kT1PgpmfKO4jSsqyIHdcBY8dO+fEnFODOW1mw+RIkefOWRJibMWRBVYY3/zpNib5l5tto/o07mHA6g6tuLa1Kzj0ILOeDQmjnPhs5U7sdh9mtgnDLjOaM9cTOFOdSt3STGT3FbzumcObj7msfi/u/mU+nfto6JpRyK45S+kg+v35qIbHiRrCogo5dFLN0t253KqnZNnFhYIzk/i7Noa8ztOZayPH+s44HEfIWCUfxXCRr+1vOdPf0InSTf15M8WaA8usmFVrhey3HW9snSk82hh5QWNcW9bHMLwh12IN2P+lJcr3hpR/M6FA+OPJ0AH0mujKJQMpxVMCkN4L42xADC8nJLK9eyoa50zkoxXUS1JyPSmHneYqehqrcb2tpjhdTfc8FTG7NFSL/t+4X8jJCUuRq1TY65U8/J1OusgbsybNYnlSJP97FkrU+yCqtnrjkOBFTYGE8XNcGB0ocscte86I/U1+a837j7Z8dXHCdJwrsZc9Md/nzfjqIAJPBWO4JIjBlT48F/qzIxxuezgz4nd/odNW9JjelS02hux81VzkKAP6VTRj+N+mXJrcjGX/DFhp0JrhNl1ZuMmE9lfN0U2yZfYtJ1rFulNp6MPQwhAsd09l1PYYvN8k8t4uhQtZ6Sw7nclBtQKXQCXJZktYcT0XeaCKemkqlk5QseSYhknixjc217BvRx4hb1Wsz13MlYOZ9A5Ixbh+Ao2aRlPHYgp580PwFxl3z14pR3+O4PR7F1b8duZKrhNTHYcwx3QAyyIdeP7UmYRGQxnTS0rH9NG4fwzCvn8w7r/8xQxlDNzpSft4VwIXOvF3gy26ECuOVlmwd60pd0cZEVTVhQV+rVgd1RytZXNkB5szfVJL/mZ3oLGZEQ5rTHEMsODmFxv6xDsy64uEnisEk3sFUHsxlKwGkdi9jmHE20QMC5OJaZFKuxmLWKfIZJ9MQfcnCtTXlBjOX0LyhBysrHNxEXd4bb0GA2cNTv/ls0yipndhDkabhab/SaPHoiTmn4zhRbcIOrQIxSc2kGlG3mxc4sWQOUOZ+9WFyGPO+IY7knDAnpxHTix65kLp3JFIR8qoNvLH42YQGQ3EDuz2plQm5UJHd1Z4iv/XxwkviS093K3o09mSn696Mqe1MeN+dqW4exdMPrfn/vD2zHneGamtEZ0KTdicaIa5gRXn42zptdGR5aESZiZ6YTXaF8vkEPpYTEb+JpK2t2LwvzifPWuTOBGbzPEDKWTNSCNsxCLOVWdwpKGCHYcUrOmmJGihkl5Cl86u1XB4nIYrjwoYq1BjbSKy6xYl54Zm8LhTCkcT4ugwKooEu0n8/RlMUZUv798JT705iqYJ4h07Xci57UzDWc6srOdCw/2u6ES+3b5RRkWsP88mBjF1xHjS63nj1VtKi4HDqOPuwqF5TvQZNoDSl1asvGLJooYWLMrqzvXBQm/XCa/LMabPcBMMTpiyvWkfxryxRN7ahomzB+Kx3ol/uyU4hHuxt8aHeLdgqg+GEt4ygvrSKFy2ROPlN4tE4zgy1sxjzohELJ2SMZCn8KxNKoUr0gg+mUHzF5k4+yj4u1XDxBSh1+sLSX6k5vQqFdIPS+iyTMHLNmnUH51IfbMY/HxmsOCMnD4JgfT19GZMrRebBnsw+YYrx5668Hy3C+vrumK0V0LqJC+882Uoy8dQtDiQWa0DaCR86EG0lJsSD3Z9cmGijzOnljqQbW3HndPWXDtmxerblkRssmDZ9T40f9yHrhcsuOFujXEdW7Zk9udpmCOa1y7Y3RnGZZHBVi0eTbszQURay5HMmMyCrxFMtI6i/qEoOveLxtEimjlLolEvjKEgJpaTZnOpOJWIQUEyd2WpfDywkJkTM2kmbmLfGpG5Omgw25yHf3M1o/1zuZCg5PmCdDz+S2b8xDnM7R/FjLxJXDQOYbbaj57uMqEvXix7404nEwmtV7mSWl/CxRYjeCkV3CiYIb6XD1u/jiNdZAdkPjwdKuNAlhfX9MPZK27pguBR00VOfLR05O7wIVxe0B9pqC2jBc9aWdti3q4/tU0d0BY4U3Hclabxwxj51ZMndbypb+rH9RHBHK4Ood/wUHoyhes5M7izIoIVzyNYPSKCw1bTeHY5nJXdpvPqWyQxM6MpPxjDsLB5tLmWxOLWKTQReWK1YKDZgRok9wuYq1UzTHhGTdoSHLoruHI/FQ95IrdtYsg2Ez3WhrLLI5hkJ1+6DZFx/64XY1+NxPWQOzqhl0dqPXEyltHhn4zWo0X95QE4awLp0ieAUUE+REyUEfnQi3cnRzJ53jCejZDwYqYrx5u5cv22C9FCTzTdXJlR6sqhsRKshJ33+OTB9UQpu0VuWvBvDEaDAkVfg6nYE8JNNzlL/si5uicUk/Awvi8No8XEMH7uCOVykpwuveTE6+S4rgzlX8pkLPZEsjEymsNpM8E9gUci/73frWGZuYb1xvk4WKr5eDyX9YLh2xan069BCpNS4+h7OorFi6ZR81bOnIJgBq7yI8fEmwkOMswuiLftl5I1SIb7AxmDNgrtq+fPmIIgLFJFpjEOZntcIAvs/Sh84c1erQzLE1L09oJ7rnihzvai51QvpqR6EVjjxafDUjIMhO5O9yG2/hjsncdx718Qi2NCqLoSwqcvIYT+DaHHuxBxDyH82BTC20UhnAwOQfc5mF53glj6I4Aj/QIw9w7ieUQIWpGPd0omENM3knvnojj4J5qzTbTYNdNyV+zAkEuF1DZbyrUDKryeZTO/VMGY5DT29Eiiaf1YHreLYtitKfyoEyoYPoS9hQHElfkQGO9NoujDWz9v7Ab40MV0HKHuwcyaGMLZZSEMWB5CT78QPpwN5tivIB68Gs8l7Tge7PCjcsJYdmf7EtjAl7Lnvvzc4oezPIAonyAaDQ6hXU85RZvk3Lgr59JZOf8rlGPWQs7p+BAOHgzm7KdADloFkB7ly64no+n01odxfwQL7JShaOfN9Rk+6B/4smFiIJlPRJ9uhTNkTCSJ06PYJjJ159FakYW1TN6jIaFVIVci1OxxVPHfJyUJhzOIWJdCK98EqsTuL+0QRc2XqdT2CEOWIyfFK4TqjkF4TBvPsF6BbLMPpkV5CG2j5Dg2C+X9j1D6XQ5jyo8wnqaGYfNU7OekUDp3C+VPq1CetgvFxTSU+86hjM8NpW1NKAftwmg9KwztqjDKP4bxRjmRwjETudVH/K5AztDpIUzdHERDdz+2fpaR/UWKTyMvJk/xpPkXL27Mk7EpVcq3oV6YNJZhWiOjTYjYoatBfD0vehc2Db9TEQyyKCKlSsv3yVrU5loui/pfPM3HtIuax61yaVqjoPjqIkJ3JLMuO57EUzEct43G/0YkCfrpNOgzmQsPw7jvG8Zz4zBuDgrj6skwBgyYwvgZM8jtEYnN8kjaXI4U7BbJjGuR6HIjkUZGsnlKJLX+kYQNiiS+VSQ+bSKZPiSSYVGRKNdFcrgsksaDIwn5PYMnbadyeEUoz0pDOOASRNPLPkiGSlk5ZgQ9NkoYONiV4cmuLM6RwHFnaoQ3Dpsl4ccIsBO5tP95GZd7+VHrGILp7FB6m06h56piXLos498lLfNmadkgap+3Jo/pu1Rc/baEnFEKzhcu5H/mKWz8nkjbsrl8TYwlzyuG6Quj+dsqml93BANdisJNfBo3juZOTDTXxT3NnB5DzLsYvDJi8T8ubmZZLJn2sXg/jMFRG0Ob8Bj+SmJoPCCGE8SQ5RTD6SfRTBV6tPB3FFXto1h3YAYmr8JofCKEWy2DkHj5MGqlF50HDQVHF4rmO+Jg5UDj/znyc70984scObfSmV/7XEjaKiFulJTO97yptzaIiugQajVyLlzV8dhBR9/uxcyIKuLGSi3hxRo+fFQz0U7F4mNi369n8mvkQnZcT0H7LRmpeTKuAxIZYB5Pj/lxxM+eQz+jOFIXzUX+YR76gwkYCAaZ5pHELQPx3anCVyOSaWGXjH9cEhZ9EjlYk8BXhwRS3saz/H08Cf0TyFsbT2+RT1pGxVD/ZhTPX0WwIHkS4y4KjTAaj2eMN/rOXvQ46sbf9c7EjxpCH5EBrs23ZvlmG8pe2BB/xZbsNEf8GrhyZsRIjk6VMaa/P09aBtNHHkLlND0nOuqZskpH+4QSfG4V0f+4lsgAoXOxai52FAw3QMn9H5lc6JaB1/kFfP6VimPvVCpXpzBqRAruhinM65uC15wUTK6mEDg6lTEHUsm/kUr7K6kUFKayTPxuvmEq3V+l4KdLYdX0FEKkgknE7kheJXNqobifi0n0OzOffS9j6Nta7MuHqQxeIWdIWSC+Lt50ifdkZKaEu4Oc0fQbzIsj1pwU3P13hQVvmltzR/DighHW7HhpTeBXWyZ8dWaCHJTGUpY7edO8XQBOr4OJvFxKr1o9EQl65rTVY1BHh1eHZSSKuqeoC8n8qiJ0Zw73TiuxNlJybKeC3p1Fzmuaif31dKLqpbO2eTpNFqczvEMGlzZnoPPPxFWXSXheJsdkmRgWZKBfmU6a7yJa/1jArf1p/IpI42idNKbFp2K7KYWtj5L5XD8ZU918bpjEMPdHBOGtwzhdHMzebB/B314Ur5dwoMqJ6noDsT5kxUc3C+S7+zK5cx9SW/bmWHpfDj6xIueQDXldnHgscsCFdZ5MfS/lVHNvfP+uwarJGvSeK/l5StTrrsdf7Pf2F0Wol2lZ1rgA33pqFgv+yz2cw9vMLPIlSlRC1w6WKfCpUtDnnYJDtxQ0faQQHKXA5IMCxWcFFm8UXLygYKnIwIfkoj9mgqMeZaLQZ9JS9GBGXAaZIxeR3jCV5wnJPLRNosulOFzKhD+YT2OyrZyLc8fRw1zGZ+MRlG51Ju7CIPKeW/G9XV9SX5lw8akZlR4mZJ0z5o+5KU+9LNk+yQbnBg4s++LKgR2j6DNQyuivUmIPl3NwfTk3+pSjnFhG94alyEL19LlTgs1CUa+rltcVS6mVq4l6pWKe4N7Xt3PIa7IEzXUlvd2yWDNzCSltl7Cm2RJMBfdum7iYvSFZdNipZMJQsQv/U5B4VMGX1QouzVMQLvjxjoECeVwmd2zSKR+SQrf8JLoHJtCjbgzjHIVOO4ehvhrMxQU+fNjnJXTPlR6uThwzseXLMEt2nOmGrI8xZl7d6eZowr6ZxoLBjdldZcIrGwt6RdrwN8eBpX0FM5wbhfMZL/bnS5G8LMf1Uzm7b5YTJC+n9lEZkzqXUumjZ3PrEnYEFFHcS0tOeAH269XstBcM+1tFYLYK2ZNc4YO5jHNV0clWxR5TFbWfcvm4Ppf+dXKZsCqbur5ZDAtVUlFXydDzCtoWKXg3QUGXtgpyJmVidH0hbuuSuWqXyFFJLCOLBVNkTmPTNJE/Do+nQLD94CsjeV7owmFTBzzeWJM81RzXSBNcjxlR8cEY9UpjViw3IuarEfVVxrQSM78pmHd0O1ukN5wI1UlQeHgiF7peUCEl9V05DWvLaf2nnO6Pyzk5rhznHWXUty7lbpCerG3FbOlWxG4x66JPhSIv5yOtUROtVtNTzPy7yGz3fonP7ypGX1QRVqiiISpWX85l5rEcElsv4ZuYdYWnEsUrBf+pFKyWKNj6n6j3UgbXLqfS4WcShxbP5VlUNPN7R2I9OIxb/US+vO7D+zlCaxRwtIMzz28P5MsjK0pNe7NHzHfncCMW1TNm/xAjJrY2omS3EaWiZqNrpnzJtOLPHjv+d8uZ8R8llId44jnLix2i3qJ6FTxpXoHlj3IWzipH/q6MPcalqMWcS88vx+2JlnVLtXyVa2naQYvxQw3XTuXjLs/jx7U8Aj6osXVQc/6sCt9oFXa1uXTfmkOXgsV0EXtPlJIscc+qWQruvslkglMmGUMXcTo8BenwJB6Pi8UoNwq9RGQW4ZE5skB8BKvv6DwK+9Uu3K8djOVXazInWOKz35SHvkYoBnfFvLoLyTM6s2qNIclixsn2JpQv7M2FcGsq3Qajau7CclFrwN5ROPT14rSY55Gv5UzpVcFKlwpyxadtTjnm+1Zy+IOeM090+D0qYrt7EarlRbS5v4xrW1cwqomOR7tLGD1L8PlwDeHWapa5qIR3qKieKrJKWTb1XRfToH4WTxcp8duvIKyDgh/TMsmanM7RfqmM35tMa4d5WF6NZt6bGZzeF0rA7BAOvxhN1UMp3ZZJ0IQ7I1try/dFVuxd3xdzTAiuZ8RXlSERHzrQu1NbovZ1ZlypEbuHmlLe2JKbs4VWHXNg9QtnpveSUBLnQegWTw6fLmeAuN0lvStYHlnBoDkVuAypwHX2GjoEl1LngvDko8KTD5XgeUrHmMWlaO6X8dt2NVnvVpMo7tjJJpe4fkvIKM5mss1iZvkqCVNnMts2g6rt6bSwXkjNxBQMt82lQbsYJHWiBY9P4vpBOWUjAjH4683SgZ40revKxBeOjI63YYahJRe2d+d2mDFdd3Tla2BnHiS0ZeXM1gx4ZMjEAGN+Z5nx4KoVPazs8JjlREmxM6U3XZDegToHyxl9vpyKFhX4zK4gYWMFFfkV2D0txymkjJLppWRYljJrTCk9Dcso2lWOjU7st/iOV0UF/lsqUBdVsFBdwfaZuUjdVWxyyKHVQCXmZxeReXohZSMz+Sn21MslipdnItnTaQLps+Ssz/NnkIEPtjNGkRrqSmKyPYWTbVGvsaRr6154XDDB/JIR3Yd1pUVFZ07ldiTXpCNjarvibWXKggcWdGplQ9ibwfw+7sT8mc5kHHLm9T8Xbn9fzd+15XiMqMDzUAV9blfQK6aCI6vKMSheTQvvMiLj15DmV8GE2grmfq8kt3otq99X0nViJUfPiJqeVdCmYyUrmlWKXDGZfdIwMl75UjxORkiUBydfuDCyvz3h7jbcCLIUeaMne7NMWB5szJaGRpRt68Lp3YY4fTPkZEJX9r8xxps+dH1jxZZPtnQ1c+TzcyfB2c7sznCmNrKUiAdraCH0spWmgjufK+h2pIKsCRV8aFPB2sEVBK6sILJfJRujN5D3vyrs0jahK97E/OoqnP7bQOr29aRRyciCCnobihk2X8W7NaWk7xjLjwF+3BU8O1t49+FqF8IvDmblc2vq97NAPbonQ6aY8Ki7Mf2nGdHwZlfhBV1p18yIN2oj4p4Zc8zejNoJVlTtteHQhCF0MnSix1Un7v/PiZZ79Ay7UsbBwHIa21YQcqACxycVfNlcwebFFfTcXcFnn0o699lAzd8qanZtYvzDzTj23Sa0fCtr7m5hyetNlJev4/6SCsGH5Wx4UcqZw3oe2ugwGhPCofIg6jbwYdrnkYR/Ex4lGCF/gw3vm1lSoOnBiEoT5n03Yo2rES0cjPgZYcSQ/xnxMtuYK/tMCDTpjZedFVsn2FDwbiDufRzphBODpjixdomepOVlgjfL+WxawailFZReEHv+tgKpYSXOc9aRfrkKVeEm9nffwpMfO3CPqqbWphrdle1cOr6JU4UbCFtfwTqxdxaSlWzbIPQ+vAS/D4JBG+bjMDoKB7Mwxl8eT9oqGcpKV0bFOPI8zxZ/b2t6j+rDtHsmJBQLX21szL5uxoxfYkzKe2MMrpqw06Un7a6bY3XeCvVxG1JXD6RbuAOOWx2JbebEyNZOGPrreV6/FN/YMrw6lvP7eTnd4iv43qeSm6WVNJm/geIRm0gK38xu3Q4Sd1UjuVVN053VNGpZTUbTzQRd3ciFpxW0XVFOrxkrSa7U86dNMZqdGnYsUzP8VjbXo2aKW4wm404o8wr8+bzai/pzXLnSzJ4UAxu6zLRk9u8evHtgwrlmJhh9NmbOHhMe15oSoDUjrL8F3UVu7DjLBt8W/WmxbghtDR2oeu7AsO2OhHzS0fq0nkcNVjG9dA2fRH7YLu7hgsdaPLM3stRtE7WPN1PYpxq/89X436ymSXk1AYd2YP+/TYxoXsXpTxUs8S5n+D6hYU56Bn4vYvnDQpwTVaS3XELYnQycjWPIrYhi+sxQatX+vAmXotvvisNbe+Y2suFhniWv2psR7mvK+hsmtLppyvt1vel2U2jPEStW9bWh2N2OdRsH0ajMnvblDnSZ78DuWnumKXU0Wq9n2qJVGI4X+UfcQdsvlcRVbmS47SbMT2wm++YOLKuqMRY1/JhfzZE326iXvIlHzhuIn1/BY6vVeDzUMzKyRPCkloJpeexqpKJvjZKIYwuZbhdLzYYIGn+XE+nvTw+RuW70k5ChdeTNfhvSl1qR9cecNe97ofxuRmgdS+wuWmH0zZqXObZE3h6Er8wBtyGO7Alx5HgjR1KbOvDWUUc7Rz0h8lL69FjD5oYVTJtVic3LDQR13sSPSZvRTt/OQb9q+or3z6lTzbVVm/ndRLz9WiXjBwl/+FbKbWc9K74W0fWahinT1bS/mM0mwSmGnmk0OB2Dw4sZdDwm5+c8f7RrpAxXS/h1xQnpvf7sUlqTUm2F42YrlntYk59ow8ojdlhYDuFDiiNmY5w4EC12fpQTucIPTQc5cv+kjqS1Yl//ruKcyCJV+4SWeKzn9rEq/Go2wYYt+I/cwYcG1UijtnOvxWbMNlexXFmJ3fdyzi0rJc9aR1/7IpZ+y0e+R8XyV0q2DFDgUS+NDW1iWayIYNfEUNysAvCdLsNpz3C+93NhwCFH1rwYiOMZWxyP29HeexAdRG/vpzph3dqZ/vbO9O3kzJQTTjSOc6JfGycOt9ezb2kpx3+tQd2vguMHKhnxfSPhwzbRTrytbuVmdLc3YxuxGe/Pm1jfrIpvwytZ93QNX7uVkpi2AvcqLXltlrLPV0WTy0qc7QXfrE9jUvc5nJgYRXFpGMOvBjF/pTcHVniCmYT4aBd673Jmua8zJ/OdeTBE5MI8F/Yau2Bd5kxJoDPJv5wwKXUiYK4TR17raVO5mvKact7+qMDaegPZG6sYKt2E35JNrNJvor1uE5s8NvFUup7UPRVsW7WKfkJXb74rIttRS+szavaU5HI+WYnX3UyqN6Zx6VgCPoejqUqfLPKenNP2flwfJcO8tyenlcN4uE0iMouEdZMlyDQS5nWR4PfGhQ3bnDEXmX2u8M+T6eJ9W8r4d6Cc/6kq2Pm/tXTuWMXJu1UUiDtrKnpZ+LMKN4eN7AmrRHuoHKPsUv5u1KFLK2LqQA1GPmoaROYwVOSWISWZ1GrSWNouiaXVMZinzyDQP5SOA4N59sCHCwdkdCqQMeSelMwcLzytPBm4daTQ2xHsbCdhzlJnCnRO3Iwv56lggA8jK9kzaCMtFVWon1YRcaOK9Ts30vN4JXXEe+lfRvY5PV/2r8DrqZYp9/OxraOmonsOBqOU1BX85hu0gK9fk7DpFMurj5E0/xpG9McQpnUJ5t0Of1qs8MGruzdHq6RELvdincKThuNGkvlCgr/g9NC6FaJnIkdkr8etSRWts6qYObiK0ifrCPpbwd5L5Ty7XsryZD3rCpdx5KCWO7753O2tJiIxlzflShIjFFglp1P1MZmLu2fS81YUq1TTaNEiFNsLIRydHMynduN51NmHjnukHNB4seCvJ3bLBHesrOTO8g0UNqji8dqN1CRXkpFSQcFYwRDVpQwM1HP6puCDjVqmnS1giJEa9aNcJol9booC89oM0pSpDN8wj7S8aF4+iiAhNox790JYey6YYxcC2ZU1mnqWUqzmefHEciNrsjew7UYFI9wq8Ba8fbeqlB399Hz7V8TX8Vo6vc7nkUpFkNjJ/zkp8f2cSdPMDGJ/p9DBeC6h96OQNItk0LYw9v4NZo9SzL8mkIS0ALJbV2BsU47ZU/Hudzp6fSpiQz8tkeH51HiryM7J5XI7JbOOZDJkeDqtDiaT8SMWzwFRRByIYKbFNM6f1PBknQbJEg1nbDWkVBXS1LaQmvcFFIkfu8GFmFUUMqGOBjMHDfuE/+av0HB9qoZv9hqkjTVYpRcyzrqAT/uW8jpXzWyxx8YuatxS1DyTLMV1aT4xMwqQdC5EPVTDg9MahtVoqL9Ww8f5gr8kIps8KSTWopD+dQrYNDWPqMVqNjxWMX2hCsaoWOeqwnKY4O8wFUeXqnj3SMWYKWqWVi3FsKYAzTANyuMaZltrKV2kZezVIiruFjMjUENnJw3btYWs8crHXtx//Qlq1oi/HThLhXV7FSdP5xK/JJei4FxSBB+tJJdTi3MZfyqXRvVU+DiqGJGj4swgtWD2fHKaaBhSpeFXQy2Fq7SsX7ScQd10HHmlY7mY7ZTFGrKlGgwUhSz6kk+dtWrsn6uITVCRZKbCfF0uMxfkEL1tCf+ty8LjpBKLfCUD5ylRpSq5qVcy77wSg31ZBH1dgu3THI43VjFwt+Dw/9Ts/lXAXzGzU15ablYV8XxrCS2O69jcWk+9dOH1FaW8CxA1C66t9S2kPDEPqwFqMtJUvGmn4k9SLksXZjPkkZKU9kqepytY9C0TVedMrllkMOtAOlPPpvPVLYONDpkk91VQv0rBZkslMbeVfGyfw2qxX/1EP+q3y2fnag0Om7WcMlrOol6Ct1/ryHQVnvtHz7GyMmrmaKg3WOxWYQE9xH50uqVixTgVe7cIHa6Tg4d4R71jChqXZ2Ljns7PG0KTD6cy8HwKb1zFT6sUGnVJwcYvhVmvUqhtmIZZ7QJ+D8tgeG8FZ76Ltw3IwiIsV+RSFeGf1VxZoEFxU8v2q8tJj9Tx0UxPxXk9A+aJTCp87lie2PuxGp5NLcRY7NpvtYoYcxXbJ+fSd9wSthkqsX2fSc6nRWSsSGXjo2SMahMZ3Dqe0AWzkT2N5fOyWFSrY/n4J5bpR2czLGceox8n8kfw80vXNPr2zEASqaBJnBLPDTniuyquXFMTWqnh/A+tYJ8VNBEZ8+ZbPQ8WldFFsFKLjeU0PFyOwx4NLXM0xDXT0H1ePj1FBtjbXEXbJrl0XJHFiNUKShdk8Mc8jV21ycjGJgqtmI1kdAz2f6MIqBvF/T8zSIuYRv6/qbxuPIObIyPR50SR9TuaTkVz6HcykenbUrgpGHm/g4LjUiW1s3JwL1Ix7q2aMQ80dDEuYt+pYiLlemxulnJ33xqWqMtJ3F1Ob/Hvk49o0EwSN+0lNEKuxqaXiv/e51D3jZKd4xWkt05n8bcUsm4lYfxkLu5hMYzZG0VaUQTBblO47B5Gu7ahlI6WU9dczqM9ckZ8CsXn1kSGTpnOi7AoXq2P4YNbAiftUyiRLmJwDwX57kr+V5SDcq2KUpc8om20fB5XxPcvJZy+q2fT4DJS7cqZqC8nelM5x5toafNGI3ZMQ9q3QkbL8zBfLGbuk0uMXRamExTMWbSIH9NS6LwwkdL2M/mcFS16FMk026kYHw3lxGw5+zND0PULRnF0PPL4AOQhgZgtCyb6dAhXeoXyQjcZl/hI4urFYLY1nm09Uzjjv4hISwWvM5SMnyj85IOK38MLcEjQslTwwP02eq5NLuXqr9V0jypHVV7OTME9j79qGH9LQ2qChga/C/hnpmbap1xxW0uI0ynIKEynf3YKrVTzKWscy5iu0axPjeBg/Qn0viRnx6wQXiwIZHo3P1JSfXC77M2fCm+eN/OhIHU07g4B/MoO5uVkOVumT8JtcCTSITHMP5uAbHoKP7ul8yZMwcc9WWxpqmK9m5rkC4V8fKLlRP9iyqbp6XqjlDbJa0QOL2drfjmFxeVkpmrZ0EGL9XaNyPUaijfmsa5ARZEqB5/uSsKOZ1DTLxWb8kQa/Ilh9esonoyagduvUD4EyZmREszOW37s3OPNqrrivRtl1IuWcVQm4+l4GSdTZUjPeRM+0o/FhUE4dpPj8N8kdMWRvP0p9isskZCPKVSPzWD5VgU7e2QTFqTi/Fc1hQ816M2LOJNTwsoVeuZcWUn0jjXcnlROjqKc8uxyVsu1DGimJUFo/OFXhUxereZPExUzHRcT2lOBKlHksi9J3LoXi2GLaPyHzODKf6Fctpfz1j2YIXN92RvuzaCVMk58kXJ4ghT5Ri8SJnqRJz6fuEkZOFuG235vDsf5svFAENHBcto7TmFKxyi+u86ivzyJ/4zSaBeQyXRrJWkvczA7JDTgeT73e2n5k1PEa3Q8PCo4o3AVnw+sYZxfObtiy0lfWE7GwWKGNylCJXZo9DYNHboV0rqHGpdfOSRbKCneks7n9imsOj2XGEU0q7Mi0A8JI3aenPJxwTyOGsNrJ29WJ8so/ODF8qiRrNC50/zmcGJs3dlyfQQF90fRfISUygwZ20Z7s2KBH6fjg/FvKHphPR390ygefYpDZpdM0dSFdP6eKbw3i3yh+/EN1BwWPvZQomXxySKG+uuoPaQnt+cqRkevYVGdcsZ0LmdE73Is7hUz2qkIhN/micyw/Eo+RpuEj11YwvkABS1laew8kEhBUgy3LKO4cXqi0BA5Gz8E4+g3liaijgy5jJoFXhzuPIIp9yT4HBCMd1DCu7MSCmoluLZ052CqJx9mS/ELkNFtnzc3jgZweXgIXarDiLgTQc3faDbUJlAwI4XMe+kY5Cr4eW0J0x7k8qOVmpNXChjbXkuIsogfe0pYO0bksomlKBNWcflXGd8tVqMfsJqLdUoEgxWxsq+WHyoN3k3z0NmpiL4hNO1fBqqVKcwNmou1TzSrmMH1rFBu/Qnhb/k47OK9adNXxpJdnjzbP5wBvyX0uCXh4f/g63kJ6R4SQlMluHyTEFbgQViiF7NPSZn9SsZGT19iewbjky3upWwKudZROHyeyYnEJD6EpHFtZiYD6ipJeJ3N+Iu5zDou9k2aT9MKDaXftdhdX8GoMh11Y/S4Ptfzr0Upq3/pOaPWk3BFh8XnEhIti/B312Ip/PfEYzUvi3Jp1leJ/6RFXPRKZpZ1LO2io/g1eBJzq+SsiwuirJcPb+bKiI31pOf/OzrrqKbX/4Eb1xb1mihhi5KKIjHCF4LSoCgII+yiDFBpqU2JAcI2BTYUCRPsbr12K3YHdte1rr/n+/vjc8Y5ctjzvPP1Ok7ZPJLQxU5cWe7EmM1OJCc6836VE7sbO/F1uBMdPJ0YhCu9t3igyPTiQ7Y3B7/44FoWyPWgEC4fFB5wahaN5kXxw2Mhz58m0epgOgGCb546y9myN4cUwcW1EYInt+bTf1kxf0S///1ezYL8Mk7c0FA/SsvoYC3edlrO/xHs4KFh29gVkKNif7KSidX5bE7P5XyhDO2iVE6K3evTPppJu2bz8mkY7sIHRu4bR+9xooa6erEzcySZfzmh9nTk3Q0HWt134EOIE9OXOKH72BGpuNcQZ1GP5S40z/Rg5hwv3olZN9Ddh6Z+fqx/Gkx0QCjZRyfT+GQERwNjmNgjkcOXUvjdXniio4zjP2S0PbyEpRa5RB4UfCcYa96IQkIvCGZHTcCYEq5Fa8gXvHHrsQbFdQ0rB4j7ZQtvGFjG8A8qHi5QMlgwezI59DSU8TgxhbjQBewaEcWgW9Mx7/G/z4BJyV/ky93l3rQ74sY4YyfmWTpSMNGBtyvt+Vpjz99ejjSf7ESr5k68HuRE5D0nZJGjmNfYk7nZXlzt6U3sD28sf/kQPDaQ+Gkh7HcL4/3DmeRLhVe1WsiOl0m8m5tOamUWeU4ygtQyUprLaVDL2XUqG+NLYg9m5mM9RuQvWcWbcyJ/b0up/l6Gp7mGAzINkzMrWL9CS3tRmyO/lREt4jAkRElBYD7frbJ5EJdFojKZ6ZZzxY4TNSmbxO51oQTcnkCM1od294Vbr3WhaKkjjZY78Ncae55VSPj1SULOHJHDUkcChzlx28aJJ8qRdLF3p/KZJ/FaLzK+ebF8lzcP1vrQ5bg/tdukok9Cifo0RfRaJOdfxxC+NRF3kcPoykzG1WXhej+LUY+z2KUjoyxXhlImx3dDDgkyBfuHLsPltZKIBypG7FQzqaqE3cPK+CaYYZ5TOX0E+//lpqFltBqNm5K+knxCvyzByC+TI6eSWD4zhjZukWSvCsc6KJROUwLQHePDXj8vrDKdSZ7iyI8gBxoeSticYQs3bakZZE9aqAOrtjrSWsyTtBlujDnqyfNzXjR57EWS2G3aEm88NvlQfXIsJ0dJuRMRymiDSRS9j+DY2Wi2rErgW69knAoWM0ebwWDLDI66LqY6I5X2gYuRzcsUDCLjUtYS6m/mCeYu4OowJVHDVDzeo2JtMzWND6iIDq5k0dJyBo3UkrhII1hCTYP4PkcD4ZsvheOOymBheBLjm8cw4FcEklnhNB0Yysr748ju60NOJy+c7ZzpMNGRkjEOzF8m4e8z1qzfPJzak3bs/GHPi76OlGdD3h0PGjZ78SDZG//pgj2svBnzzpse33yY7utPkK9UzKtQrk+fyM7aCBZZiXvmxfNiRhJXFicTYJOCcZMURqUlg5g/B28lkfQymYMbF3MwIYuv00Rer+TSTp1PRmAxpg8EPwt+tXFW0ddHRffoSjbXlnPWS0vnEg0nK9V876rE7JOCtJ2CIbem89E8ic+Po7nVEIH5zHDedgulxm4cRa19MBc5HRbkwqR4RxqHOXD2hAT719YErLdi5z+21B2z51q9g9jfzsys9cTQzZtHsT7oZvvwz0gf9Db7iH7zJWP4eB69kNLjSChblk1m4p0IQvWjMf20iJHdk2izJQmbE0nI45L42pCAUZNYutbG0PlRLDElibzKTWFz90zOvRNup85hmNj521YWCX8XXvpeyQHh6sXCI0r/q6Sgshxdfy02azX8FvW9/2oxi04oWFUkZ3RgOtK+SWLBRTNQeM2shHAs+4ZyJHUcq9r4kB/jxfOrLtTOcWSyqNfX/0qw9LVhnu1wvLJtuRxjz6G7DnjnupL2x5Nhx/737wf8eDF7LNe/+XK03JeagjFMcZ/AoU0hWBqEkVwyFXfnSGIk0fRdu4iJFxIZZ5OEdkci+jHx2ObGMORuFK/MozAKiuLRu2gsaxdyJzKZQK8M7q6SMSQsB6uXCsbnFBGVpiRd+NL+ViqUa6sw6VTFy0flzAjX8rJOQ94hNTvyimGlguJ4OfPbpaMnuKmDUQxFppHUZofTzSiUZurx3BP1PDHei1FqF554OPLU0EH0uwSzL8PJPz6MWE9bfg2zp6ynI+bBblwS/NlVcAN/TWBFWhDbLCZwe0sAuT8D+RgjxUQwd0RlGMs/T8dfuFlVRjRTey6iq30iX3QTaS9ZxPp/ozkj7tqyTwRtF0+le+AUbubMZohglFEVsfRpk8zZw8LN1siIvZLDlB75FP4pYppMybtrSv4In/G/Uym8vZzEaVqsyzUMWC/q2rYYn1QFLhFyFjZL59HIJHa7xnDCOpKyjHCudAylNjAAyz4+3Hf1IuyRM7YfHWgUa4+Bnw2m7y1YMsIC3anDuXFYwq1mjnxTuNF1ihcObX2RyYJZv0fKzINSNlyT0mtsCArBUnVtw1h8JJyDw2eT6xHFSssY7r1fyCHjeAoOzRN5E+63JpLF+TNx7BfOrG+hnCwNZbwqjDe/p/J0TiSd0ucz9H0SVg4ZyH7JeFufiywxn28Ti5kbraTfZSUVwotk0yrZmVWOm1RLj3QNf+ep6feoiAtRCpLFvVPV6dhYJuHwXzT6dpE4Lw7n6YsQjpSM559r3uwo8uSlYLrFPRwI3G7L9gQLGrUyp8lJM+KaWbC/tR2/pA7MrR/Jgf5ezG3uS6e3wXy0CWFMZgh/ToQgGxvKuewwTh+ezLGvMzkcE0n31tH0Oz2XAUsX0MtoLn+FR3G9ZSS7b06nTBLGlFvCH68H8+BrIBduBDPmbQhFhZOY6RLJtdBYLscms885k8175Xy4kkfRxXx65BYTsUJJq0YqKm+LfGsquHFPS/IQLfNaCXYMURM9qgjvEMHvUXJCbDO4bp9Ewb1o/PpEohsQjr0488EPYzAZ7k33ye744EjdBgmeJywIP2uG6QdTzi435XNfM7qeG4rtMnuueDth3NWTvaN86b8mmEnfpBg+Euw+KYwru6YRcXY2nzQin+ooSv+OoV2T+TjdjMNt5VxaxETxRCeSJ/1nsLd5GN/bhbDCYzxX3vuwScxFB/F6f+E4BnQSXDd/EqMPC27OXsiu/SlMrM9iQ69sbgYouPq4kP7Cd2cKZx+Qshq7OeVYCkd++EOD219l/BLM72+/jAUOChrC5ASQwSr3JE6fi2Z6SQRN7ofhuknKy76+NBZeJalw5j+xl2r8rMkRuc7QM+WpZiBWdUZ8NjbhSKQ50glWLNkvIXyWI7pF7qz+Mh4XeRB+30PIPjaJo//NZsXdSJovi2ZsswUM2xLPWLMEEu4vZMSlaIwvRGInm8W8zWGERIfgH+SPuUzsvGgvcow8cTjmiU4rb974j+HYwBAWHJtK7cxoHnol8tecNEY2yIiqy6XYOZ+7lcUs2CacX/jploJyLudqOdFPi8leDaeTSnhxToX1oAL+baogXiKn9bJ04lslMS4nml0WsznTIYwDFUGYvvZmt7EHAWMdiZ4oIbm1BR9DTBnfZgBf5YbUhRqSdqUfWUUm7JtkxqqmQwmsl7BlqmDNaV543PFlWVIorn+m03NUJMeEC6zYF4OuNIFJ+xNxE9z1+Nwi3KdE83liJE5lk2k/JhSj8PGceeSFdJw7Lf44cfiDI1usnYh+7sqbcMFJbv5UZoYitZyN8Zd5DH6XTDvjLGyuLaG9j4L8K4VUZSvppaui414VZnFajIy0SL9o2OOvYXXick7Hq8hZJfZgah4HBLOPcUvDZVYii42iST0zHSNRszH3/Hla4cVlk5EsuGvPh+HDuVdphsG4QXxPMmSypwFBfQ2EQxhSHtwX3duDSCtK4sfRePbrxWBiNptS/zDmHQ7gssjdK1tXDv3lSNN99qy3FIyutmfGCgeGvnNhxCBvXn6dgDR3Ils/RGH6LYGe4WnMF/np5ZrHlpX5PJmk5LapCnmuivmdtNz/V8PmPRrMosvYsVLNbjHnuo/OZ1d4LpkrZawrTWV8eTxBA6MoaAinQOyYPkd9GBrvgY2TIzKJHX2mmVOkb4rOr56U9DNgaiN9lt/So9FufS40MaDoSBgbU/73/5v4UdfKHekvBxZHS+g7fBjlxRZ0cbfk7GY7/DY78K6tO2s3+DI6MZSXc2dzcUAss5unkm0l48DEbAo75pPgVsxRExWfb6oY1EVDjvCgo8L1ypM13DhSguNgwZmxxUifK+gbm42LnYy1dSmkVsUx9IxwrpAwlhpP4EaYNx0rXHDbYs+9hsHcqzGl95f+nFIYcP1MD/q+7sKXPt04fqM7KlG/J9Y7sP2cJXkLzGj+rynGzmYsiLbAurWEkgon/unvzfOcIPRMprBJFcPcEck0MsjE5I+cwFwFBBYyp4uKhp8qetSX4fJcQ6k4d5NdGiItNfQuX86lSyoWVixjdrmCx9/kRGVmEX48GYc+c/DRzGJav1BODx5DvZUXxyRO9LaVYJJizuImJrQ7aIijpT6ObzrzYrcO9TU6KAw7Ut/UjE0+A2n0vhcrHAcSusoUyRpLDs1y4NI5dxY/GkPF2HAGDYlm9L8J3NNN43eNnDViD/wUe8DvsxJDMzWre2g4/4+G5/s13M7QMGxVGXsq1DSTqbD4pwB1kIKh5XK6WmViIzhZ8zWa32umofwh5cEeH/rqeHJA5ciHUOEkL8xoOm0Ql4wMGbZbj5xX7encTocXq9riYGzA6ALRF50Nibc3Im+sOa2HSzjR2ZkSV1/SvMOwGRLJ9u0LOOe7GMcmctwe5DDyo/Ckf5VcTlHT31hDQr2GIBstvSs0VAiPXGJayi0TNSPHqpj0Ip/Ot/KI8JdT/DWdarskOo0Xs2vRJKq7S6k38eFnhAeV8xx5v8CGwh1mhC8zwvKDAXbX9HA92ZEUEd/GVW0JK9bD8Gl3VvTRZ8eAnvyca8qYp8M4beuEyy0fpL1D2Royi+5Rc1l4KZWwKBk27ZZy/ns+LoeVFCrVdBZ1vPSNcNu+WuozNQw8Vkav3OUcPqkiuLWKkZfy6WiYx732cpwbpYuzJbJsXRQnq8NJGx2MVjjNOq0HC5c5MvK1LaM/i/P2G8SpUsP///zVoQhdFt/vQJs6HR7YdKVnfwMyuxmhL7Hg7kNHXAf6cOS8lPZh0wg9FsMEi1SaP8ni7Xc5q/fns6O/ku0GasL9ylh9RkOznxpq/9Ky1FFD4ctSGvmqWZSgwnGXkrR6MWcUucIxZPiMTWNxWgJfh0bx18Rw/HWDCWjwpmcTT7Ztd+TJNwn/ulqQkWHKsxIjhqw04MREPX6N1MUgvzXLt7YhNrcdwUl6LJ/YE7uz5qxOciTXz5tCi2DaxUyib3YMXtUp2ORlsa52CXPG59OlaTHpLir271FT9rKM33M1zM3TYHC2jMmv1BzPUuFgL+bHTLHj7+SzUp7LkeMy1KL2f4jdcss2ij2l4ZisD6ZE1wfjVE/c2jkRnmjPwVorjo8yZ6fglltvejP9uj6nz+vhW9mMlZWteLNMh5fmPej61pCex8z5aefIJ+HZPcyCaPo1HD2/GDI6pHC7ZRZJP+XEzlVgdL2A98eVaDQq+gUvR911OW3GqKn0VmE5UMW5/0QPSpS0f5PP9p+5rLsm42t8GqPME7E/F4X3sEksXC5lxyHhx42EQ3WF/i/t2XXQBuPj5rxeYUau1hhlak9atDFAtf3LCJcJP0bsXtSCeWk65P/uQfWxnmS+MWd9giNRlt7cHyw48e4kFrnHkLwtWfRRJjuS5fxZn0dLq3zqfxXj66kiRjh941oVhgtU7PBVcaidik2PlDzwUVK+ooCnK/JopStn/Jx0KlokMWdFNMcLpnE6SjDKSj96qr0o8R2N7JgDr6IkLNk2hEZ3zVDPMuWExpjx+waxa9eXEfHnv4046vRnxIozrbkzpz1pL/UpHzwQ+/UWxLx35KK1DweFE0xxncHxkhhC65MZcTWT4pZyVnXKIzlcweJzBVChxLO/OLeeiqhXSmICVRj8rWLZEyWLxH4sGlSIiYUCr0VyLq7NoGpVEinpMQSrZvEtNZR3QwOZ4+LNhd/uFEQ58na6PbW7rXm3ypxnnc3QfDPBrs6Ep0am/Hb7d8T5lH9HXBz634jita1IOaqD8+buPB/Rk+rjpnz7y4YlL53o1tUXdaswuo2JoJF8Hq67k6l7kEnhQhk7RuZgUZ9Hxh4FMmkhvXoVc66miIUPC7nmqsLrj5JzwkfXxymZ9rmQnSUKEr/IqWibRefFyRyonM/CnRFMfhBGwMVgnmb4EJjmyWWFEwN0HbhzxU7w0hD++seMn0tMSe1pyqL9poxIMKdZcgu+jW3Oifr/RoTNaEyTyNZYbdEh7mFX3EoMeHdjIL22WHCpgwMNA9xR6fqz0144fZMorL4toKpnMpl+megNkBE0V45xei7Gv/IYKVxalZBP9OR8it4rcP6g5O0NJdvmKYncsoyzbfJxqs1mQUcZIzekUJ+wiFs6Udx5NoUjg0LobTSW+CVeXBc81GqbA/t72FP+2opfh8xZMcOMmL2mNJwTTnXbGtkaByTVLkT+asPxijb4XW9N2fZWJKS24m1YGyI/t6OhZ3d+BxugXzSAsotmnL1nS48hzvTY782748GcMJzCqD1RtLOPpzQ0iYuD0/hbm4XvUhnfx8vZ92opG2LzCJ+g4OVsBQYdFWwXeSm8quS84Mj3+4sYGJ5P7pFc2tbIePNfKmsSEmmzP5oFU2fROS6ULSYTWFfmTVoPD04UOjIi156WN2xwPmiB5wpzvN+Y0X6hhXB7OyLFHg1d7MG4n97ckUyg5Zogclz8uNbgRbWOK3/KHWjRyxZb4ZazXEyxWG1Mk3U9+TJIn2WD9Thd35HrMW3p8qwNUaZt2T1Ph3kZHfmZpof1OUPu9R1IdLYZqyXWSMscaT7fk69NxyE5EUrX0FmMORjF9tB4nL8mMn9WMn5fxZxPz8LTR4a7mKMZ0+Vc7b8Ep7NLmWqQQ3ITFS3uKmm6WsmuNcV0FVzhbazgyCw5cxMzUB1JYtKpefQ4HYFxlGARcym1Eb7Y9vYiJsOFiA0OjBQ57p1uxZb/zBmy0Zx2vay4IHqv0eYRDP7kSdt9PpTfD0R/YCAfjH0o/OWB3RdH4cf2vG9mzf5MM8aLnnyzVczBi71ZlC72dZked45358PXjtjGtuemUyeiFvbAuMiAqst9MAs0oYeN6OtuNozY4UDv926kTffFJ15Kxv1w/pFEEOEVxYlVcRguTSBJJ4kkEQ+fHql4m6URbp/JkKos0e8yQqoEh36VMU7M8hu3hFvUKpnfT8nTkEIWX1Cg3rOUbbeymLlQ7Ia/4nmYG8Vs/xnMbxLKn78CeT7Rmz22Hvzb04m9vR1ofdGOpxuGMePuYE4OtGWgjQPn2riQVubFpVU+JMvHEbvdlxuNvLkV5U4fd0fih9hz6PRw+p0wY8cUU0qmmLDWbSDtdXrSfLwBFvf1MZyuT7uL+rQcZ0i/oj5cXmTMKSszDnUYzJf/bOln4Eh6uhuV7j4Max5Ew4hQdJvMIGdjBGvPRuLaLJqGYTFEBcxj755F7GieRF63ZC52SiHzbArHvdI5GJJFp2NZdHivZOQZsfeilUz1LmKnVz7/PMhl1DsZhhvSGRicxPYnMXwpi6BQGs7t9lKiLX3R++JJ5jtXLuk7MueiPfVmEjo/tqWVlT2nPjhgau9CqJMXt+54M6/Il51OPlTXe3GxmwctDzgSKfxpyglbKo5bsGesGV0STXlxzIRXm405MGYgpp59kO7pyYu4Acg0Jiy4Z4ZOngURLa1RyOxRlTuxz8+DYq0PPXtP4OgXKUrrMHrunMHXr7O58CCCrW6RdIyJ5MmnSBx+RtHRNoZnvvN56pGAvmES8sBkmsek8mZkGq+EZ9Y2KAmrVhJbVsyoB/lMj1MQ8EvOty9Z1M1LIfHEIv7Ni+LXghkUtg3lsU4gRrO96drBk7Hdnal97oD/CAcGmTkwS/RLSJ4jS4JchWN6oZjvjaabDzwX86KTN/2PCv564ELXKw74TbGnn9gB8ixr5E8t+eljwYdScwzDzTnnZs7BHHOcnC0IsR5GTLAdF40c2BLtxHSP0VTs8eLUe1+ypwex9LiUY7tCBHeEsuJkON9OTOFs32mYpE1l95NwTq8NZ5NiGitHRXBtQBT5S6PJMZzHcm0CVSZJpJckMUH0xtiXSpzPiX3mp8TPdRkjDfIxrcnll4GcNhXpLJ2TxJfvMdSJnfb5Rzgqwa36l/1xau5N6kwPcu4481btyDwPRxwKHNFNc8J3oxsB+7yYUSnmudQHP1FD90U8frTx5oHCk5+2o6iydCJNuPU0TwcGHrGn7f/mhqs9nfzt2Z1gj3cjBxz1HAk2c+LPWnA0c+d+b2/8g31puW48JR+CmfJNip40hLLiEHbXhzDZWMQiLRQbeSiFo0MJzAoh3CuEX81C2Rcexs0uk+HjbOZcjiSjMpqA67GMiovnx1AVyrbCcUVvBKwspvxUPlZy4bO7lmLfVsasjSnEOMVjdziKaydncS87DKcK4S2f/DHL9GZNBy8aTNzx2ObK3ypXuti6Ex7nRUGBN30n+xDd1p8JcwNRVo7n9wpf/hN7rv0GLxZu8uTObA82dnLnSMVoXp8ZRW7cKFbXjWJa6mh8RrtjFOuJh6c3vZr50mAwhvszA0kbJ2VuV8FzviH0HBbC1NtSSiZJ+RoQzNBOE5DdDaDZ0gCGyMZxYp0vG6758sokkPNxUs5cC+Hl2jAi184kalgkI0ZG8V99NOP11GTHiThYCr48qaRbZBEvXfOZUZqH2Tg5E5dl8OppEpFX5nN+WyS2i2ewtGMYu/5IudFvPA6uPnyL9ma6qItxr7y46uDN19vetFrtw+Q/49isCMY6Q0onTykWYcHkjw9kms9YHEb5MmatD+4iTgoPHy77+XB2ng+fjvqwVtRNw0FfmOrP/ZIJ3N4oZcjxEG78CMG8IUR4cwhbrENYP0zKtu4TeLNmDOE2vqz8IHxF5U2/JG+WiTl+/6EXleI8z4RbFCT4MqfVBC6LGdKmIow9AbOJ0o3k0MNIKn6XMm2jWrC9CivH/31GUcwIwX2HHyuInpJD3kQZecIpOyYlMiomhvETImn3bTokh9FkeQjGByegGzeGYeG+pNj5ciRJ+HPsWHxfT2DyVykpx0IY9yuEEa1DOdw4VPRdCJvjQ9AdGELGBynVD6UMfS3lfIsQvjuFoLczhJMjQ6m7EEq68HDp9jCOHA2jw4wwDO6GkmgYyv3JIeR3k5LmNp6wxj7EuXqQ0GM08uEjKZ/kTKPjrnwJc8dQ7JDQIDf6V3jSRuToX2cfZs8JQPY1BK3FZP51mc31fyJY8q1M1FIpdnfVnHyion6SinchSvwf5qM0UzBvtxwr/yxs+qfw+Wc8fUfFEPBFzN7mszneeirHfofxT3UoHz+FcPxACDsuiXrrG8r6A6FYycIIyQini94U7tyYxri906nym87ba1PZ0W0Kpn6TCd8wGXerKSh3TsFCOpUSs2mMnzWd1W9nYGs4C/eNs5h5fiadV0zFID6MvSJG1iOkXN4zjutW3txrPRqjLo7c2WTPmFqJcEAJZ5fZM+KBA23uOtKnRPDVMDGjrozC8q4Xx+19eRgrRdcjlDfZE3FPmU3pDg01HTWMsC3FwkNNozQVbCnm6Yh8Uuty2flaRkF0Bq0SktnXOxGHhvlMnx9NysAoJt6N4PjcWSw8OJ2RPtPIGz6NOROnM+X4TOF9s3n1O4JJEyO5UBmJfkMkb9pEodcuCnnbKGr7R2FsH0WWeIKEwy81icLJOoqhPlEkmUXx43okJwMjCWuYzTLB5hVeoXwQ/VRvOo7Kj16CNUeRauzA3vc2/Hd6MP1dLLgfbEH/yRZU2Zojb25D7xV2ZAt/KF3iyNEgd140eLN7QwAnBecndA5lwzAtbj21/N6v4f3jUt5Fqxk+XzjbhCLSNApCbmVj4iTjX7d0rt9MpnBmEnqVCZSpF/DlTwz9+8QIz4ymTXg0iWHRlCyP5sCXaIymxtDmWwwpP+fyUS+Wj2lxFNTF0e5qLEf2zkObModD52PoVBfDqYoYTmyI4dXXGOobYjgq5tPQ9CimjYik06eZZDmEcdBeKnrKjxnmXvjtc6Ftcwfik6yZ29ecUoUp/UxNmDrZhKEKM255mBPbYM4or+HYmDrgdMYJXZkXORJfMXODqRR3HzmwnP/ea5myUMv0ByL/30t5FK4mWMyBE90LMbJWoHwp51B7GXXNM/myJ5WosSl0iU0m7VwSHnZJWC1OpGWzRN62TMSqMJEHpknMUyVx4nMSlcbJxPklc88/mXLLZPr9TuL14STyFyYRbJvEOt0kTAXf3zySyOcFiQyal8DH6Dhi50Xh5xvB0DMTMfIJ4cI//mys8GJXmAvzV9mzpXA4OwvMsF5hTMN/A/im2xf/+gFMX2aMrokZt5PM6b7BliFrhTu38MBd7OQffoF8dJLSsqCSFQWreX63HMNdWiw6aZFdKsVluJqGA0ra5ObToioP3StyjvSQ86RARsLJLJTHMwg/s5iTilQybFKZ3zIV0xapHPVNxXNnKmO2LWbJjjSR2zS+B6Zh/CGVbkGpfLybwtKEFC7bpBDbIYVDF5OZviiZZY2SWTslCZ3RiVwQdRF4MpJt3WYh2x9K/IQJHFB7c0THDV+pA7tbWzOzqRk2sUY4PjCk12Z97q0wEH4qnhpDBt4byMJaM4ydhlI02JGQ76N4KbjpzVRfancGMaCiiv7JVUz+t5JDO1ZhdUVLSmst6z+VcOitii1biwnplE9UlAJpTC72/y3h2Xw5vq9k9C2SIZ8peGCIjELxDBkqHluZ4DYZW0Nk3BZ/ZjxJRjMbGXcfixk5IQsnZSYzQjK4n5BOVG0aUzSpZDqmYPFdMGnHJG5HJDDLPIaZygj6bZzI9D4h/DvPF5MQT/K3OqLKsuOaRHBhu0Hc2G1AQZEejmU9WCUxIGeVPltHGjCiU28K25vR/JUFDm0cmXrCleguXmwY7cNA6wmknKji2Lkq3p6qQjOoiqGfV7J9u5bX5zRkD1mOb6qKb/7LWDk3n9dfFfinKahwz+OzUTa+++XcSJYzPlLO9Uw5fhFyPgsHLx8mZ39POTbN5JQ8kPGlVkbNQhn7hHtN/p1FanUWv6VZ7HqdyTb7DOKPphCkSSLaNZHwogXMaBRFi6OzCH8fys9dQaS18kF9chSTTtuz9OlQ9tgLXxrah9hofW52FN6o1GOriT65HvqcsDDggPDr2HpT2vQaTKmLI09OjILbnuQs8ia9XQB6z6rI+VpFu+NV2F6q5ORyUeOJWuS7y3CVqpktVxFVUozqdD4FFvlMfaSgLlPBr8d5hJzMZd5YMecP5XKwPpeS1Fx2JebQLn4pS4rk6HWVc+CYDJdCGd9nyJgqasDv3yx012Wx3iiLGZIMeJdMUb8kVEYJvPgQTZOfEQSMnEr/zSHsuePPL8FI/zaM4E8rCdqn5mw4bIzXHUOaNtZnnJ0eVbu74G+ky8jAHmjm69F3oAFLYnvRZLwZAeeHEfTEEc660XePJ7lVXix9XcXTt1U4v6yioaAKC+fVDO5ZjsdQLRtyS1m2T02b0yrWNFGKOBfwLTyffYPEY5jP6DwFndoreN1XQUsbBT2e5yEdk8fH/TlcaLoEG3s5CVdkuKpl9AqXMbqfDPX+LBYPzmL+gEyORi1G1TqZVRli9v0VJ2ZFFMubRzDydRinD0l55ezLn2BP+t5y5JZ8OG8CzfAPGkjdNgNG/9Kj7YMefKruSuL39ozRtkf9sQt7zfR4HmzAzvJ+tLhjRvURG86dd6Ra1511oZ6c6CP84moVK69Xse1dFWY3qgg2rsLn9SqS/2jFvNEy9UgZk6er2SX2t7Fg2i2Tijk/pogFO/L5+1sez67ncaohj8wfeUzZl8eu0XmMccnh9R05V+zkFF+S8X6RDElv0d/ZWcSNyCR+WTpbKhbj/F8yWQuSGByVgPe+aJzdI2ntPYPt6wTXtQ7miKMPB9aPomlfB754WDD0jwl1N/rxok6f9RP02CLpgvmldmzO1GHzNB3a7OrI1qH6WHwz4Mz2gaTVmKPXRIK5qyM9gt0Ep3lgctGTF1uqKDhWxct7VTR6UcWfuio+X6vk87RVvHutZVKwlu6nS1H3VlNyXsWpvmqeui7Hb7IK3zZ5PLyci2GdnI9ecrZJ5PTcLmN8axkr6jKpmZxOcdxiGp1N5U95CqmSZComJ1FVtwBrZRT7Vs9ml57gN8HgjXUD+NRMMH6eE02XS7DTMWeiuwkdInoyTKpP0nhd/L3b4dNWh665bdnoroPkXSe6VOsjTenJ1S8mdPlogfEpCWeKHHh0zZU9TT2o6FOFZFEVluJeWy9WMUfk+OrOKmavrcQnqRztTi2vWmlp7FjKT8vlLG2iIbL/St7cy+KZTMbn/TLSa7JYF5zOX/WpbKhPoV22uMfHJHYNSubv9slkToliZHwUn+KmsqRrGCvGCofqMJYXxz2YV+GIfIyEv56Z4/3RCFtPAw620ONRl47Eb9Vhy6e26IW05f4FHZ78rcuu6QZUjzTCvdCMDZbDGXdFQupve9R9nYhf58aCsZWsz6kk7q8qgtKrqD9dxZVXVXzKFDvoeAWPOpRzaZOWzXIt+09qyV63irOih3P3VzPqaiJ301OEyyTzwTqRWl99bNIMiBY7L25SN+6ZtmfmFR3aLtchu70Oz9b/zdMremSP7EnrIyaENrUgYr0tw29LqE+2Z9lGB0ILtaS+LsdLnKtWnOHrTXEu0UPXP1di31BO05blfO9dztn5FVy1qqaRTg2SDmsxLjXg1kJ9WqTq8e21LmeH/I2NZTsGrdRh/X0dHi1vz/XUHmTeMUDnvBFr5puhFz+M3Od2LBMxKf4tYa7gSuM8kb9f5RxOrERvaRUbRDz+mVXFh4MV9KoQ71u9ilvtq3nRqIaHdesJ+72RZTtq+ZVbR+cIcxz6mmK/tQ+dz+lzd6MeN2x6sK5PNz517oTz23b0rWtHnkrE5X5nnDb1wDDPgNjK/pitM2VbsgXR72yY3kNCQLYEE1F71d21XLHW0nqfFrPilXwYVcn17lUcelLJN7PVbGxbQWWLKvotq0abtQafFxtZUl2Leskm1iVt496PbcKPt2FTVUfLUxspSq0h559qFmTY8dzIBkmJGR6DB3FObcjDHH1KVN1ZTRekV/9myY0OFLp2ZO3HrsyR9uBka32+rDLAr3t/Xnqb4hdszv6OVhQ+s2XjHjuGm0oYfqYMnWsaNJVaTp4tx863gkaPK9BvU8Ern9XkXq6i54dqTH+sZ8LwWp7frmOZxXYuHdxOYNV2Modu5+KHOrqc3oiLbQ0yMTt3HCnnsvh59Vc1Yt87snqWA0bzLGg114Ql4/rgJljjtOCOekOxj2Z3Fn7VjaHdemBbrUfBSHHmwQbknjVkbo4RynRTho0wp8/zITgYWfPY2ZbB4XZ8rith+aoyvpRq0MZqmeNYzv5d5aS3WMkGk9UsfVLFHnGe+Ws2sOZALW7btrAtfjsnr2wn7+x21oqvP16sQ/N8I4fiRIyvVVHzdCWaO1r2JpexbYSK2ydCGNNoPO3jRrFU6cBREwt6GZvQu6gnK/fos+BdD7qM6847jx64PNRj7Qt9hh004N0TQ+597Y/zfhNirpmxPtCCvPeWfM63Qj7ZmpV9rRgbrGb7+xKs7DRsHS526g8tupvL6fWtgmb/iFllWsOmoA0MqqwlwGcLpXYi3ie2c2SfeG27nZvD63Ao2kihcw3Jqio+zl7JZtELFVeXM7C9kr4nFOStycX47AyeTQ2l00VfNt5xx22eA7+2W3CslymBV3pjmWHA0Sp98t7oMUvM2YnRBlx5asiQ5f3oUW/MEFez/+eJyy0s+dPTimESK7a1smJVl+Fsn6tiiF4JIVM1zBqv5UdAOY/LK0hbV0XTJ9U0e7MOM6dalE020VS9DY12O04i7mXRW/mcVcuuo+tpqKhm2/nVmHYrJ/JUGdN7qfl5vJDtQQqstf/7HP1iFvWMYZH7NNZUCq8Sfv1jnTsLKh3QKix5sNqUm/OMaL7PkJ4PDPAoMuBGu57c9etPRIkxJpdF/fia83DpYO4GD6dgsA0Pxltzao6YJeNV5ISoOTqkjPVPNHx6oqVS7L1DLlUsK64m3WItZ8s2cuteLd1GbSG75XbebtqG/oo6Hr/aSNiDGobbVDNM8G/GGC3bZy5H9a+SsPn5lKpyGLZYcI1xKrt3RKOeMJUmYSGoR/tCjjuHlzlQtHw4h2VmwqdM6L7DiLM3+zHNzoiMcBOsm5nR3s2cHbFDyHCwZtxRW4LFDHilJ/h9hA0nBGOHvlxOpFRDQIyWNZfK6byikst+1Thvq2Go0wYO69TSr1kdr1ts4UD5Znr9U8vlDRsZGF9Dhx+CbeTl/Jiu4dJQNecXFLFig4IOp+VYNRLecTWFsHYxLLk6nTMvhEOc98VW35O/sx1Z0VhC1ycWBK4xY9nfZjwwNEO92oxPO8wJCBnCrZfWbP1gR3GwhBaLJDiMlfApz47fn1TsbF7G4iZaLg8rZ/ro1fQWzBFuWMPrKevoPGMjQS1FvU+uFRxSS1xgLZ+eb6AjNcz0FvtN7BGzjFJS16uIbVlAmrsCq81ydK9n0coyFd/iGFb3m00rvTC27B0n+M6LlUecGd3bgV7tJHx8LtzWZChdq4eibTqchMG27JsvoVUre242s2f+eQnvlkpInCNho8ty5qzRkHNReOzOVZjJq3i8vpr8ZmuombiBl9kbyX+4kbw2tbS4sJGOB9ZSWlnNrsgKxudqmfVdzZORKj4ey+fuYcGEOXKCR2aRrJvKtANziXoTwRqLcJYlB3MpwYfWYZ686wPujRwZPMWBYh8HJOI1d4kDnZY6cDHEgdXCZYb3sceyQoKvSsIAVw2Li7W4dVrFpWFVrB8hemlWDd9vrEP3743CjTcy2XUjBY/F3htRQ9Bn0Zebyil/qOGVSo1lrBLZjHyu2gsn6S/HdFIm046lcLd5HNc/RHJmzSRcH4WwL3w8Vie9merpxT+W7gT3GkXmKReWNnYRXAAJnZy4Xu/A8H323PggQZohYaWelj0Z5ZwurmTghypUz6qxNFjLLJcNPF23gYGf1hEQXEO/nGpCH1Vw4oGWRaallLdX02dKEcOERyzIyiFbeOEmRRZPKlKJfbGIgQVRHGw5k7MNobR2kbIs05+ZPj64RnlT0NGbNWO8iH/sQflVN56XjeTBBgf6LbQn5KqEjH+09H9XwadKwbhLxP49U0O7HuvxHbKeXdoapp6vZoNONY+areTiGi1v01fwrYMaj8IiOk/MxzMujxdqORbJMnZ3zGDE+0T+SovG1j6CYmk4B5+F0HGOFMuDAbQ/5UtdhA8333tRV+PJo3Ee7Bo/iqvWjvwzYiVOTaswHV4teKSaIKu1RGSu4+biGo5trxZ9InrCaBWb67XcV5SSZK+mZpaSOavzOTdMwfEvcoxjZIRlZLJiUzKPC2JYGhhJVreZHDML4/yWENpMlrLWLej/fx+eZLIXz+SeBI/y5Ie4X5+4agJyaohav4ZrTWooCK9mv9g5/Vut4v5aLc/+lCL9qOJKqBL7YflIr+Xx6bKcBb1kyMwysVqdTLsPc3AtieTpktmU9wlHxzSEaWlSjmcFMTbZl60/PJl/uxoPqxr2h1WT0KOa/0QPlV4tZ7O/liO6ZWzYrMLOW0m3VvlcWJPH+vdyBn/Ios4og2ePk/h4eC6VDREYLZqNY3k4khtSml6VsuqLqCenKl7ZlNOqsRZpSSm2QSrGDlEy+ZKCiCV5/Lkg58GlLLrZp6FsSCRjrXCODioefxR3EjOaZ0qKryhZclrJzvNK2txQ8uOJku1vlUQ2UtFaV4XlKyUW98T5zijpcUtJu0tKzm9XciNNSclI8b1iz/7TSImkjfh5/ZWMHavEebGSM6VKlm1Wcvi+En8zFQPWqdgtvv59VEm/C0q2HlIy5n9/F7BQvL+XkjUfitk2sJidH5bxJrkQxYkCGj0v4O+rhehYF9FteDEtThazfqiS9quVFHxX0jBaxXw7NQusS1m7u4zzt5XsOa5k/T6lqF0lAclKbjoreb+jmJjeRaTsLeCIKp92PUU+DyvITVfwZrZghLkKMoqFo4u4TdYXe2txPqvGFRLnXMyK6eK8r0W8IlQkdlTT4f0KBh0t484BDd0+aNgn7pElnuWVStRzlUwS8aivL+Jq60I2zstny00F+WKPZz/O45t9HosG5fK7Ww53FmXTrCCb1a45ZPjl4h+Wh9fvPJijQC1qISezgG4LixkiYjhAcNjngWoONy+ldJyGg7c0+DlqSXusJeB/v+NhvZIhmUo29xA50Stm5tMCZuvl822Bggrh46HiPRu/X8LNSjnHkTOqXkZyrvDTeTKaCBfPKJLhe1HGJBs5ruVyVDZLScrN5ZREwfNB+aSWFXLWTInhWBXWGWIW+JbhvUfDnP5aClaJGXdpFZ3rhS9rlcQuEfUyQ8njRyJ255Zxe3o+XoUKFp3P415JDhu3yVEcldFwIYu0vpk09Ekn6GMqtwJSSe6VSnzvVMaOT8XoWSp6cencqcpkXV/h0w0yTh+SM0maS0O8gvEL8zm+qYhb9ioOZ6v55lCG8p4G3Sgtu8vK2du5kiW2VWj2iHrYpiRjqZI6f1FvucV01hayt30+7lYKPEpyWfFYTsgmGY0DszA7lcZbTQrbvZNZ2CIJS208py4v4HtsHPWSOPY3W8Dn4kWse5iIy5ZkciWpzO+ewYynWQQ0EXN6/1IuPxMz8j8F7WpELQ9V0WimGseIMm4P0hKrU84Xi9WMHlhF8doqakU/mR9R4i1qevFMJdnaYq4eKKBC1M3wRgo2uOWgGCKncQsZ/Y6ms9U5hWD/JOaeWsSN0rnCsaJZlRhF7bpIXMU+va6KwO1PBDU3I3nVPprS4zGU+i/i3NkkLn9L4dPYTIYvk9HloZzeijwMGhQ8qV3GDEcVw9LVyI00uAp3nntyFZmdqphaIdz6aBXWYiY4PFJiK/q36QolvqJfj+YWYnZRQdKlPI64ZjP8tAy/95kkzUgl7FoSr6bHs6Q+Bq9tUTQOj6SNehZurafyIC4cn41h2EwOo++BMBxWh9PKfipPbs4i/XskR67FsDg2geJ3yYxJyWB8mAyDw3I2pOXRQpx3aesi3ghuvbxXjdlqDWMtyinbvRr9hcIZNlXxVpzZ+7eSje+UrDqrJCdaSdvhRWzvkM+su3lMfbGUutUyujdkECTiWfI4EduqODIHRTNXFUlpk9kM2TSJPpIwVrqE4hAZwpzmUlwrg3i7IJjgtiHMuBGC4cAwPkZMY8TtCD7kRLPQK56V2mS+m2WwwEdG8R05U2rzuN00H5uLRehlqtjeegXeRlrkq8rZmFZJ9wVVfFdXsWJLFaNzVAy1U/H+h5Krp5TselDMyVP5GJorBCtn02SDDMnDDDY0JLPbNJHozXP5tiWK1V9EvttPZ8nSMOZbhnIkU8qEXoGUfPHl0Bcf/g8MbdbPeJwkmnVUVOv7vu0E0XMURQlbkVIMpLkMFBjAQCWGwZYGA5XuQYkZBWYGgRkQGGyMY3d3e+z2HPtjd57f+12/P/bam2HYbz3Pfd/XWrzL9ePsAT8Mb/nzVjqZTKsQ6t1CedNzBpOzowiLjuWP2ETOl6TSNyabrYvlNPNeyoTWCiJGKTF4Uorstpot6RX45enYe76ajAd17JfrqajS82qrng8/KqhfoGGhvZphTdRkZau4fKGYq+cUZLsXMus/OZlHcjDzTKN6SjKb7sTROj2GQ1lRqG9O5861UJymSOmxZAr/uPtT08uPHzW+3Bvpy/Z/JbTcI6HqmwTLU76U7/Sn0ddADpyTskU/nStFUaR+juVTahIJjdOwi87h5045B57kY4YCr6tKDl5VcWaghuVnK7l9XEfOPyvp9auO3Uv0PKjUc6BWj7ZDJbPfa8iQqOn1RsWb1ir+d07JqsYKbl3MI/lRLhbe6Xzpm8K0ZvMojojhdMso3j4M4/rmUHZ8CGHvrADaOPvRwt8Xk+US/pjjg+lgL0bt8mSlqSdKl7Hsy/Rh+yRfht/04+68QPpck7Lv+wwMn0Xh7RLP+6nJDH2dRr1PLm2+y9kt9u9/agX+imLu9FNzf52GxblaCl/r8NbU8N5Az8OFeqYq9Dwr0ZO4WcvFN5Us1Gs4EaFmyF4VnQ+X0KiFkrqmhTzcJefOliwmGKbS1G0hfltiMBoVxfdTYdTuC2V/Iyn9Bgfw1MWPU5a+vNjhTXj0aD4kerA3351LUneCRrkjb3Dn2QJPqr/58KWfL1UB/tzuHEzLmFC+VM7GqiQaid0CFvxO5s76DAwv5vJjax5/5RfR67uCUb1K2TJbzbhtZXhe0OLXuYonD2uoeV/HjGl64rNFfSn1tNqkRdpNy06rMubOU7N+iYq3quV0j1SQ9jmPXrW5DJ2fRldJEocSYmnmGE2Tv6ejehpKPzspX5oEQFs/Xv6QEGDkTd9X7sxe6UahhxvL7N3Q+Ljxa7IbhlvdMN3jzupZYzn30AeDsb4YTJ/A7WkhbF0g48jmCLrPjmHUrEV8bJTKaPdsZDI5k53yOXOviDEhSiacLcU8Uk3JsBXMO65lfqsqYgNr2He4js6j9JiE6tk8Qc/NQ1qadNCSFL4CFqu5PUVF61NKNiqLuG2Sx/lu2XQ/n8L2EfMYbx9Do/xwisQcnmyWErlsEmEWfgx/KGH8EC/8Lrrz70I3eObKi0xXnga7cmqqK15yV7Z9dWXeAzd29wX9GC9ej5Xg+c6XOY5T+Jwm5fLuaTRERbGvZRzrjyTxflEaNobinK7JuVJTwJRGCp6HKRmWXYqzpxqfLxoOOGk5s0bH/zyrSThfi01eHfXKOtqP0zHgsRaDXloCM1bwPU5NY6EdQa5KSvIKiJ0opzQonTtmyQQWx6LvHo2x8zRGbghFOzCI2E1+zG/jy9WJY4l97sbDEW4MuuhKu4GujH3swpHnLnT47sLyP10ZECnW6ebGuOGiDl+OwjjBh/Tevjw47M+0xiEMXBvKi3Vz6P4mmotjE3g9PoWZQZmMO5jLGqc8VtsW4vi4iAP/Kbg4ooRlT1X0lGh42bOS6910LGxfRcmZKioTq2giNO+9XodxJx2bp2oZ+XEFd0QdPhH1u/K4guOXljA4MpejL1IJki2iWBXDttERxK+TYVEk5eGGcXQ450tJe29+93DH086NKHE+5344862TE4XHnLg10QX5LhfePHWhh5Mrjf7nivcTN3IiPUgq8GJOtYRbX31xc59MlpuUtKgwbvaI4n5oLJavEvlfdSqnv2QT31NOpwl59P+rgIFlRbwpU3Bo+TIG2Kn4/Lcaw8pyJGotm6bo2J+lo9t0HVPa6djpU8UjHx1bVmt5d62chSvUXJxWwo+FCmxW5VG0Lpv2Z1K40TGeoBPR/PaZwfL1oRwNDOLZTj8cL0nI+XsEQcPdeODgyu2zTuzWD8Xgkx0nOwwjebEzOcEuZD9xIWywK42vu2LxUPTcSXf+mT+G1AESdngJrR/nzzllMJOjQnnwdhbq0mhOhszH5Gcy+Z/SiZ+Wy32JnL/fyGnyM49dLoXkfC0i0VLJ95ASymepKYgtY8/LSp681fKptY78z1ou/NYyNVOP35paNlTp8H+oJb5pJW7/qEk6XsyLYQraBuTR7Gwmj5umkH0vlqdvozg9PozWrUO5d20ibf7zxXeQN0d+uFG+1pW1Smd6hgzlyiE7VGvsSBw5lFbrnTCbLNb5jwvjwl1x6uhG917ubLnrzgn/0dzr48PtuxJCrPyY9WMS3WOknPwho4M4y98TY/lomAT1qcTnZVOwP5eb7nJkpXISW+bxe38eJz8UcCtYQWjGMr4fVmEyR8P1+gpqZmmJadBy/YqWvsKPq6/VsdC/ioVmwuvqKvnaScNzt2JqnxXRwTCP2+/TGdkiGR//WA6sj6TdNhmaKCm39/vjv8CXPjc9eZXixrV+riy6N5zfwwdikmiHbbId4YMHcW/OcKbnuNDlqwsFh13pvMwN82J3Cq650yp5BPGjvHBcIOH5WV8ShowjfF8IrndD+XF/Div6xDB6d4J4Rwp9i9KxbsjhriKXFZtyMTmcS9c2cs4dljOjYgk9FhVRXq5kh5GK7qfVuJ4uwzi6kg8dtRy5Ijxus55yIz1xb6oZFirq+Vkli3pqGHV5OS6lRbQ6K6fD4HTmGyXRqGMsl/pEUDpVRsDGENw9/UUm8BU+M5r8GDds37mQ382BKoUda3/a0umpLQHZdkTfGUJcYxc0C13pEuXGvd3uTLAbgXawBzUdR7Ci7xgsT/tgvc6XnYn+bCkLZnlKKKk9Z9JBJTzwRDxRpcl0HZvK813pWHTIYopTBmEJ6Siy0ynumEXjPbk89cjjzs0C2g9VsnhrCWOdRL/aajj8QsP5RuVETy3n/HY9q2z0hM2oYUi1jrSuWo6L71xLXo61dREXy+S8vpjGSmkie1/HMLVzOJKhMmZYh9C7gz+rWvti0X00ieFu3PkkenGyA5lJdpRss+X2TFvCPtkyZ4A9lyY7cWCaq5inO+4it6R8GUNgT09kxqMJfuDJO0sJM474khrqT5tbQVydEMrlYdOxl0YTujwO5/+SuCpPYReprNClcnhGKu1epbCgLIWpxqnMv5lGtyXZLCiQ8210Pv1yFSizRX2KnPZ+rprjl9UcMdfQfbee+S56wg/V8OiijqMztGx00nD3z+XEXS1ElyDHa1Uaix4sptvTGCzPzKHrQBk7u4VwsKU/vo19ObxnNEsXuXHDzJUZqcPx2GbHuK22bPK2xfgvWwyvD6KtjROBXsJr0uDuUW/44sPBWT48T/VGcdWbGGtfdnXyY99zf5z/CMGjKpRft2aIOUeTnRJH/MokRg9KwaUwBdfIFKw1yThIF+F9Kw6zVvH8+rqYvWLdAWWZrHWUc+v0Er6JbDqvbTGzt6uIGaSmb7Aa2Us1nl/0pJ3WYx6mZ+upGhY807FIpWWmi4YbC5bRv6SQfVPl/CxOw3pKIkFdY9lsFs6ZsTKaJoeg7+3P+U6+3Cjz5HeSG8N6u5Lq6citd3YUbLalyxhbbAps+fDbHntrZyxN3dAajOVQmgRlpsg8431xbib69reEDyKDf0j3441FANsGS+nYUiay/izmn4+mtVh3I8ck5h5PxnJPMuvzkxjQej61brHkipy0788Y7n2Mod3LeXi2F3uyM4P4D7nsKl3CP1IFCWeLca1XMbeTGuNwNU4t6qm8oqfvTD0DE2vY/FLHz7kiF/bRYP5BSUF0IT9FhrBfmsaNt4n8K/Sy09Zw/jdThn8LKapIf0a4itx9Ywxe+aK+zV2J0TvS9aAdQ6NskT23obO4j/IYyp3fziRdcGflCB/OZ/mycIM/U9b6c7rMj8sD/Pia7MfGqf50Nwlkzv+knBBjLHMMF/kxhkVd4vi4ZjGGiUmY3VjMrAtxbK+IYdjwaPa8msOS1Gl06xtOfGQ00iNxFKUmEx+Wwd0mcsLilvLloIKPm0sYsEHwxWcVG1DT7b2er4f1bPDU8/TRShrO6/hLW0mHp2renlbSTKx9xng5v/LSODIqiWkzYokfEUF+pAyTTlIeZP1/Lft0agz5M92YfMSF/TIHDu22ZfJOG+y9bBj/xIbL0qHMHeLC7l8jePXCh73xfrS2CuRdaBBNb04mIW4ivrKJmNRP4fG/IXwUdf5yUhj770WyblwMAzbGMj5rLgvHxrHij1i8WwiG2xKJfcxUnnjIKNOFctpQhtWmqQxpFoXr5DiahiRz/EYGmtFy+r/Ip9RWicuQUpasU5H4h5qm2Wr+E+e+SHDY4bd1WEdWs3yVjpMJFVg2qHmxSolJbiEfouQ4rk6jo38SRoGx7HkdQUWijLtfQsic7U/+/yScTPbkY2M3/rjojNNpO6qX2VDyxlr0qDVFLWyE39nzvLULtxe503y3D+Fx/jRJDKY2J4QFI0MYfzGYOeeDeTBAyltC+VO8/5j7bGqmRxNbEsOScbHM2xNDk6vRJBhG88o1HN9/ZFwbGkqLdyF0bR/Et4HBBCyQktg4jFZ/RHKjPg5P6xSuGGWxTfjR3duF9LijZLuJipTnKoKc1XTcqGeiv55vb2qZsbiK9lEin1kKvU9SMyJLybqFhYxIlDP7VRofeyeRbRuL702xfomMNsEhxP/rJxBH5IqX0MnelbPNh2Nx0oZ3udbcWWfJ2qT+9FdbsSBe1P9HJwYfcMNihw83nf1Z3SYE5YEQFF5SmtiHMsRfxu2vYcxIm83d6EjW7I1mYUMMX4R/vlkbQ9nhaHLuRLHIfQ61E2TMF2t9eGMKyRn+PNX48f24H5rL4+lqGILlWRn7P0biVjePb46pPBiSw7qTeUybpKBVdTFS0f+OrdUcFQz0K06w0bo6dNNXEibYtntXHb8iywg1VfPIS0l420LRU3ICP6dxcEYixoJbHVaHM/BIKH+NDuLJD182v/Hm01k3mjxzpkBlh+lUa05Z9SPokjnzp5sz1kI8H7Bhk3Yg77JDSBsSwszvUnb/DKXRnqnEjo2imSwGi0WxvK+OY+OnOFodF0w5KQbzadGYXgxn7RYZ47dIGX98Ev2++NL3lISEwz4M+duHC1ckpM/x59DrYOp3hZGhiGZO/SIqpOm8Ff3rObmAnAQlw3+UYiDO/kyYGrdfGopv1OG4r4bPw6pYtVRHbJ6W8i0aZONVnBWMMrVXAVYuctiShu7cIg53iOH1p5lEHBV8GzQRn2MS8seNpsTZlcSVDuSn2zB2hiWO880JGWvGUWMzYo6ZM1vdn3kuMTR+G8OYyDjmZSUwxHUR83rP5XNcDJ/2RBFnNQ2vgSLzHp7MrpO+JNv5cKLpKM7ZulNj787B/aOw/upDuwv+7O8uRbJsFoF/xmG4M4Uxmmz8K/OQeCgY5F3MVOFtj4W2X5upYXtYLWtCqxiUr6ORs445CZWcmaAh+mMJ3bcp6J65VGSSXNp4pfHUN4EvIdF8XBaGdXgI9y748XuADyZH3di62pkO0XYcWSt6+nZ35nY3Y8PDbsQYmTLwghmfT3Xn8v4FaPrE8is6iia/ZDS8mcTeFb7ELR/DoeNuSFu6Uj/FhXNqF9xnuwqNG4GVh4SszpMoWCzje4doxmYs4pE6nbuFcp7cKiBhs5Lp+SoWRqjp/1HDcpFFLk+qQpOow8teR9AbLTmPy/n2Uc2oQ8sZOVvBkWN5WEhy2Z6TSpZDPId+RBJuJ+PMzyk4TfLFKWo02z8Irv09hGM9bRgqs8Shjzk1v7uyeIgxf/1nguN0U3aMDyG5iz/zZSKTCE93H+3CxbhhXH1qR9Ide8HVTixu6sqNH6PpPssP4z0hFPWbze7XcQReSOXD4RxRu0u48lbB2rMl5AQIzdm/ggsLtFQLNtouOHCMuY5Vv7TcF3x432cFJhVq3gjvKX9aRMykPDpszcZnmmCjqlgehc5h/mkpPb74kyLqfuVHNzptdGLsbFuQD+DENnNu3ezG/g8dMC43xCXNiO0G3Rgw2o2MIa4Yjx1G3ws27HOzoWmYDX8Y23GsiRPjNW7sPufDktWT2LMpjPSgWK5mJ1O1OBPJv3n09VQw9reS8UIzwv/RcCJVi/kzLT7GOs581ArfFBzUXcsZ4zIm9lDzO16J9J9CHr2Qs2F0Jvm3k2i8ROh41lSeOoq6kvkxzNiLBydcaVszlHOdbQix74Odrxl713RmXJghz/UG/LPTgOvO1nSwtKTsZ19uLLIkM8uaQ9/t+JLpwqB+nnyV+/NjkYyhlsL3VQt59CidY055tOxchPF+Jbcfq7hfoWFujBb5Oy3/C9Ch+CrmfkNLZrGW3o0rSajU0H6Cil9WSkbHFjBb1N6h6HQkHRbj7h/N8nIZl1sEku7gy9MOozli6cqOt3ZIa6wZ+ciCqydNqXDsiMkeA35PMaBpE0N6OJhhoDBjzURzDr3oS+AuG2oqHYnMdsd3tR8zG6Rcdghn6PU4FIKVXsjkbCzIx/uCkl+XVaxWaBjoq6VdCx3GE3TonovnQ1oeTdBiH1wuPERDeUApAR8VlJYtpdlwOc2PCp2qX8Ar4yi+rQ5lx5aJ/KyQYNl/JMtEndYU2FEUb82GUAvS1pgS3LQTFgGGFL81oO+SbgTnm9LnjTme36wwrBpExWk3Pqb5ogsPZsXOaUgHxzHpdypzHXL5FrWE6OVKOo9WsWC+hnGuWq4Y6vAZpKPaUseKu4L/BRtfMtQye2MZj0V/DiosofcFBbO/5vF+ey6qvmlEyeZyrC6CKy+lgpvG8Wai4NcHIzm22YX7Wwex5L01D25a8McPU9y+d8HiRwdq3xjRtJ8htjc78uShKY1n9GH2N1uiDd1QiXxlUD+Z5MAwjE/FMv9HCrK/s1kcuYT7ZkpubCvB7aqa89aV6O9rie6kw8BaR8ubWrYWahmsqqTbag0uG9WUW5Vw6bCCrCt5DG6dy7biVDpvEjnUOhzDIilvtvqLXCuhdfwohixzYXXMUFwibXCt6M+rM+asiDLFZFxXkn50JHB2W+5cNOR3dVf+Ens8XLDf3tGuhDT2xqrdBOK+yRgWEcviTin4zcvi4cc8CpYoeNVxOUvbqXl5REPsUFGzG7W03aDFZpuWjz21TK8rZ3kbDfmz1Uh+F3P1iIIlwuu/rcthxcRUDq6I44csnME7pNS2GMdZMd++TUaz/rkLzRwcCHxlQ/1PURPn+zM+wJx2X02JCf/lMXlJK7pZGKIr6szDDHOMtbbMFJpp9Xgssqf+qC7J6Cx04ps+mc9/Z+CQm0fjw0Xsnq/Ev1TFtyo188pX4H27HLuLGuo81LT6UsG7hRp+FalZJnSi+HMxoy4rOHwjD/2THP5LTsXMM55/20diIAvF8XIAHW9JsDcZS+NMV/ZbCT4+b0tetA1Jc6zpe6Ufp5ItePXho4es4JvH1MnNWXPZgHZnu7DiiDlfbthyLNGVugHejJROoPK9YBZlrJh/Mo13ZLDCJI9DA4qYfFHoW2wpDiITqh8LJrqv5luiOH87NZfFnO97aAiVqVnZSM3GyBJuvVLQOWAJfcpyOWWexueF8/HIjqKHt4wmfkH0OerLlq/eNPnHjVlNXDj/yB7tXRvuudrwdwtrfPUDMPWzolH0Jw+nTl88jGQ/PdbLW5M/vx2Ga7vhvaYnQ63skEW5cVku4eiSQCQvw1h2LxalLIXlxzKRqeW08Slk3HAFT3YpsRsncq3Y0/kd1ESNVTGusJitjpVsCtMwOETNs58qhkwuJaGzUrBUPi8t5PS8kcZb+UIcJkbza0YY02NDmH/TD90JH3q8dkd50YUbRQ6cFf7ikWmD82pr0vdaEamz4oP+i0fjW188tsh/eDTUtyTgoAEmbTqjHW2O3tWKys+DkY1yZ2agH7+CpfyQz+GqYxzBMSmc0GRxu7+cs5eWMvpEEVErFKy/rGRtaTHOQ4uJWKwk+C8Fz+IrOVCnIXeEmlu/VHToq8Jku5LfdwrwSJUTXJbO67pEyqbFUJkwk9apUtT9J1KnllBmOJryCFferHYiqNiOp3+JXH7DmuMrrfh3sxXlOsEnxU2pt/jlMb3Xfx5Xz7bCdpcBnp/+pFrouc+KPvSU21JzyJnSR6PJ3eNPfYwMSUwUuU3nsluwdfyjTJo8z2VTcB5vbxQS976I3CwFvt8VSAYoqa5VYN9SPLtU8lro9fv+an5+UHHUVzBYr2UU5Ii1t8ijf1Emw1cnU3shlj7JEYSsDOXx6UACdL603u/FmiA37AxckCwYwq93NrR6bs3XACsudrOi91NrBsyyY3Dvtpyd2RZJRGvGPmjF8FdtcN1lyAQ/Y7LzTNmf0wvdLmtc1w5jXrLwoCIJOzRTqPo7jO7zo0XmWkD/rcm4PEvDckouQ8T+ymLzmGKcz/hehWwwLuJIchGTFAV02ZXHnL1qrJ3UhP5Q0TlWRfN/l9FRZK/BDXlkXMym0dYUwVbzmHYxipVOYXQRvm/Qxp8xl33o+sQdzS4XouTD8V1iy8YpQjOtrInbZ0XYbBucEofw4IwLE+vHELxYgqxmPCs8AxnxeRzJRj487ONO/joXnm4YzLb2NuSdtWJkoCV3s8wped4N5fuueOd3ZuQlA95caIu2nQHeVwxQVBsxvVVXGjLMaHq1N5uLrHmWOZijuOIY6EWG6zg6L5XSbfJszDTR5J+dT5hHMhUfU3g8JoMB9rnYWMlZtVXOsbdy1N3yqJ2VR45BHr2z5bj201AzRdRqSzWri1X8LbL4mUsKyjYtRbU1F/s/0jjxaxG1vWJI3DSLujIpxukiI/8nYfrbMVx67MqQf53JW2vP6462uI+z4YiFDS9G2TK3YTifrrqyt5kXA018qQn0J6jXOGzP+hLiMEbonSszRjjR/7MtpgesuTHPitfCh9oL/rJqZMqdmd3oetIE1wF/4u1mRNUpI247doFEUz6nW3DIw5LJzWyIjh7CywwX4qSj6dvGjz67gpieJWPtyEg+LI0meFcs/S0Xk5eWzKLfKcSsTuNymwykumwibHJZuiWXBEs585BzsKccBxsNv13VRLZR47hHxfXnJUglSoznFmK6Uc7pkAzkhcnomsax+XYkFkoZfTcEs17vJzTXh4jz7iTeccGgiyMtRtmx0t2WbR1s8XS24+AXJ7avduPOFS/6h/sS1M6PwsW+jHCT8G3LCJb84UoH5+E08rKl1zFrDhZbcdvHkvtNenJxhhl2UlM833eDD91oHmRKaBczyiZZUBfQjwczrKm4Z8vVJg602ufCIckoXJ9LyD4wiZVtpDiWhbG8OpL80dEk9oxh6DDBq4Vx1NYvZF5pMoZ/pzDvfCrnZ6RxxTgdxZYsGqdmc2pVFua+alp2F14iWLSZsYpn35Qs81VgVZdHzPocni5OpVfRQuSXo8nKnIWuVMrPNpPw2Ckh8PoY2v1w5XoPF0K7OxA+zY7+d2w5NWYwL2e5YCN3Q/J1DDMOS4gw8sVom4R+d3xICRlBZydXpkwXNRJgx0QvGxoEp9cvtaJtzAD+N6s//e16c97LgnLhnb92WvCwRX9uJFlj22CLbuVg4uydGdrfjYtHPIk39sXBM4BvvUSePyClvk8YyutzKFoYyeuRUYw/E0WIKpoeRTGEPYzFPjSelqcX00+c9bTEFKznp+J1LRWP8DTMBmvYGaXmhZmaAdUqmt4spr6LknvXBH+vkjPcPpM/TyVzqJPgqm+RTF0tY+WWYNRb/EgtFtziOpKgeFekzV24fW048+8N5dVaR2rHurJWsM3MiWMYMFNC5koJK/Mk2LWWYPTck5HN3Xg3wQWj1cN5lWHP2i+2fO9hy6IGG6Yss6GnzoagNYIPf9vwcL0tBVvtMLk4jPvbnfFydaOy3Uhe//Lm0Uw/5tZPovxRMCeMhX5sklI4J5T/ZsnoMzyMoMQwUsT91vQwDitnELcikmsHo/luE8sduzjejF3IBK9kin4ms2NyBdeCNWSNUXNHeN7Tu6W0OKPEfLDww4157CjN5WjXNFyTFtGvXQwdLWZz74WU/e2ncD/TF/dD3owS+vpG5cp5kfl9L7uwa6grVqJmNvdyR+4p9KNBgvldkQMfSnAok3B7tg+5D0ZR1dONM79d6DfEReiuM6tuODHCz4n8ACf025z4/tYJ73nOjI5zYdI1VxZ4uDOrahS4+dC2qR/Fo8fj8S0QL7MQXm8PYeH+EEr3hnB4VwiPH4TQ1EjK/V5SMq+GMPV3CJ8eS0n2lbH3cxhTvkaQnx6N3iWG7zVxrI1bxGVlJRY3y4n5oMZNZBiv64I1XhazuaWSHRMKGf5YMI9tFsXdUqhZGsfuiCg6ngjj+6MQHsYHUBXkS2JXH6bfHkXnpu44zHZj1QI3XPu6E/PCkxuOEion+zL0vi+/r/vh1cqPtd18mSIY4s1QL95fH0WTEx68KHXnmrs7Wwa4s07cHcLdabLRnXCPEciGjiHlpTdtx/my1MOf0Q0TCDgVyEnrEM7UhXAnJQT7qmC4M4UBmyfS65k/YdX+fKj1R77UnxWf/HBv4s+bawH8OzKEz4LvN0+VoW82k08Lohj9KJpjPWMpfFRJ/ZxyRppqODBfTecCFe2aL+N5ush/1SKL7srFozCNcYMTUR2PwW55BP/Ok3GkJoTJYi8+P/Pljl7CEJFL168bizZwLOuyvGnYJOF7tS8fC/w4KubQ80Mg7nunoD8+ga0n/Whf7EvFFQmd5ki4N1zCGWcJraIkBJyUsHeaL3/09OPJGT8ez/NHaTgBSUIgOjHm6hHirIdL+dNEyu25IWwkiBOu47F7K97X2ZddS3wwauVNhJiDvbWEVVkSqsVcbtT54ilywoSsSZg3kzK0OJS5kbOxeBVFwKZoHPZqefqnlhuPy5ncX8OReWqmHS+lb7yS755FWDYVmaUsm+SvKURPSmD87WhiT8xhCjLsPoQQlDWZB6/9CPwq9kPkq+kVvmz6R9RJnB+O6/0Z9GIK74JDaC7G3vosBMuiEB49DMZV7Eth+mSu95/EPy8DhGZOYmzdZFoNDORpr2AkuSEkzJTy649QwT2hBB4JZVFOKH6tQzmeJGVEdQgNPwLJHOBP6hAJzjtHcWq9O9k73UgS+a5gkxuONe78YQhTmowi+YkX2wskLLjiy9d9ExhqKeWcVsbGJxE0WRjFRMHXqSu1jDPWom9dwZ+OgsEFAz5aV0LnWwqS9+dzdKycyGMZGD9JpuvHuaw/H43WKoL9B8I4uieU1+9CuH4mUGS4SQwvn8Rb0yk0eh/ESXMp/X5ImZwSyqcfoTxdJGPwZhlDS2UM8pAR2FLc34XSyUyGR7CMX+UyYr/IeC6Y2+doGFmu0/izcgYb3szE5Ox02q2QkfCflLPnQ7jbO4gXv/yYLTTD46A7HjNdMBPZ5qz9UB4tHcIfOkcMe4u9+O5Ko5Wu+Je44bVzJP3/8+F7Pz8aOgQyfbuU3towCjvN4WJ3Ha4vtPzM1xLgV0HiRA2PRQYLdFmOUVsFRtsFu2fnsmZTGosXJNPFewHLmseyMDKaidkRfHGdye2KMJo0C6PhogznqzLWtAmD8jD8Zs1AnT+HXh8imPEskqiBUUweFEX0zUiSo0VW6RmJbU0k9uZR3CuIIut1FHtsoolfFM2XgmjCRTYoy4wiWxfOt2gZBZ2kItsFMqTeD/kpb7oMc2fEYycGtxuI+3MbVrWwYe4CG9qdsaGzYjjdDzkwKEpkn88iF6aPold7X3Yc8eeR0JRUsQcJzqF0vaKjUaKO5AAdp65r2VhYgel4DYpNKv4KVHL8WCFGP+RsmZVD295pKAak0L4wkUdO86kWfrr7cwzG/WNwa4gmNDyafTOjMSiPpuP/ovkkjWHcwxiKR8aSXxCLxe5Yhm6OZXiWuPvEYuUUSyOHWPJsYwmyjuWGeG45KxZ9cCzep2P41jyGkRuisG8/C8vGoZwsDGT3U1/C344lXrCtb6UTYQPsBAdb0+tyf06G9OXt2P5sTO3HdGdbnANElm1rz03BPpeXCpb+24vHC/w4MjsIp0shjHeQsj68FnXTlQTOreLNRh3fG+koca1g/G81+zuWYnpIwZeFBbSpl+M+Lwen2HSGdExjx4BU7HqnUH01kWHZC7HKns8gh3mU3p7HPzsXsO/NQuoHJFJ/P4mYHclom6dw1DCF2rXJ2L9MIrQ4kWnTF/N5zyJUikVk1i9iZKPF7MxZzPr1C3l2I5adJ6IZuSSSy1tlRLQOwe2HH1dXePMr2Q3rgU5Un7VlqrcVnct74djdnE9xpvy4ZsYslz5ECB4yOmVD/vfBzPVwZd2YkSzN9WXxrElsEe8acySErgv0NAzS41teR9nxaqyviV5orcNn6wqmFqhp3K2YnXEKtgqGO/pOZPEUOWbzcvnnfRbanensvZiGlUUa0vpUIsJTeR6VyoraVML/l0qWZxonS9N4sTON66vSaDktDacOabS5kMrWlFQ+uqYS/0cq1++m8KI4hU6DU2i9UTDBs0SemMSR9S2KQt0solZJWd11Ilpf4R9fBPf9cEabZkdQ4QASHS2o6WzK3E9dyR/alVulplQWmXFtYQ/aeljj5WjHE6kLG0Z4sOamhGdVggNthdaqQgjdqafRNj3X9Hqi/qtjkOFKjp/VcVqpJXe9Bp8/1SjKlGzPVuBeXcit73k0mZvHjU55BOnldG8sJ+xVDr8PZhMenc2B9Gz2fMmmd0YOWa1z2eeYS5f+uag25iBbnM32skwSVels1KZR7Cb2rE0avSpT2Wyeio0ihT17kmninMizuzHcXhmJteCYlp7BbG/hRw+nMfQ1dOVn2VDU06051rwHrW91I+W+CTUzuzB3sCkNB7rxeYEplpbmlNX257enHfLZLrQ1h8+TJHjl+fOfUyB7LunJuqLnlVj7pWN13NBV8XqBDsMHFdh10DB8Rikz5ylZ20FJRKyCLY2KMLbK593JPDyn5fHCKI8jgl1bPpKz96acrpfklO+Rk1AjZ0G6yNpBcnabi8/25vJ4YC6n2+ew4H4md76ms1CWTp5zGvLuqZzyTWHq5yR0AfORukSz1G02n65JORUcwPrVEtZHubN2khNHmtqSo+wveNWMO5KunDEx5vllE3A1wWFiZ2ptu1Jy14zbe/uyJ8uO+SKznskdifEtH/q/EVlh90Sm39dTIK68B3o+LtazYWUNbs90ONzQcmCvhv7Zaj7pSpkbtJyvMiVp5xRMlylouaiIHccK2G2Xj8uEpdjtW0pV4FJuHstji0seGc/keNXJRXaRc2eEnJKfuRxQ5LL7dg59BmTjfzmDJcvS8bVMY81R0fsnk/k2KZETjWI5HhLFscIwIgykRCX4s6S9D3vi3ZhwdAiFy6xRbumJysuUrcEm5M7uyAPHdgx0MMJzrxEmQUYoP3TG/Q9zOg6w5OpFOzKFxr/u6kmF2ocfIgeNuuZHx7t6ut3Ss0CsmzV6QmfVUTivihthOhZcKKefgwabZ2pGT1Jj93cxhxyUHHytoP9OBSODFUzVFPFGZKKHlkXM+LuQC1MLaPdvHl065uEuzntnqJxJXeW8XpWLzc0cPmaLOi/MoEPbdE7kpVEv+nzkxBR6HEpiwNu5BOujGZ0RSc+JMv7qEcKlbX7MaDqWaMFZiyR2lJ0agO1xc4rbmZJj05U3lw2YftyAv8cZcruREX0sTJBmmdMo0orfPQax+qErtqaejPb1oa6FhBFb9czcp8floB73Wj1WrfR8aLUSz0M6DgdqqUsqZ/MODUadNSwyVjNCU0KbPUosBioxvVXE/EtFvK4soiCjCPYUcvNhPhtF39c8l3NWnPGaznKcJuUiLc3GsF0mOut0koWmdRGaVlKeyq1zKYxbksyjF4votC2GTq0F29uH01odSlRZEJNe+7I3eQTN9zuzf5ktjdSWdPzHDPeCboxXdGOcuSHaS215OrktVXfbcizFgA3VRgwJ6EZNLwuOlAre/jGYq/Ncuft4FPGnBTvqfVibqafVTD3p4ro9XU9KSz07/qoh3q+KzejY7K1lxIcK5i3XIP1LjfEsNS9XqzBoUJJ+M48OH/P4ZJ/Ht4lyan/k8mxTDvvGZvHP+HQ0I9OYIFh74YoUOqeksGhRCs6/k6k2TCZ9ywJCpsYwKCCKpDbTuH9ZSqBxIBNCfYnPcCdL4kTBShsm1FpyOd6CbwsNadHfgGZv2uD0pDUzf7Rh4RYDtlp3ImO/KSaxvWiWY8Pv6Q4MP+3CrJOQofEiRerDro21bBhcx/cFdTSR1LHqXQ3dHKupOKlj3hctw1K1jLGoYEKRBjOh39vTKthVn8slcY39lMMpowy6ifzyWJ5Ki6apNDmSTP3XhdhsXUhY82TcdiaS7D8VuzuhrBBsKZcGcrCJEZl7DUhb1pbpw9tweGYrzt5oQ/BFQ47cMGFPV3Patx8gOM+WY/84stTPhd+L3YhrNpalU6oE01cx/Fw1t76sJOnVSvIca+giPt8Yr+Pif1oOx2iJM9NiEKHjkKaanY2Tab1/ESGPk7i9LZkHExPp8juW9kSzJLQDlxMMednNgFTvtgxKboPUuA3zxf7NvP4nExNNcfToRel5a8KG2DP3gRMGXV24VO7CXVMdI/x1ZJ3WETK7ioX/VtGsZiW/j1WR8VaMPUbH3j91nJ8qvpdTxbcdehJWGeNT1A6v+Yb00hqwbk1bHFq1JdS3LXVyA5beNsLOvRvdisxx2DMAuYUtBjYOJA525u+jzvjauODWUUfzFjoSBuho2Kyjn0sV2/dXsW1PFc09q2iRq0M/S8zriNDinFquVtezOrALUX8YcahtO+oWG6LcYEDtAAPc14qx37flTDtDulp1YMDrrtx4asaiK/1Y4mOD+6WBvMh3pLOZM/zlzEh7LV0TtCz9IPhGrmPRLx3rRlVx1qgKeYmOS9U6wR5VXB+mJ9h6FZ+GbmDyn2bMWNaNmR/+ZG6LdhR/N6D7fQMyag2oXmbA20BDinsaYSozxiy1G88/mNH8Rl/+y7UmzduWHp6DObZnODVFTkTs0rCrdgWlvyr4N0nkanMdtjN0vJmuQzJOx6p9OhYurean0OVp1atoYdDA6B0bUbpvQ3JuG1P/3kbZ023knPmLGM+N7J5jTV6jfry7bsrYmya8lRjxvrkhIysNeG5gSLdu7Zh30IjTCcYs0HalS4ApB5XmuMT2R7bEmqh1Npj62LExZyCXDIcw46qatKEaLvwu427rSnIctGyu0YrcrqVGp0PxuBq/E3puPl6F98AG5pZuZGPmVhqv30bzm9vIr9nGpfF/8Wt9A08arWWyvh7zbzVsz6iiYe9wrJ/Z0PZgH8a0N2OtcxeKNrSjaLwhhx8a8na1EUZDjOmV1ZXrIrNM/c+MS9a98Jtphc7ehhP1NnRYaos+eSDK/9PJNmq+eKkZWqHmY7qGRqpyPtdUskivZd5sHSfPVOFurmfI0lVsLt7Aw18NXOi7hYiUbbw9vY2IKdvoXb+J4W0bODliNfrG9ex8UE3VHB3dx6zgvlEpUSFKJr4O5kxff5qVeFL51JFfv2zod70vE5PMGGjXjfsSY2ovd8DWsRO9/2eCydNuNJtnxrT9FqQ2saT1FWu6iz5IsLOlJNOG4ruCx7QDifpVSsUTFR1y1ZjJNWS4VPAsXkttoI4L46uIyq/lzaN6TDLW8zu+gQ0VG/mjwzZOztqGsulWbA830Gbjep4br2JWcz3bvao49Vclu3tryHZYTtb3Iqz753F+TgZN38UxJT2M6dNCaFLix9Tuo5jR2hmVmFO18JtL/uY8vmhKlKEpfQu7kWxnyvXpZlQ4WHChsB9xNtZEKG3wvGrLnlN2ODnaEnPImhKJNXeOluAxQ8XR9mr+vK/mR7sVLHlZyZyhOiK7VjFYuZK31vW8iVtD04MbqFzTwIITWyhb8xezVBv58XkDe83WYB9cT6hfDbE+Ot790BD6t4ob/kqszubTLEqOh3c6W5Lj6OkdRujiEDbl+mHjNoJDL5w50dcO951WBLzvTQrmBB4z4+5Yc/RXLFgxtB9eJ6z4kWtD/CVbtvS2J99tGLXDhmLbxRZpI2sW7CjhzAoV/aaq8UjTCIapoKnwj8T3OjTW1cT9ruPCv/W8fLGWX2UbGH2vgR0TNnIzp4EqxQYKF69i2yc9psVVrNdpibDWYHK9hJkrFDxck8fNOSL/zUvD0ymOlJFTUZ8P4cS/fmydOhqviy78sXYIvWU2uJ2x4tBsS7KC+lPSegDVjtbcjbSh/l9b4kYN4bj9cIJNndj81RHnEgcq19qwa1Mp4Z9U5N1V08yynAnlWtxFrx47WoXnp1ou+tbzKnUVkeHruKPfwNKRDaQ3b0DRsJ79ZquYodSzb0QVmRmVnD6npsXFZVxzVxBTmcfeRTm0+JDKmYA4TvaYyR21FE+FP7+tvek/yI3SZs5Mb7Dnj0Rbhtyw4do9G06NtqWnpR3ByweT+2w4f712oo2JM787O/N4oRM9dcNJUKh4MVfNuyllWHho+R6iY3tmFRvsain4qKfuVT3vXq2i/5/r+SDZwPEBG2iXuBr77HqutquldIWO5SfK6OitJuuokjcHiohdlsfx9dkkfUnlcHwcxUtnsyc5FLuZAbRq4cv656NJe+pKZ4ULafeccHs1nEa1Yj8fObJX7kxuoAtTBBeu6OCCYa6zYEIx571OXLZTc2Shhs/rKqnvpWOHbxXzGmo4JPzwRG09GTNXgclqLs5eQ68vqwj+u541j0TePF9F/y7CYw5rmFqrwrxISZJxIaF98qhIzGbT/DQW343juHUEX0xkmBSJLCj1I3yYhCFnPcm1defvODf6znbDXu9G5zI3ip65ktTPldXLXWhm7kJOujOxXs4Y/62m44EKDIROn29SRbl1Dc2z9FQH1bPsfT1Heqzi5d16JPn17BlcD8NqsWhaRauWlbQO0VDzooTPnkquTSvgrZ2o16xcDCakM7V+LityowSXhzHZRcrYtRNp9cCXY7skDJ/ng/kOL+buHcubxDHMyByJapcbo7q4kj7UhbdfnBmY40wjo3J89mk5sVaH8aSVqNCT3KeeMRvqSTsi7gX1hM+pF2vTc+5INTmfdWS3qBR6rmF5bSm/lyuFNxShrMjDvljOMuNM3AoXE/ozmoLI2TzKDMXNIoR46SQ8A/w5E+FH3gVfaq5J+Jbgg3KNF1nDRjDD0pUbX53574CWsQk67EQOa3GgDrd3eiyShD6dqMd/Wz3Lc+oJ+67neacaskQ2KdBqqX+q4ZGrmmjLZfTNU+BqvoSfgmt/FWbRyCUFlLGcdI5i8JxpNI0NpXWmlE17gxliO5lyjR9t7gn22uiD/Vlvrjfy4tJYHcninKwUdbS+rGfVuHp+na4nblU9WTPEvghGu7q2hs09qli6TUtbkV0fm6k5cEeJs5tg0HNLqPWQU/o6i7PfU1hFHHenRNNoRgSRM2WE66TsWRJCn32BLNnjx5+NJDjW+6ATOTlJcNC8CfW831jP28VC01zq6S74aO2FGky+6Aiq1gq9Ffx7XyVY9f/+P09BWNt8HAbL2dGQxaTDKczZH4dpr2haJkay2T2MPvmCV2NDuPZvEEH7JmHhXU+r6Hp6dhJ7+VXPuAQ9fzasZFmaYMzeWjIaaWgm9PZ0vZKTj4o4apuPTX85fn9nkXYoGe2HWD5tjWLTrkj2B4Rx8raUYQvrsF8ssqLQZcXSSk6mqJH4qogYpsR+QxHPlEvp+TaXQzqhWVvUhGSoCVqhRp2lxiFJzfdUNVfVapZeVHPJXcPqLRq22Jdx6qcK1RcV8z+oqLRUY2+j5r6VmgJTNWc7qNlgpKZ7FzW5/cTlpGaan5qIceJdgo9Dd6jRnBVcMa4CxbFKBoh3pNxS0eqVikPicn+uovy1it8PVEw5pMK2XEX3RBUNs1VoxDUmXnyeJp6FHvbYpqLPRfEd8XfLxqjRCwZP/qVhWmolB3ZrWflbS583KjbfFfN9pOL5VRVbr4n1n1CRVqFiolRFgcgU94aXcupVMQHq5RQuWcbiH0qCBi2jbafljCwtZunvEoy/l6LPEJ0oPHaRWOu7PWr6Xi/jZFUlKpFLQ9vr2DNEcIFCRzMxjruYf38xbvtTKu6sUjF1porH/5ZybmIJr5XLhCcq2eCgJOyBggiVgoRABV+Eh6waK36OUzB2mwLLP5RUxCp590DJkW3F9Gqq4txnseY8MX6GBr1jBVP9tZjf0ZImGKG6XsfQ5dX8uq6i0WUVcUdVIguo6PKXikQvkTdmlTL923KWaJU8fKXgihjrcEQRDecK2HRnKZsEoyftyqOkLo9f4tq/PY92b/N4+WApya0K6StqxitdwcdRSrb/WM4tGxWvndUcb6fB8H45H6dpCXyipXiKjmJVFUM963h5TEU3sQfD9qmwEayszVFh/KAUO99iHs1T8t96Bf1fFLHiZgGegqFNeucxuVCO98dcJjzLQbE1m9IO2fzXMptjxdl0P5TDdfG7njqha84iq/2Xx7/JhcyWKvAMVfLEooSmH8V5/1Bz9Fg5i0u13PXQ8fzPKq79V8N+Sz3NSvW0O6DCR1yydSoCi1UMdlHh262U3c7LuHNPwZ4WCqwPFlApNDSiVs5MkUf+Ksii8dx0eiWkkR6ZSnRtCrd7p/DBJIXp+Slkj0hllPCoZ9Xp7HDLJmFPLl8uymn6bx5/vC1kTb2C+38rad5X1Pd5NQnfVmC0QUsPtfDm+dU81tcxYraeu3V63ESNjhD1X71ZRVOxZ4+NVHhMKuFBrZIJyxSstivCsOkSHv0lF3yXS8z2TCYOT+NkegqTshK5Nn4Bp0rjWHQsFgtJLNNsYvEsimWidRxjHOaxXbGYK9oUVh9Ko3WbbEYay2k3MI/uYQUYjVTQU6qkZ30pHerUXEtawc2HWiZ1qCL0ZA2v++mxFLyVcEpPpOiHV6LWEo6L/atTcbirCsdeJUQmKCkJVXCsUSH5fnlkWchpMyub1gvTGDwphX9GLUa2MI5RR2MImhdN+7wIHNrPYlzVNPZOmMq/1dNYZz8L0/0RLDsYzbbtsYx7sJCyDSmkxqTzrXUuGcfl/HbJZ3FnBVkjlQysKOX7GtGXwj+NrHTM3V3F6nN1/KrS032v8KfreoZ2FewjNGfEYxWfL6m4LXK4aXYJyXFK5vgoqLYqYMInOe1Tczk6NIMTHVIZ3COJroIHDmlj2G0cTUJAOLMrwqjoK+NxfChV90TGC5UiS5Ly9YGUgm2hhM0Pw2FtOKd2RKNMjycmIZlfom6+LMihlaintZ3zcTZSsHKCkg5PSll3SszLsIKfi3SCPaqZ9quOrpV6dm7X8/aSnm2VZayuVJNjqKb1b6G7h1V82SfWe1jJ5BAFhl0LqL0q58zDHGLfpTFuVArDti/kYGQsTY9GU1Ybydar0zDoLMP8i5R174KpnD0ZdcE4liX5c7PWn/vBE3m6NZBMAynTb4byoHoWfbtE8/9KNu+oprbua197AeyVai8QwIJSAzwWkJJgBek2bBBQEVGqCARFSCyQAJIgSFBRsPfeu9d6bdfeu157//b7+/44IxmDQc7ea68153wyTlYsj8OsTjLefdOYNTOLku1Knpfk0t9WxdElauYphC7+0tDVrRSblXpGrinnjIngyEIDiWL93QX/ZlmVkGquZfoQDZLGGs4JDb9ZvIxdq8XZvVjM41dKTJ9ksXZlGu4tUqh/bjb2vxQMmxRDb8ep+L6JIMopHLPRoWx5NZrEC3KUH2T0DZZR/Mafe7f9+Wwvo8dfcjZ/HY7Pi2A+2YYz0zAJv79ieH8xjk0uySSJM7D9JfzunpLJaYsZH6FigPsStgu9TonUEjREx8rHekIMFXQQWnFW9E7pLsGKwu9XputoOq6Uibu19BDe2PNFIUW7C2iRoqZoQT6fp+TgtT6bC47pRAWlcLpjAn1eKDBzjUH+OIpvmREc3h+Gi2QsPf+Tk1YhMpdYd+AqP2yuDeMv16H8qDeEHxlePFT7skLvj021nO7zxuLTMJy8RuI8+scQNWgW7Xcm03heOoGl2TxqkIPUJo8R+SoazF/GKOHJ3Z5paXpWR4RZGUe9VvFKZEi96KcWGw0iMxnoVajD4VYpuSPFbOdryNtdyJaly2hSraJQkUtZqJL4LRnM+pJCWZNEdteNJc9O5KUDkwh1iGDwuTAyXgVhpJKzqq+MD498kVwcyvu7Hgz7486JWHf8Td1ZOsKdC0M9CNnjRZstfiwbK6dhy2DqBoXzKWkySw+L/uqT8H/P0yb3z8DrdDZBk3LIsskXPqGi4tty1gjumZBZzGSR1ZW+ZWRWr+Ksg4GFOQaWij0FLjNw56eOuSd1NOyr4+7uYm7maqj1LeTAdjX7j+SDZw6l87L49jSV10OSqCgTWlgdw9p9UYR1jqC7yH+FlUFkif2UBMi4X+zLkPUeaHq6c/yxlAvXpTQpkrJbIsVukpTL98X7KR60vuzNTfxxWxRA0K8Q7veL4HbKNOznKyj/J5HVon5TTy+g2EZJS8tFcDSfiglq/v5UwM/lGoqdSzgt8pnl5DKm6VfxqL3wp9kGxucbmNhUj/mD//Wcji5i/4GJGjZ2KKDqk/A61WL6jFdysfl8yqNTOOE5k2HhCvLl09ihjmDAwTBO3Q/kfJacX61kpMT48viMB026ueM9T4r2shvl08XVzQ2bVa783deNlm2krHVwZ5nMk9qRvvh0k3EgdzQL6oSReT+SHxbRXN8ay49ZSUQ3TuNUVRYhtUo2Sxazv4UKo0NqQlsWolqqwc+0hPBbov/iyjjgvoqwBgZujjXQwU7o8OmV1NfpcfmgoyRWR2vzYjQiG24MW0bVZBWzXuZwJDwbs15ptLs/j3dDYrFoGMPSR5FIdOF8/DmW9Eo5di1l+Af6UN7PA0eJO6M8pYxKdUVq4szJ8Y4UFDhyEUfe9nJm+y7B0hOklGS4k5E/lILDfph1laPrEUxM93B2d5vMCEUM4RPjuXE7maJb6bAkG1/LHEwH5THEQkXpajXTrxcwMkrDo2dFLF+mQ/pdz8Gv5VxKrGRYmmCTxHJUt1ahm1BGXws9jzN1RP1dxM0+Gjzil7BHm4+ueQ6Gxpl0vZ3C2i3xTI9QcPL2VI6VR9AuJIycNQHcLpBhWuOD6Rd3zmVKKd7txo4Xzmz42wE/x36YHO/L2Q/9aHnSgSVBjuzwdeHvFW5It0qJ0Hqw4ZIPRw76o5WOICExFPPjEVxfN532rxXcaTqPbV1SafxoAe+/ZnNpRg4FYXlcq6NC7aIm4dpydrXVsG6PFuWDUpJn63koOGKpuoxssd9WK/R8OlNJ8pcyLKL0hJfpCMws4mcbcYYb1Pg0zWN8nJKGp9JxPJ3M5ZZxvJoSw1DjccQbwmk2dSyaODnpjfz5VOuB9ooU9UA3EqMdqXlhj7XUnqMj7Wlk34dRLv3oZTyQB6HOjNvoQlF7N+pJpSQq3dlQMZT95/zY8ECGxdYg7B+EcW77JLb3iWHTlzhuBCazMS+Nj5eyGD1UydegHC7sWkzA5nwKD6nod2UpTiJfte6r5WyzUi7W1XNprp7IiXrKB+nJ9tYz1tcg/LSC10f1tD2mw2l9EZ//E0wiZtgqLRe/pkoGbEuj3+157OgSi//+6fidj+DgijDsXwSQoZbxVe1N8WR35j9wo1d/Rypd7fErtOONmR2dB9tRXGDP26t9ydA5oktxoW8LV/b3FGfZVkofazGPlZ74tvbFuZ6Mq7sCME0PxW9oBIVnpnF8lvDI5EQ6nkqhaGsGG9XZbA9SMuadUmSxhfRakifmSEX+cjX7Cgroc1HD5e8lnK/WsbmjHhvBDfus9JxoX8W1Ywasj1VycEoZJUKTTrkXc1T4YrmDmjnzF5FYmc2tpmm82jWH9TkKzp+Zwo9uEfA9hPWf5Eyr9ufJew/SDkuJHeFC5Sp7lifYkbzaFht/W/zu22LU2Z4fD+xpnzsQz6Mu+ExxZb63G2UNpMxv6Y5hmAfOVl4ci/bne285bnPGsr9VOCO0E5ngI3LMsTi2ZSfTZnAaKZ2yMDuZTUc3JY9zlfRsksPDRQvxcs6n9wsVrT2WU1+poUNlMT9ddXw8p0PySEfb4zpCLKtY8sjAhgDh7X/KWO6oZ8uGYlaLPJvcTs3PNQsx6pvNmJJUQoPj2WinIL7DJIzXhLNs2ljqzJCzs8KPO4M8+HeMFJ/2jnj9Y0e397ZkNLSlTgMJbZMkHH5ri9k1e9LfDOSO3JU5110xnuXGphZSkh9K6bHTnR3TYVmaH3+JPNCjchTm8WF8eBqBe79oVA6xbN06j1ePU9BcTCc7U3iYazbeodlszMwmtb+SNYOEXg5aTHGCitgOy3Bw1PDgt5YRkaXo/XWiXjrBnCK/iz1PvmPglmCMuBnldMjQs/9xMT12FJLxQ8XmX+JzarNYOCSVrTtmUtNegXL1eNZPC4fBgXQeICfghy/ne3gQ6i7l0LiBBJfZYblenO8sCRvHW+NiZcOwXra8TbDnv+tOHLRyY9cFN/6rL2Wqj5SXp6U0znVH4e7B1/U+xIyRsWd7AEcehrKkYQTrm0wjOFrBr9Q5fDNKITQklbpm6bTMS+eXXTrX+qQz8590Dg/MolGKEj+nRbQX3jPt/hI2CtY/Z6Pl1ZgS6ipL2XWglL1mVex7YiAlzoB/gwoyD+uJb1hCz2rBU89V2N/KoUdgFifNUrn+9wya11MQ8TsSm2HhnO4xhptt5Dh5+XLmlzs9hb9EXR5IULUd+2tsuRgjIdjSmtlHrbn7SELj1XaYznOiyXU3Og12p57wJPsvUo41dGf4VHd0UR6MG+nDvP4yVjsFUGMTSquN4XjGTaGfiYIz1fH8Mz+ZE4LLWndIRdctlRd3U7iSmULTwhSyT6SCQwbtbmZjejOHOvH5zBiyhMFLBcMc1pC0TUuidQnS0lJyuq/BZ34VW+8Lfkgw0M2lglH39Nw3KeFdbSFNHqm4eSKHEpcslrdLpdWMGVjVVZD9OJJA73D+7jcGm05yvmz1RdbOA3O5lNQmTlTfs8PhvC1ppyVsCLZh4yIbUm9IeL3RjpxKJ763lrLvmgfVvUEV4sHrvzzY2dWD/k6DuX/El9G5MiQXAmBTKKFNIzi+Ziq/HRTcaBqPrlcyPd1SOOyfwn8nknmyaR5JZ2axY2UcV/YksKB1Ci9GpPO3QzY7RUb0ss3numEJcwQrT5mj4VBbLdGHS6h8VkrB1TW03lRF8TPBfkkG2vWoYN5NPUltSnDfWsi42yqq9glvH5+FvWMqE9JnYtpBgc/7SLaEhZMaFIjnUDmtov0wlXlwL154jqkzu5vY4y90rOtHCS4WEnzbSXB4K+HrXHsOXXLBfpM7TfKH4fnKB8V+b2ZuHsKig4MEH3kRYutP318yRs0YhSotjF4ip7kMnM7M8Qr+2z4LSZnIpUnJXDqUxGerOXy8GcuYfQpsmivYHqdgyuw4DlbNIy4jjSXLsjg8JoczyfncObSUgYcKuTdCQ4hCy/GDK8jyXY3zxCq0vwwMnmPg6sRy+m/Ws6usmD2i980vq5DuzKH8SBZ2OalkXZ7FH3sF7upxOMWFE2cpMlaynK3d/Zl+0IP5S0Tvu7sI37Pn2nVbal5K6NpJwn4XCS0H2VJ+vT+1p934XTCM5+YyBjnJsXCUMX+vH+NElh570I+F42VsnS1n7pVANv8II7RFJH/Vi+bYEAUmp+N4s2AuuZZzaTNuJk//E3O4U/BG/HTODJ+I7HAUJoZo2raPxe5KIg0laRw9nMV0XQ4TBUff9F1GfaFjDj4aPH9rCE4s4aGhikv9q9j5VHCcl7hmreRzlp6NLkX0ji0k/YiK1IM5LDbOpt3mVOb8jGdXHwXdysazJTac0GdjuZEhp6uNv2BAD4KmSLmvc6bedTsaxttiO1no+3obTnWT8NdZWyJMHdnSx13wvPBqwTl2uwNZaT2GkONyLj6S0eeJjKPzBLd2Gs6msyE8LQpnVufxNHoeTfuWCjwvKpjnFYvreQX1nBUMPhrNwv2T8N0TgdXRcIKuhjPYNRJ3p6l8USh4lZ7IkXVpXJ2Zzee5C+mcpcK//3KOny4kME5Di7laTMX+Z/428Fkw7PCVlZjuL2Olr57TgmFtLxQwukrFMaGBJYHZRB1P5c3l2UzsqGD3rwmEzQynAcF4KuSsu+9HrwwPtjUX3m7uyF/N7SiYIaFgujXtDvTisacNDltsqV3lSKe1o3izSPxf81AM1sG8Lh+OdMhwii6MwfVdMGknwujkHcHd3lMZNjGGr//GcOZEjMgKMRz9EU3jUuEB1ZH00oajFl5Ymh2C4/tgurcOY9CZcKQdJvO+UIFi1jz0x9LJlSi59k8uY6arWfBXITO7aTh1RMPSoBJG/jRQfskg/FroQNdVeI0o4+TfOs5P17L71XKqs1VMuJdDUkw2u86mMnDUbNRXYuh6bAKnuoh7xQVx4F8Z92p9yTjtzgA7N9o/tOf3XgkX2vUmWmnFjRWW/Hu2J4GXJDybFEr70lCKjULJbBzGutnhXG8TQaeUSEy8ppDZIoaaezHki3s0Hx9DZWU0+TVTSD4SQY/bYUTd+d8+RzDxjpz5u+RcPh5At4BgdkaEExk2hY1XY9GLTL1vzAJcBEdsL8hn6K6lLD1WyM25GubkFvHVU8eK24KJyw04fawkce9KVJ/1DD9WKvhMy+E5y5AFivy7LYcV0myOZqQSmTCTTYExLBs/joH5YZTHjmTge39s73nRcIMUp6vO3BxhR9AEa9T1rPAdYcGvjhZENrMS82fLp7/DkPtE8GnBOGwdppNsruBjmYJNIiemiJn6tS8Guw4xqBZPJfRcBAcuhLF8YxBTcuVk28roO8pfZAV/Bm3wp9FkOY3LxvJIEkHB+ul0bR7PTPM0rBOyefJwId/qqpmbVsDM7ho+LdSyNaSU93sN7JMbWL1dsFds2f99F17WYQV9t4ma/FLzrZWKBTPFrO/KYqlg8lMT4lisjabcMpIYRShqUe99ej8ueHugHODG1X/tGTdOwtXCLgyysWDgfDNaW5uTNcWCKwkKrvaIxaUwFpOlsXToFkurZzEs6hJNzKVIxviFMzE4CLc8Ob0T/RlS4s1+wTkOYR5c7j6EIyo/rqwUM7U5hMPu45iSqmD0iSS6ZmXQ/bUSWet8SsYt5auphvqdtHStUwr19BgpDRivrWTxupUkPdEzdIye2OdFTA7TsFAr9qjOp7pzDkFJmaT0SEFeGcv7UdNZbB7BptqxdFsk43SeN9fmSLF76MSQhnaE9LfhxhxLzC3NmFDWht3POjD1tbnIrwp+7JpG6eMIph0MZns3OVe7+DLvtgdj0qQUVrrxeqsbVuOlTHfxpHmxH6sXDMe1fjjGttMoGhzPn6Q0vhdns89zEYfz1ewX+jxooJbF20oxEzm8d4Kek39Ef26vIKFlGaF5ejxe68i6pqXl5kLGCO5oFJjHmK1KvjhmoH+bxIlDCmJcJnNgaxj/pAzn4hs/ovp6cDHXlcTu9my/akPGzy7EVJmzsk1rjKaZ0KldC1xLzXmJDJvPgiuMBvHiqhsdI51p0M6B7TYD8J7lwsvtbujuD8K2rYxGDYOxODqOTsdj6T08hYkzFvBlYw5Vs1W8HbmcT921vJlXSpfHOl4KdnjzdhXqeWU0Epk6zk1P8J9SHi7QEjimgMV/q3jSP5fpPkqc7dNJu5vIhtkx7J8RSabQyAPD5cSGDSNEZAybmgF0HG2LZ3x3krtZ4HK4Hfq+JoxKN+ZJbxMeprpilOGM00k7bKpsubfPlo9P7eCgEzVrpbR754Pti+GsWCXObW4MJ64nsulqOvuEVmS+z+PWFzXlBRourCnhn/06vAbqWSM8oW2PcqpqRDZ20jP7rQ5T9QoaDdZivHgZq+erSLuRw6KN2cj6pDF0xSwa3pvOxW/h9PsYSP13/mxd5skwezd6trPnXrUN3+9Z4r3TDN2aZlxpZ0yPn0YU2Jjgv1zCouU2WLewYYdSwm8Xe6T7XNn9L3TdI2fF6TBKyqYS2G0GtiLrjxY1S/TOpZ3o7zs/C6nbroi1hTo+++lZ/0LP1zplKIPEa1M9A0t1TL1TzOz6Wlbql1AruHfRjBy2JmRxtHMqR3vHUTRyCkkVYbzaEYCzyCQRv91xfOrCDBc7rIWXPbWzpBmmLNhswtQbRvw5ZYTJHUsM4VZsmdOTy5a2PK/jKHzInSInGQOOBNNu33g+S+PIqk2l880sbr3M4aKjGn/rQnZrtFyeqiNygB7dEj2dCvWkL9SjFD3z9YGOVHcd+XlFnDmg4dFdtdDDfHab5RB6bMH//UZk85BYjPtNoNPsULaky4nK9uWeyJi5Y5yZ+kRkDmVvPt224ENTU54eMWF2T2NsnxoxK96c02vMWfTCku9LbPiQZ4/dSSm+vfw4NnU0hyMi2aSLZV/dFByMF2B3LIcBW1WsyF7OEjGj15rpcDbVo5itZ49Sz6uR4rLQ435Ax5btpcJftBSIjGGxTU3vs3n89UDJ7d4ZbBUz+nGGgg9zI3nnFEKT/TJS+g5DJzjo+vmBFIt+XR0nOFFmiY2FGTGfm+GWYMLPHGPO+XRg1E1zxnXqTrrgidFr3cgo9ebSkgA+tosk+IrIwnfncXpjOkc0OawyVdF8xRJaZmjEWayg+S0dV0aIWeyj59sX0dseela31HOnUselRqVM0GpxGKjhSYUaU6c8Rh5UMuxZOqnSeYw9HMNWoXXaYcHsGCnj1QBvamulvFvnyNk3tkTV2uCy04psMZO1lh25o2vLyP+McJ7RjA8PTZn2zZKnYXYsPuiK6tMg0m7JsRQM/2OwggczE3kg2PX+4Bz6zMynznw1RY8LScnSEtNZx8wrOr7X6AjI0jHFXk+W6GWnCTqGnChheD8ta1pqKFur5lXLPKrWKGlUm86SEXNJyYih4H4EezYE45ojY8OjYZx/KSXyqDNZbnYE95bww7YHO/pZ0fC+Ba1emdF05Q/PYTcbM+W3MVuWtqdbpiUeznZ0nOHK1c1Cx8vlfN4XwZjeCpJvzeH45zTafFZiejmPz23UDI4qZEieBpt6xazpuwLDWcHbfzT801zPJqHdlR11/DelmOl3NUy+X4j9DjU6WR6OFUp8D6eTcmYuvUUWiJscSbJJKDGRch739+PkHXdWCw1ft8WeJxoJgUG9mVrRjfG7u2H90JJHOz94zt37zTPJpgGfaowJvdaeWRmWHE+0o04LNxzHD8HytZyvByLorFKwbPNcNr1K488iJfxcTCeliq1Vord/FfJLZIKnLzU8UP7/5xUWnxQabq5jwMciRuzUcOdUIdeOqel7IY/sfaKvl82n/sQkQqcrWK0ZT8svoZipA1g20J+ZKwfzWvD+6+4DMaqwpXN7CZbbrEm6bk3ZUWu+nfjo2W7tZ8+yVj89585qjN8JE0oiTbk72oryP2LtgilMr/rw68oI0swjqecoMkV1Er87pbOzo5Jfi3NpIbJL2Sg13QYX0GFtId3E+pxbF3JGtpziCzrS++qILiomR6x9yJ1CPCRLGJWRz4g/Slo8y2DIxmSayGJZdSWKltVhVD0ZTYdv/lT/8CIrT0qmzoV6yXZ8+1vCm2YSlqcKppHbML3eZ8+/jn7x/O79w/Pa4IZ49jLGp7wN36ZbcEpk/k55ffj3H3f6t5BxMzWYcZfGk1wTy5DxybydnE7UiWyCjucweH0+KlH/LtZqfuSpaXhYzY2Daq7PVHPoho4mI3TUTiwh54SGD28KcXy9lHreKlxm5fBlQibb41MIHh5HQO00hq4NZ8W8YJr/7zcpkb6cCHJn0CFXFNvsMR1oyzJ7Cf1HWtOkYW+urLXm+526rE/447nG7C+Uexv93zPQ701a0WSsOUfsutI105Yd15zZEzKYJS0DeN4mHM3JqYyoG0dCaDLN6qTjpMlmfeMcLgXn0flSPr37qlB7qBgRrsI6XUXsIvH+pY4DYmbtthZzUZzD6boa1l5ZBoKzP3VbyFnbbF6MSmXMjFncKojGpEEkJemh3JwVgKeRP7efedDgsBtnAwfgIProaBcJkbKetH/QmUunuzPwqQ0RJkacDjLi6IImdOnZhD4Hm2J215jx9dugb2nOx36dGWoqwf5Qf2YHulMe7sf9X6MZ9jaC6JBoin3iuNAvmfXPUim5k0XbMCX1BuUw6EMO/T0W0XTTIkYfX8SJ+EWY2eTSSfTW/ok6rN4Vs2+Hho5dBFeVL2edhZp9ibm8HSO8uSaNzFmJHN0cw8eDE0lShTHNJxDPLjKuLvBmY6GU2TudGXzAjjC94MWEXhxNsqJDhy7EDrZh/gk7ajY6k1jqyR0zD7JuutK5wp5nOglJMhti7/XE55wFhjIzRjw2paOiA6pSEzSvjZj0QtRitTFmW5oRUt2ec/PMidvfmYmvbXig6sPecDeWTvPiwGM5LwWXzTGZQOOb0XyuiuUfWRJbDSnU2qbz1pBFBzMlF5cpmVGlJKZQSd+bSobfVfLXEyUNp+tY5LsC/w8arg3WINleINhYTc3APD4dVzJ+wnzqXUuiQhpL2oRpHLsdTpOCEManyRkstM2viweNnNyI2edA1jBbxmfYUNekB7JRPfjtL8Ertw+7XNw44OjBnQg/WknEPI2X0f+kP/LsQVTYS0mbNYBbKlu8hJcvftyTxu6d8P1kztRjZpQPMOPO+4443W3D8LHNcYhozoxLbXmSb8aktpbId3anneinbyf78EbMyuusQRju+9N5XyCDnMOZcWAKjRqJPBqtwKFPPPYrk7ixMoVUWRrr16Tj4rOAf0syaZqdhWtNNgN+ZzPwTTbJO3TYpJUyrY3IuRM0zNcWCi9Qc/JdPmlTc5jcOYtxF1LoOjIey4YxGP8cT0afMGz3jOLKMn9uWHixdbaU6AvOqI/ZsaufLeHnbDhQLvrC05arSgdOhQh9yhjE6O7+rK4j49lpf3Ys9sMq2oNeDq50sbTH9baEE7esiXjZnYmeVgT7WfB+tDnG/5hxP9GM0almnO1gztaz5lzqaUlaYFdybGyQHbXlknV/Kh66UtMbJnb0Z5FyJO9dQpm+LpwNG6ZgPi2amQtiWLNAQds3sdw4FM8rwWoPqlNYtSiV8S9Ted4+je290tk8cz72L9PZUKWj7adS2q3T4qHW8LiRhpk3l2F6SUW44IBznkqSWqczeWAS/5rEoomaxvUT4fy7KZjGzeWMfe0rWNkD/UA3fDQDWC+yac1CWxxm2KKoZ0fM6oHsFQw25YcnD8v9yJf686uO0JCzPpxY6Y7pBlcm2/ShX7BgA0cJM/TWVMX2ItqlO47ZnfnsYoVmviUDgy3JP2RJc99uXHWzwWmnLQXX7Zlf6cTcbW4Ybg8iv5s/J1cM58y4EFQ2YWR6hBM4MZJjQVFUP5rC4OHTcZHGkO2h4GRGLH5r48i3n0OqZRJvtiSTUJNCcf9UXjmkUjNSx/2QFXwW7LRlkobt7wr4JrJQeJzwB7ccmpln0btuKrkPZrNdfGbI0Qm8ax3G99+jMN/iTxMrb8atk7LFyZWso/1pUWTHssF2PH9px5dzzpxeL2XMbEjI96NFe3+k7/045+tLF1HLL+vc+DrKCU1de/odtmVOF1t+GCScGiXBcYiEFPFaOlvC6W8S3n2wZfJNO0wH9CPriPjcx25sGu1BbrI3z977k9JzBA0fBdNJHcoa4zDS48NoYBbO+EPhnHeIoOP6CPKkkXydMJ7KC9N4NDOGNtsE45fE0jMljuu95hHtl8y/+mQ2ndXRU2TtaqGxW+5reCl6RcYyRhxRYRWXy70EJWq/+aydlEz0mli2/ZiGa48IMrUhRB6Ss1Rw9/z4Qfw9UEorpSvfopwomjAApw5OdM51o6COO9/3D0J3z4+cSf6UD/HHptZPZEMvGn2WCoZ2Y8YdFyZ0ceLl2AGEbOxPY4f+MNKBbnUH0iDGkSYhzoTXc8U8wI1T5u7cvezBz2fehKf7M/a0nNz3o/n6PZiHb0J4uz6EkAPBbHgXhO2tQBJig5hRJ5g7xSHc/hnKzmfiPMX6H0yJFFliCgZJDBXdFZSLfHLbejb9suZyXWSCpUtFJtCUonsqGHSlhnjnQuosV+NzLJ/T8TlEN8gm5WQqxivmMGJTDLvaRfFyUxjj9wayNVOG1W1f2tVA+w9SHMKlFFtKKfeT0umelO8PBD8tGcbfaf7Uv+7Pn6f+RAg9Cpolcug+LzwjPAju645TiZSJE4U+TZbipZSSe1nKaEt3rsxyp9UHd8x+eLDwb5GhJvixco+MoYsCuLhtNDqRx+ecCuHXzBCe9hrLQ4cRcFdOfC85ja/I6PdCxhM/OVmL5Jz+LOfS6FGc2x1Cu+IwZgjvOLNuHPf+ihZsEoPDMwWD1bGcrqdni0bH+valNJ2pxTRFw6jq5Zx/rqLlxcX8t1RJk5sZmPxIZtmhOHwiorlSFYnV7lCmBozmR5GM65/9SMrxZtgBT76O9aCxlwfzkzyF5g5jj9j/4mwZDSPEuioCOHFPzttaGbY7/Lm014/bw33F2odhGTuM+6Y+WDz0QX/dl6E5fkz28aeBYKbWyXKSIwOYd28k+Q2C+Sc4lN8VobzID8VqTggDmoxh+3A54b7+HHvsQ9PrQ/kcM5h9gUPoJ/Eh6pAf2RP9aRkiI3S9nOzqUbSYH0q90nBOtJzAQ5GbmqyKYduBGOah5+F3HdOSdBy2XoFmmJbbgu2+nBHcL1fh8CqHeauzidmQxoPGSWzvGcvMS9OIMUTgfTCUNsvHEDdVzg5vGQkL/Wm2X2jFAT/+WeRPoyAZ63rKabYmgKqnQXTyCeHrQHE+08ei6DgaiwUB1F4WdSqRM0FcaXvlZDQIYGlRAP2qR3J9VyAWt4LpYwhlrjIM48dhnLgfRidtGB4twgg+EEK35aNZGi7jnlzUYbMHFePd+VHlxheRWZL7S9GGuzPS14PKlx60Ch5GgJ0/65JlSPYEkCQXuvMhnK8lU9hhEk1NWAw3Ruk5KHg97r2OwhgdZ8tLOGShZc6sQuZFCm77Ixj9pxL3V5nY+6bS4K9E4gMVlEVPo2WSYGvjcN6lh/A6bzRT5wXg3ToAnVEA72UBbL4+nEc3xRyPC0U+KoxxgiE+Xgxj5rEwmqnDcPQNw9s0jJIGYdh1DKPCL4xuS8K4XzccZU04s9MiaNk9ko7xkQyLi2SFTsx/UjiJCWHs/xnCoQ2j+befDK90b3o+klLd3AV51378SrRnXbA9K6b0x/e+K9ccpFBPyqRO7sjueTLokS+1UTK+eY+i/9wwtAMi6PE8krBfeoJj9Hh00iNT6jjmUMIywaPBrQpovU3FqX9zOeujJPJMBomxKVzpPYenf8Vy83k035Om0K5a1CM+glWqcJY0Daen0KxS8eoyPZy1f8R8lkeImYrkvWDBFosn8cUqisa9JpE8ewIm18fR52ckv+6NwzpuAinDJpEnn4zTkalsPDUd5cpo5uZG8ztgOv8qJ7K6XziP3UPpdGfU/z3DWJPlhVZkHr9TA5nZ0o7USgn1/rHmVbY1vU9IWJJgR4fRA2jznwMmK12JXyDlXo4H2+v44XBDzuEOIcRNDKPr/56ZOLuKggEr+fpaz39xepTrdDy3KOb0HA22G5bSyELFlIc5bLuSzbEG82k9I4X5NvN42nYmJvGx2IxU0OdxNB8jp/Fz32SsNkfRx28y9n2n0sJjOoULo/nTM4ZCdQzbr8XQvr6CN40VfPoYg//1GJIuxmDxIAbDfzGk11Uwp7WCm64KjEIUmEgUhBXH8OzndCoPR5LaVvSVcjQVUaLPowYzqMiNd/cG8ANbXP+y5u7czrhstaRJsSVvY6w41cJO6Lut0Ex7Mhe40GK30Pj7gyi8I6Om3RgqUgWjDwqjcZqBmCeV3JGtQlpahm+tnmkJOu7t1BLyQrBmjhr15HxOhOewYGs2Np0zWNkkjb9eplBlm0ygeyJbvGdw7mcsi9NiGaWMpcv1WA50i0ORGcc/2TNofCuep38SaNk5kaz2iSToE3joHc/8bjOYtz2OiKI4vi6O46Eqjn26ODpdisPDKo5fpQqKRsYQ32IaT6rD8Y0dS2Ss0FzBLCc+ujE4ZwDjN0sYltqTfBdLvk4xp565Gd/CzTDdasbz1M5kJVuTPMCWG3vsOW/nxsl4D/Y1kfHPsOE0bxzK3ruhFG4xkFBk4Ng0Aw3TK0n6WEZcsZ77G0s5J9Vy/nABO7+qyDudx6vhOTyYpeSHNBtMFwiWSGdXZhprqlPZeSqFpo1TMLqcTFzPFLzSUrh2JoVdbVLZ5ZfKysRUVOmpzAhO5Xz7VG7uS+HhyBRufk3m9s5k3s5LZoJjMnsfi/zcMYlLDxLYXqZgb1Q0CZvG0XpNKH/3DCB5sS+uEndmVzpzapUtlVN70LWnBTMMpvQ41AGftPY0PmTG2PfmjHtpSd7Z3oT1t+NpmhMFczzorfQnYX8AX5eHcKswFC4ZaH7WQIjWwNSESjakl3FqtJ7mI1dw8oiGkFXLsL6oIkSTz7R+izg0PYfxdXO4ni74Lyab3bmZHPo4nwfr0+mZJ3L+8nT27U9nUq/5qLplUH9WBs29MtjUZj7h39Lo5ZzGqX2pdAxPpbpbKqt+pDB4ZwpqRQr1Gqaw/W0SqT0SRHaKQWs6jdOpQiPHBeIveO/v455Yv3OlNM6ezmetGdjSkoIQU5zqtGVQs+Y83t+BivumDBxiQV2rTrQ9YEtHwQMjV3lwfqw/Rg/kuH0dS66x8N53Br4+MSAR+4+cYWBAbQV2H/WkPNDR/KSW+q01WEcv5bJUzc4VKuL65tPn7SJ+7c5hoWcOYx4quV+q5M40Je+mKpHOEEw8QUmtl5LmXZTsf5bNrvJsGphkMyEwk/9upxM6J41hW1JZEJHKHkkqXmKO9qSnYHwzmX4f5xH3LBajvGiW/Y7kePswtnQIwG2WL0VvpUS9H8AJU1tsJ3XBycwcv7y2tFxkwo+RJmgbN+NfbStW9TZn5UIr2v6xpekLJ+qO9GTcYz+kIrukrx1FsXsIXcW+Bz40kHbNwOy1Bs4HVNJKUYZ8up5ln0uYtk/D7E2FtNy9lM1z1HQxVvMkVsXRwHwczuYy6XsOL4/n4Faeg3tqDrK+OfT7V0mNXomFqMElDyVxP7NxH5/NrauZFCvm8+ZgGg3Pp5I8OJWFlqmcE3PhbZPC+v+SCLKag9PvGB7lTydxYAS354Ziki0nsb0X4+640SrInp+frVn1x4IH3qY0TWtJ3h9jrqYb03evMTXVxkiXN8NUYs69F1YUXrHjZR83XP0H0S/dj/eCjT7vk+F+3YD6ooHk0waKKwy801ay9rLYd6WeSyNLyRF54FaJhu5fC6l5WcDt82oS96nwy1dxsKuK+Kx8dr3L45BXHs6Bi/l0fiH/2efwfYuSntFKJF2VJC/LpnBoluDc+Rxdn0bGtVSuu6SSti0F37XinPumMLRjMk5d59JnruCd9jHsvSy8TxHOtjnBhOyUcWaHJ0ovVyaa2dEjujtHjpiTuLwj0qfNqT3dlDotjJix2IhrVcbkvWxGp0xzLPp2RRJqz4n/PeNaBi6NRO784sf9aH84buCFzkCTdAMKJwO36lVS+7aMttf0jLPR8T5Ly8gTGv5O16Cdr0G6uhCv12pW/FYxvFrF8lX5ZETk8+VJHm6XFvO07iKc3XMYWqXkfH8lM+Ky6d0gE9XIdCzrpvHoQQoJV5LZ1iGZgZeSGFsvmW7WSbxOTKRpYRwvTRQoNkazRXjl3Fdh1PcOQtFOxnPBC3WbO3N1li1+pzuxo6c5JltN2Tu3CVEljThj05h+nZvivseYAWNbMPiRqEtpDwb52Av+c6P3Gw9OzfWla6kfu538efV7Fe4/VtF88yp2NqsQ7FNG7Tc9/b+J+V5WwqpBWuS7NVQs06CfpqH/tUKeLF3C+Nkq0u7kMGpBDp+2KnnZS8kp0ct9ny/AY3saXoFifvNTiPNNQv58DslPZ9EhPJ6aOgkkbZjJ9dPCu57G0ut2DF8XRRMfMwm7PWEo48ZwrcSf84c8GPfvAD6LWX7wswmah/U5Ouy3Z7/ZdWm/rQmLZpug2tieyosWtBpkLXjZHuk3V+psdCfeyQe/Bn7cm6Tn3ic95fvKyNWU0X5qGce/63k+WY/0Rym7RpZQnaTl7EkN9z9ouBii5d+xGt6vy+bKzGy+rctEdz6NOD+hu0fncUKfyLEts1mxK46EkFiyLWMJvBqHuyKWBnejeWdkxNs9jci+9Mcz1OO75w7XOjyxNuJ6aHMUK834sceKxVoJhR37U1LpyvseUqpMB5PdyJf3bfT4+urJ2KVn53s9S7/oyT8k1qnRM3GtDu3UUsauKebLOC2zP2j5MlTHkDuzyO2VwPHyGTTRi3Ucj2PMu1j+2qBg5OcYIo4b0eJ9ExqW1WfN5V+epe3+eE4d3QRZuAnRb9tzdqEFNdt60eGULYeGODI015Vzo9xI3C4lzEhPVVs9VhZ6fot6HUzT03ianpAiPaH7dTSpLcWyZwmGx1rWN9LxoXUZxvnGuC40IvFVUxY8bMyCQfV4Oac+bg5NcDhjjOON1tSbaU73+52p20JC+Gc7GqY6c3mqK7dvuzLBX0cHdx05WTp8z+kwFllTf0lH8e9SFM1WsHVKEVfrF4vcqeN1e3GmRcbU3WnEmGVGTB5nRNeapih7NOF0rZiBpU35Lf7uHt2KD3fMqPfBko2PRQZcYEtcWl9a+zhz45kLYzJd2dFCy+YCLQ/+K2a31wqCGq/gT24Jdj+LyRhXxNCzWnSXigkW9/16tgwTqohaaYztfiOGi/s+G2jEhDpGFP7blIYSI6xaGzMy3UR4WWs6RJtRNNqS3BO9+PuaBCeDLc/EvjVBAzjyyJmAWRrqFmvwOiz6T65lw1EtRRu0fD+k5cc5LW+2apl7VZz730KDmlbwoV0Vm4JMaVXSjBulxrQPNGLwjqZsOtGU67lGLE4y5sARE7a9ao5HdXtiXphRWGHJZHUvOo6XUDrelhkfJCj+lZB2xpYWwsPmvCrkkJ+YgTIx5y80jOog5sBLS9x8LX4pxRid1nFh7krcHavoUXc9/ffUUuC5EdfR27h+fhtfa7ex+d1WMtwt8V9hxqNrzUidYkzsBKG/g43I+mNE/Y4mhA1sTrOx7fm23ox9iRZsu9oF92PWuA+UMPYfCRtltmR5SHA1khB/sgDZHeEvdoUimxTS2E1DhNCgNw81LAnXskNdxK8ROh70LaN8soGjymp2+tXi9r2WTf5bqZe/jU6R22DFJo4l19J12zo8T1ehq1nJo9E6ktoUUXNS5P7VEqoPWzKtizmPW7dh3mQTdu835l4zEzpnNGPv09ZYOwt93WHOrXeWeKt7shVRO5GpIzIkfE+UYGyQsMhYwrHVKrS/1WS3L2B5VCH2Zhq812tYLc4146KW/WGlXNHryY1aRbek1Vy0rSHBrZb8/E00Sd1KYs4W9r6rpfnMGqhYTdUKA4VNy1jbeQWZokeqb6uRNc7j9X8iT22eT7tTCUyJDyezLJS6P2Use+/Ok6cDmH9BwttfVlQdMqejuyndAttSa9qK8WPbsv+/jtSam9PjgwXv3LqR2sqGtLq2tFHZ4n9TQlOZ2IuZhIdtJUSNUPHiiIpzH9SY9ijg9fJCDozR8KSjllHlWhwvlXBgqJ6AeuV0mVhF4tK1LO1XQ8aLWiZWbuBAuw1cb1uL9ZFqyjKraGWxCmdPveARLVPWFfJGrsYxaBFLhXf8/i+NIXvieHc8go1bgpmYI2OuiQfrk50Ii7clam0PJq8XelVszou25qRYmxP6xJwWtpYcXteFSuEBUdclzH1ii1mWHYl5djzvaEuPXTY0cFRhvF+FVcelTNpZQO6bQpaIzO5dpmX1k2L27NbxZlgZ71dVUnGqClnTas59rSE1pRZNWK3IXDWUqlcz5o2BDbVl5BwR7Oek5VXDAqJE5t27NEdwYCatjVN5djMWs9RI+tYNpuFMGY82eXDgggtFy+14uN9GcER3Pva1wvuPJVbzrdjZuBt77vbmyyMJRnI7tqfYc2Zif4Z/dGBRYR9cSyT8aaHC8poKea/lTM0qxHWyho+ztSypX8KHiTqCNumpblDOpEcGmg5djc+I9ew6VMOKnTUcD16P5YcqJHkGasUe//wsZcEbDU4eS0l0UdGoKIedwzIIrE7Cp18sTZZGsqdjCHss5Zj1GErfY26kuA7g2wtbruyS4NBIgv9rG5KHSAj7IWFAFzsql9vj/2oA51Y7ifU6s6rMiY2OA/jdU0W6rwrnJ2quSAtFb2jYMViLpaGYdE8dw3P0/JUj9PTAKq72qcLXfTUn8qp547iO23NW4yuvYk/sKupViOy5tpgBovf6HFHzfXM+65fl8LxPBjX7khndIJbZ2yL5eTOUWSEBnO7lxwQxC3Ny3dh51omPmr6ciBJ19bNn/DZ7Qgr6U+jvRKbBhdaTXPnazpVt21yY/9AZxVQVJ+PUHL1cwLa2Gs7UEdo/pZjSgTqclaLOmWUEqCp4XmJgVbcqKiZVcU1ZxfDIKvwOGLj4vgwndz2bf2lp1VTDgWNqUmPyMPXLoUPzTOaeTeXxqViGzR7HIXUYPT8F4HXfH62nN2Oz3LmbKOX1fTdkOje27Hbjmp3ICH2lpB53wyTIjQgjNwrTXbFr48pboTVvdQVMflRI1SkN04OKkQ3T4T1fT+s8sc6wCroOM2D+0kCPZlV8Ma4i5q6B75dWccyzjGdXSnkifC83tYA2KWqG3llMITncDcvmrmCRiJw4psqmcDgmnGPngljRVI5e4c/7lj78uj+IF9s80C/x4OtjDy6oPPhyS8qBu24sw43FZ1zpVOXKrkaFrL1eyOiFGlIUwseidLhP1LMqsQyH5Ar+YKCVYKyo3wZ+N6li3UYDRtYVpPUX/t60lIOTtdw4WsDEKjXqc/kM1QuemqPkdXY64xvMZtuvaNKnRnLDSmRk6zG82yTH87wMK4mMYJ0/Lbb5EaD2xXj5MJIXe7L2rRt/Grgxe48rF+tpuLVYg29lMcvDdIx11TPKq4yfPVbxIsmA1ycDHr2r+H/uGW8deJwkmnVY1Nv3tu0g7KZMOlQsmlsQpW1pbAUGMFCQlhiUmAFhZqgZVBjs7u6OY3d367H1GO/+/t4/Ptc1iuOevdaz1nM/wOH+9ey+oaWhSS1fpDV07KvBrU8F21VKHuuUsHqbjDL/RRzNkbJ+eCZNc5K5cScW/YqZdIqJYEZ+GGP8QvmQPoFvdwPp0CqATv/48f25L9du+DDT1hv7KldcBlZgHq3G2kxD2tAa7vnXcX27lgcG9cz0qOeASz2NbmlJ9q7lyLQaDEM0PHhaToMyJZ/jS3BdJ+PDh8Xci5SS8CqTHv1T8Xwex5ifMSy5OIMXUyLYeC+Mtb6hPLUKouB3AC4z/Nj3ypdMf19Om/nSLEtNWxMN9/fXsPZ2HZFPtIQ61JMgzr8/oB6Pp1q+96tDm1nDGV8NI6aWc2iukmGyJdiVyfg7qoAh86QU+y9klV8qix7HsThJQsr2aCobTeLH+HB8noQyLCeESXfG0UHXj5fi/KENlzGzkZZF7esZOrKe04PrudSrnoLbWvpOquOXVw3qu2qWtChn0xAlV68tYdkcGaNOFdAzUcrc5wt5vyOF85PiMJwuoTQ6hk37pnNoWgRblKF8HBOKi3MIqkH1PHSvZ0ObeuZ+0TIqU8ub+OU8mKmhZIEa+RoVBq8UnHxbQr21DLOYAs5PkdJoRyYB01LwCotDaSnh6ooYFllF8ajzDPp9UvPYX011ZxXhFQpcH8kZeb+IKcPzUadKmbW7gnkXK7m1tIrTN6qIblrNPwOreSqtpvxRNS8GqBk2Ts0oMyXvuytpYKGk/F8lc0ep8IxXsTtWRc/ZKoLzVHS+oiLXtwLLn5XEG1cxy6OKzJPV3E1SM/i1mpcGGhz/15dEDb7tlFjoKOnzQYFlCyVtOyhZb6Wk10QlerPEGVOV/B6rZGiAkgP+Sk4EK/FMUrJimZIFp5Q8+aQkJURF69cVfFpczZFANT2vqnmtr8HYVINOnYbum2oY8EkBvxXcaqBEX5z1708FR8SfPzRWsuW7gv/uKpi3S0HPMgV9EhV4zFCQFKsgLVeBRK2geqOCGacUzBbv8xOfLUtXxeV95RQ0qMZhmJqQy2pa99Yw76aGZjrL+TStjjEfFQx+qSBSvGfpZwU24nXZLQWP9yq4VqjgpoOCoKFlrL2xhH5jSyjQLeb6NTmGu+QkrZSTvlnOtOty7OcX89Z6CV3blyGZrqD/DwWtopRUDlbhHlaJrIGah3Vq/thqeHNPQ8aFGvSCluPyVEFnoZMp4tx+rxU0v61g5XIFZz0VnJ5cRkX4Eor+kaPTT86dwzI0s2SM1ZWhP72I3SsLOTygkGWTC+n3pZB2h4uwnybD6pmMq7Fy8Xdy8uNL2aBV8GShklPTVZx7X8mzMDU2zTTsTtJQ0LcGc/taNrhr+XtJge59BVrxZF5UYLJTgcxf1PxVKW/1S5gaIoedMpbpy9iZWMj7tMVkbc5jfGgemY3z2Lhbyji1lJE1UlockIr653EqJo/7l/LocT+fgsgiWiyU0SxBjqpHKfkXFGgOKhliUcFGRzXF7YTmVmloGbSMBhfqSFJoWf1NQZ7ou/9RBY/OK9h/TMGrFAUXDpRR6L2EcSPkJJTKeLatiOYUMFeVh+d+KYP+yyU/JoegPlk0vJ3B8YEZ6H5IZ92LdKKMM7i4M4M6xyzq1uXgPESKT9s8PpgsYs7DQhaVyOi1Xs616DLapii58Z+K1R3UmA7XEDmphrwHtSwcraVDrZbd/2iJb65kmdDrgX8UfDqgYNMWBeHjFXx+X8q+NsXov5QR97eIgXkFbJqbx/BiKaaJuVzumcWig+mY9Emj3dwUXN2TuKw7jxPD5jKhzVyuFSRgsD+RrJEp5DumsfBvOn9fZvHnbi7bG+SRXLEY7Y4iFr2RcXDMEqb1VNJ5noqUedXsn6ah8Y8aSjVC44la2uzS0kJ4T53YDXpC52+uC30eVBBVq2CJ0Hir5aU8WC5nfpWMBNci/rVfxMY9Uor25tJzYxZTo9PZFJbKizZJTDwYz+TBcRy+LuHEshiCCqMx1o/Gtl0MyjkSks/HYt4vniWS+ei6phL/MZ1/32QTPUNKSkkejXYWYl8t44XwvC7PFLjbqmg+pproGg3D5y4j/kcdVlVazl3S0qVhPZ8zVNwdraTJcwWqcwpqhC4XouCotJQ+GjkdhKZcDQvZEJTHNlsp9Y1zsPyRTv+zqZx4v4DEZ/G0S4zlZ1AMfxZNJyg7EvO8CGbfD2dyVTgTXoSTXx7BsxWRTF06AwtXCVMWxZHonUjg71TMzRey6EIuvS3z6GZeyLD5MqauLubmHQVf+6nYu6YaI70aBurWogzTcueYFhfhd7ub1iPTUeOyu5KzOUpKf4nd9UDB9cUKjjcoY6XYHzlFMi5sKsC4SR7fxRnbNi2kMD2N+u4p5N2fy3WLOPIlEiIXzcQlIhJH/QisHoRRcTyEQMMJPF4xlpjl47jRIJjiN6G8CgpnbGIk68dHkd4qlm3zE3gzKJXx+zJYrsxlv9D5juaFTEiQEd28hIq3Co5NFZ4wRM3lzxq8LWv5d4qWsuNaEu9ruSEePXs1DnlVlJ1X8nOwkv2PFZgZKghuVMK+ehkvnxcw67uU0XNFjc5nYHkplQ2XkvjULR7P3rH0nhjDWv2pvBgUwXnTcLb3DOX1uDFUnAkgc2gANf/4c2S5P51aBGBOIH0fjWfgx1B0+kdw/dQM6i9K6Cdqcf9DCo23ZVC5IpcrXfNYFVbIY1E/55clOLVW4rBTheEiNW9FLy5W19IjXovHPi0rhI72n9Nic1KNzzQ1h+ZX8SpARb8gJUXHxf7PKmVLFzkvNhWi7pOHhTyXhbkZeOxMJds8iSVCC5E3JKyZGcU80QO75HA2tAvDscN4zqwJYG+5P/kZfszR8eFnnRftR3mx0MebhEZ+BE3wZ9C3QNYuD2HqlXActs/g61MJRz8lcLZPKtPCMxl6KJedQruhHwux2CKj/dsl/Bqu5N6zcoKfqZk9tgadb7VkLtCyeY/ozVHxnFVjoFJTGVPNqCoVZ6cpMfURe+e3nBjBG40e5OGoJ6X1uUy83qcyYm4Sw8U9zh2XYNxjJtu3RXDPOZzwlSF8XhrIziR/nB/70rjRCHqYDuW2rhuxM1x5ZuQq/NqVXZluhM8ZzlELP7ZYBJLkF4Lv83BaRs+kfGQsOs0S6Srm7aFVFrP/zcV4UR4v7YqwfiAj/XspL7KUTDSupKythtNLazgZVsffdC3e6wSXVmo5MkBD1lc1q7WCXz5Xs+HM/+/P3IultGsuZ1TXQjyXSzEans2bwjSi+iYz93Ic41rG8mnuTPYvEdpqF067sSEsVgcyYr8/aZ988dk4lNeDXZG8c6FS48KFXi60q3Pm4hZnfDq58PGVCyP8PPG87UuAPJBsQ6G74gimW0QztUMcx6YvQB2axijLbBYaSHmuu4gvNUXIAuRMeFXGl1oldQWVFPTQ4HG3Bq/MOprFaplcIjSXoaVCeMbfjhraXVGzvYualU9V1A0SuostIWWCjPWv8pBX52J7SHjT+xRe283CKD2W98ujWfQ7guX64Th+DWJFh0D6HfQn3diPz6c8WNbGlalmLrxJcWaGoRMxqUM49XggX7wGcyzEkb5bnXnc1pV1lV5I1vvRe98YFGKmjAMnop4Uw7828TisTebbvTRaD8nBPklKr4B8Bv0uovCYnNUWYr+uVuK/qpIW5hp+WC0lIqiOy4ITLkzUsrifFt3dGjqJ+w1upKH/QDV2D1WECJ6xKpdj8quQkmfCP1yyuWyRRszmRMKM4tDtLKGLeiIJdeF0/CeYqisBfE32x2idL90mewjecuXCL2fSjzrS9PYglkzsz4sDdgQF2+Gz2Y5Txva4RzuypJsLpuZuzPP24UydP6MeT+BDs3D+LZxG63ES/PbP4X1eCpv6ZbA7Ipe9T6S82FhARA8ZbR//j6cUKJcrMZpWybuuGmye1XBCp47hr+pwuV/Hvjl1lHXXYjJsOS8EL55x0XDAV83BCyqGd1FQ/07GsbR8bg6Wcmx5BtX3U+iiiqfWKhZd9xmMDY1g6NQwrPcFMk7uTx8/X7wV7tQ2c6XtNWeOrxhC+iM7dn61pWKXLYOu2NJmqS0PXtuKrGdH108DKdNzZslZF1a388Tkmi+XfQMp7xSKvWcEu/dHsT0hlsTsRFGXVGz2LKT8Ui67R+bhFVHIbwsZuy7J2dxAgXOCkqaqCm6eUbNV8IvZsuW0mVFLn+7LKZy3lNflWs6uqWOg6LHzfMH7Ykd+26Ki+nApGyeJfXQxj2VTc5lils6IjQtQjBR9/BSD9ZZI/gr/9Ng3gX0DAjj0whe7ce6c1XMlZKYzW1sMpkNfO+5LbZHb2lKsZ4tHM1vKrW3ZUGRL10e2vDzbl7TtDhxq4YL5BVeS3o3grpM/80+N45EqjD+NpqB8GsOhyfGovyfTaX8auduzad9dSsOFebRKLqSsq2DKSDmSdmWcdFLiJSvn9RI1ntsFAwXVsGRgDQ3+augnWLf1RS3zfLVkvliO+04NPiKnNi5S0TZ7CTHvinBwzRP8n415jzRaps2jgzSWhJMzuZMTgfOCMF6WBnLKwx9ZDy+2D3IVTC7m7+ZA0g7aQldb1syywfW3NS/72jCkyIZKF1t2nbBF9tsW7ww7YpYMYoDSmedfXTjYzgMvkVsPbQjAUhtCavMIvN2icO4XS7PH82gyOJV18RlMGJxL1Egpt0LyeHeigNoDRejdkFF8ZAl6Ihf1PK1ikq2aGrFDLWdpuCvVYFSmITikHh3BT7tEfyd61bGzUw1/C9QECL8foiphRmIRnnel7NDJ4oQ0lQ4P4ln/S8KyxlNpcSKcRlXBGGYFoHzty18fNxImuOAxegjJF23J2GXDsLnW6H2woPNwc0zdLPkk7vw625asa7Yiu9riLLdjy/sBzGriTMBSFwz13SiJ8mHcTH9s08ZhsTGM8viJTNsSw9aSOFIcksmflEbGsiwaiJ24YoIU2VMppC8i/nkhSokMl63FDFirIFqmIq1e+MQbNbF9NYzur+HxFzVN19Zz20fk/Rda7rXVYl1cQ5t6kYt9VPRuV8KyH4V4i4wyLi2T921S0XSKZ2mOhOt7IvllH4799bE8v+PPACtv9uS64mbozD6tnfAZWx7Os6bbezOKt/UirqQn2hIz7lVZ86STLT1b2lEs+txtlR09Lwxgk5cTzhIX0vu5cnKcF7vX+aFvH8g+eSjXBMNNHRqFm+izZ7t5WFqksndZuuDnHCprchnVTsrPGCmFpqLfG/Op+SB4fJ2cc5YKHMepBKNV83uNmh8v1Kx5oKbouZoxf+oZn1zPrE71HBH85varhjuCEZ45qnh6upi87YVUZEu5cyCDT7tTSDoRRzsnCWcnRzLsahg5riOZleCP0+thYne44u7iyCOxiyxybLgdb8kPt55cPWhC8UoTGk005VOQNZLBtmw17suvmXZMumGHzvOBZHd04vU3Z47tc6HlLXemNPWjtFcAa2qD+GwdzvlNU3ieLGF2UTzNB6Swr0sakREZzO6fzXDbHOZuzKGBJhdlupSdL/MYEVzEe085moVlNDIWfOdWRcNQkeV3qKnbpxb5cQVb19Sz3OR/OUHkmz9LiRc66Cf+7ckl4t6rCqnNEBrPzMCrKoX403GMcJBgFBqJzqYwbG4EcmSsP72KPCnu5optugPPhH43TrbBq9yCbU9NqNE1weizMQn9+3DM1hqvEFsW5/RliFs/kocP4OKfwRzp68TZZc6EhblQ28aN5it8iNrkz4GAsUirwqgfH4n6egwzy+NocmEB/UJSOeqRxm+ddC4EpbNnRTrlIqMqPLIYdD6XtxF5HI8vpPFbGdMGlhFzU8n1yErGN1dzUaJmxSbR26x1VJusZd/tetIsRNaQagkyW8YZG8FYXVQ0Uxfz/HQhzvnCh6dlYCbuf+ZSHPGDJSwJimR5cRjyE4HMd/Qn2tmDV41cydrowPj3tnycb0PqSwvmje3O6JfGdL1uzAvDPvywtCZZ7PHRmWJvWwxho6sTHnucyMtx4kk/Z+4Mc2HQflfOWHszZZY/3vmjODIxjJ+3IujdLQaDn7HU5CXR72sK1IlsJZixcGMqXaen8sY9lT3d0kj2y0A/MYf7L6T8CS2gXOTnjIAyUk8qGeBZwcb8ak4lq3E7qoa0dRyJWssk0xWYDK+n42KRV5Yv5aiRhrO9VPy6WMy7tkWk10qRzM1g2YEUVj6LAxcJZSGR/CkJ499/Ahnt7c8XN09WmrjyYJojO3rYcVNrQ8kPSyw79WKLlQnfTEyY08KUiwbWbOlryzazwRxwdGLuYhcm2Ltw8T8nHkU5s/auC47Rbvy46c2kKn9u1I2hfG8YhTmRaJfG0O9xLK3vJTJH9CPFOJU7l1Io2ZxMaO08iqriGeQzh5EFyez6J42QIdm0U0oFkxdwbICcJt/LmHhYybPICjweVvN2odBB7Dr26K9leswKeobXE7FIi7Pw8ieCp5v2VGH1tZiJTkUM3Cvm4FAGqe1S+dQyHt3hEhqIOShbGcaJd4FsSfRn29thDHJ3pbzKieJFdtzbb8P5Y1ZULOjD+nITxj0R87/BnNz51vzIsaNBqTNJHm6oXMBoqivnlS7EHHShJsKV5Y1h535fxrQNwCF6PMtswrmVOok/vSQ0ehPL8er5HK9Iprw+mb1Nk5hdG8/KhnH800P4n2UswTlxbD01jwHfUgmPysJf1CE9r4DknXJOlyjIOKLEOaCS5EPVDE5SM73lOhqtX83Mn/XsGVPPGsHhV++L/b9H1EhfRatXxUwZX0TxVSkL72ayKyqVHLt48iZIRB6NJHxPGI8UozBd5k+J9QjiU1xxGePMi/d9sX1sg9TbWniQGWlV3alv2YfMY5bY2tsw/+MAmhe4YdvQlz1OfnTq6Y2mswc73d24ftgNl+AR7H/uh090AJ5fgmiQGc6eA5N5Zy5BlhlLcsAsUifPY8KN2fz2iuNuc6GPnTHEjZ+Oza0pvBsbjea32Fln5uBekcrsFVkEnpByfW4hLcOL2bBNQYjYD23/VNDpcTVZGjV6DdaKuVqBaUk9Ny3r6XezjpMlNfhaiq89VnKpsBjdHFGL+1JM7iwU+ziVFl7xNJssISlMzMW2ML5vGY3zan9+XR5BUoIrPzyc6TuuL2vEXAxsZs20GlMu53bnZ60ZY29akSy47oZPAGvFXT+K/Xc60Qc94XuOF/y5vyeQpwdD+dw2gvpb03Gxl/D5pYQJUbG8DYtlX3/Bzd0krJ8/A6vgSA7+DafByXBqFBEsWz4VU2cJqsA5pH1Nxbkqm8kBeYw+WETXzyW4NVJytrOK26eqUAkdfHu6giEb6nlHPR2eaXkuqeXk4Bp+D6rm+lal4FQ5M2qLGPRSys3MLEzTU7EYFs9Adwnm4uy9mjD6tRzD6sX+3KoaQfpYsc8uO/Futh1xPWzodtiCRloTPvkb87GlKfb3rOjXPJA1z/1R3RdZpiQAr6mBeFoFizwZjm1iJCuHRNPbQsKVeAlDx0qY+yGGxC3RFPw7ibSP4Qw4F8bNxFBikkJofSqUvV3C+fBhEmUDJNQoE3D8k4arRS73Jy1Ce1BG/YwyOs9Tkm9RzsaOalL+qjGbVs/L//X6r5bxC7Tctl9G9RMN1qmVzEhTYiYYYkZRERPfSEmuymL9qFRudInH7mUMOjaRNPIMo0OPkcQ39OfNUC9GnXJh/Q8HKhbZ8lRphbJjd1YtNqK3uRGlr4wFl1rToTIQ071jaXs9hFfeYVxbEk5LwcpjlDOY9i6GRRMltBV9fRUXQ/CUmXyfE8mKEeH4jQrlyd2x6A8KxOBaABNEvc6YTGBAbhgFLadQ1yGW6udJTHqcwYcoKRVbCvhyW07NWQVv3VUse1FN1Ds1A5rWo/iiZft+wXt1daw6UINJhYbiHyp6GippNF2O9kshuWL3NdEuJOFJCqrtcVQMimHD9giOx4by9mcAuzv68eKSGxdPOBPuM4DVbjb0+tqHf0qMkH8w4LKfIRH2RlxfGcE/zpFsz5rIscnR3KqQMHK7hJIkCSvux7CuURTPLcTXO4Qz1zOYE4GB7FL6E7LKjyG+fuhW+WEscvzU7uOYdjOMqhEzWO0cj3x9Ki5Hs5GW5KH1ljEnqJSe95W4b6ii2Xo1R5M0/PtWy16RX0bN0RLbqBbX0TWCCTW8LlMxo4+C3b9k3JAVoJ0pJftFBp1eJjNU7NNnqVFkXwwn43sQZeLs1Qe8KTVyZfFOR/zm23KkhRW1x4wZfcqA4n4dWajXmdpSI67uieWfiFiSOsfSap+EQXNi2H1ZzKboX/NpQRzZG8DJHv50KfBBmzGUjWVu3JzpwZo3PrTI8SfzwgQSjkRg31YivCARh6kZDBFM/2ZqAeefyXk+SckKVTmLpWokIncePFVD72talq/UEtVAy33FUh7+1NBxmJouLirulJTSUSvjRMRiOraS0vJ+OiU7kxj1R8L9TtMYqg6ja7PR+IzzI3WNO70mOlM71p4Rn6xZesyUgQZGzJ7WkVMZ+hw9oM+oiKl4h0SwSk/MqFcgzst9eTrNg5lRrvTo5kK3X848i3PhVqQbx6Q+mNwM4My1UGZlTON7WDy3BbvufZtN3e089n2W8fZdGdZPVLTIUNNmlIbtTWoYtl3LoEgt597Xkjq3hndrNMx8XMXiT0o+TC9h7AiRr9cLzk3K5dHbNPo3TqDJ2hjaG4k5aRmK98QAFtd48+qcCwPth7Cn1oa4hhZERBjTdnNX0tX6jJykh9RMH73nvpwR3tO1yoWjuU6s7OfAjzFD6HPHEU2FM1/3ufGlix+vQseR8ScCp2axHEpfQDv9TP7pk0doUhFf9pTQLkZFeEs1c3tp2NyxBp2iOtEnLSYf69iiWUbSVw1HgjUc+1XBrDVKbp6U47lCZNIBefh2yMHleiopHvEUT4ni1MJwDA+P58hFP5Rb3Bn4v+9phNuRpGPNEScT/pYZ8PppK3r81kVviy6zffUJP+PA9/f9GSqzJd/TFt8vtnS/Opgxn5y5+sqLUx0DOd0+nKbTozC8N5sM2wyyhkmxS83n8Tk5maVKLL5U0vK9mim9a9jds44Akflni1yk6lvHnMwauizXMFLkple/xZ5AsPVcOb+mF6LaJyXz4EL2r07hWJc4TNpNJaxxGO4TAyl+7EO+YKMBq4bwXGHD4ywzRvoYCb/sxILdelg20uWkgw5fL1mxP92aOx7WVC62ZpnWFqd/HLkV6sbiTH9OhIZwJHMyeo7xGGxJY/6bHJoJDd3xlrM9Q4HzcxXxR9RMOK7ha81yqjV1mH6o4+67ZRy/oiEgQkNMT5H5dqrokqzgam85R1fms3KSlIYZGfjaLyDrhITcZpHM1BVn/edP38XDWT/dBYvL9rz8Zk2xUy8CDxlitbQNI+z0uHxHh62rdLDzNGVifA9OfDDjz25rPmvs2fjOBTMfX5ITx7I0PpIPs+NI256CkUUWZttERlXJcBP7KjpUMJbIZsMnaXgv/NZ7ZQ0NJHVk5NVQNU/DKEMN4/pWU5Glwi6mjLuPZag3L+JuAykD1qRzz2cerfJjuPAjHO/p4/G+7YesgQfb2rgQddUO/zXWzJ/Qncp4QwovtGbrUFFzjS5thG7CagxpfMCYfj8teXbDltg8ZyrueuEaF8j+vpGsnx1L27NJXJBlUJsgstWLIjY3EAy0U4lOaDXDO2h4VKvhi/AOXTMNu6/Vsrp1DS9GaHjzRE3QwCrUE1QMml7KuJ0yau+L/2NxLne6pDO1w2xafYhiuWk4A5+P4lcPPwKL3LgrcSazqR3BNtZM2todo5OGLPNpT/5aPYLn6OFna4DRU0Ns/unNSiNb3nV3Qu+uG0HCD9veiaBTqYTfvROI+5TOxj9Sof9CzBbKqTdQ8t+WcnbXqvFx0vBAZB1ZKw1+D5Yz4KAGE3sNgUI/h8IrGemkouGrJZxYLuPjsTwev8thd3EaB2fHM047gxepYeTVB6L67kv5ODdGDBF7wtwOzQ8rJI17Y37ZiJMW3Uiobk2irBUfdHRZt601HbIM6NzJhLy9NnjcdKDpB1eG5gawb24Ey1/EEPY4nrWip80rpZy5WEC4jRzvNQpW/6skUHBap4lqIkWG8/RQk+u7nJHlGhqLunutU/M3s4I0IxVNG5ZybJmMg7vzWJGVw9lhaewyjed0u+n8dAsjS7BHpwF+6Jx044rIXaYz7Uhub83Y230Ys9gYlwIj7KcZUX2nK+uO/3J3SNah61h91o/siv06Y06ssGFltQP151zxnB7AHo8Imp+MYcHJeGyr0nEbLcXsRD7D9shEj8o4Hya00luF+pSK6+dUPKhW8fvIMnbXaPivhQZ7hRqD++VkvlNyyqGUX1tllBzIY/WkHJKt0jjmGs+PrOlIi8LYPWw0w9b4McXHE+keZxoeHkCalQ3tBpvT9LQx6vbGnDQ1wcnyl3vlyubsbqTP0Ndd8F5uzNcfNqTVO3IiVvRLsOboeREMHiNhyoC59ChPx05HyozNizFzkTHSr4Tr1QomD1XiP0fJ6NlKjN2UzPi6lKb5Gto31jBGZMhZuhUMvK7kincp2YdlfLgqPveSHPTc0pi2OZ4tR2eydkg4j1+Np+FMf5pUeXP/uwuJXo4cMrbFxdWKC/d60/+aCZWBprycaUV5/Df3129+u9dOacGpzWKvd+6G9qMxZmtsKQ93Zlp7L7Segby5G0GjwYI1/k1kWkE6U3bnMvBJHlliRhvckREwqoQWS0s5sLWUF4pS9g1cwmah93cNhdYFO6x9XEGd0FXqo1K+35SJHJRH4/a5JOamkZ40m/XXotnUIUJkwBAODwhgVagvAx67EmbpTNgHoRlXa7JPWbDstin/3TPnl4sVunE/3A9O/uUeZdKMBjt0ufWwLddrDfl2zpSvG+3IHiby0A5fOh4dx5sFkTwxjOPy8GROBafza3YuTv3ymDW0iAGBMu5vk1HzQkaD+zLSO8sZ2EpOQ2sNUj0NW9Rqlr2qJMZYRZPTZagt5bRumE+jE7mUuqSzbHsCbRpLGD5InFERyqQlgZjH+7F681DW3nTG/ftAZg20YXO6FY+fmgn/7MmTZT1ocKsBE7Y1JaFdE+xPNcfpqy45FW3o/NGAa0U90H1nLfxkMKur3dHNDBDsG8qlCdO4FhbHjd3JbD6bhm6zXHbWSTkflY/CswiftUUcKC3CdFARHQKLuJ1YxCfBOaYmGvK3q0nbU0Wch4rKOgVby+W8aFrIy9lS7MdnMCs+iSPfJXSzmUJsdhgX7cfze5w/o2tGMPqYC91HOeLmbMskB2u8kswo8jamfrcRp38ZcWuELmvydfj4rSU7PuiQXaDH30PteH3YgAfLTOgfa0XKpX58GOnCmrneDHo9Gn+LCLJ9oxlmEYfXvGTUH1PZ2zCbDV2kaJvlCY7JI3pjHlXJebQcm8d/OXnYb8jjS6GGvoKpXcV9PoRVcypKRQMbJWv/iOwUXoRB8zy+v1pIebcU3CfE0b14JhsKwombHEKyXOS+fF86d3FjRjdn3r+wY0kvG2YPtSAhypgDIUYitxjxcExPbpYYsPNEN9pv7sKvTa2ZP06PgIe6bFijh3VsK2SPO/KsrSEh20xo29cKy2A7fimd+HzXg+r/ZcyPwVwmkt5jY9hRGMue34mca5NK//7prCvJptH7XBwFD0jFDqtsKCVkiBRUUvaLp0+ChrNdNRhfVaPztZoWW1TozVeSt7OExNEy9hXnYeaZQ3p+Kl2/iF2YFkOsdyRH/wul2fvReG8X+ls4jMggF4aMGkKKvS2po4RfHDSh63IjOjYyxsLVFNlDG5ZucsSk2IWvrTwoEbmy23k/rmr96JQ+lGvbHEi7aUuT4ZaU3+3O7Q7G5Pc2Qh1hKOpgwI72Bpi26caJ9Z3449uG1U6tcfjSgSR9A9LPGVKwsgdbcq1Y4m3HxgOObDF2p7epH173xnCoYxhLp01i+dwYTnyT0P10HBdfJzJ6cCrZ+mJHSjM48zKTxn6ZTJFm4j4km2OHc5g5K4doKw37v6mxi1BTdrScW3uUPHxeSrefojbSxeg0kXIqR/DK10T8+sdy6s10HlmH86t1MPHH/XkS5sP2I67w2YkjZ+xodNeaiO3m4r0mXI8zoUeCBXH+trjdd2TDBFe+jBrBTgs/uozwI6KjD34lrnjMH4RunQ31DS1Z7N0dLz1jsgcZoV1kSLrIo47FBhR4GHCrnwGjHxnwPtgQEz8jWseYoNPYnPrD1nR6ZEdtayfOFbqhhy/KA4EYSUNoty6Mpwcj2fA1ioonMfg+kzBhQBxLjszi0sYF3CtOZWFgGnFz00hbI1hhbjpeT9KRdUwnNFQwUmsNp7PVqLtXYdNFxalaBali3u/tK+TXQynxq7IoaZ/K3UPxtB0dwyChnZ2zQpE/DETPyY/u3YfRw9mFjjsGC0+wpV+h8OyOlkwPsEBhZ41diS07vjjSx98N2WtvRl7yZVWGL4nHPVmc6ELDfwbx97gNhw2t0WaZozYX82RuQvfZxlzoYsy4v0Y0/WPECPF6ZJrwy27dyXljzvUCaz4ds2Vdz4F0OC5Y66Ebc2x9+edVAOk/gvixJZTHdWEYrQ+niWsklrJJHCifTnL/GF5YxDI6N46Z9fGUT57Drubz0RmbzCyHVKaJ7O4UkSryvoZKMVeFN9Qsel+N22EVn+Yq8XxaQuUcGVnP8sg4mMuZonSUP5Jwz4/FTDWDrd3DCSkLEkzrz2yND4cPuxJywYmg7f1xv21DV0sbxurZEFxuwwmhp1mughcEJ66+5UPdFV/aJPrywNqLCetcyNRzZOFnW84E2bAz1Zr45VbUiHz/9aQlXV9YsruPFTvnWXH1oxU3H1kzvoMto+PsKJ06CON0J1p9ETv0tYeYFV8yjgQwt3ICi1aEIB8VSp9toZgMCsNibxhH7MM5ciecc40iGfhzIsaXZ1LSW8LfUbGstI1jfJt4Xl2fh1tJMn+NU/g7VCOyn4YqpRrnj5V0aKvCupeCQ25y1MmF3Hsspasqmw67UmnxfS46giGHOExk8LlQRt8Zze2lfsxY4EWnXBcSXjlys4U9p3ba0nyqLYfuiXyVMBi7r86oc91YNV3sYAM/Dp7zxe+wN1lnXNGVObM0w4EDjewZ7W7H6Y223EywZd4iW4wf2pIwxY7Ebn0ZnDmA8SeH4NfCiY7bnClZ6sqfth5MLffBTuLP9X2BtMidgLNfMEczgkj/NhY7j1HMtB2J5NpIen0cjbomCJvfIrvfDuNJywhO9Yhk2tIp2D+IpjIyFvm3WNYbzcasfj69hWZMO2nQvBQc3F/NlxnlvC5W0rPfEpIyZIx7v4htplI6KDPYaJpCWnEckvlR6F8NJ+dkMF2DAviW60vk96HUZLiQbOLMiLUOPHAcQlQXR7otc+btFRfMPw0l5rovXcP9qLbyo0WqL3FpXtxPd6Wbv6hpqTPDhWeF3HPi1jEnrl93Ir2rM8ZKZ/oHuFBn6ErTO658GunO2h4jyDH3o8m0AJbrjySzajwR04LZqQ2i++fRtFoUgEeyP5ce+KGu9sNc7HzG+uOnF0CVaSDODUZztWMIXhKxo0vCWdonkkVzovhvhYTOi2N50SeOSQs09Boi2PSumvO+1Zyeo+LdCQUFBXI+hBTRaFAeC4ty6K9MY8P9+Vw+LSHx8VQezA/jqt14tpf7s3qVL+vVw5i+25VJr12YvNaFaeddOOLvyuL1brjb+xB91I8d+v6UmPrz7JIfJ/T9aNjDh6Xbh7E73x1PoafxSW40OuqGKC+GEZ44TB1O2RPv/9tJXa75kRkQQC9lIDbvxnLrn2Bu/wxh3uUQgoyD8Toldu4PP654+HAt0ZNvn9z4fcVN5Ds33j31YPxTb3b09mOZgz994gK4rBrJufEhnDML5/uiSAYIzUSkSnj4RcLbqhpurdbQVuQ7621qLm+rpPl/SjKHlrHr2v9+J7dA5Gwpb/WyOGSdSsTK2dzbGsM/nyLpcz+U6Bvj2GAUgHONyNXVPvz54sXwrp7UbvbktfMIzOW+aKz9KWscwOxZgfTZOoYL4WMwXhhIslMAeaKHX874sbTAj6aL/Tiy3w83UbcOV/05Iwvg++RALjQYg1P/ILpYh9LALIwr/mFUWYTRdE0opqI2mWcC8Q/w41X2MJakuJLR2IWTrxxIEXo1Fzu/MtyFQ7NcmTnJjd1fvaj/V+x9O3/eHgtgQH4w95eG0/y8mKVmMfwOknD92zK+htUQLzLYYUcNSpEpHcwr8F2iJGtHCcmOMnLaLkLnWC4HjTKIfpiMq2E87R5F0/ZqJHfELnuZEczx4FG8uhpAa8cAFggPv7rJn6UtAzhXH4D90kDsvoxn774QbitCeb4iFK+AUEaFih47BhHVejw6ruMwyh+H/Y7x+O8Nom9tCGm3Q1l7MYzF58NpHBqBwiGC6JXhtPwZhrVhGK8Hh7DjWyC3xSytj/BgxA0xu00GC5+yY/g4W1r8seHoW1tWdxtE4HsnNlc6007ot1To54mBDy8u++Eq8kCmeRg2u8UcTZuM+f0oPlbXsfTaMoZ+1dDBX0M/czVP96vo/6+C8lw5BSMEtxvk0Tsmh1YX0vh6aQFrP8TR4lEM25Om0/F7BG1ywwlNF15oE4peQTDvvgYx/nkwPYWPr54bhso4nKbHwrntFYGJIgLdFRFsyYvghF8Eg0TWqnkRzr1v4dxyjyC5LII1f0XGOy10aD2NzOczMdgYxUTFDJp9i2DftjAOi3pt/BHItmu+7L8DzyKdKVX1Z3M3G5wdrDBzNuVXeS+89SwJuWzDNcHWytx+OHZ14qeJC/9dcqXJ9hEk/vSn088JOASEkT0lHPf3k0io0aIw1AperoUxNXSfq6E2sZoedipay8tofk+GcUwBJEnp2C+bd6PSMBPevvfBbK63j6NPjYSmD6JofWgqnzcIzXSLRP4jgia9I8kui2To30mExkxHf3oUlqeiuT08BsP0GBDc/LVzDHcSovlnbxS7LkYRJY+mcY8YVq6KYZaOhDExElZlilzUQILZ6igK4iNImhTKcftRjN/l+38/k1i60AmbmX2pn2DNmc2mvN1ljF+gERcMjDBYJlgbS96721Da34b8jna0M3Gg+K8z1ye7MfeNH+XqkdxLDeXmgjCunQzn+jEtYSu1GAVpOXG4VtyhhlEzNVxwq+L1UiVBR5fQw1+G6/LFNO8v5cDxLK58FTy4J5XjU5MZlp3AbP94DOzi2Dk+lqk/JYztLfL7iliWiBzsVBZH329xmA+MR3d0PAvmxNM/Pp7WA+LFHMZhEBFHglUch7vGIW8bRztdwQtfY0l/GEvFxlhKusRy9F4MDzpMp8fBMJIajWPsLD/B4PCtrzNnN/Wl4owViUa9CB1ixN18A/Zs7UK7BZ0ZedmARXN7cG2BOWc3W9PmkS3thjvya4YrUZ19mT8zEOmLEGTtw6jeEcbJq1p8j2hxlWjxeFdL48gaHnbQoGhQgeMQJYMbFjO/lQydLYvIjZayflQuf72yqByQQWindGZ0ScPUIoXe7ZPYqDufiIr5NNEmcWtIMr/CUxitl8qqKancz0jlWHoqdn6pFJ1J4fzKZNw/JnFUnsiY4/P5b/x87jjNJ9NgPnreCYS8jGP0U4lgy2g+X43gdHAIihYBdCgYjlNTF6I+D6RumzXNKnvi4WVIxPsuBK1ry9hH+vzbX49FA7uybYMhTf2M2X7NlMiZNtRE9KdytCtLm/vAtECuLgkhZkMoX8aFcf6blt6ftWwR9ciYqmXvoeWMfaFh6mQ1CVkqWixX0HOmnCfxMmrLC9i7JI95H0U9QqV025fDo98LMfyUwTpRlxOH01m2Lh2HfelEXE3H7W8675pm0OJ0OjXJ6aR0TSd1dRqDnNPQP5JKTFgqZzulMuNeCg1LU/hICm9XJ9NpbhIf6+N49TGGrPJpPC8K41H2KGr2+AqWcaUgxBFnO1tKUsyptDXixbYu5ExrxVZrPe6odKmvaIVeVWdy1hpys5EJ1QOsub7GjrdnXbn1xIf/fANQDgwm+30Il3XqCf2rZc97Ld33a2l1ro7JlTU0GKdh4pEqrt1RcsuxjF+35Gx5L6PoVxHtggpo8DGPhEl5mD+V0nKBlMafcumwLJdMrdDJrlzO7s5l1qZchqTmiqyVw71N2TjPzMTML52Gk9PY8W8qM0V+UM5NJUpow7BLKpe3pHBNcPPUdvPp7xFLiwPRpEyP4Jh+KJv1A7jWw4u0Q85Ih/Vj/kVr8jDht5UBuvmteTJCj/VLdVH11uPkXD2+vdEX/t+Fv6uM6aO24u9HO1oPdROM44tzO3+6XxhNL/tg1jWrR/JJKxhVyyJx/6i2WrxsltJok/AQtZrkySq6D1dy9mEZqutyGv6R0bhGxtOGMhI+FGAdtIiLc/Mw6JNHcrs8FjyX0mOLlCFpUrZ5S8lqLeXGtlxsjuewdshCJpul42GRxpCjqUyYnUpq21SW3knhdIp4ViUz8m0iB97F8XGQBMfFM3HuH86S0GDMcv35b4sbvxoLRp1ky4ErZnhuNySwUxc+LtZn/zpdTHx0uRimy+V/9aCuE27HjbkssWby8YFc2elGFyNfKub40XqWP5+njkT/mpYPB7RsWqSl8b46djZaytHzGh7+UqPMUfG6REmbZko2KsuInlSMwW0ZkSkyJjvIOLShiF3VhQzqV8DYP4sYn5tHK6GFE6VS7o6VovqWS+3QXM7VZGEzKR2DDmmM8krFdHcKi7um0LdZMuUlC3jskkT2/Hn0nxfPSqtYwiNiuPtlstibYczdOhaXPD8etHLj/PdBXDlpzYgpJtjVGJBc1ZGF0/WIf9aQVZ7NcXmpw5Frekws7cT7p8Z0wYYdTYYQu9CNDgk+vPngi1GlH83HBPDvZC2numvJW1VH7oHlvM2ooVzcu3ljDX9OqeiUryTQSsmUgwpCnRWobJZwwVDOzIMyHF1kdLYp4ppnIbPm5RNclYfef1L65EqJ6ynFqlcuR1pnMepVGlauqVTMTuaL2I3Bijls/BxP2uF43N7FE7EgnoH740TWjGVZkWD4a9Fcc5pIsIHIBh1G802wUcpY0TNLe3IuWGFxx5gWkQb4vv3h/mjLf+4TqxswwVqHojH6bOzalRFWJnxYaUOPdg4MPOLKiQneNBP56GcrP/zm1xCzsgbvhzUcFHet6laD2zoNG0XGmHa7nPmJSrrrKkl8pSDxkQKjIyJvNF2CTqAMHwM588YX0OblIg7Y5PFMJSW0g5St43M53T6Ly2KeA36kcOpxIhevz0HVPp5DrnGM2RbL05Ox9OsYx9M9sbQvjcVdFsulPhJ2/u/70qZTuWschmsn4fdrfBkf6MGwDT/c+yZ/c385/rv7y3l/3ft80+HP/lZc3WPAzW89sLe1pfqyA8o6FyaGDmfGZh889vnyLUtD+WwNnQs1fD2n4fZRDR7C10vFDp+yrYLCB0qCxyjJbq1E0VdJwVYlAxUqju/IRTMnF9n6bCxd0+k6MZmQHglE2cXTa0scnbvH8T04ltUlEubHx/AkUcLJSbFk7ZWw7eBPd2nQd/dXR7+6V/X97v79dRN6p+rx164jMSOMWHHPnLI9tuywd8Qx35lrg9yp6uhN56YabhppkARoeOqqof9uNS9OVWEWXoFFkorVX5Ri1pQkz1Mi+a7EYoOK2vmzSO4az8hJcWy8H4vhIVHHbrHseRYjsl80A1dP5a1DOD+2/Haf8+CHe9apb+7Tx353H7r9r/u6KzpkPW9Fip8Bj5xNuN7Mmhd1dtjnOHKqqTO5YS68tRrGtEQ12hg1tZPUWH+r5vnCKk7Ly0l+V470vPBBNxXbc0Qdtyh5P1zF9CQdUhY1o4fLb3efvO/uZ1x+uF81+Otet68ll+r1eTisC54rjPhaaobXL2t+h/ZHutiRn3lO9A50ZnGkCvOHKv4bWUGweKLF60EJKmaUqugzQkWRgxJbAyWrxXlr3Mt5dVzknMM63OnSErvAFvxr04zuT/+4R1/+zz17QyO+3W6J0yU9dLw74n/CkM/yXux8aIVOmA2zsu355OXICw8nLsmVNK1TMnexkoCHSj4OVHHxoJLDI5V0sFLQtG8p71op2J6nxLVLJYfXarjfXAfJ3BaMt2pOtw3NKDzaFIOOTdG70pzHH3TYpaPPir3taf7KgH03Tcj/bUlFuDVDXltj5W3Hu50OeP50pFrslIadxDmWSvJyldywVzJrZRkhz4pxuCnn0qZS9kUqeeReybo8Dbrleoxrp8vMC80xcmvK0ouNuVPRDM+RLfm3ny76e/XwDm8lvLMTMXcM8JtogtrPkvkh1pgIzz8w0RrPzjZUaMuwvFVG6p4yku0UDG2hIKf/Egavl7O2Sk7u2iUcGKqkbU4FUyI0GA5eRpJ7F+L76bPWU5cfhi1olNwM5bQWNEvQob+ZHud+6rN3VXuejepGAz8jHjzqSX68JbPfWmEUY83hjtZ8f2aFx6VifE/KCc6Ws2+jHOcRxWzdXUzeSjmtk+V8PVLCqqZKJu5Rcf24Gov1NTSdUc/5HWvZsn8dHXZtwP3iViI+b+XAkk30+rae+dvWsnjxCvpVmPLjgRHPvnbF4z99Pr4S3ueni7qbLlG7dTH+rkd9dGuijLuw2NkQdaLIDFdM+Rpuha34nI3bW1NvZ03tJytutJcR4yRjYJKM/I8y3oraDL4rJ1IjZ9W2Yi6VKPjaTcVS/2rc9WqQRWtpd38lTT+uxXb1ehqmbGTOzY2kPlsv6rKOtG8riJNqUd/VEDG/nIr2Sk5WFnP3Vj6Wx6TsfeTMgk72QqsWmK0zYkw3A9pva8fpHH2aGukz7qQ+8cNbczy6k+BUA+6FGXFuSHfuZ1ngJj5z0DRrljwVd7htxZoW1tx+W0T61yL66spoP1HG6+ZyrDbLcfhHju47OW0yyzBfrqR8eiVOcRr6qJbT81g9Na1W8/b9Oq6XreeCuIdll/XkqNYwdX09f2NrUUZqeKBUcWW2ghfBciJ0F2HUSjBdQirGmjg07SOxWTyKWxt9SbVx5WRpf74ts8K/0pjTGDLsYDd2XeqMu0FnTii70viUARtCjDgyy4T/DMy5bGpNvoENusKvQxOtObXXio5brAhzFHyxoohTf4q4IpEx1UbO1ctyxiqKST9ZSt0IJbxXUbdZzbuAGoY5a1ngvILD+9dS/XQdUWbrGbNwHQ/rVqB4JnLfyRpeXVKz1V1FxYpS/LNkzMzKY6P+Qry+L+DG71gGTo0kaOko7Lr40eCnK9XfBhL/0ZrFG8zoY2CMwy9D+p8y5HAjI6ouGDFyoQmJk82INbImosCGx/1t6Rlqy8E0G0ZZWXNsnRWxjwu516UIyc4iDneWkVMtQ1Ykx7G2hH5VZewRc7dirIrksVXYzNFgI1/Gw8n10GSl4Ls1rNm3VvjzGvK21ZOepOW6Sw3/r6Ozjmq6/f+wXdgdhK3EwEBRyctAkQFiUWNYKJIKqDRK54bKRm6TGHbro4/d3d3d/RjY+ru/vz92PGfzbJ/Pfb/v1+u6jgz7d9Bw8YMaa2UBOV0V1F0qnKQgGYcjURxZH4pX6wCmN5hMo9NSQu86Ivk+gpy7lvgkWhCZYIp5XB/aSnrjt7UPGaamVBhbcDxWQv9Pol/fD2TT4cGCIayYPlpChzriPh7l4V0mrv93PvXmKmgsV5IUtYwwJxXTRFf1sy5i/txivo7R8PKr6N7jVUztWkOdQzVMMF6J4m0Nxf1qsFpZxRORp89tS+kcrMZsjzhfinyO5mbS779kzgUvpH2vUD4/lfPH14ubN9yYku1MhNqe6JLhvEm1YuJXCbNmS/AeJmGkUmRbgCWKAiu6Px9M/0XD2PNsOEaCgeydhhB/UMLXqHw6vcjnufC3aKWS0+nLMS5Q4TlHTeV40UFviji9pYzkOVoerddR2amaygI9d+/pefdLj7daz5la8bxg4oU7i4j1ETlZU8AzWT4OhZmMsErBpCCe34Vh3HQKYOpGH7yC3el4ejxDOzjSZZQ9dS/Yinkaxhb3of//XcUzRsOoOiL64K2tcFxbhq+wxdrJFo3oR3V70RUv89FOV6D/pWRYciGFK1Qc8VZT41VEccMSjLaVU1Ai/CRDx6N5lQwz0OMosuZeqp6DO6u42ktH4IIy1tkUcaSbipRdSvpE5jFjTCabB6QRuyeR1pIInCKmCw6RUZzhgeN7KYstXLCvcaSNswM+R+25Kta96Lo9zuEOmL+2J/SdHZeH2CG/bEuXUFvq9bPliK84m1YFlP9XyJtjKmKnCHYWPf7fulKu5GowOKglcrmOSy8quLWqmhJnPSGt9XwZs4LBJ7X0V5SxZnQRLS1U9MpS4noyn92rMxn6J53zT4Urvo9gyu+5hEjkSNN9iKhyJ8LZjZ62UnQXXOj42pm83DF0XDsGv4ljKO7txJTV9jw2taN4jy2fUm0JlBZwrq2KOo9VyKJF594o4lB0Od5/Nfy6La7hrI7uQ6toIZzAKlnPm0F6Gp+tQO76v+e1bGxbwgLBCJmdllL7j4J3goWfJGQIH0um4tFCGjUJY4PvLFKs/HHK9iXPcioTL3og2efOxZNubNsnZcQ9V5r+HS94y4XO40fSeKwdI8eqhHeqWLFEzdtrJRS6aKjurcW6r46EK5XMluhpskPP6od6FomZ3PmxEt0cHX6pgm01Jcjuq7m0dhmKukqMynLYocjgzslk2u6JwysgHPmaEFzPzWTmHDmL6/qz6IgvC09MwfGsu+hRKVP7SEnMdMV8x3iiAlw42EyNbZmaF+fKGLz2f9+X0xKWvYKyj9U0/1dP0Wc9To1r2HpHz83yagL/0RFRo2XguVIutSlif3EhY3ormW6ZR8WuDD6VJ5NbHs/hFeHkngnl5KhgNIem8feuPx38ZTTY6ouh/VTuDnVj47+u9NnvSuyHcsI/aPj+S0vHqVW8LtMzVJzDox1r6NGzhsdtarjqpafBax1Wi7Vob5ext3ERz38VcquzkqMn8wRLZfBtUjIXtsQz/304X/4L5eq7EJYcD2LrqACMV8s4uMaP6iE+uNz24PgXHclp1Tx9IvbeQnyOcw1bHGvY1aOGPmP1bJXrSBPMfn1PGYlbhCvlFBJ/WoFckcfOIxn8/ppE/9p4Rp+dz+A3oRSbhzKuKpihcbNpL5FhKpORN62G3dNrWDWwhoxXekp/VwtOFqy1SoPNgxJijdT4ypajdFew7WouVsEZhPZKpo5LAv1yF1FkGUYnw1CSB4cQ8DGYwJvlbO2vIdhbQ9v5IneXaFhRqCFHp6Fsm4Z7kWoGCZbcE6vmZnERmUllJKSWM3dnOYU3yin7Uk6lkXAPd/Ee0RquZ2nYskND1hsNG2212F/VMuXSCrwfVNGqu5qQToLFGwlOc1JzVGSgV5yaV70Fv58voodtMUdKi9E+Fx0QXcItRSnfSso4HVnOhq3lLBV7qpVpqHteg9ZaOLZeOFoPHZO36vh9p5JfIhcexukZ8FyFSqzDlL5qnnVVs8lCTZCtGkdfNRdS1RgIdv8guH1LspoFwllfxIvX1GpGHxZsVatmV88ibBYUEfirmHFNypF7aYg5reGHlXDDBMHTF4XzKlcQ1aGa/6L1bBQZv/2TCl/hvYv/qMgSn3m6vZr6DdQM/asi5r2KJXdVDDyhQqFXccVTRfL7QgYtKGSwTSGrpxWy5Xah4BzxmlrFr2sqzgi2d/pXzYYlRXS2LCXsdjnLKzRM/imyRjjqokodxinVDBL3u+6Cnv3v9Wx6qsL9o4oPv1TE1VPTRXz+zqsqpuQI5uqqYkSrQsoTlvHduYCV65ScCBcc5qyk2lDJlZ8KDopHfWMlOycoOSs4e+AxJUtlS4nvWUjaUcH7Ys3GTS1iRnwJUyrL+bhfQ4/pWhaKa3HWV/HHQo90tbiWvXo+ifv2+6bi1jMVkloV0eIx/I6K35kqhm4ppOHmZbR/pOTBUCX1DytQeSo4LNjA0D8Pw6M5rO+fzesvmcy7mUn3J5ncnZvFowY5jP2dKz4vnzlqBTFeSkpGFbDKpZBL/dQYi+zY1LKE/mIm23TWktdMR97CCrzEXFwQnXZ3t56eLdS0EuuzRVxX6xcqbovcrBJ7ktRcRYuGy1ktOF33UgEzFFyYn495p1zuHMqkYf9M6lZncMAsg1qXdG4NT6PB6lQ67Eild3wax/PTueeXQc/aDDzUmTTNz0Gals/DzQqOCD7pIBWZNl64mui0j/XKCRD+bvNay8M3FTxooGegWLfr9/U8HKRmiaUalVi/0ZdVHDqtQiqY+drAQpQHC/jWXMkLqYIo43x6rM1mq10mi+MymByTTrxBKsMKkzEtSuJLViKXTyfQJCKBl+EJ7LmeQOrmRDr8m0TX18lkN0njR78MNvbO5OS1bKKr81l8RzhLs6V8qBEdWreInFelWLXUkm2q4+O6KuGiekZt0WP2QM8Fkd/tE9SMEdz5QzjJtTcq0jeqsB+nQq9dzsMqJXPWK1gh3jdFmcO34Zn8OyeDYZHp1MpSOJmcxIrKBIbKY9k+JYpH9hGMqggnUxbOzMnhhGaFE9U9gpLLkRwxjcXvSAKOzZOZqE8laEQGs7zFdSfmss1eQYtoJYEiSw1E54zwKsHsnYa1Uh3791WRJfzqzyHB9C/0FNarYYm+iLcpahpI1Bz5qaJ6hwpTsffX6ixnqeCGvDwFp8rzKNuTyfaKDLG/6TRsmkrXNUm43k2g/E4sG85E8F92GLHPRS8GBjEpeybfek3j7fUAZi6fzsqZszm3Pphb30IJfRvOjycLWSXuddrSZJo/TcNqSwa7p2Vz+3E+K9spKd25HJvZaqTlxeS/1vBW8GPo7Go25OiZf13P6AY1ZAoO9j5fzsb7JfTYoyZWZJvLdRUXR6jofnQZrecpeVmioFf3PGYOzWSvdQZzPdJI9kgmVpLIMpt4QoyiGWoRztcFoXxznI3RJzlO+/0x/SHjsouMoCt+YCNj53sZ9T77M2NaAGM/z2FwRChTe0Swa1YsMwXzlbik8sMzg7CXmYQszGf+c+GJc5ajF3lutb+YdYKHgu7rGLyjmqX/iHysU0ML0btpH/XME51SOllDgG8Z74V7TBLntqxQhVn+cralK3Fcq2Bfrzyadsrk6+t0pqSlMP5LIo9aJ9Dm7CJcLocLJwzl+9u59H0ZwHwTOesM/fl62wcTz4nsn+LB65/upHX04PY2DyZqp6IO8SM+xR/XsOkktgjhZfNwHgyOoW3/RP7ZlcKFXhk835BJpWc+heIM9I9azg3RecpZJZR912B+UEft8WpmndDzuFbP8ad6Xl7TY9RAS0+xX85hoifPltGvaZFgctFpHVXYCL9UX1PwTZ7Hiu6ZqLelE7ZxMdfHJfLVNx7vD5GcaxzOr/MheK4JpDhFTnWoPwOHyhhsMpWMj+5se+PGuLZuDLaS0vydKw91UqoS3VA+dKdgmhem02VEJQbwXhuMzfswvgyPoX29RAznpND+Wzrjt2ZyySufSSLPnl1bzqeFavJ+lrCqrZbzN3Q0PF9Ny116JBf1/L2s55B4Pq1W7N0iDVdLy+jQtoid3UR//rec0aOVZOXmk+abyYk76WyfvphDLRKZFh3Hu6sR5OaFMbFVCEcuTKP/DX/6RsiY19+HdE8PmmW50T5fisfXcUz3dyLL1JGu7R3ZvNoRM1dnzEa5MjHcjRGlk4i55UdicgDfHgfjMTycxZaxbDFOxCs5hSYGGfx7X5xL4WKfDJQQVEiTSjUBNaU8HKLFvf4K3h+o5uQqPbojesL+d37EHg16JXhGMM0brzIWdSiii+CPpheW4pmqYNKFbOKcM3jUOUV4aCKbxsfRekkEB9LCmP8omHYlAbQu9KfNNT/Kmk6mda0bl6ZKWfZ3LLOEl/1ydOBmrT2HvO1p9MQO9w92jIqzJ+mqA/XbjGPqv1KW1k5k/R0/1r8PYLlDCF4vw3EKiuNLTSIbl4oOscmgkV8W8aLXBvkpMfxbSOhWNYufl9Jzkpa5/6xg5INqVgiGNSwVHpmgp6BPBc6CWwtFPr9Zp2HncOGeLYu4KBji3kSxNj/zsGieiXdyGs0aJrHULh7T+xF0Wif2KS6Eq2cDeLrMn1MWfrRY68kHM3f+7pVi/GGscHsHRrvZs/66HWPLbXExHcb8g9ZYrhjC4iXDKXK1484zexbOGEvqOynnek+h1ldGTeBMJnwKIdlyHgyJJ39YElsi0hghz6DB3mzqPs1nu+hCrXC0ursFZxmWsWq2FlvPCjq9rWZyoJ6ayXqGT9TjV15Jp79aPtppmblPQ6G8jJS/oj+XL+fcSgWen7MZ6JLBslmLcc5NwJsFBIvzlDkkFA/LmdR76c/LQD+K//FgyTk3Xm2WUt5sHKuLHGhhbc/lWbZ0/9eG2NtWdH5gSeAcS6pTLHHsYEWopQ0lA+yY5OvAmVMuzN3uhtTbm0+j/TnZaA5t14QycFMUlvp4VvxKIrZVOr/XZ7D5m3Cn1gqcnypp5KBi2H7BJJZlHIjXcnB0BWbCDSqEsy7qIdzVUJy3FXoMLldjWqAjZ4mW8LsaPtaU4f1djfn5pXyrq2BzbCbXh6YzxDaJD4Pj+Hs/nDsNwnD6M5sxrnIKsmVMO+jJ6d1uJIyS4nXSmYMKBwKH2NOu4wjaPLIicacl2omWDHgqQZMsIW+BhJZnJQz9Ysmqk8NIu22H8StH2ilckUk82NnHj35yOacfzKVSFobHq4WYC4aQ1CzGsTKdCw0yKd2bS4sewmF/Knk1UoXDJjXLGpSRNlnLW8UKNrSuZnFVNWNyqvnQrpor4jwODdEzqUMVd35qadBJS8A64ey/1Wx/r8SvJA/nHRkcfJFC0zcJtD0dzbP/wtgSHsIbswAGThFO7OlNIO7s8ZdyefYY9kU7MKuOPZ9bDedMaysijCwxvSphXLCEXnkWyKvN0f02I3qVBUsbW7LZYiCLC215sceeh17OlH6Xct97CtIwGa9+TcOrMITjx8L5HRVHmGsinkUprH2WjrVHJge8hQ9aKej7Qsn5+ipmC4eICipljfC5mSk6Un9X4OlcKTi2knmhlXQRHXFGOLfFo2o67tUxb5qW/dPL8Bd5tWSmknejcngwRLDi+WSSRLfZrYrg07QwTujnsNJWjtEQGReSPeg0wo1H75yRhDnwqJ89A37ZoNss5jVfgsN+C7w3meMSbkZe+/4UrOjDr4Z9qDfCDGWi2OsNljw/aEOtOMeu3x1YMt+V+7PdmerlS8YGMcv9gpjzK5Q8i2j2HYjnqmESdl9SWd8jg1FLMrk9I4+QlgqCo5SsSS/k+Rzhbq9L6CJc6NB5LR9a6dgXpaO76Po5rWpYKbzXSzDi4jkVSKu0tHpcyg/hYtYvFChGZTHmkTgnB5J42iKeBmvC6b8qlBHl09hW7M+Al97scnEnc7srPUU/bHW35+7S4VictaQ0SELiPDOGLuxD5Yde+KT1pnZEL+Y270knaV+uiftX/LYQnmtJgJ01ZZ3sOLxSzMW+saz7JGXNzkkcFvkUqArg33khuHcP58P9GP7bnMDX48nMtE5nreiAd2Ri75nLPwfyUbdV8qd6OTnj1PSUlfBPqQbfeVpO7NDyebeWWyO01HRaI7i4hueGNVxfq+fq5UpeCN+tTiil2SAV/csUdD6VSSPBvDKxtqyOpWn7cAKrQ4juHcDGRzJ2RUykZbobtR/HEjfYgdIYW04uscLqXwl9ZpnRplt3SkeacKmZCe3dTchv0ZPV9/tS6GZK08nmHD5hwaZ9Ep7tGoDk6QhCDEQuP3bE8rEr+5PcGVTmS4tV4uykzMF9Tyg33kdwVx6Pdm0i91JTCEpOp49DBnGnMrhqls3fafmc/1eB08ZlmPVSs/B7MXNzNYQN1RI9WEu/XlpWCbca32YdG5auxCq6hooPeia3rMazl47ew0p5cqYQ80gFH3WZXO6STvjxRFz2LmL+5jBWRQTzc52ctlPEfKd5MLquG59mgFO+PcpXQ6lvZ8nbbhbYrOlJ8HVjAuXGdN9ixD/DjZmq6Um3LWa0nWvBl/oWBNy3oMl+CfulViI3hzEg147dcxw4HOlCy2Q3YnpMZc5VGcGVAdxaF0LkmzCMjGO4mZNA6OIkHs5KJWtUOpEP0+kn3OTTgkzCB+RhGyZceN1S8oSDHRb3f1GqoeCNhlzBtfPqa7m2ZR1vIlaz6EYNdYfUMOxrNd3SdfT9VsLOdYU4Byu4ujwT8//SCKlIJHHxQu4WhmF4cy6GOXKs3/thb++B+xYp8m2OHJTYc+nrQAweSTi81JQHA0xo5GJMSo4Rb3MM2ZRlRFJiT869NudCoYT6DSS8/WWBx1EJ67ta0cVwCMHZttw5L9aw7Rhm3ZPyPdaDk+f8KJHIMVs7l9ZuYTyqE8XV1fF0bp/If0FJaAYuplViCrNER/84lY7T4wxOn8jhylAFg7YXMMhETeCeYs610/Bil4YzlzSsuKLBZPB6Os9dy2JW8iSghlWD9ERodIxRlJBxspBJSQraVmTy+HcaRZsS2Vq2kGnbw4gfFMyd7XIervXjk7h/p3QpqzY6Et/OnuSZAzl8TUIjC1OSzEy4YWKMax0jFnY2ZKfciMhdvWhcbIH/bgnTc8SeayRU/5LwzcOKpDMDOf9hOIsX2NNGzP4k0YP9PNxpZu/DiHn+TC0O5NmTUML2RVD/WRwV8xPwrE0gY2Yi504nEhiYRL/KZFq6pZH7v5+3mZ9NWRMFUysKMLQVnHKjmO8vy9knMmDfKQ0DRU/H3F+Pqno9yw6vI27vSlKjapjbW09Utu7///1TayY4bJWC1IOZfOuTzrULiex1X8S662EwO5hLJ+Q8C/Wjo5MHgeOk3Ct2JKqJPXt/DUT2WkL6bFOyhppQt4sxbT8b4p5oyF2lEa8G9+HHWgvh+pb03mRJxWcrCjQDeWA8kClPrFjRejgNnOyZ6+XIvBxX0nu7E3Tai6Zyf/rNn84Op1Dmj4ogXB6HtFUC24MTRK4lcN06gZO18WhiElB9SMTbJoVMqwxS1Vkcbio6wHEpVX5qDkWWcKKBBr/t4iyIHlhffwPeh9bTodN62n1YSXZqDTNvis731fHf2RJ8F6r4eEvB3tpM3MLTGdw6iUbJMSxoEk5pvvCW63KeyP1oPsaDfZOlaCsdednTHumiQfh+k7AtyIzcLBNs+4l1MDDi9SlDll03IuBSf5ZftmDoXQljG1oxdtNQvJ/ZUBo5kJwfVrRtM4LF/9rzKMiRR6L3+lm787TUG5+N/oy2nMUm11Cq2kXgdz+WGQXxLC0SnXQsDnODRZgfj0B3LYKWtYvovCEBvxeCMf+mY6DNIs5CgWnEMtJ0at6LrFspXDZxjYaRJzT0qLOByWItVjVaz6xHKzmytIba2GqWWeqQC28ftElF2DcF16KyWHAynQUxSSz6FUsLaTg/zwQz97GcDRo/DPw82LZJivKGIy1EDwa5D8FbYsnf6+aC/XqyydCYvmOM6HTdkFWGJjQONWf9BQuO3R/Iq4+2xO4fwSXjYdTus+Hib1vGNnZgxsqRvNkmZfwBdww2+uLvIudN7RyabA2l6apw1r1YRJcTscQ0j2Fwl3mc6xXOmCFhZDQMw/1pGD2ezKf/P/G8jl1MZMsMTvXKxiNKwcqi5XR9ocZ3Yhm3nDXYbtDQ+rKG2R/Wc2XVeiyWrmPFipV0yBI5ca8Ks6Y6hiWX4LxLheFnwfGNsvGpl4H3rSTSX4qzqQgnQjhS5S85YR1keC33oOitlLrfneicYs/7hzZclVvybokF9670Ibq/Mas9jPgUbcS64T257m3OvsMOOE53wMHRHrbbk77JgRLRr7vM3DBy9uDPIT8ajZbT7FUQX5aHolsThiQhgg0iH5qMCqeoZxhTOoYSPDaIv5KZ7CgUf4aECieMYLbwqLpvF/PdKYMDE3No9VbB2P2FmNgXkXy2jLHRIiMOiTU4K+6d9Tz7vgZzs5V4BtYQVlCJ8RUtPl7FVG5WEf9BwbrybIa1yWBYt2RSIuIpPBBOzAbhUH0COGMn4+U2D6q/SulsNZKEJHvOJQ7jsKcl3+IsuLOzL6bdjPnV2Ig6W4xp1tsU9b7RlK5ypKLWEXO9M58spIx45kad15Pxei9coW8AOcXBjJ8m8vBhKB3rik7+G4q9RSh7+8xlzMsAzg+Ts++sP8NHyPEaMZ20USE8nxHBf+vjkZ9Zwr7KDGoG5yG9qmRAQzW/TxVhKvIxeLWG3k/EOViwntI+65BuXEn73TX4Nq8hNG4FepWWAUeK8MhQ8faLgmWzcygVTp/aPZmN4t5vbQ7HrSyEhA4B7O0uI7xK8ME1KS09RrI02J6pJ2y4VceSlSvNUYd1RzHNiF3HDJHZGaMeYkbyE1fG1I5jci83Nl52o+UEDxJv+nJf8LQqYhblLiE8MQ/FxC2U2V9CcBgfQifxfLcJcoLb+LO2kYyZ93w5NccPv50yJsUG4NwuhMJW8xizJkGweyp/IjJRCC97uWIZI7Rq3DNLeS56YdBnDe+y16F5vpJAwYRPJ9VgO0BPUo0OrbngppgiljdXMfauAk1GDtu+p/PovyQCusWLmQnnbfMQPuyRE5Eu2GCAmNFpUpa/dGTadzv2PBtMyFwJCVmC8Vsbc3aSIS/nG7K1nRFDO3iwJXEyNlI/Diz250p8AKdaBvP6QQh+dUL5mhzCD7e5uJydxsB1/oxsJyM+wouxGg+8X7uT2NWD+LOTWfbDj5ijAXj/CeHhw2g+rEgi71Y6W45kM6mTkhZjVCzeVoR0voah3bQsmaGl/+3VZK2s4b1DDV3eC6edWIWpnQ4/iQadSREum5dzd7mC+6+y+HUgHfv5SXj1iEN/M4wBk+dy+64/fzN9qOnjTr8mrty75EDAC1vGB1kx28UC6woT7oUb8tehMxObdsZgphFrWsmpU0+Op1UApdbBXDMKZbNjKNMPh7DuyVxu/gjgQ5Q/+nW+XH07gdcf3TB8ITwvXIqnQopNqBv113kyv42MzkUzKT0XRp/HcWi/LCGgTSZlifnEpSzlar0iznmUs6ihlo8HtLQwrSSy9UoMBtZw9KdwnCg9rRpWMOyFlg1BZTS7qOb2mwIs+ygYk5bJdMd0vPWJKI8v5PT6UB6WziJBK8OWSUgOSKm/fgwve9vTe4YNX5MkXI7pT1K+EV+iOmNUvyWnrVvQ9msoyf+GYp0RitnlEAbeCqRTtT83Rvqw2diD9wvd+P3Wla+RzvT740j4sZGUeYynzkMpqa8msTDHn6hWYo0GRXLBPolVy9I5dzWbrwFKIu6JXl5TwpD7Gt631/FlQCXmwTWk/NYzf78eycpqQg/rsCjTojxRjMUSNUFrlNwQfjCxfiarN6Tilp1A3IB53J4awsW/cmT2fvRe686Dzq5UrHbgi50tp5pZca2pBcu3mjBxXTeWHWzJV9fmBPk2x7O3nGkjhYcWe9DWRcr6Ec7MljuSfMGedpPs6brYHudbDhTeHEf8Njea1PPlT9PpVNcLp0NMPN17p+CRn8lyBwVRHZfT72kRxv9qWHxCy9WUSn7M1rOsT42YUz2vksQ9WVfRTXBJn97CXTcVMe2jipmeSh63yyNlUwYq8yU894tnlHc4b1YHcSrAn2ejvTj4R8pHzWhsNHYsPzaIW4UWBGf1xqWeEUH/tGPw7OZcX2fAFf/mrHKVMnfeOBoNd6BFpB3SAlsa5YxgyShbUoSfSO858LWlK6ltPNHd96dr0xB6d13AzKhkVuYJ/j6Xy9EPSirMi9A9KWdbpJafGyppZKenfaYe6tSIntJzwElPxZQKjjXW0WKUhlayIkYdLeTEcwXO+7I5L/rpyJBkTg2Jxa6pYP+c6Vgf8KO/lweL2gsemu+A5OBwutW1xOZRf2YWG1H+oRN3W7ag2dZmXAppSsbOYcgMhvO7ciD7DlhyqrsV81vY0FNnx5y+ozjWy516UX6k7J6F+7wI5E2SsBiXzprvmcQsV9KrjxqXGyV0GqIVfLUCq2/VTPbXs++V2IuNesJvVTP/po47x7V0rF9OaY8iVr5expgMBc2PZfIsL51tfZNYtiGak6khKEfJGVPfB8dKNyQVY4i7aUeWYgCPRVbIVCY0PNWNqjMtWRFpwEmjJnTe2ZC1wpP67bdgd66F4DVLDmuHU57rIHJEKnpmKtEiL5/6hNP3QjyX1qaQszuTfZcVfA4s5HJlEf4PNfyy1uH/s4rc9GrGXdMzUeyDy6MqevrrqFug5R9NKU7v1aKDC/jVSEHGrEze26XRtVMiu5IjWHgwiGEPZFw9O5HISClOCxyxu2eL5UlLHPeYozlnTOXcruRrWpBzrBn9jzemXXQD5nfqQcm0/rSKtsD3qxXS93akfh4r1t+DxvUCiOwURoORgtfOJtMvV/B1ewU/mi+l2LCIVdYa/lssZme1jo9zdLwy1fJwrx43qZ7dWZV8+KwV3KSlzoISZuxUc+yKkp72+Xg1zxTMnoLjiATWhoZzYewsml33o01dD/obuhJc7cCUhyNY6mfJrYtm2IwwZvLhznwzbIFncwO+jW1G0jJDvgcaY1DPDKu+lsxsZ8uNV440+ujOlGQ5356GYNoxiqUDk2nQMpOaTvn0KFfyaKoa3bNSXjTV0ilLS18fLd59texcr6emjZ4B91dQvUVLeict1ueKUUeqWapX8i4mj6fnMhh6bzE7e8YzMy6MI1sCSHrjy283dzr2c2FuHQexV8Oo2imhwMWUbsKrPFK7UDOhBQtPGGD03oDml7tR3daID796ipmVMKjTMM5fccAoV7jkFn8MQoJRpwg3OJuENDeD1WG5rHFTsveqis0zirhtq0HxXcPaPxpeCU/8pNXz6Uk155/oGJSjZc8rDX+Dijk8Ws2QAiU73+RydX0GQ64nY5QQy/XVoWSdlqP28sFD5cYN23EEPrDn8Xgbpk+R8KJ+f5I3GLNkpiGbV7Sm77QWDNrSnJ2dDFjauD39+hrS+X+/Y/U/C5SPhmC6xAHdQHe+fZahvRHEgdpwVlcnETQwg4ebshn9TEEdVxXW+Wp6mBVz5lUZfubldGtZxv4NenLvVyPZr6NbuBbfwxoSJMUMmaDmaaGSo//k0kWdQZ4uGf37RTwmlBYRcu699GLWaDcS9o6j+U97Ory0IdJSgl20Kfu+GhNsa0RCdjeeru/KOU8Dbn9sgfv5rshbmJBqJWHyq6GEpjhgauJO+CHBKrFB/L4Xzr70JD6/SafHxCxWTVGQbracKfXVZFeriWxWxIiuRWy9rEZVoefcsWpM1utYJhjlvk5DF3HdZ2LVHNil5MKqXAzzRdYXJhPkuIgfA0K5lygn9og3uh1uTOg0HruL9lxOG87MXRKOLjFH1teE7HQj1FFGxGJM8dr6FPduhnFGC6yCuvKrnwnTb0ioP304Tx86YB7tjny6v+jxYGYKbo4JT6LJ6nRm78rkU20+58YqUQYXMmq1it93VHQ6rhL+WMjKGAWWK/SkHqrGzFOH4ywtxwVbvg8r5spKNW/eKQnemkuV6Ing8mQ2LFlEW3ko5f/JmbjaF9ssdzZfdEX905GPomv+BA/ka4IFPf/2YtpTI2YJb54rfLFPnx9O/b3qI73YFEmfllgP60bL5SZMnmLJjxm2vEofCd/c2eMl54A4q60TorgzKAnjwHSixmQKrsjHLluBfoyS07uVhJ1VEqRS8qatkuhtCnTpehwHVTNY9LCdvZbuazWcuFlM1DE1234oKW6bR1B5Bi1PJLNDE8P9E6F0+zeA3FN+LN7qwS7BaW/ujcF4nz2TTw7jXqqE4igzYq90Z/ZqY3ab9sD40k+n+KC/TheTGsN8A460aM2EjYbsHNSPGxlWDNlrj9Po8fj89mRbywDkwnNuXVhETXEim7+kcXx3Bjl5ucw6lE9rRwX5kxW8m6Cgg7OCiX/zWV6Tj0XPSiQntXxFS49jGspOlzDwk5qKXwXc75PPzTMZTFMt5qZPHHEFYWTumsm1pTLsL09BMsON3q9caD/SgfjXI9i9wJKFfSwYmNyfZh+MqdPdmG3CX3bWa8raA42Yv68J1p8NSN3ZikEh3Th+tTtXD1vgcmIoeUsdOV7mxtlfPiRopnMjJIzLLWNpdDwB52WpfBufQY8JmVhtyyZwRC79s3NosiSb2rXZ9D+QRb2FmaiPV/HeXsd5MVO3nmnYWb+MT4OLePd0GaZBwmcCMun+cAne5+IZvD0cVUYQr/P9edjDl81h7vS+78qpakesrO3Y13Ag8rsWTBhsRvuBJnyTGfGuvZivMAPCMwwo/9IMa1sDQnKb0ymmLadiu+FgZkLlGzNGeg4ge58dRbZjaf/RgzXN/JnSN4iRg8T+tI3hH7cEvCeLPJydzpnUDPY/ysDpUwa7N2QQVpxBky0Z3CgVD/sMqrZU49R+BeVFWr6IzjAYXE7DxUXYhRfy47eC8T8zaeyaytFVCVxaPo8uX0No9UNO1mc/Nhz2JPuilMfvnOnmZM+E/GG8aWPJvXxzvrt1p/ayId0ru7HmZleSs7uy4lRnlH3b8/x5c6RtmnPin+akjWuJ3dP2DPzf7xnqZcL5UDNe6iwZcnYE7moEv0tRnfJis/Dp38HBdDwdSpllJIOd4wmfmUjwtWR6zUvjTnY6lxLScalK5XJCCja90jmems6RxmlInfUkjqpijui91b20LOqpIeBGEan/qnCOV7JkdQ7BHdMJuJxIZNpC9swLw0Y1i1N/ZYI7vMm64MaJeq7UbHPA+KEtp6usSNJY0NuyNyNNjHCzNWSOlyEN24mZHG3Ot/v2dDs9nFaNJPQWzG4XZ8SZGkOK6xjyKb4bvt278fVkV8Z07ErS0M4k9GzPo++tSL/WnnZPu3JlrSHllSYY3TZjQZAlL+yGE2/sSPpYV+waeBI4WnhmsJyfTsF4poay91YYbVpFErYzDqcuibTVJzE6PJnoGcmY7UgS65tE1fFknrZNpo57Is6z9LTzrmZREx0jnbRsFPku3VxMUqaaZ9+UWA7K51JOBpY3kwk+FMfuNhH0HhSMs8iyBx5+zJrnwcGxUrbZjuaNiz2N59mwYbuEXjNNMc01JsbRiPyRRqReNeHGKAsqzlvRTmpPF9VozCtciXvoSv/S0ZwKscc8YjAyGwucHojOnWFE2n5DbMVaJj3uRnmmWKfR3Sgw6iZmsxv9N3Qj/nM3Xh8zpJXWmLZzevNou2C/5v/7mfPhuCY7MPSwC9+L3Jnu44OVoQzdIX/mlgUyYncw9sJxh2WFsdM8gm35Cyh2iWf2ygSunE9gw/cENJmJhP5J5K1TIjcbJWA9o/r/v5eeJc778+ca3l0oZWHTIh5+WoZfsYLrOzPRX07l+NMEVD8W4FgQiteaWYRrZES+noqjnxsbeo7HYbkD77xsmVfHivhJFmx63pf9v4xJLjXmSb3+aPtIyKixpkO2A2HR47AVa3TQz5UhODF8mR3jNlmhLbGgpVN/cdZN8BWeUd3HiG4vDEm5aEjkX0NiphuRddWIXb7GNBQ50cK6LwMSzBkp9mXnjoF0EPm56oUDJLmQX+PGAOepNOjix8chMmbU8ce6i5wkhwAulk5j9tM5jL0Sgs3bMG47RJBwbh7N28+n8HQUlY9iMZmeQKRjAmMHxDOnuJoz53TsTdUSLM7WnM/C97VFHAtR0dpZicH3XJ76ZhDVdTFDh8dzrE4EZ88F03W9nH4t/FCGeHByuJRHjUaz+KUdneKH4nVYguVoC2qLTbnfxpRR9haiTyQcEj22rI4jRsPG032TK5+6u5JQD67o7VibP5gD8ySYW1gwd7+pmN8+VM3vRUu33kg79WWBf3+qepgRbWTOqFpznvaSoCy0pPDOQLJyhlOy3Y6gfCda7BlPXLAbDZZPxHyYD6pkX5rt96X+H19K9vjhky3jSh9/1oXJ8c0MoGL4HIqSQvBpGYbfpjCujQnHMTKCth1jGNhNdNq3OF4trUT+U8vySVqCTmq4+6YEG72ayVZLiTJXME0nfOFBGq4rEyktWETwsDC2NZ3D27r+JL/x4nCVG6qI8ZxZ4UCF3pZ7fwYx848ExyUiX2QSXLdJsLawwj/ClkkvHVj9cDypj1zZ7e3Kw75jsHGwZ37sCNaPHEBwK0umBkpwemlB3D8W1H9qwaVICXHGlryttiQs1IqRvayZ1Xs4TsW2bAu2J2umI+9UY2k7Wcp+U3fWd/PkinwK8R0m433dA8twDy7O9WBnlgcvD3vw/eQUvv7w43icP7KFchrPCmDvkOk07zKH5s6hnNofxpAd4byOjmDZv1V0mKVjX5qWGT20tH5azv7cIib6q3hpKTinZx7+ZcLDY1I4OzSBVWcjOXY/hILfASQqhTfXTOBgtJQ5752pOGpP0A5bWr8ewtZAK9qbW+G9x4oz9YbT5K8dR1Y44ujiysTfroStcmVVqgsmXxy43cKeTxdsWeE7nLhoG0YnDiWteiinT9mwJmU41idG0Fy871XhypuFA6nfO7BWNoolncdDXTcUv93pftyT/D1TqD0+CYON7hwNdKNrgZTfuSLrokQG9HDFplRKT40bFgs9ePXekxaNfFC2kvHV1x/FdDmjZs3CwCSUo23DGE0YG0yrGDlex7xILepPGmK/lHLzjhqTy8v4GKFA8i6LmsvpeA1IxmlPHA3XhOP3Yi6Xn4r3i/TBOtKdrD+uhEY6c2icA2cf29Fc3OeX2bZEjLcjx9ae/T0dOPJB5PhrV+YukPLBQ8qCw66427iQOwlUYuZmPLVnWI4982Lt0a+3Z0kbB5qI578mOKK8OIpBK8dxvI8rKfukjMl2Z07QBO58mkrXvz7ot/gQ83gKsT3dUZlIWdVkHBsEWysGOLLuqANjfjhQedyRrn3G4iOuodraDW8Xd56EeQh+8yKmTIbBFDldP8xhQutQ4TWhrBogPDagCmGR/E7SErlRnCnjYq71UVNvq3BJZT7XbDO5ND0NE10isnOLcHEJI9dlNvG7ZayUeDOjzJ3BmVLG2bqwYRMctHLETszC5g6OzNzsyJv7zqx45srVrm480LohcXTH2NCdt9PdqBVs3XauYLnVLvxeMI5W/4wj/YcLfdu48ui9K9OPSfl10Y3sa+7Q0hOr3V7YNBG9ecSPi9v96Gnoh0cbb94HuxMr5vBFm1GYbbXHoNaW/gVDuZAzkGNi9kYsFNkvZjqzkSPqcWPwWu3Kr/dS6jR3Z3TGVLGOMk7JAhg8NBhlVgg98vQsvFrNlseVxAToiBGZfH5vOW8mFtHzQSGufxSs3ZtLXnIGhpoUNqYnsD4/GquMUErbzKLLLxnFbr5szfPkhtSdBxPcGLVOyuYxUszdpRhcFiyW4Mamce7MTfFgWtpUos/78O61DylHBaMtmcS+QpEHdTyEZ7gz9bk7i8w92C4yIWe2eE3nxX69L8etZBwQzBo6xp8mhv4MXSsj67jogqY++J90Z0mMK327Is6QHQGvrQWfWmErMq75OAl9O1vS67oVAaOG4z7MjnKlPdKFjgRauTA9TEpAlTvfd/niusyfi0tmcqTlXIz26YmdqmfxjiqmzNCRP01w4KgyPE+rxTlchjxAwfN52ayuTeft+MVcuhhPTW0kCxWhpJ+fzdY9chzb+dN8gR9ya2+Wqicx9bsHyRc88KmdQO22KYx56cPnC37kCne52tCf53b+FEv8+fVZhu8qGcl+MhZLZFweLWORUsbDl2KtrfxZcMGfwX/kYq+n06DvLH46TuPWFX/2zJIR8NmH/T082Pd+PCs3OpK615Z/JQOYtMcCWZUpipAeLLpuwvZx/enSRcKfiWJtflmxdMcIDl+0Y4ePAxNmjqWDlxuVzyfxPU5GRVs5Xs+nc+KnHqOberLn6Gkgr+Kkq47FPbWc7VeC6Qg1+p9K7pzPJ7E4kw2Cq6Wjk7EtiWfkzWhGm4ZzRDi//uscej8PQHdRzg1XOXzyZ/Jhf+7/8CdwgpzJB+Rs8QrgwJ3pjLkZiM/aOZTrxDkumc3X1Fls6TmD8uRpvKmYhlObGRScm8mTa4E0uB7EhDohnEoPofR3MKPjZ2OU7I/jS19idnrwuZcrZ/zFmZgxglt9rGj4yRy7wt4sNDDm6jtDJgiGLE81xqyBBUWfLGj80IIGhyxJazmM29PseLbDge/bXPGc7UF3lR9/H8lwqS966oeYk/t6Zh7XM99XT/W7Sjp10bG5RoNqaRFW81S8dlWS8CSPt60z+WSUzpw5yWI+EqijjaP97Gga1o1gwYYwVFtCebI6BM//glm/MZjbrUK4cyGEh8tCcegXxjLBoani7zl9D0PZLpy4B2E8Fv470jGMcY3CcHwTivmLUFq9D6VAPFQ/Qxn5OZQcXSg3XEI4HDGdly1kbMqdSKs3rsRediRtuy1bgq1QJpqzzLA7Xe8ZYtK8G4zoyN7gjnhYG2JeZkJvRX/0Mywwd7LEz2kYjQPsubbSmXFf3flnrS9/nWRY75Gx+oueKX/0dLil55utnv2bKqg9rKUwvZz1/6lFhxRSeljBB9M8RvcS7nw1HauxqdQPSKa2bhKBwhnnV8dyZGQUNhliXaZF8GxdBBTNo5lTFJGDFxJ/JoZLE+MYtjKOa2VxJN6OpdneRTwdFY3GbR49//d/dI2LIPhHOMNOhRO9KZyf9uEsCwrj+KxQPGLm8vyzPw9SvWk20o1+BaOxn2dH7O5BvJ5ggevEHrz63Y0wbSeSAlui7tiChermGAp2tnYW8+LXh/W7LTiYaUXd14Ij243kv0x35sl8SDjsh4WDjM4da3jZuoYHdWsYJGYjd201JzQ6zllr8Yov5dRCNQUtliNbq+D1xHxiu2TzT7NM+s3P4GCbdPZULMFnQTKjjiaR+juRZfGJSKYl0m5hIuN2JDLoeyI7DJK4fS4Rs5REVloncudEAmscEkhZEc/qevEUB8cRJdYm9noMn8sWYdVvAS9HR/BRsIJ+UggBG6bx8LcfbrM8OBA3npQmoqPzhjEzX0JAqnCBR4YMPdeJ/wM9i532eJwkmnVUlF+4Ru0AsZO0RSkTld6oKG0jUiYKDGAr0gozUjMKzIwIM+SMBerP7u7u7u5WsO+59/7BwrV0zXznfO/7PHuv5d8QI66dNqSvmSF//xgyraINbzqasszXnMdlPVluacfeIc4URA7FPsuXrc/God44kV3ngjAy1rO5ox55Iz2yZzr6B+pIe1vKz1NaWszRsHWFGldjFR6RuRQMUJAcIEdxJZuOfTLIXiZD/l3KuHlSFmxKx3FKGuH9lxL0cglvei+Fo0vxa5FG3TNLKa6/hFd/kuizPpGKPwnUS0mgqnUCyqp4jLvE83TlYhy/xPHpwiJe7JxHuF8MmmAJb0wjMCkL4cDLCczBlxY27gyo7YThfDsqXltxcZk53suNka5rys4OTbgRbMjoc4acP9KEBlFt2KQxw9WoO1EyO5o9deaFjQdX1vlQV+LP8YGBvB0axLKGevw+62h/QccEZx3xLcuwr9HSuZGWnHWruLRTxQlDFWZl+UjKFYw4Lue9hxwCcviekomHVsbe9jIuHZfyeqWUkylSro+ScqqrFM2LdKRz0hnhkcbgi8lsnZzI4uwE1j+J56p1POeXLmZDRByXLBaxtvcC8s3n0utmDG07RtM0PIphx6fwNSkY1y1jCJb40N7IlREDB1LsbkPfRl24+cOEQ2PbceRKExb4GLJmaiMKCwxQPDfkyeRmrJ9ixvoP3RidY0d0Txc+2g7nQRcfnmzw5Vb7sRToJ7L8lI4Oa3QMitExKrSCOSEl/PiuZZ6lllsxhdw5oELprOLReCVhCSuo30NB92Ny+o2Xs+J4Dls+ZFPLM5Muq2S4NZbRcI+UN0lSvEZKmfsnHcuO6fy7mUrB5kSs+iRg/3Ixb18uRD5xHqYXZjO4LJaSPrGc3xBD324xSGZE091aQmHfCPJiQ6lVGUTUQH/aB3gzebEL707YYRdnJe7GnJnbjLm3py3Xt/1wm7bxt1vSvgbcSjak3b+mvBxmRnpFD1wO2hFr58Kunx78LfcmrNIH3Wdf4lJ0rC2t4FFWOZ4vS7geWMyC+1rMjbR8vVrAwwoV5vYqPJcoWazOI+62gh524ueinM3D5Ox7kM2MfZlktMtgb5WMRzekvJNI6W8hRTshnWOXUvmxNZE6/vE8ubCAVc9jGeYVw8DsaO6Ojea3TzRXx0UzeHA0ez9KqBco4a4sks+Hp7LDLgRnvyCaZ/oxpKE3U7Jd2Btoh2xqL8qPWHD20He3oyOq3e5l1rhF3arDlLWGpK5pxt11Zoz178XE4X0Y99CZs9+H0cfNm6G1fdh10oe3XYv50bgYOzHfXZ5p+Zap5eQEDd0uqRlcoOJuBxV2IUru3s5j9dVcalevoGSsnGY5coLil9HxuoyUvzKMN8los0zKQgMpYSnpOMQtofhTIu+GxnPnzFy2Z8VwShvN2aMSDtyI4sL3SG4sjOTZU/HbM4pPgRH8PDuDRyNnssI4jPwJQUSbVLttePPN7Wzf727Xjta4eYTUp+mSJuS6tEV5yJzfUdYoRvXjUmtnwo66k5Xgxadj3rjM9sHXW0vVaC15UVoaBmj5vUHDsz6FtB2lxleca/EDJfd35sOIPPLrKqnpoeL6nnQ8Nem4X12C251ENrkvpunWWA4bx/BZvI/oq5FU286kdHg4549NJeZCGDYGU2gaGkHz12Gc3hNEx5Jqt73Tvrtl7vnmFj9UPHf/X24NIxpz85+ROLMxHZ90xDDAhq31B9C2pxPPGrtypLsnhr286bdJw3+VGlZv13DIWvxuVEjKUTWV11QUxajYN0XJqDZ5ZAwV72GnkitKFatfJvArIp7Xs2P5tjCakc5RHE6ZDgcmUf12Mr+Oh+E2JYzep0PFPIUyemGN227Lard9Z7+53TT/7hZS/4eb8cV6TPRsgp9dGwz6mTEmz5InrWwJ/GaPu8KRF47OuGYPQ7PUiy+Ni/gwp5DLFPKmqoB+FWrWdlXzeLgK2TYlGZl57Lm0HPXCFWjTlaz9T8WdlTPJSgoj2zuEJw+Daf7pl1uGQY3bzDrf3Xr8/uamD6xxW3S3NuMGG1LXqxnLtpvwxcuCjHNWxOptWRE9iK8ujlyyd6LLbWfMxJ20qKNm/U0Vv+qrye6g5nauiofX8mm5PZfKHwpqdijY3GY5jSryWe8nsiqzLvLIP27bKn+6vcqtcXs95bvb7/M1brFvauO7yIDHtZrStH8H+liYs2OAJSaJ1ni8s2XW1MHs6e5Ip9OONByq4qSLCvtxKnqHqzDZr+TEqxU0WKMgc5iCktYKBsgUzJuZR0GJko///XP779Vvt7qtf7uVX/npZlrxw82l5pebS6/6rFtnwOkZRjx73Ja8QWaMU3Xjk4cVx6dY41XPlqLugxnazJETmx35J1VyPVvJuDAlZu2UeNTK50ihgoXi+2pp5ZzNk3POVEFt+1xud1BiXLsx7Vv9c3vX7JdbqN8Pt0/Pf7gZHvvjtux7XVZqGvP7gyHJHZsi69KOmWtMMT7ahV5drai8YUV2O2tu662ZvWIgF9c7cG1GLsqcXE71W4Gd6LqadQpOibwvypfTpbucMY3kOJyWE1y6gp8tVOx0KuRzYhOCxhiw3Kkub3b/cmvp8dtt7sM61F7ViB5LDCmaboTpoub8nmTMpUoznj3oSubBXqx9Z8WpS1bcOmXFJwtrjtgrGPpMzsRMOf8myZkbKad2vJz5jnL+pOVwYkoOS0UOxc9azrwnSvIlBYwU+/7pThtcHjRhhJ0h9ZY1ZsS3hrSSNMJzvQHWi5pgKm3KgmltCWtsynuFOZ0vdsdsQy+GqcUdHLdi7CYr3p+w4sX7HBa+yuHY3RyCjuUQ1kxOo3pyDLvmkLImm4Necm5sUuCxK59tiWqi7DUUbi5mzEA9B23W8jyhiosTNtD5+Abax2wge3gVr8+t5lykjp6ji2m3aSVGd0QO5azgWvOuUMeMemM7cO2qERENmmDxwJAGNYYkZjfhec+mLBvemmtaY14ZmBG32IKWYZaYOVrhobRiy3orvsmtGK63omF5Di2G5KBpk0Mt2xzupudgezKHlWE5ZOzI5mx9cZ/dFHwxz0N7WMUe0ele57WYjK2gj/tqOp6qZFzHDTyZvoG3v6r4cXYdP+R6DIaWUxWrZbpeTZtv+XzqpEB/Vsas7FQcOi8m50g02w+ITPTwZ+MML1ZlOSP5z5ajy3syYoEZRp1MyDjWhlZ/m6Le1ZSp65uhdW9Ddpox31+a8vWYucid7khtrejiYM1Ia2t4aEUv8T62r7JCc0DGtSuZHO2WjdX5bNzF+1++PoeJh3NoLGYx8L4cScQKOtiqiHym5sRVDeZni5nTQy86dS0Dd1eilVWx37aK89LVuN3X0eJIMeGXNXQeoaZOUS7jBcedjpZRJyWZXUYLCGgSTQvnMCY39OfUOi/CXjmTnGBHaL4VHw9Z0L3KFJNKE27VGPOlhQnPH5nQqYkZo5LNGbS1K3c6WvHzgTXx/WzofM+a8iRrMp5YoT5oRae7UraulWE1J5PLrtlcsciheXEOPRrIqVDIRTcrSBCMYZ2Rz+C/KhKWidy9pqXt03KeXtfzcNRqJg9Yw56Ja/hviZ7WETrqDy4mua6Ghy9UTH+gIFXczeVxMrSJycwWXXa2QxTrKkJp88qfq3u8yXriwrkxA3kbZ8PasF4MP9GRGWvNsZCYizk0506lBc6Sbkwa0ItaDWwYutCWAo0tp21t8XayoZXGGt+LVjwX3Z+5Xsah21ns7Z7DkYoczreWU3+rnENLRDbeUNBI5Ei4yOK/Yn6iXmlwlhWTeq2CEc91JFjqCZHoCW6np9GacvrrtShbrsJxjoqsbYKxO+WQ6i9DZZqCd3UsYR0j8GkayiC3kTza5UNnI6iMdeJWYD/6nrdh4WprbK9a4T7cih1il8NXWbMn3YY1BbYs6NyHiqABbDo3gGat+nPK2Q63DjYcsJfRZUwW6XY57P0vhwlipi7flRMivr/rLwXHXqzgTY6SBo9UvK9aRUiIFr9lxXw5Xk7kZB1jdukwG68j8nAxZ05p0IpuXFBfxcB7CjxjclhcLONoTCoPWy/E8F4U1x6EcqloDAcTfJl7fRjhD5z598CR2rPsSZHb8eKJLbse2oLEjld9+vLMfiD3Tg0mc4MDzysdxFkdcModjOb+QIaKPTz2OotgjxyWXcxh3kg5ehMFhWJ+Gk5fQRfzfA66qXC2UhPwdSV7MjX8fqFlcKcSamrKKX5cwe7yMrr91ZI4upC7jmoenslnToCC0OpsUqfL6PA9lY+tEpD5xmB5P4yo4RMFB/jRN86b38XwppYLm/45EdfLiasJjrzf6YimxIlA4ZpzmzvzpIMTnkWOnI51JN7JkerPDrQ8mU3Z0hwq3+bwOlbO1HEKGoevoKJ2Ps/3Kok7qmJphprvRQXERWlIvaFFs7yYrlml5NUr58mkYvI2amFSEe5+ak6Lnpzso8DtXA7fkmUcvJ3Gk9eJFIyL5c6QGRhEhBBzfiyZsb6sfOhN+N/hJHx3Zd44V3pHuzKzypXu8934ck541UIXauKduLDFEVu5I1VSR5yP5vC5oZwtSjm51cvxzcvnTK6SADHXBv3V9K67Ev89hVxqpuWmcKZWa4u5m1dKcUoZxmnF5H7SUmOvpXnLAjYeE/yybTkvd8u5plhGkxApH6cls6rfbPZaSmiwLozUD0EUB4/jNP4Yxfqx/7ovN3r6cjfYh9Acb7JFJsU18GRc7WGccHGm+TlHSrrJ+aGX8+SgyLNxSv5UK7EqV1H1V03J70IMPmi4+0BLt3vF/LItx+NQBU4VFfiML+WsnXCBdC2rPhYgb67G5XoehwcreGeSxV/hs122JLNh2ALaNo7h59YI7BqGse9xCH08gpmWNIHDV0dhW+jHHk9fNoT48HGbN9pNXlgUjmB2XzdGFeQxR6/kiZWKzRPVjBxVxN21Gtot0uJ2uZjz+8p5N0iHQ7GOOiodbSUVRIpOHS/6qV1QEdvS1Ay4quSpRsGeU2IuG8jETCbjuyCOv41jGftNwvPBM9k+Ooxnv0L4rgymk2Ii5yTiDkf7UTPXB/8PYl79vXH7qOTxXBUP/lvFsWQNJh5a/k4r5o9xBQqZjmG3dFz5pmOAgZ65hTq++5YSUbuYiM3Cj46pUf9RUidXgavw/ka9ZCCeo/6qeBJOxZKSGI2Fi4TfL2fQU/hM56khfLUMZkLURBIPj0MS6sOvtj7sayNyor2W2mLvQveUMXeKjqO/hIf21fNkjB6jID3fn+hgfhlmwkWPrtdwaoma+TolkWLOl3kLPvkl5cP0FMYEJzDWfiEbVkUzVi6hW+soFhSE039lCG2WB9MhMIgO/yayY6PYn9vlTH6ow3Oanm1X9GzaqSfdXc8c4f0Bvcs4NUtL4xEazjVV8y9USXotBT8tc+giZqDTwKUMeJTA106LqV4RQ6dJEnxmRzH1ewQHB4Zws1MITjv09ItZTUbd1bwRmS4R9zfVvJxVI7XMHSo+946Kz/5K5l+RU+yYw9cdUvSKNHRNEhmqWczxyzH4fouiebhww2FRXI5WUW+zCncxk2kr1Ay7UMj9d0WEDNYwbIYGi1QNrQo1tFmn4f0e0fsXNTSo1jDAQcvopsUclpfSrZmKb7VUnPNV0W+lipUnVOw2VhMxchVfvYtIrSzC7UkRDYw0XB2oIStIw7x5GmT5GiwvaOjSUsv6NC2ywGLerStDeruChRodH+7oeNBAz74BelyfK9n0Q8l4CxXLu6sIHiN6eLaK5goV1fdVXB2iZp5KzesdaqquqGn/T01t2wKWLFtFrMiNP0lFnOmgYbI4T9BdDX0miwxxKkY9uowm+gr2ueqYqdUR8kDHCzEnekc9SW+V6J4pWfRddJP43lNdVDQT391tsAo34Sv1vVR4TBK9G6WixUwVqqkqToSpCJ2mImmBinSVilvHVZT+UNHAVU3FETUdf6+i0kLDBcFG2TO0fOhajOPxEr62rOC5nY59B3UMrKXHy1rPru16hojv7yL2afQXJXYNVBi2UzGjRsmqM0reVSj556dk35p8Ip6KPDHMw3RgLsfGrGBv4nJknUSOhi/HeMAKUhxzsZfnYVyTz5cbSs4nqjgunul8/kpUbYR7FmnIddRyr1rL9bOlvGilo98+HReb67FCjzREz56mYk5qq8h9pyTnq5Lt4pnqiefbulrJNcGtS8ljv+sKGm5V8GuIgg7Vcqp3yem7RE6kt5xhteU8O5JDvV05GD4XvdRX+FWKnAXv5VyJUrDLdzm0zMffRLxTwWU7xXuMH1PIlzIN6+Ra3n8s5sboCopzdFg9FRnWUM+bnnpM+gkuNVURa6hik7ibWcJZ1q8VTm+upMo6j7cnFXwUTre9UrAschrPzOFKRRZLhmXAcRmGS2R8HSajb2sZ9+rIKGsj46eXjFdxMj6fkvHWMpNfNdmMWSBnaIiCc5YrMPiRz+7FKuYkiTmbUciRn2KuzIopPVvGkIFi/zfoBD/oKDPRM/tmIU9yV9LbTsXPtio6GamYf19JymwlE2zyaXNhOfeMFPQMkVNPlsONiVl0fyejsa2MapWUdbWk/N2QhvWGJcwblcKeuGTGOyYzyyOZzxXJNLNP5cHhpYzamk7ZbikblTI8hmYx5mMOsV/kXHy4nG8TlLT8T0XxvZWkZGl4InJ/8+5SBjTVEb1RR3ORx26C58u+FDHrWiFBonNnDlPRq72Y35viTocoOe6ZR0aWgpeiA12EH6ypyaQ4TcYH8Z23WousVKZxtGsqtuuT0Hom8uBDPN7t46j7dz5zJ85jx+R5rPFZQO3yOHzHJGD1ORGHI8nU9Uuj0SgpBTEyqmKyGNtFeJSrcP+4PPxHqDDPV9PzahG6C1okrcqY0FNH97M6gsUzn2qlx91Oz/b5GmLfFGHVpICZGSp+OKr48ljJhVfCp3xzuRKkIFDc74/obO5fFt12QUpJAyk3O6ax6FIyjf5LJK52As6DF7HxQSynImKY7x5NWYpEZLWE1L9R6AMlosejORUWQ4/XsUy6vAj31wmUJCXTfWkaQRlSdp+TIfudTcA6Oa89VvBLvOeh3dXMaiSeLVFL/NZSetiKDj6pY2GNjr/t9ZwRO3Z+p4YTUtFBzkXU66FmX4SK3/VURDdUEhK4gquOCv7OFPsUn8VLOxkj/aWsaZTOW9NUnl1IZG5QAus+xXHoZiwav2i23Y7Cfc8M+qwN49GJUEZGhPJlXChG0lCutg1DOWIq/T9FEP5UgqFjLE9TF9HMMpGcMancO5uOWW8Z769l0WyMnEsXFSiDRM4I9/mYXsipVC0zG5Uxe5iOQNHll+rrsRRzPqexnueHNNQL1lB/SiGDLNV09lZxbKGYHZNcUq0UeM2Q035IFtUPpTicSedQnaX4lSRx430CaX9FPxXP471BDFZREiJvRmD+LQyXyyFs2RTMYocg/iyZwIv48ez+GYBZwUQuhgaTcTaE9O1hfPWP4IVxNLmZc5i4OZ4/lsncNU9HelrKl9RMhv3L4adwpihTJSOvqHCSFpIhcsW3Wxn2Y3W0rtbRwUyPs8jf9+91nBc7rT6n4UuoBgfvQqY0EX7eSnBNfB7HAoVDiuz6q80iuUZK8sR0llalUBkq7nBZPArtAmzPxbCqfTRL7aPY0HAa9VJC8U4KwWNUEF9/jWb+Rz/muPnx9p4vIz74cnOmH8YjBI+uGM/j50H8rBvKOf9wGkRImD9pFha+8aRqkuhcmYbbHClNV2Rw6koO++YouNJCSe4lFeslhbxfoMVwfSlGotMmf9JxVeyJwSvxs0xLXkctC4UjKpI0pExZxZov4v0MVXLvuYI5x+WcGJlNkrXIwp3puD1KxvZlApWei1nXag7qt4K9fCQEtp/JqjphtJodwpqiYJY+DUQ/z1/kjC/ttvhg5eVF/X0eWL8dRqiFJ1G1fHgb4su+YH+2SAJ54BnCy2HTed5bwiObWRiZxWPQLokN95bydaiUfv0z8D6RQ3aKQnSukm4XVYLrCjkWoaVFTilrxbl0F3UsOCrYsVRHzTYt/UYLhqunxX6xhsDQAtwrVdwOy6PIQTD2hBx+iSwvaSalt5jvqwMSOT96MROuxuK0PxqjrhKGdp6O1DSUiNxgKvwnsnLdKLLG+NGooS/5C7zweebKqBIXVndxYcZnZyZ4u3B+qCv3pnjw7Z43BcZ+LH8dQOdGIbxaMB1nNwn2lrNJ6hFPw3eJjH2xlHJfKY+8M4g7n0MDnYKdbkpirop8E3Pol6zF83gptVvoCBIcUme1jkeC00f8qMDhYSnB4VrRT1oSZmswClhJguCfy2dW8HSVHNMFGXgtFBnceCm/1iXSqk480rOxfN4cTWdjCWv2TONhj1CqJwbz39XxXCrx4/ofH+LCvInpO4TieS5s2eGMzy8nmnZwpOfsQazsMJjqi44EBDnjeshVuLoXL575MsF1AvEuIew6E86SMgmKzLm4rYnnrTSJE+vTeDRDytLNGZx4kcP0CwpGi9mS3lJhv7GQMMF4KdpS7jfU8VF4wM80Hb6zdZiIvqzTo4LaDYtp0V8wSKSGhEdqGpxX4lSlYOmLbL51luHnnU5ddRLbuiYQtn0OZ89EU91Hwkbb6axwCOVVWjBD3cdR0M+PUltf6hl506S9GyMPOWNY6US4xJHzPvbM97OjXqktLitt6bHIjqyUQbxc6sStSFdemXmzMsaPN98DGfc5hBu9I3AeFI3i3XweN05gcp9kMj6nkb9MSr2ZmQQLpln7UME+cc4W4pwSTSEDpVreVpVie7OCL+gYNFRHEyvBBIk67Aor8BQ+NkvMcqKbBg/hO2M0+UgvyzEak4lqrpQbsUvoJ2a04M1CkcMxDKmUIF0TTn5IKMn3RN5NGM+Q1n5sP+TDpM2ehGe68mePM0pvJ2w6DiRtsx0xC2yxO2zD8H42fLG0IS/ZhhMZthQPHkTjW06Mr4KUR96cvuTP6WVBOPYLY9X1SC5XRnNgyUI2RSYw62kyXpJ0Jor8LG2URb6hnNbvFPT3UNLzpmDaikL2i07zyC/FfkIF+59XUFZXh6XITuVWHc8shW8uLyWzQvB9Rw17d6qZ0zGPeiMFkzyRYfQqnRNOyWz8Ho9tRixHZkXTZkgks++Hcs81hKaugUxf5keLvT4Maz2Cc/VcuVPijMElR87+1w+NjS1lO22428iGDvpeBDe2ZJhXD8727MWbr9Z0MLIju9KB3nHO4r14YNXZF8Ol4+lSJna8yVQS10dxJSWGdvviSKqXyI4NqSi3pWMt8vxpQhbm7QTvVSvwcBecK/Z02/xC0sWejj9XwsBr5biKmS2eJ3yvqZ7/burYtFTHuDHl2AuGnj9eQ4x4t+t659K/NIfaorP7l6YhPZFIveFxBBDDn80S2rSZhvOXEDIKgmib4s/Mub6cOjmC4Ttd2J/njKapI6ce2PHulQ1VF6057W1FhVsP1vyzwDfIArshFvjcteDD954krLNhxtH+vJnrRPI6F1qM82Z7sh+DYyfSWhNCryszWLJVwoDc2Rx1iWd2biKJ5Ut4eiOdnd1lRJ/PYmR7OR9vKzjQQ8nvfSKbfAp5K7J1vLKY9s1KyRG+59O3FIcAPevr6jHbo6NrZAUXRxXj8FmDywY1r7oLXhE94r9SitnmJdh+SyBj4QKe3Ixmb3wUVv5hDBgTQt2SAE729iO1iw8RC10Zk+HMuxGObEqzY/UyG+4EWNFjYxdK11jgPsWCdpvNSfE252NDc/5VmuMztxs3X1kztZ4dz3wdyG3jzIBzHux56IN5yRgiBwcT5RHGL6coah2Opm/FAjoaJXChTdL/8fJdA9EHA2R0Eh3e/3MObYsUbL2Xz229Ctm9VdiYa9kq3uXkWcUotcV0MClm5vZKHu1fzQThRGbfdZz7WYFCXkztduLf2agp+6SghWcWA0OlxPZKJWxtAn7N5nJkSDTy5xH01IeiUAVT+tOfuRJf+rqP4E8/Fy51chKf14drV2wY1cyKoksW/HQyp0kDc+bNN+dkXXNOLDTDNMiMzYPNcW/YGdcDVny7acPjBf25OsgJXWdXbHK8cRniR3WHibQJDeFKUjgFaRLav43h5P046h9PwDQymdsP0qjqJrjlu5R/dzKxOZmDzzAFnSfl81GuYlHuKnoaa/m5VcvTNVoo15K6Q+S3TxV761eSZbyaT0P0TAnSUXCpmKsXNfQS/GH3nwL1DfF5osd3/hb8NT+BufdiiXwowUETTst2oWw+FIRnX39enPehn7MbCyc5M7fFQAZIbOldz5rKFxZsaWTOIHtTWth3oCDBmNZdzDi/3Az3fDMOTDKnacOOhBj0ojzchl+hdlw57sD1E848+DacTx19GXV6DF8FG955G0pBkyjaTo5ma8xc+myN505eIkempjLKXrBhEylTtkihOIPBwr1q1VJQ9CuPQdFi32Wr+PdAQ8R4Leoxwj3GaplWUcXmj5WY11nL0QI9a3U65rUvoShGw5tVKq7nKxh6KJOxDlJM9iTzwTeB7OBYzKokGK+YyoOdISRmTSR8tx8HHHx4LxgiaL0Tf07ZscjHhgY13XieaM7NPmZUK9vj8boZLq3aUWZnRuxXC0Zbd2b3M3O2b7fgekNLKj9aMzvLlpl+A3Fr58yb267IR/ow/KUfer8g5qwOYffDcDZlSnhdFoPpujgcdQl0rZXEnLWpmB5OI3RNOqOmS+l5RYaBVQ57H8vZtDmP+dkqRn5cJRxZcHAbLcbNtPjV11JyoYp/okBsm6zn1g/hXoIxD34oocRKw7tlwt1zFcxvkUUXN/GZa5OpHp7AEqtY7DZKuOc3lXW6EIyCAtk/1Y+G87xxqu9Km7OO2Iyxo9MYa0zVFijfmGE73ZRJjdpiEd6MMcXtuNnPjO3Pe9J9SC8upnUkydiCXOvuZC2xxqKXLeFrerNnhhPZMhfM1F5Uv/ClShPAqW/BTDwSxqLHUey4Go3P7vnUXIzH5U0CR7WJ7DmVREXHVDIWpGFaT8qARTKG3cpm50U5tlfzuFFXzQLhxNNXauh0R8PfDxq6GWg5P3MDmdYbuJNfha9DJT8mrOaJpZ6T00rZPEjDphzh+RUKJrzOYkKklIH3kzGJS2BVQCyFj4RLBkwn82EIHWsF0me6Hxd2eBHyxYWwSw6ctrKjzzUrDsZY0Pya2PkrJkT2asXhkc0I2N6BizbmvBM9F3DKmi4mVgyN7IymZTemGFkz5oMN7YbZUWuxI73vOQuO8iDQxZfEw/4U2QbzVxLKXn0kv6OjuTBkjtjTxbQTPp6wP4Ho5okYL0xknEcSt+encqM8ndrOMorDs5n7SE6jhHwGTVLT3qiIszkaau5qMPmi4czcDcSKu3hwrIo6LypRbVrNlFF6DGaWEjdPg1zw+K8bCha8z2aS2Lcll1Nw35GA945Y6hpEc7leOJnfQ3CLm8BhiR8vT3oy6LwL670cWGlsR8B3K/YlWnDruBkqpQndv7fiUcvWGJ83IT3aHOuqHow6YcMKbFCt7snVA90IsrBmw0kbjtayo/5DB/KOOtN/9FDadvGlOssfxw7BpNwMoV/UDLbWjubZ+1n4hCymy6F43jUXPfExnv3F8bS4H4/XswQeSZJxa5aOexsZG+dnM6+RgqcP81lWpiY8oYh+VcI9zmi4+U3D1P0buGa3gbYvqgjqVsWy+6spnq7nSINShu/TUP1Ixc7Vy7HQ5PC0gYxubkswq5VIu56z2WYvuD0hnBfC/9rYTSA/2g/Xc54iL10YvcmBL43tCJ9tzasrFiRdN+NCW1PWZrUlcl97jpSa4iM1Y8KMbrRItsD6eicWTLAm5aoN9fvY8cnUkVHCXyq6DsHzlw81uf6UdAymVrdQPBJn8PinhH/dZtEgOY6MksUMt1/MihULmdl2Fr2lsex+NY/p+fHMXJlEzao0tljKmHM2m9gwBQEJSlq/UCM11LBrvYZjYleqW2gFV20gsP8G2j2v4rZ5FfdvrCZghp4TS0qQPdPwrbGatndXoHydQ6qbjJ/CAx9PTWR/xjy+zIsmJWQG+81DOW0YiLLAjxF1vLndxpV1jxwJm2JHUTMbNu7sSn2xE71XmTLxSge2yEwE75px7oEFf69a09HdllZ1+xCFE7tGuJBtMZz+S30ZZjaGJp1DuDQ5jD/FkcysFU1s/1iKzsyn0ej5LMiK5WjnGP55RpNbLSFUFs2syFjh1nF09kvi16M0LsyTcSA3h/6i+5f0UBFmW8CBruLsRzX4fdWQP3IDxq02EHGuimRlJXma1VSE6lF9KWbg/86KuZoJilwWtJVTOUdG7VrpJNxIZJDVQvJ2R9O7Zia3poeyv2oi7f/4ceaZNyODXIkqcuL3Czt2htrQ39eSkOXmLL4hOvO2CfedTUl/Zcb6Xf0o7WpPnqkDzcY6k/PWhc9uXpgf8GVB0DgGu4Vw83IYmtlRnDgm4fvZaE7MiMFJuOObLxKRZxIGXo/g5tJpfA6dwec3UdTYx7DFaxGX3yXhrhYM33wZOh85M+fnklmo4lThKvQZGvZc0uAqzq832EDBxyp+rajiZOP1JI5YTVtrPbP3Ff/f/8naYKjm5qFcfHrI2ZMqo51wjqm2SQzpIe64eQzfhkZSvjWUjMQgeo3yZ91YH55nuFJ63Im6tn14PMGGlwt68ua8OYbvTHEOMmWnwpTG45052tuFqXVdKf/iQfPjwpdW+jEnZCJrHoQwedl0HHZHoc2S4H5awkRx/kkNJfTtEIkudApkhvLvUwi/rUNZUxTG4owI6r+PpiAkjg6tUljrLsVrWSZtv8vRHsmnSYqaVfU0JIu+TPykof7rKuKOV9G7VRWuXmtQfNHzxVeHz5RiRop/N/22irgeuRR0lfMwScae8HQUHZM4lxDHrgYxGLlEsrUslJEpQZzy9ufJcB8+ql2x3+7Eq4LepDaw4be6B1N+mzF/linXBpqy77IpR9e5MkziSf/NPly/7IvZozFs6RVCdo8wLntHkHAxisqBEuY0lxCXFMV/O6cj3x6K0ZAQ1rkHM6BbEN0GBXE+PpjmkaGsOjSTNTtjKE6IZ0j4ErZ9kVL4MpsLIs/r+KooCl2FlUaDXY1GeI4W2ZkqTkytwmzJekI8VnM+X4+PTznaJsVcSy+kUYmKdaeW06WFnI6JMup3TsfwoOiceYtYvySaHc9mcqNhKHPbT8SwxA+Vypu9Nq4sFrvbd75woQxr5iV3Irq1GSlVxqye+f986OLuR580X2pZjqZxXhAH1oRyfXU4zXyjWPosigNro/jZKJJ/LabypzoEbUSw4NsJZL/yZ+NPP4zET2XRaNTOQQxWh7K6JJLlX2YxIj6RuLrpHPwt46tMTtapPHwL1fT1EzknuP9ApJYummImF1SxsbySzRdXM36vngWGelbOKOFQlZZNG1byMkTFyrUKcu/l4DVK5KZPGpavElh7ax63lkgIXjaNJTeCiVs+DkmwL/ETRjD2pzO26Q70VQi+aWfF7RnmvO1uQmBRc6ruGQlWDGHk5VDu66YSuyuCc+KcY25HUW9PJN72U4k6EcIXbRB71oxhvLifE219OSDz4XWSDx52vjQv8OecaxDyV2GczJDgsWYhmTXJZFQI55+Ujc8Z4TPCB+5kFNJQMM/rP1r+/Sllgei0d1vW4XVZz3hfPZ9uV7A2r5hYwYgOKjX9Xyqx7SfOOiiHLQYyYkcu4fa5eLQjYlG4R1H3bygDcoJY1sGfd7e9sc11pf5gJww0fbjznzWJCV04m2JKR8+WfM5qQmX9JtQZKeHx9SjmKCNxtQhj655A9t31p5fIsl+TfbC8P4Jt5+BlAoLBPElb7sOKuJFslAXz4Ew4bYxjhbsnsGhUGp37L+P7eTnj1+STm7gSg7pawgqLiXKpIHaVjmI74XlJq3kdoufYZx3D/5YxYFAx368WcdNKTV5JPvuPykl7mkl1nJQJI5PZ6bKY6pPRBG2fiWRuCNsfT8BqmS9BoSOISXHm7+ZB2AlGsVP2InuuOV32tCe5uxEjDxjicdEQv+4B7Bzij2WBLz/EWR74u9F5gYvoMmeaLHYmRPx5cf3hbHjgw5Uf4/n9K5SBcRKSDBZh75rCehPhsjNy6HduOdvz1aSVa5g0vRivoxUE5en46rmWSr2eDBM9phoda9uVYvVcS/eaVdy4qkLbMZcJ0+S0+F8P2CQy+HIirh/mM9VFgnLbJP67F8TzM/4crfDmwABXMmY48qSFHY4pVqxeZcGevyYk/mjKm9GGPJ9qgKxXE/K/urG8wAV1L2eeeDpx2NORORMdGZjkxA9cODTFk4B2/kgzg6k4OAPXl7EcSRDseS8d39qZeJ1SCD9TiW4tZPBXLaOGVuAzQUe5REfaHz0z3fQsfC4ydbAOjzfFWJVq+fNmJYNTVdheVjBsZw5DvGU8/rUU44QE1kfF8i0kkm3XQuhcP5DB4q4dnnow0NQZaU1/Dt61JmdYF4oDTPl6uAVTnhtyO7AhWZV1uDPbgV8L+7O6iR39be0wejGAowFOPD7iyq8fPvyKmUDLm2HkpsbwyT2BdtOWit2WMctdQd3FSlLHr6Q8QsvRraUsfVdBwOoKjHsX4zFTz5i6enbt09E3uwLP8mJeTNPS+6OaZ82ET8UqaByWjfUpKd2mp5LQLJ5NV6JRTZ7OuvbB3NgzEll7H642dGUvjjDNloUTevHpsxnvbdvTsZ4RU4Mbs7isNmef/HE7992aRTesySi2Zs11G74WDOTMYWcSbLzIHjCSyBOh5J+RMKbnIgIfJuO/S0bMQjl9X+VSGafm7XUNmfbFvDpbxp2kEqxXaDGw1/P5gY7FSh2/RpczK0RkfWstlw+rme2pZL+xAvnsTJqEiV2Zlkx0l0Vsmivh0tAw4l0nEtfdD5fOXqwQvmIweBB7Z9tQcqoHH0PN2NelFT+MmuDn0JAjgbVweFCbiRmdWTnHEisba/aY27HW0InnDYZQ/7cfex6F0O1hJJkDZlPbM5k2Y2X80ebg/lSB5KKKTruKSJRpGeRcTJlcy9A6Wg511GN8TYdZjA7z+mWYdi4mvkjDerma9WPyKbgiJ9RzGRdupovZSmJE/3nYuUQxxSCU/7oEsBlfxm0YRi8TZ8659GO3gQ03C7pyVfDIjYxmiAek1ZNG7B7bgB1Jpjy5YsarGz2QT7Oh2aBBNDZyxXmMH9c3BWNgORPvUbHM6puMw1Epc92y2ZemoFVLFR1frxQ+r2FYipZSHy2L92i4bqBHelxHjr+Oj89L2PtKy+8mGrImqHGNzWNdmZzqMzJ8OqRzfVcil0fN4lCzCOTfg5n5cjSTN/nQ+oorC6Kd2C68selia8qKOmF3y5RN2c2YcMSQN40NUX82YG8tU85fM6UywoKS6dac+tSbWitc+K70pYfghuKMaTz/E8OLX0kY+0np2zmTKx0VVGYp2fteJea0iJB8DV1zNZgeKmJWbT2+h3XiLnW8iC9h/Vktq4RLvRUZm3otl01ywZXbZFhI0jAbnMhGr1jOdArngnUw4Uv9CWrpw4NRrkwc5YSroR3Tq62Ebwvmn28m8qc9DYYZUbu8CRdKDWnZsgNWC01xP27O9B7WBEvtmD/XBVlHX1psDeSQ6WQ+n4wh9WQSgz6kk2y0jOqlcqaG5Au+VnF1kHAb25X0SFmJIkDNigf5HKrRYXtCR49hOg7PKuHrPi3OHwv5LZjW9mAuL8TzR2+WIfm7lHvvEmh5JYaQ+uKOTgSRfNOPt4e8WRPgypHhTmJP7ThuKO7UrDM/t5vhM9OEiV3asb9JM45ON8SmfzPubDPBRGbBR9GRPtF9WJ3jwjN3XyqvBLIufBILKmJYtkC4WWE6X4pkPPuXw4MnCpaL/HnjoRJnVmGQpGLYLiXbHuRhWa2j7Ukd11x1vJ5bwrnNot+3FrKrvhrHEXlUV8npf1aGm2Uap54n0LQyhmcDp7JhfxALmvlTb6APLUX+fWrjRFmcHZOCrdk+wBKpgTmBalMMN5kyOrYRCd8MmPbLiNJRJky71YnH1TZEzR5I4G0X6tcIJpkVhMm4aRTvjaGxYRJ+TunYChdkXQ7Hd8rps2k5uvQ87m7I419ZLq31Crbfk/NB3H+jUzrCHXU8SSnh8yYt6S2LGN5DjVGbfNbWU9D2tYy1n9M4HZBIwcMY9neahlPTYPze+FN5x0fkznDaZDqz5cwgDpbb0HaQFYPvC5e6YsrwN6Zo3v1zW323IZpPBnSc35TAAaIbNnTnww5bLLQOdLvuyr2TfgR1CcGhYwSnpsZSPDuRqYfS2H1BikSZzZPuckw2yYl5J6fop5yG5XI+z5FjNEXOhN86XI7qOFNbx6jqYuLKtYLHijg3Tc2IN/ms81PwKncZy7al07VTEjsmxfJ2Qjju5cFs+DYW63hfYo97kfjUhQbvHYluaMfu3tbsntKDa8Vm+LYyo7K7Bd1G/HNr1LQeP0Y15uEJQ7HHzegtM6N2/170Eu/O/ZcTvVqPYNR6f/LjQ/kYFcX4HbOpyUngesVS2k+WsveIjEPDsmmQksNE8dPCPofrHXK42SaHqZpssr7pmHtIsMXFCvo9E922TsthkaOrt6iJOKCkQHSZ9dgM3NtJ2bw1iT4PZlExL4Ip0hBezQ6kpa8fPwf70HSHO4MvOBFT1pt1h63pktILH7kFY3qYYTjdjF+WBnRb3IiHmsb0Mm/CR+NmHIg3Zu/XjkQdFx1uac/qeq5MX+XDmr4BZE8P40ZLCYPnz6Xf1Xhenk6m9ql0LmyTMmOgjPgyGRdSZCjHyLD3k3FipIwfTWW8OK8j20yHRWwpda9oaV5Li/FfNZbDVcwqVlCVnYXhIilfDJJR75tH09NRnDocyoXDQUiv+ZP124cBe0cQuNeZxdkDmTvdhnkZVpwf2hmTZDM2XDVl3WkTLCcaMnqHIbf8Ddkda0j29iasK29Ji0EmjLlhTkt1Lx6XiZ7zEc4bNIyC5v7ifoL4b9FUtrSXUNNoFoPC4/EqT+SHegmtVensN5Ey+mA64eZpVNSkca226BIXKTEv00l8q+P0Ih1vK8rZ2qOY+o5a6mwpIHGDiqMfFcydmMO8RoInTyQzzXoRUxtE0+rXFEruC06LCsDvoC+zR3kzz8SVj3McORthx7ECkV0Hu5HwwwyDGBMajWjPgcL2tHJuzzn/trTMacq6HU14970Jpu5Nefa4NddumHBrrTnF63piV9eWN/sHE1Xgip/Ilc8Lx5FpFkLUmRl06CBBMSCGRnMXcdEugcPPEmkoT+Z9p1RW70vGoF4SjYYlYd0zlYpvSynPTKVa7NXnnTreX6hAWVZMuPC0QxcLqWemFjOXy6IZcjauk7HFZin2ZfEwKoaK/hGMfxVCpE0QSx388RBe0SrWgwJvZ7KSB/H2nA2ftJY8qWtOfx8TDm5oT8UbY2beN+WKkSWFvhacWm8KcSb0K+iAcmU7yra0Y8Sp9ixL7cC39+3Z5NiOY3dbI1G15cJ+Yz4UipwcYsH+2r0wW25DSvRAyuq7cOOgJ5qR/izeNJGto0KIrgln9mYxX/bRqMNiyG41j8maxfRTJBBgl0i1ZyJZomM+JCTC+kTu1U9igWMi/p90BB3RkWCqI/RSCcHrtUgna6jRqPF5n0+rpgqyqjNYeSKd112SaBEyi9EGEt7sDKNdQDB5ncdjHObL0/teHLnlwp3njrQIs+NXqpXgKws+3zZlzHbRVf1N6RlkjrPOig4KG5ZNd2FliDN1g+3Qv+jJf4nmtK8wpeKyCdtPGnN9fQfcj3XAfIgxsvPGyJuZ8GWMCUWFJtSdZ8qdn2a8/tmRVVd64Wtuy5y5Azk3zJk5kcMxXOpL2LgAInYH8fFfMJ+bhlGdNoOPwi1HyiSknIjGo24srTvNps3U+Xwxm8/MvfPpqV+M3ZoEioQkejglsEsw6+FJOpa1KsevWksz4bg5pSv5T/R94jYFzT5kc/eJlI0mKTwOXEQ7z2hcYmbwLCCE1Ssnon/rxxMPHzI+DCHQwpm4LQPwq21D0bfu9HQ2Z9A0M5Z3NaPlQws8/1jReI4tk1s6s+SsB9vivFGN9ibA2JXdQY5cD7Slz4leFNkKfhlsxnGdKZYjTHnVxBQDQ1M+9jal71JTfooMfPjPjNyL5hxI7YJ9l14s2mFN91w78feDuaB0JjTegznrfKgJH83VURMp3x7Et6hg0keGYDotFG1gGAlfptA5KoK3SySUG0dTZ0c0M+rE8HJKDKMzYjk4NI6K5Hgy/yxmwm0dapmOs14VNJ5cjOFELVZFhRR/U7Gmdy5rRstptUfG8tlpWB1PwMh2NhdGRjHil/Ch/sEsShqPXawv/z31ZEGoC28vOLBirS21P1uhmN6dA0MtaDfOArdNlqwQXvLjRR/GlzvjJdx54nJv/Op5E+Xnyte/DrwvtqVojjWzz1ridtkCq57mNK0xwyXZnD0/zZnw1YJQkUOjU3pi4Gol/M+akpM22PrZ4bnSnvNXHZnXzpUDy0fwPtqHtoLDHg4OYHZAIOV7J7D/XwArRBfdVgbhtD9Y5KXo9fphhLWZzLDyaSg9ZnBxTgS/d0iYfC+aaO9YPjguIG/+fBQ3dez5WkHbmBLOrhF9sVJDpei+HVOVPLJU4LA7i67TBBe3TuGWwWIG3YqmW0QEfTqHsrpZEL8m+5PbWszT4iEcvuxE0BZ75MLR7iyxZlasFXcdrDDPtGbIHRsuLBHe8NaZvHcj2Kfyxv6jF/MvurJROGm/P/0Z/tBG7Ks16ffFHV/tRcOSXrg7WbHjgBWq2dY4T7JhTaQtp1bYMfnaAIZIHHDFiRYjXAhiKK8CvLncwZdOg/3opvdnTbI/F4VfDdcJ1pnnh81mPyzcBQP6jSbo7kRq/wpmWWEI85qGMtQrFP81obwfG47PAgk7D0Rz8lU0rkoJrYWrDET4e69yzE2L+TVCS7JVITOOqMh+sAIfOzm/t8ioaiN6akUiN87OZ6tKQr3m4dx6HszwbQHsW+JLnRFeWF5z4UxvJ8Z62NMnwpZBD2x48daG3WdtGF3am7hPjuy84MLkP568LfRG18mb7MHDWF3kjOMRsXPX7RlywA5jSzuKntpi+8WWF7PsOPivN1Nq+tP01iCRcY5M3evE7HYuzE11Ze4SD5bIvEm974ttY39eCg+5fcKPqbm+eO/zIeuzN/VnevK3vwemo0dQetEb15a+9BO87BY4kjfbx3O3VRDfC4JZIwkhIS2UrSkz0WRLKN4qYbGphBd7dBi9raDappQvB7W8Xadh+i412fuUpAQrqJFmM2u/lAPhS4h9F4/j/tm4rIzC+H2Y6L4gPGpG0eGRDxEtPKkvGDt3uxOdtw2mRXF/Nl/oy8mv9vxc4shIF2euC39ao/Ii4YM3189603eBF3EH3GnT3IV93Zz5kOJEaHMnmr90pG5DJ9ymOvH+rROjBdP8PexCzi6ht6+H42DpzbZGvkx+7ofi8miiXwVgfj+AAbVG0szaF48ib3YN8cAhwxWVxIVOd5zZiwtPBrgyyGAoP4K9edbuf0o667Cm2/f92wViY1DyPCIqZSAo/bIlDSxgwxZJuygDNgS2CbJNkG0ibFhgd3cXdne3j53f+/P7/bEDdhzj/b7v676u8zxfxzG2EC7XDcX1kpjJ7YOZrI4gYaiELVuj+XwvltRXcZz9EUe5yC91SgR7rSnDe4uB7VmihwRbZlbT0n7bUhZolCy0zubp00zGTkln//t5bKydhE3dWNRIid4cwf6SQZjbhiCJDaTX7QCuhfoxXOvLhEQxU9t9iZgkuHaZP+EXBuA9OBins8FMfBVMrd3BONcJps+5gaTU78v83yKv6P3J2OVPUUO4064P34r603p6IEfrBvNgjOCbylB6NRhMZOuRmF5EcKdXJI6jI9g9bBh100OY7x5ExTk4F+aL/WxvJtt2Z/xpN/xsPGj7zBt7fMnc4MfIjF44FAcyQx3MG8HcjQrCaLs4khx7KVfEfFwMjqWYOEqeicx6xshWkfFO3SzFOdrA3356+pYU0nGShmdTl1D8TIHNIjlHP2XwuE0arQfPZW71RLrcjMGzu5TU+EiO/wzn+eRQfp0PZp5HEG13D+DKkn7YtujPrDaB/A0MZtuAEP4Kjbi1NAxP13C2m4fT6rjQsd2haGuGsm5kCM9qhTCjmeCUCSGsF+c7aW0ob5LD+G9TOL2LR3HIGIntxChqaKKYLY2iW3okU0tHcOpjiGCJQF489KfcX/RegTuzX7kyJM+FsZ1diL7tQoKbG/YTPDn+3puZwwTHiZ58tLgfk8QcPrseQviDYXy2kNDsqlRk3AkEbInB9NPIkyeCGZOFFrmXktPJQL0DOuQaLf8sVvOvYK6aWbn8PCnj3L5FvBbZamadOfR8k8D0H5OJWBbNhLYS7raPZFyH4azWhuEussC2faF02xOK6VEoibFhrPENZ82NUcxaHol/3SjetY6izc9Iri2IZKBHBBffj+DSpOEsvjgch4KRZCyO4HpRJBe8ozB3lJDnKuXFGSmXekk5EyAhyEHUaNIoNmpC8YkK5EFvf3JFdmjyxo2xgpP2TO7Iovr2bJzQlojnHbi9yJlWi1x4e9aNc1U9aZPpw967In9c7UP3k8H4Tg1jyNtItDES2lVKWfIkGg93E8Namzj5ykiQ1IiP50q+vdLjk1jM1m8a9tctoHKTkvrWOaRGy2hfbRHVO6bi8mAO8U2T2DwnHjtNDBdPRPNlnBRFrET0fxSnw6NI6BfFA1kU4z5FMVQrQSGRMvi+lDsR0TTZE82FNdH8CI/GtkE0S66LOd0k5YRJSr2dUlo8kfLYLRr9l2hufpnAuUaTeWY3GenD0fz4HcWFsghi5oRx7mgg6e39qVrYk8hdIitUObEisB1vqtkiqWbD1zo2qEeKbDapIydmOGNx1Zn+UvG64R5M/urNjzZ+NK4eiDIjlJ4nRK2FTr/rKnwtRcJxfxP5ojbnaplwemDkTgcjB7QraCb05/eNIj7M02ArycfbV8mpbYtp5S1j3NRFFPdLo+nOZJYkzmL6gCRMFQnccIvndq1YPM5PxDFqHP0njKHN5zF07j+B2a6TcYqJw/NnHKfrCV8gHof8ePpviBd+HU8fp3gaL4pjrkUcyxvEsU8SR8iRODrWFa+zjGfh8ziGLIylelQ0bddEMj9xMA/XBFFU5M9/vt4Mfu3Knr5ONNhjx7wr1mxvY0WBSyvMjrSi01srhjW3oUNHwXKDOuEu8tOEyy4Mz/Wg0UEfMvrB5vNiLtuPwPtHJM9nRuGuEzkJE45tTWxsYKLHZSNFiWVcjTHw/LeOVSzjxTc113OW8P0/BQ13LCZDJ+N7r0xKzBcQOTCNn6dTiG01j4zR03ES+fOSWxKWjxPxP5vIs7fi6n5J5KuTeNt9Cseyp2HWbzr/vZpOtbvTOHI1SfBtEu4JiRz4JfhobwKdlAm8H51AdK8EdjdLoM/meCbdjuNgnRjckiXc/m84XQ8E83trLxrZ+1CS3ZlzLZwxlrelcUtrZm5rSegpC97FNsRubUPCXzTH4Y0VDuG29F3jgGK4M3ZfXekw1Zue1v7U7hiCdbtwXJMjGfVPFJY9RO4dZOKAk4lkexNHq4ueSTFS62MJ4Sf1PGulY3EnLU/VavpfUxHooKTloRziEuX8myrDpSgTy40LGeCRTuqfVMZ1TqWHYL3lL5NZWJrMxI/JFMxP4dOHFBKbpvL2ZQpnjClUjE2h0/1kuojcfldo+oVzs1hzZxo5D5LwEzUtmpuIr8hixzsm0CU6nu7psax1jKZcaNLkF6EEyQbQKcSXXnIPBrm4YDPcgYBz1vSo14rEnQ35t6E5dd6YYbhuxgnXFoIDrLguWC1xiCOH67syomdPqhr506RbMKfHDmKj8Ls9VyJp3iiKOlYmglua0NU0cXiTkWUnSyn0M/CilZ5TnYtoo9HQW6KmzGoJ7kuV2K9U0OFuNhdL5NR4K8Omn4ykXxk0mLKQN0fTWds7HT/XdJxj05n6IB3fkPnUVKUTnpDG7/RUOtxP4WhQCvVzk4kImEdR4RxeDprJ7OdTUA7+3/+9JFJamsCHw/FclsVRw2MCV19E8aTNcO6XBHNwpj8TDnvRIcyVnw06cf+XDd/mt0GlsMDezZwrzmYM/9aAGTsbULHEnACacfqTNcln7Gj0VDCHWQ8GtvAnoXsQ3U8Jbzg/CtncSCbcjqTjdyOrPoscI3REl2Bkj2UpUwMMrIrTM2R8MdbOWsylGhqvVtNen89LBxXlqUquHFfw39Icqi2U43dFhvcq0SvTZJh6yujXUvjVh0zKd2fS1S+T9hsXUTkxnbLeqcR7p/A6KJlDh+ay5PJM+nlPZW4DMU8+iUy7lMDpOQnkvo3nu9COM89iaCQ4sf+ZSPI9wkgdHMSv+X7MiunCDakz03bZMXiPFeeSWhC91pyQuWbMDWiACjNOLbUgOcAaqyQ7lr50odSyJ5ds/al4FEh4bAh52cM4fiSCE5sjsXxpxP6kkRsjjAR7ldG5zQpWNjZwOVHPvFXFfA/QUhKjobtJzaXYfObXV9F1gxJptJL+ZQpU/+Ryx3KxmHE5xlsyOq+UETxdxk5kLPqbSfOATLR/F9BW9EL+s2TCZXNR1Z5BefMkjt9L4PLsBIrsE9h4K57jK+NZHxZPh9w4nufH8KQymnV/ooh7NIpnh0NQDB1I8+W+3HznisTJCTs/W/T6NiRdbEyt8+Y47/4aEDq2BpqtDShqZcEurZVgZTvaHXHh0UEvWk3zJ1YwmpMqmJUjQhm+egT1NGWc9lvJkkoDUR0NPLmnx8JGz8nJy/nvuoaK/hrOTFBTeSGPwc0FP15Q0rdMiaOdEuooWDYqC81EOWt/y1hxTkb1eTJ22Ms4LMtkQOVCVqxOZVTfZFZYzmS8LpHVJBAkiccrI44VreLI9InFsWIyt3/GUBEyiSP7xrP0eDRHt0l49iGSvN3DGfMymP69BtAqQWTjZiJHNHMiy2jLiRqfAz67fQuoNeR3wETXBqTbWKC6Y4WrrC07/3El6rE3dT/4s3FzIB9rBdOlfQgnFg9i51k9MeP1jN6gZ4V4/AoXuXR1MV1PaamRr+H3dzWK5AL23VFh+K1kfG8V7sNUvLwqfMMpl88nZFxsJifzsoz7mTIutJVx3pjJCMdFnKyRxvYRyWz8Mw3JzwTWR8Qz9mAMfV3GM6bPGF7+iOZxjsgaudFc2x9N7YdS+omsaxoipfquKMyGRVKvzueAI5c/B8ys8TWg1cLfATv3NeDjUwsyP1hTe7wjdp9c2drchw+h/kx+N5B5pUF8lAcz7UIIqmZ6Lgq/O2ir58dTHZ0WF7PAahmTWmrJs9HQp6OaezfzqBqgIuOoEmP3POqsU7P5WCZbN2einL+IbU9T8amZwkfpdMKLEliSH8fm3eOpeVSKo7eUj5ZSPGyk3GsqZaJ43uWplF+PJKR+jqJd+OeAx3wO2L/uc8DS2V8DJrWrybn9Zoxzbc6VCFssYpwoyXejYoc3Gzz9eFg2gPW+QcR0DOaRVQj7LunQJOvwqK5Dql2O2Q8t08O0rM/V4Hy0gKBO+aRnqPB7qWTFPiVvtuSx/qOam+tTWDolhT/N5rG0dSKdp8dSJ2w0k0Qfzd8g8kE1kfFTImgZIeHzHglbMyWkH/4cMPjQp4BaHT8HvMj8EvDj8c8AQ1p9pLcbsu9aGz78tWNjSxfCp3fBeaS3yP++LO7Vlx3nAnH/Lwjl60Kmv9OSOkdLpa+WKzc0nC1SMyJyCY7xKtLOKjmQoiQ8X0lBxzzu+WjILZ7E3FNjWCrqN/dWFOMLRnH6czBr7wezwONLgEz09NYNnwL+XBHn//B7wMadddgi9G2vuSX/xdgwY1wHzC+IPG3tTnUHbz4k+TD8iT/nMweyea8GS7mGBqs0pK3R8NRcw9v7+RitVbTariRY5J4rPgpGLFcQFbKE0D1qnLTfAhS1vwY0yP8SsLjX54CzVZ8D5L2+B+yYWYu7R804dLcR3T2s6dqtLdtLnfhp5sqr9R6UtfamqqEP+bl+HNk8gMs/1VS9VdP4q5rUy2qy+hQw1qAiYrGSgRcUeJ3OoUejbOrH5DI7USVYpoBdb78GxKz9GvBs09eAqde/BNg4fg2o1+1nQK2o2oT/Y8b+4RbU8m5DvyO2PFjQAcsPTmyu7cqGxB7MsPWmxU9vrM19+ZSs5nl7NccCC6i1K5+f91UseaPErreCvxY5xM7JomR8FqnaHGpYqFCF5HGy34+Amfu+BRya9jWgy7ovAU/cvwbsqvgeoLpTjaV762F2VvhqggXdc1tRY4MNZRfb0+xVJ7ZUc+aTYL+Mjj156eJN4jtvBs0uIK56HslipizvK8nSKZnbSsmJqmwuP5Tz6IycYVflJH7IxuuvktQ3S7inrc/DhtWILfoe8PLY14D3374FTPf+E3C2uA7ufxpwtXpDius14dXXNrxqaMuHlw5EVnTCWemE4rMTefVc2Rvbk2Ze3v/vs7IuhInr2it5fFfB6i+5zFqZxY9KkVmUcqZo5FzsmM2CZUrar1hClOiPvV/M6PeqAQ8P1WXi6xq8e1yNBxG1iWrdAH9rc1R1LXC+1AJ7L2uqntuSvqY9RxI6ETjaCafDTrjVdGZWDTfcV/fA/ryC8XsVLJEoeDI1l75Ps1lafTGnyuUsGCfnSrSc0rIsLJcp8Jin4t1KNYOaFnL9hY4PX03sP72W9K8VdB9XSYM/VswdYMnTZHOCR5vRuokZmTcaiLxmxuVG5owvacjMyCY432zNUJFzZOPsGNWrA10edGJAnBPWy5zYdM2JNCdnfqQpiC3PpcGlbJJ+y2l5R06O8KvyR3Li0+Qo/OTs3COn9Z0cdp1SYu1YgNFRy13zYi50MxAg8nJg2mruTawg6F0F2zIr8Hy0CvkvI1vPr+A/dz2HdojXFy9lX7ySy6PluCxOJ//6LK7HCF93HEfP786cHexAtUprmvq0xu6zBVmXzPm4zpxnvg354m3BMfsm3LVtTUyMNdL2tgxZ/y9Xojqx+IYTJ547MeCoEyN3OjHukhPft8hwOirj8XcZox3lmC+T8+qFnNW/RI33ix7bJ+d1dDa3hykpMeQhz9Lg3aSQfqV6VJWlDKtXjrfVarakriUrdy0H65fT8ISR41sNtLqg40uklhfj8zhoUnC4rpymo9LJVk5nxHHBLv2j+b4/lPma/rR76EPVCldGSTuy9qQNPe4KZtvRmr8vW+B+qDnbXFoyY1gbeo20RiIy68s4e+rO6sh5X2debXHmo9GZ9L7ObH0t9nfOiTbdZTQIkNEyTsaxfTLcPeXMWCunX90sfi3J4tKYLGrfzSJlpIJDo1TsXKCmRPiCMlTH+yoDVVVGTs8y8WqticHPTFyNMhEUYeSzt4G6l4pZdkfDxZ0qgl7lsuuHjKYV6ZSbkmgrGNWxs5TIHmHMdRlIu6m+VL/Smb5inbuPOPDqtw3mNjY0OCzO5q01t3NsIMMWx/d2NNd04LzBmSfXXNCecyFrtmBUBxeiFzvjLObj6LNM5JYyoifL2GUux1MwxLEfch4IPbKYnsX3wiy8RuVyS/jw59r5mK/V0GVFEbpbehx6l9DuvzIanDdyz9rE0j9G1L1LKV+lp76hUOxNw7liFbXO5aB8JKNvzHzMC5L43CkGfaQExadQ5r0L5N4hP/w/9eR7hSsJamfG9OzEIU17shPbUS3FgY5BHZj4txOrKp0JbezKmTluWGZ2oe74rlye0BknoysWgS60fJuJx/NMkibIsB0oZ1JgFvoDi3nrn03Y2myOrMuhr9Bbx2IlndJU9DhRgPq+hsh1y1mh0fPyswHP5DKUC4xU2Rk5tsdAx9M6jhi0PBR6cH+Rioc/s5n0QkbxoAUE1J5GUrLIh7OlPJwSxj8Bwby97k/0ex8KB/ZgZjU3ap51oU24C0v8XTia4YKHqytTh7sxUdGNjpaerGzTE8c3PTn6ticT7HrSOdmTMV8zqZwl4+g9cQ5TcvgzMpeSC7lCUxSUNFCSLNZf1VrFkAoVa8uXMrBUg61Ry0mRSdwf6zk3bwV7fcr41XolPWoY0EYX02SUFqtm//9zewpa5tLQRk7qq/mEd5kruC+BpJJoTlmNYKdjCGHVBlA+xo+XYn6UH7z4PtATk7c7W8LcqdzgwbqqniJb+uD5yZt7Yd4ogr05OtQbL+E1UY+86JogzjpkMWP/9zmFoxS00iqo/01BUZ6SNXYqxpSquLRpCUpdAf6XNCzM1xKbUkz3bXrSGhpQHzPwrpmBdWV6jnTXUX2sljev1ARNVXH5qILhQhdPP1lI96oUHpxOxPHEeLqejcJ3UxglqcHMSRnAgXx/js3w49VlX2pu88Xnmi/nvf1Qyv3Im+PH1Q8+7H3lTdJub6abvFk3wxu7EdkYzRXM3qCgbT3hj9lKJCIHnPo3D9PvfFbnFLCphYbnPzTYHBb1flKMTPTNT5HVjR/0tNih53S5ni/OIrvPK6R2mQbfR0uYsk7JyYAs3ERv3sxNY11SErNqxbF6vZRR+lGYfMPo+TMEj44hrLYK5r5tINZiDwNP9ufXmP4ct+xH75u9Gd3Dj3mhPow8583OB958HKCgQZUCk4OS2NtKAnrno9hfgN85Nc4LNbxur2Ve+DIq5hRzZLKeKU0MDNhrIDF3BTnhBo5cE3M6VU+7+csxemtZ9rSAdjEqDhTk8Pq+jOfn0ml7O4mb8xLw95hI10ApewT3X/o4ksJVg3nQJoxz7qH8HhtCu4xgTh0LIvNFICfSBjJ4RV92ffPhxysFWb2UfCtUcfhgAbJDajKGa/g6QMurnUVMHanj9yQ95hhw21+CY8sy/q4vQ51cSvE8A02uirq66Gi6UcuhSRrMXqqoDFIwo5+cvivSkTycQ2ezJPpeiafdoAkE7paSXCFhe4corDaOpP/zIfhfD6VGnxAejQ9my+Egih4HiroEUlCppFbBEgJEHm7RUUNVPS1Hk5fzRyv0OlOsabmB2cpShvcwEmkwMlXoXJTQhlYzV/K+r4GjowSfWRXyoFDk2McqkbkVOCTJ2Xs3neYhKdh0ncrO7QmMuxBH2ZQJdC2XMnyxhNvzongVFMkG85FsXxHKwevBvCsJoqKhhkV64QEvivg4W8e07nrWTzJgP7yMFhVGHtY1UdDFxL/DTRQ5mERNyuikMJA0To/SqxBVbw0xwj9+CwbcHC6nwn0R7nVTybCfS267RC7J4nHfHMu63+M5HyXYyF7CRI8oPrWPpEVYON3koch9dNQw01OxR4+newk1xxhJDjCx7oyJzQ3LCS018VPc+9XfMnr2NvDmiY7K11pyP6k5oxc12K1gppecXw6Z9P+USh+PZH7NmorsTTyTt8WhejyZf8uieThSQuTlSHrYR2HbyECoVSl9Thr5Pc3Ek93lWBWsImq7uE8tE9oaRrZXF/XO1zFBruXiXjWXF6u4Keb0Q1c59WZncsw/DfOUZLw7zmLDp3h2Hoyj5WnBV6YJXLsttG3MWqq1X0v99SZKxTlGPiqj8SE9Oyfq2OWqxb1AzYQpKjavUbClk5w5MzMJck7jYUQy7imz8d4ezz9n4jAXM/UzV8vtQ0XExxbz2FZHl5k61hSJnxt01Dylw1HUZM0fHXlCB+y0epZGGaj8o+boOzWdu2gw7dOwxkXLB69lvKi9nK9Tihn8q5ha/jr6JQgNF/33d6uOySLrqN/pGNtRz4Npeu55GXDYUEpr0YMxt4zUamHiz1AT8UIbxz9Qc+ibOIOmGsJHafio0+B0SsPsVlra7tUiPVGI6/Miwo8sp0tkMRMfF9O3s44ZYv9v1Toun9fxqIOe/Yf12BxfwYrKMmYtMfLng5GfliYadBV9V2iij285s16rmX5XzdU3aj4Jrt1vpkHaWUNguIaCqYLtsjUkl2s4eE3D8upaHlhpOeajJWWclny9luzHWlb9WoaZsojiocVsHa3j4ysda2fpSYkXOtCslMxORhpuNuL71ci/nUzIfU28jjHh5VdO+B01NcUa5oh67hZ73ldTw92/am6I9SwUtbgvGM/piWDcY2qub1LTq1yssVTNaaMa221qPtxW87ixhlpoWCV00uGmhgkDtWxtsozGN5ajLtcxcqGeu9EGfmaVkC4vY3KWUfCNkVAxfxlJJra4lGPtvRZNcw1Hf6s5+EzcV6zHUty7j1jfjko1ez1ET9UuQL8yn+v98nB/IbxkuYqSBBXbh6ioQMVwDxV+7sLXAlT8O0aFa6ZgjxMqvszM40u7AorFWiUVGvYJfn/UqIitbXUkoRf52CC4QaztZxnFR41UiPO5uUVowrRytl1bRbbYm8Zeg3sDDcs+q9n5UI2DQTBoNTVH2i4l/p2KtgNVbPmkpJnQwRejlTwX7H1WZFeL0bl87p+D04BsXm5azMrSxax3yWZcrxyWL88l6ZSClFwle8Xfy/6KvBoi2DJUQ0RXLYWeywhJL2bL/977UmTAe0EpNnIjOtGrLuNN9N9oYuwtE/Myijk9o4hJcaJ3XIXmifO4+1TNkNlqljQs4FH3JZxtoeKKYPOHXxToV+QS/7/vN3gvWDFBzi6R+w+VyFgRIsP1XSYl2kwGiZkNM2bSqaGM31ky6lvIWZcjZ1/eYlJ+5TJZpsQ1ScWEwHy0KjVPd2mQ2C8jXcxd2AE9EyUl+LUyUnnNSO2WJp71M7F2konvkTq6bS1ms3cRa4Wn1xYzHP1eTXmM4HmW0memilZqJVO3Keg7JEfUR45PczkNl8lo00qwgkUmimMLeSz8KmFnGmdd0uh1JBUreSqelanYtEvj+vY0TmemU3xkIbNyhXYKfnq0W87S1zm06axksreKQa/y8RC9HusufF29nL9D9Ix6JjxqbhklJiPPhFY+6WGic6KJ2hodF8N15MuKqTt2GQ4K4VH1NLzsqab/jHyOe6qoHaRks8j2XS7Iib0kI3CADFVqJg39F5El1lL0NZWRGSnYpc5De2EmpzclUbNaEt47EumzM5G3dZNIfp7E4+ezSJUlc+NBKvs6z2f/mQxcVTI67ZWzPi+X2fOUOFxR4e0g5rBSQ15hIbe+6QiebKDrl1KKxNoDRH+M8DCxVTza7RCeslzHBjcdtSKW07S1lu/9NDQNUpMn5qJ/AxVR7kq+hOSwwkWOg2CXTFEzP7dFbGmdTucpqeRdTeZNzznUWifyS9NE6gv/ccqO4+qvGCQDJ2J+ewKr/pvEnpWxbJ8ej0PdRH4OnUKrA3PZNS6VHV/mU5CZyaiHMnq5ZdNT9GBhVxXOB5ZiFajh/W0tndJ1fO9q4MqtUpauM+LexET6P6L+dUzMuKtju/CCU+Ic9A+LsfijRaHSELVcTWlBnvBLJd1vKhgyQcyYuMeq75k88M+g3al0uj5LxWJqCv1+zWHsnSR01ol82B/Pzd+TqTKOYbRRyuCrEmYMltCylYT5wRLev5eQf1bKnYBxeE6LJSo0gdhDU1i4fx5V/6TRut8i5vrJaHdDzvLugiP2Kfk7Mp+Rv9TUU2vxFz1+rYOBDxdLaS9096ro/wyh+55fjNyy0NPvow4v4UcbM3Voti+nRMz6L6Eve5/lc7KmimiVgl57sjh0VcbeKZl037yAfL80Xp9OYdDhebQ5Mp1TbRNpnh3PrImxhI0fhzFfiraZhOWekaSEjMB50yBmLQgjZn0Y+x8NZUvvUaIXo1hUQ0pM+Dj2TRE5KjwR9eXZ1D2fQrvMBVw5L+beXWiCfS7fJil5GpfH0ZtqchZosRHscPS3XmSpUtaXG2kj9nS6qYlJj4zkO+rZ1kDPmHs67okMOmZtIWm3NDQ7UICLREWzGkretxO691iGb3Ymo9+I2c1Mpce7ZK6+nMWUU4lUdU1g08o4Ig5N5PwmKbUyJYQPi2LXveFUNg8joVYonnEhRLwLZu/FYCIFW4V8CKHOGLE/55HMnxPFv2OjhXbG8nBbAp4us2mRlsK72PmMGJdJZpXQtxk5NBL5eUbzPBJPqykeKbhjfzEXj+lR31jJmGwjX38KjxY+vUGcW4MpBq4vEbnUQ8+LDzqKncUcvdRiGq8hqEYee7VKDrTPYXULOR+vZ/I2Yz5/xbwMaZfMk1XTOPsmgZCseGYWTGaqNppmRRLsZ0axICeC/L5D6a4IRSWydKd9A2Fkb4Zs8Gd6gT8O2QF4nu6Px8cgrqwO4d6dIYwrFxn3tZQZNWI5UJSA/dNZzOieQsdR6RT8yGCFUcaEy9ls/UeJ+uUSmghvvuWhpdqyYi7v06NYupIqkT/rHTNi3GDkicjgRx+U8F8PA6q5gruq6Vl3TrCNOGuHzwUEuKjY1kiBa6Kc4kAZepuF1BA6K5kq9jZoKs13JHC1SzzdFkzCZ6eUyjoS1sojqF41BO+cUGK3hwjuDubngX7kaP3YuMOXge3F47UPJ7v5cvc/X1JH+fN53ABaFwYT9zGM8EGR3Hoi5ZdLLOsLEth1dRbX26Xw3jGd3l8y+F4o492ybKJslVgLFvy2Xk1jLy0hhmLhFyLXzV1JtrWRYrWRWSuMDJxnRLnQSLWXZTyKXUnDi3oeNtbT7NVyFnTQMt2Yj6VCyZ3/FvPmsAybb4t445DGGZcUIpdOZ+aDBJGX4lngM5FeSVIktSUoDo/iR/0wti0Job86mGrVA9G99GeUix/HvHyZu8mLxsHueB1zY/AfN5ZHeHKgnQ8vn/ricKAvC6XBbN0+iIqcSMpGR3PjUSz1xX0OvJ9NH9GvquJ0NlhnklgsY+DmbLKslWI+lvB6tZpfzlq6Dikm2qSnduOVZFQ30mSWkRszjMSVGOkyysil8DIcBU/52+jpWn85efcFH1YuodNoBYcGyjHcyuTklHR23k+h275ZFP2byOK4eOrmTORogpRX9cXcTRyF58tQ2kaH8PplEJbX+1HtmB9XJvlyyMGHbQ49hVe7McLOlU+rXVhd4ML4+q7cveeGxzEvyvJ9GdK9n2DKYL51D6chUZz9PgZ3dRxBkkTqWc8lbFUKo/an49BVsMF2GTkvsrFpo2TP/CXczlCzq6Xw5UHFVFbqWVR9JR32l/GsppG/F8rYf8jIA5Gn1ZfLsBS5KF9k+uHziuij0fAkT4XKPIfzlTKuPlnEsRppbDw9j30vEtn4NZ4pkTH8lydlQXcJC6dEYNshjD2BIRS8DST1FPj08+N3a1/0I714+dYN41NXfs9wYdsqJ6KPdeByRAf+6+dEfHsXBu9xY43Cm85vfJkwYwD98kKQdBtJdDsJbewn0qVtPH8eJQr+m8vZuynUOjafi/mZVBO6fr9xDj6WSoaGLeG/BWpq2GkpH1FMxBaxX1UJC5qVkdi3DKf7JYwSWtuouokBh40ENTPy/baBXMHL7VoVsVqwQuhfJYPtFpM0QoZtgwVMbJxKrdEz2XQrgZpz4zCYooWnSLjTPZK402F0Px6Cv7PQlh3+HP/pS9oBH3JG9aDc0o2Wa8R5fnemYGkHri6wY8x5WzYdtMV9rB2eHzugC3MRWudO1QQfBlr4E1MQxJQ6YaitI7ncSErc3xiKNsTT8XwS6+/Pwy08lUMPhbesz6TnKxn2khwOip5emb+EkYVqprXQMiGhmIM7hUZFr0DWdSXqf0tof0TwWZSJbJHBbrwXmTzUyN61K9hWoGfYbsFfvdWM0yk5fFPO3buZVDZMZ2CbFJpNS2Koc4LI9jGcSpQSdiwK04Nw+lmEMl4bTPh+ePHMl1azffB80Z2LMlcKB7hwqJETVRfa8XuDLQ4WtozdZkO80YZOlTac625HlylONIl0Jc3JizWeviyr35/mf4L5/TCcHGkU/aXRNKkXx5TYBI59nc613GTmL01lcORCBpzM5HYNOXtn5WAtzvzn1CU8nabm33panngV0zFDT/sxBqrLDaweJ9jc3cCqbuWcWvO/77swocoXfb+phE979JR1KuKfL0sJGSauky6nuWcmrzunCf2ch9mmRLR58fyeM46+HyXEXozEf2AY6waFYGE/kJmz/DDb7oNugAfSKa4MWefM52qO7Dpmy4kvNlwW+81vZEMHCyvqv2hN3DkrZFds6PbOkWdZLnTVd6VPTR9SOvnzxhBE6ohQMn0jeCGRMHn2BN72j2eaXSL3283mY9MUsn+n0kuyCOsnmTT6KiPEOQeXXwrynqgwDlHT85cGldh/tkJP93oGarUy8BwDJVID/VZWsP3IOprPWUW03sSvK6IG6SvFtfR0mFUk8l4+SW2FXoyUkxKXQereVCy/z2VYVCIPfsax+UE0HXMkDDeLYMmyUOF/wTTZGEBH2f++v6An69a74vXFmZiO7dk/zZZu2dbMXtqaLP/WrFnRmmq/mjNicxMeZ7ai9JU1LRL+4VpfZ+qPdOVYCy/yjL6UV/XnbZ0Qst4P4UTHKBaKDHbQNpYZ5glM8EjiYM15nDuYgvx5GltFHvV4monFZRmHTNkcfqQga4+KpD5qNlXTEphSzKmhorfFGUd/0GNuaWDEmQpKsioIaLiOmV3LWW5n4k2LUsJf6HlVs5BOvfL5XUfJqgFyRv1ZhEyVSvjvOfSwFBldEYexXzTX20p4O2sEHR1CsT4QRG5Nfx6t9kHm2Jl+RS60rdaBpzG2XJJYcdK+MSMdLfjW2oLIP4049bw1M7daUiZvxahJ1nx3tCM+qhNnJ7vgfcKdmHM+dCjx50zrYMFBoXT1juDHMAnf08Zh+SWOC1sSqDFwBhN3JfN7dCp3BLPlDcmg+lnRD2tldBYsMO2agg5lKiI6q5lsrWWWvpgN3fR8n60nPlXPRRc91z5WEH+0Alm1CvpfEXWINWE5t5Q7IrfVuKHlc/d8ltcTXCT8rff7RaSIbNlv5xziayTiNT+ObnbRzH4cRQ3fYQw5GsJhAjmR6seXUG9Ca7nxWmj78yg7dDNtkEy3ZG+4BQ+bNmS3oSGZ05vTbb81L5ZZ87LSii1drOn/2oaTuztg6+FCj5ZulB/y5nCAH/u/D6S7MoTCocPYUxDFNb2Ufncms79uAtOskui0ey5fBYuMXZTKlgHpSLMWMUQw4jm5jC7bFtP6koJ/dSq8EtX8nK0l2kyHXyPB0rZ67nfQEyp8brFtJUO/VXArvgK/eatput3Eye+lTBWZwOKwlpzSfBxFPrKIlKMPzeDO6lR+a+aS7JjI9xNxJIVE43w/im7ThzIuMYSt5/tz3cKP+9k9mCM0IfqQI/aTbDHEi/3qm5FQ14JqIQ1ZbmNBfVoSm2fH7iAbWsdY09DJhvL3DsQ5uBD33QXzGT3wGe1LZ5c+zHoejJOf8JrsSDwqJNg6TGSyPB5vp0QKnszkn+RkfFemYPBOZdVfoROB81lZlcEVqYwp/ospva6gz3UVZ6+piXZYhtVAHSGPdbw105Nqr2fB0E183VHJr4BKdh6s4OXrNSz4ZiJLUUbrtXqO7NYyKHwpa1FSTyVnRTvhP9ZpRJ6aR2ZaImud4xlySGiEtQTz9UM5GRvCh3V9sX3tS3pCd450c+VQWweiPtpwpKoNO241oufehsTGN8Rd0pgLRzvQ3Kkd5zXWHHtvzeO/bWmT70z/fBcCpd3YfNSHB67+1LEMJtY8FNmOkQQ2ldDxx2jiv8ex72ACTf6dxtMx8/j8OJmT01NosSdF3DeVxtlpFK5aRPUAGW8sFgvNVRI5ROTdUA1lWwtRh+jIf65jU109n0RvLH6zmfL49WycXYnuvwoevFuLh3s5p9+X4XdEz7FLWmYMKSAiXcm2L3JeXsik/co0/A8mk387ka9J8fj9iKZxFwmeNkNxkYdwKLgP8dd9ebypG6WNXPHv64DjDxv61m/DupRGJB1riJO/BbNdW7PL2RqN1AZ5NTvqhDvxOsGF+Ve6sHSSD/+d9xPMG0RRi1C+Nh6B6l4UrrelZA2JQzc/gRnvk9hfNYcBgq21lsnsvjmPV/8kc9BcsFtJKhcyhX96y1iXsZiWrkr0+XkolRrm5xVhu0iHSTDn0IZ6ugwXDLpjCwNabmSYqZLP5pWkKNYRP76c/h5Ght3XM7jjMiZ4q1FcVfLs92Iqu8jQNEvneU+h0U5J1DfEo48azRtPCWeyh9BCEcK7oD6k3/FltMqdprVdme7lyB4/WxJTrGgU3pgfNSzYMMeC8wGt6XKrDRsKrdm30pbxnZ1YudCFILNuvCzwYeFmP1K2D8Re5BC5x3B+fo/izF2Rt9Pi6BydwMqJSSSdn0mY52zOuM0kVZ2EvHMStUqmsuH8XP75kCI8YCEPR8uoGp7N9jQl+zyWknhTQ8yO5fxj1FH6TYezq556R7awRLKRGpsq2d2yElXeOvITyqk1xcj42gZmtC3k0wY1V61U/F6WQ+9kGcP2pWOWlYJfQZLIfPGY3R7DzUgJSs9wJgnNNMvux5d2Ihub9aCO1JXY5E4cOWfL7o3WBC9qQZtMCzyuNiLKzYZp1//ls9yZXr9cmDzag/YNfelRw59qQ4OIPx3KN78Inj2W8GD/WO48iWOOTwIfoxMZIDJ6aEQiV/YlUNoxQcx+PKluCUTKEzFcmonhQArtLy2kQakMw5EcVL+VnDpRwKJ+WtZpihl8UUczMRP/e59GXYct1Fu9nr6ZlZyrWYnh6Fpse5XjKzGy2txAoxOFjLuvZskAFSeO5qI6IqPO3QX0PZVCWdupdKqXQGHHCbzeLMFjzwhWe4YSPnQgFSo/cs54ceGhK6d7OJO6344PnWxYvq416xUtWDKzFSVqF7qtdyFivhunN3jhctoX78HwNjuY9vXCuHU5EuvWUgY4T+JLo3hO/I3Hf0gCpxon4Lwpnsqm8RxdFkvhQsGdRyfScUAcP0MS6N9/BiO7p3Lv1yJ2Bsj5J0bBpH0qftqLHni3jONpOla91vFaaELpuo2CMyq53K8S7aUK9tquYUytcsZsK0PxUc/0jELWfFDjHaVilZ+CWu9lnIhZRLemqbjsmsH+0ASGBU/CVF3K7M+j6HQ4lLOvAnnx0o9P17yR9XJjQJYzss/2lMbYcGuDFUFjrThhZ02Gsyc3Fnhx9JAv57L9Wd0jkOrFIVgmhLOpkYQ6DtGUiZz04p94YtXxHMqKRyv6wDo1lkr78Vx4IWVFNyme/lJCXaJ5M3YS+0/HU7pxJqtnpdFVMFSv3llMjBbafiUf82AttjuKWXNeh6SGnsbD9Dy1WU+kpBKrRpXCwyv46ryKRadNLPmwkn/P6FnYYBldnqqJClNhClCw4YkM+Y5F1KiRyqveM7njkkB3x0n8FH1a6+ooXm8IxdA0iKSffjz74o1voBv7BzkzYUtbHtrZMDHSirhvbZiTZ80HP39OHBvI95/BLK4eRh9pJMH2Yk/VJtD63zjqNYtnrkM8zxaIjGY2iZqiHhPTJBhnRDF5ciQb/CPpLpji2xEJusIJjJEkMLv7XK6un09qmozF43N4JvrW+pyaS9cKsVqro7OFHs9oPc5qA/cGVNKtVSX7T1WwcfA6Vi4txz/dhL7LCvyK9PwwaqFCTX97Fa+e5HKjQsarFQs5NDGF44en8VX49HjpeBq5S2j1YDjf7oZwdP1ATswVvW/uTcZxV54cc2LSL1sKOluz3KolIW5N8J8UQoUxhMFRg/AWvJlbexzq0bE83BVHxsE49u+MZefwCZgGS8lZH0X7OaNw3z0ITYswnMRcLBC/d4yKYKxCgqad4PSWSdwWa1okvLBKIUfRWImpST5dh2jR19Px107Pr1V62rwU7PCnArPHFVyNqeDuvtW4WZbzLdPIhKUGtl/VcTNES6uqAmqcVaJ5ksM6iQxljfm0SE8mukUS39PjuCsYbnDDKHrdC8N2RTDbwntz28uXC2GeeJW7sEvRgZk9bAjzaUWnEuF/vc15WR6NsX8M50bHUf9KHA9t4ijYPJ4f/aWcHxXFtAvDmJIZyvqeIRQvC8YwK5ilDUL4WC2Ms00j2PtESqs1ccyMmIFbVRo9nWUUWOXgNVZFBzMNjpZFDAnRM87OgHv2Sha0MjLxUQVzVldw4+A6wSjlzCg38bZbKRp7A5Njl+MlPGH75HxiZwu/3LSYVbVkjM1PY8njuZzcILxm+GRm75IIbYgg0zmUzocC+TbND8/R3hys48aft0607WzHzwFWxC62IO+eGRZjzNj6Ko7sylhG3JMyKyaKYUmDadFZsFVlMPKSgciSemF9w5+TO/tTNSSYf2eEEXM7kvC94zj8MYG17ZOZ8Wgh47fJSRL86vIxn17btVxsJzLuVgNbdWWMnmfk2+kKpvauoPOrNXS0KWdqXxMXdq1gk8gyG72W4TlWQ8IVFcdqKflQKOeAXyZN4lJ5ZDOTZNt4pNZjCXGNosmcoRxMCGb3sN4kZPgQ6OFOk7POuLo6Ip9gQ+nvZkz3Nce9lRk208yY1zuEf71D6fE2CNuY3tRd70eFxhfTIF/qiIz883IffsUHo+4RTt3XEsY+jGXhyul88Ugnt1BwXedcVj5TcUZwfbezxRSWCIY7X4ZK9KFikJHuugouKdfRvaKcwhWCYUxGqk4ZaN9Xz51tWn4VqYmPUPHuaS6Wf2T02rQQhxXJdNMn0nzvZBYelNB69yhyX4VwKWwgkZd9GXKiB813unDpXgdyP9tQ2bgNcQUNmXSnPsG96zBvih8Tn/oyd4UPB3t6c+axF8tDfeh1wZeyUf1Z1isU/8hInhaOQ/MgkZ3VU8k0ZmCmzkIAJfa/hUYaC3l+Ts+BLaWM72Lk7Z8yqlwryDi5RuQPk8jwJj6qy8ifaWDOMh1fp2ipCi7A5rYSG1U222JkTBa8k/plNhX74hmQOY73VZHUDx+MVbNgZDp/xv72ZuVkN+pUOOHUxo6As23osM6CGHUDrKyq8+jojwBlmRf3N3owP9uN79dd6ZrszuMGPng18sfCOpicLeFo30jZ/COe4K5zCbkwn6ZX5YQcUdLKsoCmai3HX+rossXAljeltOyzktbz9TB2Hcp15dwWXJn0xsj9waWc6mbg5vticrtqCZ+Yz+RUJcvvypmmyqTwYyqShKmC/eLwHyrlxMeRjNgTwsCBA0XP+aIZ5snMNi7YKxwo22nNmpeNebzeDJ+XtciM+xGQuuNbwPtvzrjrnam31ZnoZS68GNOduy19CZ3Yn5ZOYaQJ/fw/bMkzu3icFJt1VNN/G4btAMFOyi7KRppLsEjFQlIQg7aLjm0osFHbVNhQZMPu7u7un12I3WLr+3n/2Nk5HDe+T933dXOOJb7ROCbOxGtsKklzZUx6ksfsA/ncealCcb+UXwu01FOXsdW2jJhQLQNvreXrGz06Wz0VW3X8q1mJbZ0yWj0ooeNbFUZJ+ewzlzM8TUbH35l82pLEn23xRK6bxro9wazP8udHtjfGp4ewMNuJwiO25I+yImutBfXbm5K40pjdKgNuxf9ze/Hmh9ufUd1o2acXJb8saSCzwdPYkSVaV7aP9GX4zyAsx09hvHEC7dunYn9DiiQlF5uVCt73UXHkyTLcn2h4v13L9RIt05toqf10NZWr9Hi20nMlRcffmyvY90zLjVvLMduuovCOgt+SPDx7ycjvkkHO1ESiVsYxeXoEAaog1J99aXXGi+5dXVkx25F2Ghvar7WkxxdzbDxMuHjQiAe9Dfj+pA6De/10C6lnysE0M1av7saLX6JO7wHEHXFhbVcfwp0mcu1+GHlP4mn3J4UfI6WciV1CL2+F+PdK5pqqWbKxlJJ6WtY01FLaToNTZiVdE/TY1tYTOE6Hru0KbE9pCbqzDG+5im6HFVRty2WN6EXJ1DQej1hI1fJYevUJY++LiRQ28KXrfE/+RLqw1WUwjc9Yc9u8N8c2miOrb8LfIUaUXjYgUteYg0dNeJdtyrT/zJEcs0Ta1hZnVxdo4E3Ev7E87RyG9+N4DmhTeH9JQrtW2azZIef2yWKORalYu0nN3tfLUdQr4eQ9Nfl1KjH30eP9SUe1k46738sor9Ty+chS3GepmLhewcNmufRaJ+VaZSoXjs9j2L0YLCeHMqHxBPY6+tDUbgRxF5wZ4juQfQnWXFH24F+0OdGXTVidZsyIj4YUrDDkt6MJ5pamXPA2Z9eT3sw4aYPGwoULc73ocXM0kRdDcbwUT+D4FJxiJZQuldGjpZy9OwuIv6YkWK1iez01b/+q+F6jJNG9kPyzeiIcxPO/09HCUcdJ4xXkabQ4dljKNz8V/0oUzK3J4YFeStj8VHyGzSVuRgzu/0IoLB/LpRXezCwaima+M5JQO96UWXPQrifLB5rjWGRKr5w27Igx5pmxIS86tOB2Y1P+c7Dg5gdLTnaxZXWsCxEPvCiNHIPdsVBCN8Rz63UynxpL8PGQ4bQ3j5DvcszPFqGbreTUBiVWdko2XClk0CUFcUf1PByoJ/qzDkboOOu/gi0VWnoYLUVvpaJHoYJNmbl0vyblSHEqZ2fOpYV/DGlVIdzeNZa+r71Zfn448744k2DiQNZ5a4xMLdn90AKDrmZUrDShTkUHLnY0YGacIdU6Y6b4mNJyf2dsfljRc14/3J+50OSzN2veTmDqiDCOLY3nkWcye1KyuH5PSmerPC6FybnZSUG7LQoWVSo4FanArraClSflnL+rJ99NT/Z3HUqx/xGSFQRt0SKbtZS57irClilouCIPRXMZCT9TqWk3H9WtGOpZhVK33QRulfrgf8sT1VcXenVzYsh0WwyOWsHEXoS2MmfTTFOe7DUlvXMDPK40JnaOIVe7NKWljRmTHvfkcH8bWiXZcz7Zlb740isziF1jI0ndGY8iKwnP2Ez2Rkoxc1/CmCV5zOkrZ6O/nD7OcuZ1FbMxEdr4LA+/Z3q2eIp9qtFRHqFjyNIVDDiv5eh/y3iwQsXz9wqqw+Uo58g4n5+O99mF+OtjKdKGYnZmIt7+Qv/w5vwQdzZ8dWLwwIEMk1rTZqIldg4dSThvylaxUyPW/3ObZtSQNRoDTMKb0OpmS97MMOf5PEueB9nimuTErg9DWTzSjxXLQvBJiSLteTwHTyYScCyNqFpSetaW8bd7NumqJUJ7lohZZhM5LZv1+Ytp/1nG/e16Dlrp6Sj2KnaGDueGK2n2SkunVSWM+KBi278C9KVy5IUy6t7MoNwsiZGX4qiaHsYCeRAekX58bOiD8bsR1H7tzPZse07XWGPS1gr7qq7o+5tx/6ApoT9MybzVGL/VjZm3woCuaU2YctGYOb4dmF3Vkb3HxY6lD2JPuQvz33gx9vpYDG6E0sNSzP9rPG8mJuLeMgXnu1lkuUopFDrz5ISU5+VShi6QsjlHyuvjUjT5Ukp76TlWV4/vYh3ZE8qZYVrGxvYaGnmriTcqZuAVOZpdMvZ2zWKYWzLb7sXjo5xMv6XBQu/H8m6DD9aLvNju4crfVY5samDLt0VW/LHrQa2XZvg9MmV7pCnr3hpya7MhHbcYsvt5E5SbW3LI0IT7qeZsn9ObfYG2FBk44TfEg6GZvpg9D+RMThhlS2JYHxxPRtYiRn5KoqptKnecMqmnyWJjp0yWTU7l6bpULMdmYrdQwsOfWfhM11PSVc+dgzrutKng+IIyqhposd2g5myhkpbOCnrsymaSTMIGvxQ+VCdw78Z0MnaGUOf+RCYX+pIZ6k2Z1oOT1U4EmA5iTA9rmrztRf855mzZL279Y1s2nmpCm5B2NHRowyB1S4beNuL7cCPWzTZmwsrWNNhrwoJ65hwv7EmS2hqDH4Np39CVsUe9iD43hsYEE2UcQUpFDK3HxLE8cQ4J0xP5XieZ3QYpvJiXQqfRKYy7lszDhinscU7h2Yg0fjdI5aDQ6D/D9TR4qcPdRMehqjIsUrUkpi3FdoyKZ0JTyjNzUAVKOZSdyqJP8+jaKRZ3pzDC2gZzPXoMY4XPRHwcSVu1C4s9HHnWwZbyQkvyW1vgJzNl9JrWmLRoSmjT9vR4aULprw78PtaS3GHGyIYbM/5qU3oEt8XrcjuhUe04ld2WY3HtkD3qwPEsU+peMeddn57MvGuFV/hAIp2cCe45QuyjL/usAqm7Nphdd8OQnI4mcGMsJ6riOFOZQOa3ebyTLUI/OZH++YlU71jEKoskVvRPRvonGX+vZA7u1ePVT0/bHzoeLNCxI28lPx9peaIuwemeiqr6BaxX59GuvYwbvTMx/ZfI6hbx7E+ZiodLCON2T2TIFF/WNvbmtr3YuU9OzFAP4vRHK06ou/D6nykJzTowtEk76vYz4cxuU7LsrHlv1ouuqWasFLzT6FQHJO/akHG0OX+rW3BzfhtSiv7fqw5s72lC1RITLtub8iDejMDtFqy27E2JsTXdmw5gepQTHfd7YH/Wm0YjxhEfF8TxbcGMuhVCZG4E25tE0808FjfLOD5ZxuN/I57RtgmEz05AZpXAmOJZ2PRZxBCXJFbXSSJnqJ7KFno8Nuk4fn0VTmMFcyzToE1UM9u+GMUGOY5VMlpmSLg4QOzUhxmY2cdQ9jGUGQ+C2OszlmGDfIi6OxLFCBd8vzjwMtGGo7pe1Pcw57HelHsNTfnra4r+khkld3vikWYNs5yZ1sqO3CHWvOnVk7oSM9ZNMKVOuQlxdzugWtmB8poOfM00YewPE54uMOV4tBkquTl3sjvybkpPfldbcmmWDQ07D+JCuBMfxrtz8akXx4b6UThlInrnIBq/DSJkVzCme0OY/DaUp2GTGGY3nevnYwiJjiVgTqy4y1ico+J4bRYv/F30avV8shos4KS9ntyGeq7d0tGmhY53N8u4Hamlp2wppS1VPM5SsPVXDv2lUnSfUnm4ZiH3ouO41G0ajYeEMCIzkGaPfelb44XbFzdubXdiQesBfLtgRV6zHoweZc62YjNkS8xYqO9I2yhLVrnZcqHMibopQ2im9OLnU0+CTV2ZmGeHd4Q1jqN6c2quBb4JZoK9TDl3zxSX36bsG2SG9oMZJiYW/MzsxlaT3hirLXlxz4p6QTaU/OnH4T0O/DrszPveQwWveHFNeP0MjT/re05g/81xjNg+BuXRcVj7BDIvMJgDPiG4Tghl1ZIwHl+chOGrMJwuhFErfzoTxN11OhXHIqHr69bHM9xUz4+/OryFH2y3KCe7SkuRaymabyqOTipkh7WctgoZknlZtDBJ5nrX2TzYEcOPZ+G4hgRjeGE8X0f7wJMRTP7hjMEVB3q/s+HkFCteXO/JwotdGPugC2Oa9OZ4tRXz//ZjxncnUmZ6IJ3sxQiFJ84tXIl650DaBRuUh6wwOtObVtruFIZ1If1IF365d2fArx50et2LJk8tmRJqTZjIJ++j+jD1ih2L7Bzp2MeZHx9dmb1qJGvHe/N8jA/KHr4sFzxh4evLz08+GOz04fAvH64c8sX3pB8l3wL4OCKYC9+C2dkkhMTQENZcDeH7oVAaT5tOpTaWIfFxFEXEMX2sntmd9TgJjwlPqGBtchnHbLRYPlLTaZ0Sv+EKPtzJQRovZXjzdAZ0EvpTFM+c8GjOLg3FtUsQEzMED3zwYkmcO6mmzsQ52/PhjA3vOluj22ZF9GYrAt+I10AbhvW3p+UbZ0YWDMPc3IsDok/31rpyYK0TCz/bseKDDRa3rbk32Zrr/a25MMyays3WnLazoX61uGNZPxqXDObeOEcOC62LSXchfwrsCxpJ90JvPt/1Iauz6IN4H23gQ+8Yb+as8SI9ezgPJw6h1cWhHK/lxX+rvRk125fb2/xw8vPn2vXxzHs/kbNtgrmTE8LH6DAGzI7mipW4ST+xW756QvvrUf7W8SVax9JbK1FVa0VuLWX3IxXKP4VofOU8+Cqj0zQJ5+1TCG2xgBXD4phdME3khhCa7glg628f6od7MT8Pnnk4k1HpgM6rHyPq2tJuow2rXWzJG2NHuwAnTNxcGFk2nEkBXkzu78XoCcMxXOEimNqJkzhyM3MwX0YP4mnXQUxZb0f3u/bofByZ3c+JvsOd2Z/nwtUbsGjrCHZu9uLuJh96zffjfdEYhr0YQ8Q2X4ove2MQ6cXC7UNZHepKQSMXRqU6Y17tzJWbLrj0hiHpntTe4s2MRB9uNPXFf48vFbZjCDsURGaHUHbXRLJ/SzTzF8dQHKqnrmCWERd0DNxRwepdZTTz0fKl9VKqOqu4tEmBdkAeQfVkPFiSye/DSZzymMunhFgO3JrMt2HBDHAaz91qH64LTXAzHcpjkaN+t3cmZaQTEZ8cSV7sRGaCM7WmufA9zoOO073YMNybsd7e7L3uxdX+nijWuFP51wXjKBe8O7lg3dGF2GAXQq+5sDPblT0jPPg0ciQWB734NdGHO5d8ses3Bm2vibjpA1FoJtJhhj+KVuK2Gngh8J4A0dP2ZY4oJAN5NKoP63SDiNjtyNR/TixaILLeQVeGXxtO0REvOrYUz2/rS/yacaw3CkFzL5SXk6dh/jgK2WQ9k830TPuiI0ujo8h9FTPNy3jZVcNq1MzaUsyPR3IW2OXwASkRSemM/prIAsksCq/HMK5RBD2nBKOtE0BqBz/sGvtQcdaTDY+GUv+qKyFBrpzKc2WU3J1zG0YSkuDNpPk+vIrw5ZeJH+1r+9FgjC9LpvkwL9Mby9miZ1s8sTroSb9pXsgHe9P2gzeXH/ig+uEreH8Mfawm0nZyEGsaBlNlGMxQtyD2HRrPHZXIZys8OXrNFZm7YIF1A+lZ35a6W61pFWZN/Zci43Sy5XRjO05cd8SytTMVItfbfXfldAtP/tj40KapH918gqgqCCFidhhvn0ViFaLHsYvQpp864UM6LiasZNh6LdKQEjzWqFiYXcibgXJSVdm8PyJh+pVUOi5I5FKfmdxqHsur+lOouBvCti1BDG4zgVoz/UgU937zgA91ZvrQLNmHOUIjqvN8+S31I3DOeD4VBNJ5aBDXRgRReSoQS9cAVjUdw7kiP8oC/fiQ6Eftq35Eyv0ZmD2eSa8nsq0kiND8YFoMDaGn0NmR74L5Wi+Y6qYTGT7Ol73OnvQY4sruaSJTbOvDiMbWpKt7E9ujK+6NujLgbi/2zraidoU1rzNtqSV0P8DIiWZiv6NTXVkd5YWpgy8zvCewQxNMyeIQDkaFEjdPzy5XPRcFE6z8I/aopgKnvWUMddTSddhSvhmoiBZL+3lTHv1LZAxOkPDfolQiBYe2OT+bA6Pi2DU1GiP3CLxCQzlmFkJOdRAPb01E+XMCYd8mMGj7RA6pgni9IZiPYja5rqGcnB3KldRQ3iWEUjMklIo3IZxICqFmYAj1TEKYOCCE5AUhtKgKwXNRKK+twvBtFs63LRGkl4Ry4Xgwp7MCuSf6eaPSE2VzV+JO2+N/zYYjNyx5P6AbK8eaYxhuRk2cGcMXmDPuVDfafbdkSx1r/NvZMFfaD49ujgRFCx8pHMqmbB+slKPxPRvEjJ3BZNQPwUul51WMyIQD9UjuC1Z6vopjVmXiMxqiAtVUjBX5abyC383yeOAroyhOwijvNFzPJuHfaSGHXiTw83scx1vEUtt3OvKHk9jbKozIfaGC2UN5Lnhz26Qwod+TcRgQRYPX0dztG8M6jxiuBMUwwzOGY6nRJKVPF2w/hWb5kbTKjmTx3il8ez0Nw5oo7t2NZtu+aArXTMctJxTFrCCUjUeTXORFtdyV1p0dMX9jw4BpltyvtmDhU1M2bjDB4VV7PPa3x+qWCZ+fmZGb0psJhyzxCLRi9kJrrhb2o4ehEz86iu/YL7g8S+ytRRBnPYMFmwTTfVMlV4/okXrq0Zjraa7Q8W3sSvqUaEmoKWHBCRULJhZz8a2c7Mu5XE2TkftXwh91JjONUvlglkzGv0XE9J1L/oQETGbEY7Umjivmcez8EkuNZxwvXscxKz2edofi2X0yniLxvvpTPFPexFOzMB6nF3EcjImj049YjP7PbhmxmAbHkuMRS6VLLF8MYkmvF0P/6kgy3gez9uU4tiV5U7AVWv5wJOalyHi1rFj3tSPmU0yZ+L4d8sqmnA41ot1PI95WtWH7tg6MO2ROcufu/DSyotzahoVZ9vzX3QX/jV5sbefHpvWBTK4bTEzrYJJOVRK4Tk9/cVNewsNs3uu4NraC2h5lyH9oUNotw8FORaaiiLAjcgaF5tGv12JGX5Jy+IWEkycyUeencrdZCnl3k3AuTsR97EJabZuHsvs8njkuYIbIg6nnE+k1IImUnkl0e5fIUlUis1YvovfP+WzrPJNLc+O5WxpHH9c4vhjHEX8jlhb6WN6HxhJbHkOtmOk8fyU85Uog2+b5krNiGCk7nLib1J+ot1a0z++K9LYpj9u158AcY6a0b4LijiHP3A0J6NiSzVoT+GZG3/c9GNnbmuh//Qja4Sw4aCRDjvvypmsgnY4GiawQRImzHr+2evaITPbplY52ryp4cKRMaKWWzmdLBfeo2HdLie39QjpVyZnTSE78olyW3JKR91jKQg8pmVYS5rXMIHlcKotPpDAvKYW66SnMOZ1CyKkU9kan0OR2Mq3GJ3PvWRKho5K4G5RI5xYLqa2ZxfjieC7nxDHUII7x12IZoYlFGhZLnXMxjBF++tQ7jB49g5nUfgxdnLxZXe2Cw6XBrN1mTfHcXiw+Z0abhx3IemOMp28TAtMM0dkY8uKDIe7tmmO8wpTZpRb0SrQiK9YWn8XOKG8M5UFrXwxSA9BEBImbD8KwnZ6ldfTo3+k4LHw7pm8F55aXMfCIlo5KDUWlal7MU/Fko5L53kXMC1XgopPz6UseGuNcbqplXL8mZUCqlAWjpTT9LWFunoTYUAnTgiVEN5FwYXkmNWGpVHkmEzk2iSFWiTyes4CbBjM5+yOOFPs4Mi7GopTG0nxoLK3fxqAhhsWGUXwJmISNeQi/RV4yMfdlVYQn+T+daX3YlmZWVvyeaMG/8yZE/G7JgIImrCw2JOuhAXmnGuE7whCH50ZsP9kBp5fmRL63xDvUlopkZ67OGcocCx9Mj40hTxVI0MIgGh3T0TFLx7QpFWw5twKbvmWUrNZiFqDhzB41d9JUHN6l5PSRQoLqK+iRKydY+HVZRB524UuwzpSx+q+Ug2ukJCyUsspHKmYopct3Cd0TJdwflcnzd8l0aJDEppULyYubxaMu8XR5GksH21iizsSQPTqGZ/HR9H89Ha5P5euRybi0CCM9XOj/4iBKc8aQUu6NzdehvN7rRNMHNqwSOlkdZU5QIxOaXjJGt6AJF02/u5W3rMv0aANy7Y14GdiO/DJz7m2xZNIXW6Ytc6ZLv+E0n+HN34uCm7ICyC4O5NGaVTwZXs6haWW8+6vl9zUtDoO07E8pwd5OzQ83Fcf8lJzZlI/zCTnGkXK2WsmxLsvDrHEOK9bLsKqWihwl5UKalIJwKYN6S6l9QkK1fRZLi1K4+jKR4wXz8M+IR1Imdt44Gnmnqdg2m8xKkwjsv4VxMiqMwIeh1JkaytAXIfT5FczscMFTHccTd8KHS39FzsqG3BFO5H+2ITPAiuw9NW6rjvx2C0tuzLeGRrRXt8X9uDlH+lnRv88Abtd2oXn+cEIeePFigg/aBmN4sz+AkYvL2LVNy4IhWmLCtTi21eLat5Qrq9U0OqpCvUrJ295FdHJVMCRFTitjkYks5Nydk0v4v2yWjpFxd76U3YOlmA+UEtNcyvRzEprMzyLeMJVRk5L4OGMeIXXimfgphlFtpjLzdChtb4WwSRrCshUhtJ0ZwubxISB4a1rHELrtDuLT+QDu/J5A0BlfrrbxYvbZr25nY2vcOrf85XY5sjG/Fhrx0aIDPSdZUGxhzfx6djy86Izv2GF8mudFpMiDE1x9Kdztj+UfDapLGlJma6ifWsLBTWqadFczsoOKVbWLcJ6pwH2TnBO/8ojbl8tZNzmvZoqZbZYQJ245epEEj55ZhAut27s9ic9pC7g+M57CozEkXpuMUa1QNqcFc6BFIH2uB/CzeSB2RYE4vgvg692JTLoXxN7j4+jl6M1Ro69ubQxq3HbdqXHz7PTHrYfY0eTNxuycZMqJ/C4cN7JB0cCe28XOrLjswfF+Xji4eFO/gw+WIqsZjdLQU1WKJH05ocVqTvdS87xURX11EUMtFCTuk3NaaPaPFrkc/b2YR6Pz2HE7kQ7SJFYkL8T4ajxR72PoO34ymQ9C+Pw6iNju4+lb6UvzKF/q7R9F+0YBdND60eyTFyR+cWvU+KvbrFtf3T45/nAzbtwAe6G5+qrWrH1kRtqJXqS3smV+vgO7/ZyZutQdz9OeLHvuRe8Ub54n+bAuVs3mjyoyjNVM/q0irkyF/dViGiQq2Bcmp/vPPBqdyuHEPxmKTdk82ZTL2zFCF5fE0vtpOI8uil0pDKKfZDxjvvnSr8SHmS+8aS735MaaL25HtnxxO+T71a1R1je3t/9qYWFoKGo2ZtYuEy6ttUCWYEXRWVsGPnNg/H0n+oWBcWNP7PZ5kR7gTf9xKqqtVXwNUPHbV8UZcePP/PNpvV2O3Ydc/k3KYc86Ge1Gy8g/LWNyZQ77xa4OjwomumgsR3f6kOhU45a38qubPO2r2905X90uPqtxC7j5x81rfWPaTDfibut2TBD9GujRk11u1nRZ0I8p7xwIkzjRvMZF5MWRPE7wYmRTFe0/KfETnuPwsxi3ikIknRRIk/L4MyKbPQoZr15JqbtXilVfGc27LsEssMatQ1KN27xDX92s3391izrxze3ByT9u5582ou3yJoTdbcnTVaZUBXfiwWRLeqy1xsB+EP6Wjizt40R8HZHffD1420OJhVExsvr51BdeN0Xom+GhJbTsIePnHintw6T4d5fi9UJK58OLOb/ym1v+ohq3SZe/up08/9Wt1aEat2k7f7gNV9emuqCx4MwmNDzXjDUrTBhVIrTobk/821rRLMaGgV3seTjBkV4GTrSd5Mzu67BoSgEG1gqS8+TkTJQz4X2uYCsZ3oekhH2WoHmdRaefWcw4IeXZgMVM7fHXrUHfH253L9a4Tc6ocXs+87vbogZ/3G6bNWDfCwP+62PEmoctOfPNhDI3czwCutPLxpLpM6yw3WlL9ReRU6Y4stnKiTb7nXANlfOmtZygenIqFuUxK2sJvr1l1Bkp5cbwLCY8TScgPZNnTlKCkxYTukvO9w2GGK8zoP/ehryN/Od2ZO0vt7qpf9wqiutxW9KYF68El7Q2xrW0DUcnmmJ30JzNS7qzZXtvHJ5ZMv6EFYdcB/DcwoHTEY68/J2H1bE8UrrkUVi9hMBtMoa/EbqaK6Fl8wy67EllyMN0NvhI2CX8xvZyHh2uK2jz1ZitnZswp50hp6Yb4KhozEvrxsi9Deh41hD9KCNuOjZj6df2PHxjSsloC1b964Ht094kb7fkeGcrgtra0K7vYF7ZObDybB4x33Pp9Wwxrw1k7P9PSsPrUo7uk7BlSzpDpqQy83wqj8ZmYdBQxhDLXHaFK/DsrGLjeTUua7U0r1PBZ/dKOL2W+bU3kCgYq9KjnEulWnZHLmPDyyK2DBP1PpOy7HIas5LncnRbHNHfzDmQbsq4je0oW2/EKcMmnLlniOavId7C32cnGqHJbYr7oHZ8NjJlR5UZ1WWdedSrNzX7LTETrHOuypK5r6z4UKsvh+oNZoG4ldc5UqQhUrpHSomdKWVafynd6mQx8G4qhdNTOdYyE8tdUlzUi5l/W07q/GLc/dX0vqrheveVHPTVY1CjZ4So6fYLPacm6VlcqMN6fRlDTmhIylKz4Fc+861y+bBfSvHbVNZ7zOJwXCyXI8Jo/M0PT+FPQ/2cCN5nw8ecXtSZYsbgaSZ8+9yG125NqUk1pql5U97HtqBobjuePzXBOceM6MUWvPXricc1S+oUWrGjyIopI6342coKdaY1c//15WGWlB1tpGgbSsntKGWbtZRLg6TsV0vYqM3kc1YaS5ZncMZf7PNSGTt25/Hrprhzwfyvd5WwM74M5fxVvH+jo5bIkt+j9fQaoqfAXYdLuzJm25WybJeKFuUKXsbk8GqllPClIh8VJDDpTRRNJwlOK/bFSjaMmeecuBhjS/3dluz51ok9tczY1tyUnYUmrMkx4VRdU2xPmpJ/0gyHCRZc8e1BrLkVToHWHCix5oPSmvHe1ug2W/FwnBXf7kmYIzLZtR8SbhlLyRasMU7c5YUvEtpYSDB+mkW5t/hZLxkvC3OEjiqomqNk1Tw1/V6XssWgjOPnyzkVJRi3SkfjMzr6nCjHXrAPPZdxzl1Fb1GXxYLF5In+eK9LRRaSwJlm0UKYQuh51pdnbiNZEejMg9qDiI6wJrizpWCkrgR6WGD/1Zzn7Sz4Jvzm9+Eu+Auty+5lRcZxax7UsqX1Q1sapfVlQFxfxo60JXOFNbefiJu+JaGzqKu/oZRNI6R8zJey5bSUvvekNBE3t+iflNa+MhInLaarYM312xWMraUibK4aj1QNn3qUCVZfxZ0gHcbtdZicL8PJSEvNOjW3Y5SUzFVwKCKbe8FSnr5IpfxBAs4iZ9TJCyW7wg8Xey+W2rgQc8SRhTP64ScTPV9lxbumVmiuW3K2rhVn1VYiB1ljs8KGA937EPByAJ3e29F4lT3v9thz8c9g/uTZ8fS8hMDbEnzFfCYIJqz5KmVUqIwveTKkQqveHpPR7KWMk2OW4PQij+r+CiJ8igmoVmEYsJydmVo2p5Rxw6iCRpXlfLMoQ+WloTxRzcBQJVejFFw4KDT5jJTUr6k4jp9HtX8crwQvdzKbwGO1N1anIGKWMzNyHJlweCCHwmxxf23D4/c2mDnaEiv4f+vKQbxs48Dabw5kNHVkk4MjF4Y7crOtI4f2OXDhvoRH7aRMFloQJHz/R002w16J/o9awqI3S+h3PodU9zxKy+WMG62gemIRIadVVPRfSkU/LbfPaylLL6OTSxmHhA7m6EUNmWo+mqtYW6bgqH8edbxlXEhOo+uiRGq7xfP5QjhBfsEc+f/ff9d78XzpEAxNXXjUzRmbWCfCOzmR28UJXbYTw02cidzpjHeYM/HhTvh/d8TjhiMtKxyZvcCRZOFPMqHZvvOWcH1iLmW/cjmRkget5EhWynn3Wc5CdwUNdyqoE1tMz0Mi455WM2CdhkCJllELtHxLExqdpaWuyAP9Wi2jZroKa/d8BmTJMamS4azKounCZFr/jGdD/nQcrofw4N54bAWjplzz5kGVJ4ezhtGyERx768qNBm542cPcdfBSvL8SzLOuuzOuA5xocM+RiGeOlIjb/bRO5CiPPAL3Cv9pIeffbjmL1AquzSnghl8R9q5K1EoVM4cJppSVkOampXOZFt1SLdEFWuZlC9+ZoqVYVsqreDU3TJVMClZwvGcOar2U7wGpuOUncDs8llou4fgXh/CwWSD1fvoRttWXxDc+JIf7YNPAhzKJNyevenG8sRdpJp482DCc0nauvBS5q3h1LgNW57GzpWCk1XKujc7n3/Ui8qcpmTxUhff/OfeamlZNS3mPlifvtIzIKaPB3xUsPrqCq9ZlOIs98fxPwy/TZazbquLckHw6+ora+8kYeCGV8YkLqecZj0uPGKFdYfQklIlHgpnqP5EmIWO48swPx+Z+jPrpg6+BDyX9xf4HeWHq6kl59QhO/8ijx0I5dc8qOHGsmGEHlGwXOvexmZq7pctRLNUwoVBL7vQyjowr50deBcYjdNyw1eH6XzkHQsoIEX0NfLCchuJG7Z7kM7mNnAVZMgqepvH+URJ5drPp8yCOmJpoag+fhLFjKPl+IQTOCMZqfBA/7wRgdtCfS1a+tBT9bFrpxeR0BTtKiuhwS4mzn7iboWpGPCvhWqGGIKEBs2+UMdijgsUVOvR19Hyz1lPYWc+lMTqqnpQxZ42WPTtLUD9Q8SKwgIPOciwzZDwRLHJmXTLh1ouYuzcem9xYwd1RXFs8iflOonfRIYTpg2lWEYTDk4k0+jiOiTu9eTpEheUHFfGPSriQrWFgTy0z3cv4OKGC4Hs6nkzXc+isnorderzm6DmzW8ej72KWIi9H2pYwNk/0dE8BG/qI7CWV0W2ThIe7U1h+NpEXteYI/Y6j6lEMlqejKIiJRD8olCn5wZyrH8wKpyDGfQokY6CGg/c1HM0Te/yknDVrdfgJ783pX8msd6uJHF3J5/l6apfp8DxWRuJ3DYxZxpDuIsNKC2gp9nD2ARlNhafcOpnKUcckWlstZG+jeHZ3jaVZzxi2S6IY8DaScZ7BBBgFM3e+jm9mehoe0LMwaA0v8tdx4kQlz7yE50/S0T1c1LhTw6VDatbeVLLDI5/Db/Lw+C6j+LmEH4vSuTImCb9Wi0jTxFFzI4Yv0THCq6Np0CWaoCfrqCqr5OtfHQXmOt6/0HJXomGXl5ouq5U4ir1cfj+PxKPZTHkpfLAgg54uSbwdmsjz5RpylmlYv0eD01kNoy5riDdWsemPkkCVCrmfmjvjlhFVu5SLvTX0l2posUHDxuMacm9oyP6mwcpcy/NJWi7/E68ZKxm0rILRKTr+O69j2VcdS28rib6u5MBTJf/qq7AxUVEusvRkCzUbxe2+LVrO5rri+8+UMrGTBt/xGpooNHQ4pqHTRw1m4vunxmhp+1FL4y4riTxewRCdjtVPdRQ31aPL0bNLtYZrhuup+0yJ+w0lo/5TsvSxkrTvSg61FFlT5M0rMhVvt6nIe6bCtqMaWYyaq4fVBIxbytSSZdxpVkLg2FLu9dDwU61B9VxDutCUnPta5tQu57iBjuotOjIb6mkTqseocyVnXlQS/HINQevXk9xsA/PviFrFM3yuVlKnSknzt0q+fhbP8VtJm2YqHvZQscFBxX9eKi4GqqiJU1FPosJNp6LvcfGcX1Q8H6jGOEN48W01qx8sQzmtlAui15eStYwZW4bH15UsvFjBvO065or6H6XqqaxXSaLJarqLDBD6ZR2X66hoKGqPe6LE4LWSp+L94lElZQolS4YpWSYrZtPsIvYeLMTHupC1ywpoM6yAq0MKGBtdQNT6Ak4YF9JqcyFaRRFxFcVc0CrJsFPRb7+Km0FqJm5disecUpZ31+LetIyVVWX8laziTbSOfUJPfk7W07dpJbU3r2ag0XqqOm6gwFbFATPx+UYqBr1SkiP69U+u5OODYjq1KWJOZD5nBUspuihY+UH40l45DXLl9JsiRzFC6E8/OXs6y5Gby/ljKSczWE7r9XI2N1fwKEbB7S8KRqwv4vt5JVXHVLzUq9lvVIKZYIP2W8XNny6j/PEqDorefRHsXdatEl3yWtI7r+fBuPUUrSzhcZ1l9A1XkWytYqyhCnOhn9Ipon/Hish9p2CtuYJ6O+S0myDHa0ceuVm5DGycw4ywxVx4JsO1WMbeCBlHRor7RcYvTxmXY2SYlcswbZvNuiNLCG6QR1K4nL12CtQB+Wh0xWTEih0Vfltv/zJiSzW8FPseNX0lG6x07BD6US200b60khfLVrM6aQ2fbDUkl5cyJnQ51cLXkvuqGP9eSY9gJRMbFdHWV4F0iZwhR/LYezKHppeyKUsVOf+3lCtFUlo6S7l9QULlgSw62GZy6VQ6R76moT2axs2x6SzVZPAkOIsP1ySc2SclS3w2tckS2gblUaOTc0KlIC2yiDt1VTTvoWbc5+X0aqFla1wZbfSrxE7reCh6XLBKz9WPenyGV7IqU2hNoIb790qZ3Vaw6FEVVq1UbB8t+ptRyCuRJ6yayJn5OIfex0XP3klJnCvlWm0pdtez+LYyg8RDqVxOScHPP5mayCSmpSayJ2YR4yYvZOC9hWQEJdLtSBJX66RweHAqGecy6H5YQux3KQe/yphQmcumWMFnpQrKgopZGaPi4HU15X0F51/RsqtFOe9DdCS21BMRqcdwvZ5FR/ScX61hlkrDxSANI+JLcTmixjddhYNUSXbrQj7UVWAj8vzcgCWc/CvlnKPI8vYSIn9mcOJIKlsmpDBjSjIGfZOYnbmQU86zRc6N59jAePbsiaPf1Djmzo5j05M4JqbGU2tCAiNvzaU6P5HhvVP4Wp7O3zQJBTfFLLovZkxmHvduyhnRt5BxL5TcETNof6KEttFahj9YQZyTjjBRQ3WwnppwPfEiV989qsF0lwZrofv/jITeOy7nnNCc80IrGi0s5Pw3OUZr82g2fzEeW6U800qw3JbB3LcpjLmRLHQwmYWnE6maMJ+Gtgk01MWxdG0s4YUxfH86jbCzk/gYHsY+9zBqa8PwV01m0tfprBPeWGUuamI25/ok8mlgCrv+ZFDVSMqvABmHDHIZNk7O7osKnE2U9NuhYqpiOZv6akmstYKDHXQ0NdST1VfPhNZ65LX1FD/QEP1QQ59zGvIzNLzpWsraJWpWTVCRmFnEz/oKJi/Mo+K9DM8lUhy2ZzHwZSrLNMlYFyfRQ5tIzOH5/A1IYJ6oo+fyWEztY8iaPgV1vTC0j0LY3iaED9ODiXkRxOb2wbRcHcyUWSF02R1K095TCM+M4UTHeC4fmkvDLknktk/lx4ostovMflpkmQZX8zjdT8HXlsV8iVcRc38Z28SNfDtXRuS3Co5/0zFAzMj6iw6Hlzp0zbXcq6ulxS8NXnc13EDDkv+WYfFIJTRUyeWxCkw0eZiclnE0XMqlgVkEt0nljjSZGS2S2CNdQK3bCci+xFFZE8vLoBhmxk8h7X4o/XNCuCuyz9XOARTf96OrtR/vHvvy+KUvA/v5Ed7XH3fdRKzSgxmzP5TgTdMEu8ZiXjiDo4aJ9H6UzPu8TFZ1lrLzpmBTkR+23JIzLayIPqOFL4xYhpvwTH+RyaLSK4i7ruOK8MrNr3RcvKRjnoOW75ZadnbU8lQw2JcdpWwuVGPmIVjgez46oeX7q7N5uEBKPbcsUv+mUNs7mV5+icQWzmGJVzx328ZR+3gMl/TTmGQUxqGoEA7MD8agQSBjrvjxy8yXdy4+vJ/uzdg0L4aZe1HrsBeLTnpjWd+XNpdHCc8N5J+Y4eB2U/jdKRarwwlody9i5qRkukzIoM4ZCREzZSgu5XJY6Ny/+4Vc6Sn632YpzYo1OPcpI/P+KrbpBZ8+0fHvhGCdch3588uReZYxTuQ5mYeW7oKl0vqV0LSDmoycYqxbCW8qy2GUyNVev7KoMzqVN+J3OtdOJCV+JuPuxNE8IZbJB6OoO3uSyCIhOCYF88coCK12HMEHfZHc9OGXrzffO3rQzMuVifVcxU678KmNKyfvu6LIGcHDWG/u5vrSuH4Arl+CWZwRSb+GsaxMTsA3ZBHt/wjNHJHOMbWEtI4yYtvmYj9fTsrEQho0ULH8lpqQWA2J9cvYO3gV/SYL5hEZoXOBePWuwPXKStz8y9AkaFm/X8PkiGXsF/5j/V7B1aQ82gvfi2ovJTMonScnkimITuRp8UycH8Vx1i6WYMtp7D4eSj3fEOK3BRF1axxbk8Rs0ny4YOND6ygvLn10I+e5M00+OXF7kyNb1A6U+Dty4aQTHd47077ajesPPPmy14fvf8bjWBVMRN0pPDWKJd0+gWU/FjL4YxLPTqYxT2jmxbdSmu3LIS9MzvT2hTStJfZV8PbPfoKrqrW0e1TOlC46Tmbq6DFTx/19OjqG6zgbUMGLzBV8WKslWTCh/Ts1t/coOfFGzqvmS/ggNHJxSBb9p6ZwbX4Ssjpz+PwqjlsesQQNmApTQ7H+Fozv9UCst/hj+tKHrRe82S3y2eaU4cya7MqJa86U2DsJ7xqIW3Nb3t604bmxLWk3bZne1541t5zo4eBKcoQnX0/68HxmANtcQqjYOJUpfrEkjk1g5/BFtGmazKYbaSSlS0islrKyKId9/nKWVBdwU/CoR4qadS9LefBIy0ZJOZlvxSyb6VjZp0JkaqE/Igs9aSt01qmcI7e1RAjWH7BKTczFIh5/zGNPlIyQ8VK6Hkojcnwyt5ov4Nv4eF4XxHJk91R6zg9lWOsQUmwD+b3Xj8NiV7snevM4YwQXVrpyzs6FzQOdeRLhyNjK/vRqb8NWE2sGG1lR9d6SF82s2eVsw58Zg1gjdeKniyvK8550PuCL8cZAGtWEsPbhdHqtF71dlUCjyEWsNUhm5tk0kgskdBQ1e87OYT1yglIL0J1Tcj5aTdvHpTS/q6XBm5WsEVzyMGAVDeuWM9BBz+NfOl6d1mEn/P6CyIMywVx3PDUs9VSzNaOABpG5lOyVcjZYwqXbKTRxSGLH7gSqooRfj41i8a5QbvYNYefSQF4J/Vn0RuxjtDe1Ww7jx2IXZsic2TjFCZPlg3jqYEt3Pxukiy1ZGd6NH/kWWM+3oPaurrSWWRL3z5qZ9oNxe+nEnz1uNOjrTTe30fy+EoTsUSiTrKJ5+juW1h8TOHZzEbvshXbkp1NSKaF1lZQgpxxeD5JTe0EBd6+K3BOrpnFdobP/afm0cAWFDcu57b+S23fKOKDVkz1IT8+fOgKUOjxMVxHxR8v7wlKGCG5e81DBwR1LGB0jJWVvJt06pbD3xUJSc+Kpyoql1okIWt0OYcPrID6M9md8M1/0z7yZZTicRlEurDJ3xmeDA6+q+nJwig1nWljTWt2bgX4WzLA0R3XWjAenzajV2FzoZkcaNbBi8nMban93YJDEmUCnEbQJ8OFHwgRW7Amm6k8YZzvGoPOM4+P1WRj5Cs2cmUz3G+mc2yShtph9SL8czjnIid0m9v2iEltRf5vmGq6t1nKrsIxBzVfgsKoMyR0tHzZVcn2FnmGiB25ndKxzWiU4SItkZwmXB6uYkKCg7vvFrJ8uxbBVBgFrkll8ah4XX8SRKnJ350ZhtBsbQvD1AAxm+NLV1kfcoicl1S4YDnJm0KfBJIt596m2RiK34tHyHkh15sLvzEj5aUq/7ybERnbAyNSEvSlmpEZ1J6e7NYcWDCCrmxOv5rpy/YUXHS76svVXIMcWhDC1IhKzzzFs3xtH201zaKRPxEcheLJ9BtF7JFx/Jp5V9GCtk5zbswuIOKZkxxQ16l+lFJRqudi9jD89yjj9Usuq1Rv4cHk9mbsquSN2YaiR4NucVawXPRhkVULqLiXtmil4tXMxR0KlPPdOo49FMitVs3gXFsfuA9PpGhtKwo1gZtQZR8YXH6TtvRm6FuoKPTP/6sB6b1t+qK1ZF9Sb9HodSbIwZ9xZU/61NGH6r3bCl5sh7d8Uy0bNuBFhws2P5lzKtwS9DcHv7Wn+nzOpF0aQZOXDPfexXLMP5vr4UM53i6LhoVi8HOJ5NmA+zj2TGHcrGZuMDJpuk5BxS8reJjn86CGnBLELJ5TsyVFjN0nDB7mW6Te0aF9rad+yjAd3N9ClTPRi0nqGplQydKoerUEFnnXL2PViOfvGKZFfl/Nl5WIe20n5G57K9dwk/t5LoGRgHO/cppFtFcr08GCWdRhN3VVCnyd5krnVhZGvnLiq7s+1i9ZMKuuNxWQLbqWZMXJfO/z0TXHSGNN5YFNejzMmc4MRPs2Nue3VlmtbzejZsgeOHtYY3u5P/gUnZl515UNPb2aO86XZuYnc6BNCgOMkzGfGsN87jkeOCXT4tZDb25LY0jeFFQ8y8NooYcFpkfX+LaHMWo5rRAHzrit5flmNaY6GWImWdw9FJq7SiiyqJbvpRpIebuBn6AYe/1mD7TnBpesrONu5jNyS5agGKOl4QM487WJM+kg53zmVqpFJhBYksMUgjqg+U8k1DiWlczC7NH60dfCh5aXh9DdyYe5NRwya2bJjhRWNnnRE42jGsZ2teX7IiKd1Deh4tCFjhhjw0NQYVR9jPvwyot7zloSrTLn90YIrC60Y+t0Gj3WOnHF2Ib2Rp8hoPrjl+mPcJ5jPHUK5tWkqS8bF8uFqHDeFD+dkJ/KxXjKFwSn0fJGBpUbCtJNSpo/JwVB4hDS7gISfSh5PWcra7Ro007R0nqOlKljLbveNtGmzkYtbNtDw+joOWlayb4SOitFlNBqzHMMxSlTX5Hz8KRhf7EVGx1TifJPoJHrh30pkIr9pHO0cikOHYBrP9OPYC288h3nQPseZZY8H86WODa79e7ItwJxjDU3YbtyUfwcMmTCwHkeP1+bQivq0OdcS614taNO7LRqFCd+/m5P02hLJI2tqbAfzcrQzhVfdmbzZmw0VvqgzAzkxOoTwmDCctkXzyj4OQ8MEhh5fwNpmSTQ0SqZzhxQUPhlEJEn4d0GKd14O4wPlNJ5aiNJFRcPXy/i6QUObAVrMnASr9/7//1vfSJ0hG/n8YwMLH4k7WVyJ3y0dt2RlVIUvJ2qdkthGCjKuLcFhtJTbManItUmMWToD6wlxTAkS9zo7lLdOwXhG+fFZ702fRW6c7u7Mze/9OD/DmgZnLLgvdHBeUVs6ZRizc4ABm0bVw37ML7dOKSa0/dOeFtNMsD9qRut7vXnqaM3tW7bkTHeiW1tXdGu8qLfbh87h42ldGky0Zyg9j02j/4FYvAfEM3zqbHqtW0TvrkkknEyiTnYyFbvTGOcv4eRtKbzNoUG5nKHBRYwuVTF9YAnnTmtw6aDllLWWV+O0hM/fwVH9Nv4Zb2LH8I20TN5AnTuVzOylJ31XGYEvl5P4S0mRp4LrdXJpViil46c0Xponk6udS8GROEpfRYvcF0rvnGBWrPHDb5u3mLMrTVo64/7Jljfu1rTYYMHtvaZYmTWn+Q0jHCsM+NC+Lr3vfXF7uboD0WtNGLbVlMA33dkw1Iof423YGOBAVX0XUnaNQF3Xh5tz/Kh3Kwj1xRCqZkaSSywulwV/JyZg9mc+W3YtInZpIo3dkvAzTmaoIpV7SEhvIGNTfi7/6+g8gJraujas99oBsaPSVBSVehUFpD8KSseGCoSgoijdXugIBEEIKiSIQFAhQRSw9957771X7L377/8bJpNkJuScvfZa7/u8TDi5+VhO6PAi6swFM8rKmCCy9vouKjq4CS48soUNTbYQM2YDJZp6Im/UMSZ/tZgLjfDmCq6fKuWynRL94gJedMknvkGGKiiDdouTSTaZj61dHMGHovkzLIw5Ggkz9gZw6YFgpiuuwkOc0XpmjcsDC1IvGlM0z4A5K3VpG6vDno1aNBmtxSQdAzyf6fM53YBT641JXGaO6o8llWvsCBLscCHRg006ftgOCWDezBC2hoey+Mt4Il9HY5May4k9cfxjNpPkr3M4kzZXZON5TG9I4G1kEi/HpLItIosu47L5aZPP4VEFuC1WCM8v5oZfORcbi8xjryJSpeJgwxbhr1uQzN6EW8t1xLSr50FCDX6zNFS9qKDVqjKCMpScG7GYHQfySXXPZs3zTJJbpvD4awLy+jhO9ozhY1gY0WsldKwNQPnSlyY3XNlr4szuV9YY6lmy7qMx7n8NmD+sHe+X6DByojZPMrQZ/lCfBU0NCRMcqeNlzkTB041i7PieKHLTmMF8a+bHqaYBWA8IoVFYKL4m4ej9jeb9kFhMusQR/lD459s4KgLj+Dw+TsxUPOZ35jD+XiJ7i1NZvjmLOaez+XsrH+fXBRQbKDE6XSIyrMj4Yi42RKtoPb2Ctfe30CtxCzPfbGK4zTpy+9dz7n4NVUs0JBiv4L1vOf3OK7HouZRfXeTYrspmyvosbi9IweZBIrWd4zk+KQa7gjAmXZVw9kEAPTv70TzXjSshzrRY2Y9j8yy5n9aTIZWGbJUI/+zWGtvl2gScELVYaIhth95UC87SE+ygPj6I7nudsS/04PxNoQmSkUhFfR91Eho0aipzxCzItWIpHxPLkeBYPvSLRf4khu2VMVw6F8NFMafe5wXnHEvEwj+N++0F/8zK4fAEOQtjlrKtRsmxiFI2XS6np4PQhQMq5p7ZQvexW7g+bpPI4uvQ6lfPZGkNfUo1PBq/gutryqltWszpUYU4C72dtmEhbf8Kbv2WQrrQpL0R8XRZFoPH7PGs1w+lzZhR3J3lR7ncnSViLVVatjx7Ycley75UCM94+7wrP3J1OVupQ0GDNn83mBO01JKBFgM4NMEJ+0QX/jvgJTKoPx1+jOVCcCjXbMOwOh7FlykxWAhd3LcuhpsJMTx7E02XX1Fc0JlKUNMpJO+Lov/JGNrOnM4vPaGVF9KZuVhGQu0i9JoXMLm1gslXiikNKWd+WxXFqSJfmK6k84Yt/HyxmUZtNqA+U8/uFvX0bL6aSXINM61XoHe+nLpuxcS1KaIiXY5Z91zcjWTUrk3llkcSD5/G02tXDMvbh7NVGsqSg2Nw/yVqUDWMvh1d+PDLnhCRn85/MsPgphG3XurzvbMe7cM6IN05gAFTHfGY5oJFzVDG7xV+6xVA/9shjGgsZdiiyTyKj2bCiBgQjLDlcjSbtkfxwH4ye33D2JImpX68lCdNwrAtmsxPhxhaxcxA8y6JO98zGDc+G6/afE61WMzCT0p0AkvRv1nOplAVOxMqKOpcRYrwBzvtzaSMXId5Wj0f0urot70a84kaTj6vYNb9croaF7PPqIiYFDl+/XJZ31rGp5upOHVN4unbeAIXxvB410RSB4VyPHgMUU/9cDf3xN7ShdRfgzBLscJI25wFH42YMd4AVUxnqtt2oOWrwTz44EPkQz86vBvHFlG/yqgw7iyLJO1kNBdMYrCaFU2981TOVIZRvT6U2yqhOTtD2JYQIvhPws/EUDLtw0lIj2HA19msPpLC1oYshizPwemQnFvxRUy9Wcz8JeV4DVZh1LmC2gur6H92M3Vv1pO3pp6nFvXoNa0lZGI1r+6qObS8gmG7yjn+U8mTkELGjpUztlUOIy9k4dY1leQFiSx1jmfJk2hKD4Vhv1jCp48juGcu2PGAB99rnBltYM+cz5asMRD7bm9EH3N9Op7WJVFfh/PffaFdAINFRq7oGsY/76YwJCKaop3RfGgezTaPKZg/lPLquYTrDUF0lI9g9LAARvYPoM+nAAZIg5B/kJCdPJkdjeOIfpZA8s505L9kGHXKZ/vjAqw2KjGtKeW+p4oTIhf0LFnFNzM1F5tsosu7em4KFhh2oY7oyho2N69G3rcKR8HMxaPKML2m5N7hJXQSufTSDqH/kVm8Fvqvb5PAUa045Iui8IiXonEPYf9zfwrEHv4W2e9Dyv9/BqUfdVcs2H3FhK5dDXg9pT2fZ2jzZokWIcMiKWgcTZOX0QxPj6ZV+VTObpQS/lXsY95YPOr9WTTaj3OrfZm2wBfdf/wITPdn7ZRx5H8PJSA4im7HpyELTWZItywKHXOwuSNn84kiLk1ZRrnIA1vEWjPDKnGzUPO8bB220nqkv+oodarj8MtqHq3VMOfPClwPqYjXLsFXqeTowwJeNZXThmzCZmYy8kkSLqGzWRkXw1OfyRTvlXCj/VgKB/iR2d2TPUucmfhkEE/7W3HmqBkHzI2oqejMsV469E7T4oGtFo5ZoZQdCcV5YBDdJ/gz+p4vnnFedI8Hj1pXmjgMxUJko8NH/Kn+Fsy4X2GcvRaDMnYeERfSeOudzZOqfEwvLmab4Jn6WeUM9qqgVK+Kj15qsnLU9FbW46tXj+faOoIL1tIQKbiumwbbPRXMGKHin2PFPFMqBM8WULchj0E7ZbS5n8712ER21sThlhqFn9CPg5+Dib3nz6xgH9K7uTJzuSN/FNbYt7egwqgHP6cbsHu8LkXhWkzp3Ir4CC06z/PhzChf2k32wP2YC8PmO+Pa2xnFGcGEXYYQ0deXHL8RJN6TcI6pfDocT2/jFHa+yeKzIpeBqwoYj5JR/svZelRFYpdKTHzU9PJTEyjm0eNTHZ4BdbR+vJqUjxoiDlQRFlBBmGM5y62LiXBbyso6OTtscxjbUobFzhTi1syl6eoYRnSYxEgXCd1DR3OoQLBqjDsLTzrRO2YAC/ZbkHeyJw+uGLBmWSfORGpzJqA5kzb9dfuwx4W9nVz488sJ7bYOPBo8SOQ4RyqznZkf7MGUOD/+2gZxZm8YitOx7LdIZM2RBch+Z3P2l5x0dRG9FEIrL5ajUFRwp6SKNP0q+rxXkS1yas7ZOhbV1+JYXI1vgYZJ4au4+ELF+76lDBd9OHt7AZsay4lUZOMfnMn9e0nMKI7HqzoKtw5SPFoHYXbeD/UlL2Q/ndkzxoHZfa2wdupL1+2GNN6kh52XDpuntsBr70+3tQ++um2zdaBJlTUvelqxYU5/bm5z5OFiF/xDffgqHU7ul1D2WkTTumgWbytS+bUum2f95TiuXkLMXSX/LiljV6yKtI9CE/Mq8BQz5vFZzNPsOo53XsuXdtWstdPgGbGChGoVzj1LmD5Ayfa5BThszON042w+RKYzsj6BN9Wx7IiYzIUuEqzOBRBj4ovLazfu2DshuWeNWQcLZsQYM1pkp8YJrVk2vBWjvv52e3T0q5u75Vc3g8fmtFxrQdcYS6Srbdi5xYmB69ypTvBH00GCsnAyOi7xfP+UwpMHMkJP5KHYV0BUXyW3mpXw8HA5KjH3w+6L9Yh8pHu8DpuWdTxctBrXrRoarqs5fL+CpEQVX24Vi+cKkS4K2PgwF+dMGZ6uqQyeOgevdjGYNgsj4WYQJsf9mGXnzQYfF5TajvQdbEWPLWb0cDVi7I4u9A3SoUV1c0qVP9wket/cdvQ0Y0ZVX6qXmlPexwqnP4OYYyj0wNaP0a/HERYfRsPOOMosUvB+KVjrv1y6Tyrg/EoFHr+UGOaVod9XRcR8FSeXl7PKSkliZR1R6lpmLa7merKGnaPUFG2soFewiqvrirkeqGBzswL+bZvDeW0Zd+NTcH83DeVEwRJbQjlZEcjby778sB7Kv6XOfHtuy2eR6T6V9OZrkSHmTp0oDdbmH59mOLn9civK/+4WOcGQ4/dMcN1lQcCoftyOc6HyqQ/h50ey/7aUhrVxuKqSmdwui+DX2dx7Lhd6ruCvVHDIuWJyR5dx6VUZvZaV0DVcScfUOuZY1KLnWM12kckO7ahimqyCH81U2ImZOraiiMTzcnLuZfNZmkWzzckMbB7PzcgpzFgjEXsaQLmBL9KvrhhecOLoVmuG/rLARPzYBBgyObUDWz9qMSe8BT/+/et2fFYn1KX6tKkyIraHOffvW5G60hnHc16cGBrAidVSFhTE8cM4mfSgTL4uzuZSPzmVu5ai80qBZKWSwtBintcXo/9HSaiDkvqhYr491mL/SUM7Gw1DvatYGl8h8lY596cWM9q4iHvVcpSbs3m9JBO1YTLng+PQ+x3OyM8hNL/iT/8JPvQf4srOqU7o+1szZakFL08Y4/nVgIIJHTETehXYW4vLC7ugFafPqgeG5Gzpg4nSiucezmDlybFH/jxYLOV6UhwTryfx4F4GUzyy0TqUj757AbMvFXH3kgIzHzEX+UpyRyrIVS0hxbSO28vWsP+UyMSmGraYVbEnTszD3TIcRhQTW1LIrxI5p7dm490hkxUPk/hiGcfcexNYXxNCrxn+9JjgzcWJLuzo78StDGs88i0ou2zM8k6GHL7XBfnG1txP12bEXC2W67Tj/iZ9fJRGbDlvhvVbKy6vdyZuqhfTugVwuULKs5Q44nKSyJiYQa7I5D8m5jMmTc7DNQXkHlrCAZOlNOxdgmpLAd/6F7CrbR3vLdYQcVjDHjMNZwOr6JRawb5dZVz1K8bfqJAZ6+Xsf5rN3HGZDP2ZxKkxcThNncCHPSFMzvHnhYMPuy1cMd3qRMQ+0dv9LIk5YcqmF4aEWxvQb0sXoe1teHGyFR0PavFroS4How0489CYPeMt8D4qtGyJC+0KfBh1bQTL7kiZUBRHvWkS4xYu4P00Gc8/LuLG73yclHI+ib7eeVbcn5OTdUZOdZWcPeZ1xGau4cUlDY+dNFjvr+JsRQU2Q8rpIylmVWUhAeK1zf4uZINWFro+ybzeHYf38YkcayNh6G9/Hg30RdgMBWOc6f3FlifZljjtN8chx4TjGPLklT6HXjXn6JZWtPlHm7Pr26EzzxA/1z6cXGnJ4bt2uIxwJXuMH7WvxjHgTBhdV8TRf38i23encaCdjJ452QzrnSe4Pp9jjfNxjF9ElOki8Muj+f1FqD7UEvp+NXNET9Wi4ai9mhlnK9D6U4754mIePy7CVKuAsB6L6HE2i5UXklFMiadDR5Fx5kmYWxfAy2O+vKkYivqtM9f6OiD9bcnblRb0XNmbf/caUlZowMVPBhzVtKRCqkWhtQ4Hl3fm3iMjjq4y51gfay51deLCYHfuPvRnZoKEg9kR/Jobx9OQRDbtTmFwWRamahm3BmeTsTybnSOyqfwkI/mv0P3AbG4IHjucX81FwY/LxX7YytQs+FWB/3QV7a4Viyyj4O3UAjK25tFqsowPC1MwiJhBp9ypXOodyn+Go4iZ4EeTcG9OnHHhsdKRmVOt+fetBTVn+tJxnhEOmw0oSzOgVbwWbUO0SDmizabpbVgXrs9XRXe6n7HALd6WCHcXDlj54Dl1JFa+UkJHR7HWO46DzcRavJKZ0TUD7X1ZrHGTcWWIjFePsjhzLhPdeVkMDpUxdpKMQ3E1DN+lYbqDhlV1ak7/WEH5XhXGbiX8M1vJrgsFqLfmE/lM1GRIKjXP5yBfGM0xGynd3MexuZs/bh6+nDAbjKnMCambLXuwpPSJGTt7GvPsowGaxQZcVehTdl6LtabaNLzT4qauDissOvK6kz4XSo3YeMKMkybWbLroyCjHIcy96kf3kiCCbkgx6RvNynOxmO2Yj/n8JJEdUjh5LZX9e9L58F8aC/ukMuVVCjcDUsmuWMDNtHRkFWvR8qyms0TDqJtqlFdXCU6poOWjUgbfV/JHdykVvnKGiP1stTcNp6wELk+OxTE5jKt3Qji1PICL7fywHOTJw83OOG9xYPBEKy5sMhc91J1+Qodr0vVJ3NoBk3JtFta051N5ex4JXqnZqMOtf3W5r6/Hjnf62KoMadGjD8mhlsy3ted8ngsXPHwIFJqQowmh7Xcp/f+L5qxOLLcrp7FoVgJDByfRonMyulHJ9A1Pxl5k+XsdkpmpTsZ1vPDt/clcSq/Fd/Fq6hVinlpqMF5dhU9Oxf8+L9hLeJLWtCLOHJfzpzIbP88MVKokXn6No827CBohMvSNsTz54Cd80wfjV674nnUizXogzUR/ffvPlJ9fDBg0qCtWRa15X6fN34rW9N2ozXgXbVpt1+aosy6VBzsx960eybM7c3h2F+b87crlKAOKY4zQNjLFZqgFM/fbsLzeiRFlQwlv7E+vIUFMcZdQMFWKxcFISnxiGD4zlplv4ggznMGDPXOI3DCXhd/m8sp5NitM5zJ3ZCItbiXRJD6J3RW1PHu3mocaDcuEtj+fo6bb3woOTVMx73YxAy4ryA8uoNPKHLRnZ5HvksKXbbPQ2hTN6BdSmu4PIefBcMZ+8UUz0hNLPRc+FTlwNtWKBwPNSL9oSMShrvg90SXkQGskNZ0ZONCAblsM6HCsK2F+nZgwUJdmMh06BOqgFq/pdqcj4W27YttCn8iN+izobUDP5oYi8xvz1LQv9fMsUPz8j923HWmbORiFjS9fbo9Eu10If4S+fZ0YSnROGJ6KqTisiqaNJga/yFiav4/l7dNYnDzi6CFm+5oqjo2TBLOZzOND53mUXqthz2UNpwdpWHhMzbVVq9j8RcVDg1Lky5VseS18vjSPEctkaB9OY5gigeGHY7n4JII3TqGwM4g2cf7UHPThiIUb2jOdkM234VOyBat2dGNvggGrB3RlTmJnPF53pXEfQ0bfMKbHUSt8gy0xi+rGr6sGPJulz+yfnfk+uhO7fnVkvKke18u70DBen02GBnw4YIDha0OO6hnTd1kvSv8xp5OfJYu1+3NooSOWB91oM8aHoV7+/B4udOVWMG1KQsgKkKDwDqVhrhSnjDCyL0cQ2jKawMPR3MmNxtAsGpf10bTqE4uRWRz7rsQxsjaOez3X8O6ahj9DNJz6ocZ2VxVvxWx4ysv5NbZY/E4hz0PljC3OJlRkfa+OYtbOzWD49mhMr4cxy1mC4Z9A9rn4sSrME8luZ+y3DKKFtxXa38zo7GKM7lvhN3MMcMsz4IKVEVZP+2ImNGJRpROtPV14cNJH+Kw3nysEQ8zrx7OulsgLehHla8iuAgOc+wpdfK3P8Hv6vGxsgPl9AxxOGtLM0Zi0g6aUHTJjRF8L2s+yJHS8NZZt7Cmd7IT1bIgz9CH4ty93uwfwol0gWweOZo9kBM6pI9FVjmPFjxBuv5bw8mEoYY+krLYNw3VQGLNNw/CrCuPGmakcfRDD+zmxLBwVyy69ai5N17DGRMNuhZoXD1awIl/Fsa3LxLkpOR9bwIiSRXxxlpF2OZVD+xLwCY3D9nkkOUOkjO8RwsMxASw46kP2UVcSpzlx1WQgG+eKc19shn2HboyeZsQoO8F4d3pi89lcsJU1J7OceLnKlRodH9ZZeVNx24WFI+2pWG2JZpo5ve/1ZKmWMawXvnjQiJY2xsiWGKMKN6GjRV86/zbnvdKS3xetyLK0Yc7iQWgMneghuOu66VAWKH34/MiXZKUfZSf8cPjuR369H3aCZf7IxN4O9ycgPoCigLFobwyh0XgJmydLCJ8pYdtdiWDxULJF3XYci8S1fww9g2IYPKGa41kauo7WMOaXmptPK2lKBTsvlDGidTF2p5aSaConaKnQ3euZfNEk8/DzHB6fiqGlLILePyWk3h9L3Gw/FEc8SWvvwu5djiiq+vFyjiUr2lnwM9yMxUV92XjbnEx7SySPbVjxxonnz9wIXO6NpNoL3QMu5Ksd2T/pP0wFp53ZLmZW9Ev+J1HbtoIRpBaiZhacL7ek9R0rzuX1x2SbPcgd6RTpTGwTV2R5HjyX+FAuekmV5kezVD9a3/LFLNCXFTU+VNUPEzwDE8e5M2CUN/bTfUn46IfhhACGXgjg2O8AbHuOZK/9GBqehdDvHyl9G03kwLlICm9FYftRQ5hMQ4G9hsKZavbPWkFcqooSj2UsfKBggsi0h5zz0FPIGD1hAbeNBeMnTCdlr5hr9wlUPwqhXfpI5HJfLh4aSltdF06+dORg0kAKxJqGP7L83zUpSz9bcnPCfwT+cWDXYWd6NXHnwxlv9mV6C54bwpFkZ2aNd6SRhS26tdYkDLSmn4M1p4utmf+2H1dtbIm9Pogz1xxRWzoj3emCbtIQeuzxInicL/+O8Rd+GsCKpAAmG/qza70vG0J88PIfytRIV0K1Xdgz05lH+5ypK3CBfa506+7Fwd6+dHrpS4vhfmSJ/uud4E92k0AeXJIwZIGUWUPCOTc5gmdGYjbXrGFDt2pRZ8GWL9Rova3kinsFz7+XkdeumLHXCsmdK0e/OAeD61nEyFLx/5JAC4d4ulyOorZFGEt+BhN7J4CSCnHMcE/2Obryr4szIzY7YtRzEL5t7HCYP4g+8U5c2+os8rgrL/t4k3DXh8wPPvwQPNn3zlBqO7hybqczya2dmbzDiSMaJ4xEnh7r4Myi784seOVClt5g9td40uy6D22X+9FfzP/c7EA2zwqi8bZxxPUcjslbX85p+/DdezCJC5xZ3cuJNrPt+LHPhh0O9jw94cgM8b5/7V1okLjiLB1M+CRPum/xIW6KH6F1/oyqDaI6O5SqaCktHMN4rSdl2Zq1PI6vxiRB9NZ/GqYuUbPdayWnFSqW/ikhLVjJiZjF3Nibz/xZguWbZnHMO4XUe/PZKrKkcVUk/62QsnVoCPVNRhEteLPZVR9KDg/lTrEr5s1cmXLaRfS6C9uTXTGZ4sGOCB86PPOl+IAfZ4P9md3Pn6bBflRa+dKxxIuz0z3wezGYz+8GMzjbnSZBw9iV5I3BMJG/Yv2wP+vPl8xRHI4IYu7wEOauDKHP92AmSsfgm+lH5F1vLHzdKJ7uxLDPdgyZZ011Byuu7bUk09CKT/4iR9+2RVrkiHy3EzOKnekf5kIv38EcGebD3N1+RDcdhVaJBF/hmcHpodxoHkpH4zWsaFNNzwgN09ppGH++Crf5Faw+Wk5pQTGP5iuYPrQA/Vl5PD0p4+/fDPLkySz8dz49B8aRQBR31oUxtUaC97IgvF2HMynUn/Oip1NVvtQP8mVihC8LPvki2+BH3iV/tlWM5Ih7EMEbgqlKD8YmbRyzf40guWUAwyr8eZ7ij/lkf9an+xN+11+cawC7/EbhNnMclhYh1A6U8KtWwrQqCfMaQjD8NI7MUf6skHnTbakr8v2O+L/oz7hCS8IumNOsXx8uvutN/G8z5LMs8FxvyUMva1pfESwT70D0GSeMbVwY9swd60u+9O0WwCkxK1dLRUaulnBM6L78x1ocHlQTUaUhNlDDzQ9qvv5cxcVbKvY7lXHllpKAn4X0qJbTofsiGqbIWBCcwcnhyXwbMp+OPeOZ+ULoljwCy8siH3UOxXhJCHVvxjLbawStlgawbE8Ajz1H8W3fOKSnBPtflfB2TSjvf4Uy5nMolypCSewSyhexh3+eh/CgRQjbfIK5cC4Yly0hrFwoztchlC0PQlk/QErXQVLeLg1lWpGEYUnBwr8C2HbTm0E+rijPODBbas3jv+bknTBl/30jTN8b8vSbIVXHjfj3Zy/aVpuzo4XwjguWyJ5b4bbXjk77nNhs4ErKPB8uipr3EjkvqIUEfycJTgbiOL5rGbygmo6rNTwW+eq/TDUTLlUwFxWdX5Zg4aekecBSNlvJ0W6RS72LjJ7ZGcyySmF3UiLq8llIA+PIHhbDkPip6LwM+99nUZuZS/lxXdThWSiWIVK2X5OyblUYbrsms08ZiWFyFHMTowSPRzIucgpOe8KZ8CmMalUYMZlhvE0LY0FZGI2GjKd5+CRe104h9/UUfO3DyV4cSuqoEFYHj0Cvwoc99a5ERjgKz7Fm9WpzTC26c+2bAf+2NGCrmz5Lf3fl20V9xlsYkdrJjA4J5uwVvryus/DiMitqgxzIeOdMiIsXj2/7MepYINpiniMaSWjZWMKFj2vxK1tNhG41n6dpMOqgwe1uJfOaVdC0pJzkwmJOH1PgEb8Y2Yt8ht7KoTxDRl6XLKwPpvFU5LzlqkQ+jp9Dc+d4lJ9i8d4fg0wZjXVVFGnTohg6O5rw9Bg+DI+lw99Ydgj+DW8fx/bmcSQeicVe5IdGX2N4nBiDR/MYfgpOnpkZTYf4aAqnRguujWZM1/+/fnskc8aKuo2QkLMjkIQ5vrxcLyzsoSMmP6zZI1jC16IHNkcNsMjtyoex7XE2aY2dqjVD93YiQKNPw04jqmJ7MrDGnJ7jLYnuPJA0wSuldR7My/Zj8ZLR5EpCKL0cwp4nIby/Xs2PRxrkYzVUmWu4O03NncsVNESpGPShlNLjSh67KwhZXkDI9XzspIvwE1ndxF5G0JFMGJNGp44pdFQn8eN0Aj2XzOGg9jS8x8azKCqefROmEfplFpevzSP/agK/3RJ5q5tI43EJhJTOpadGeObuWKo+x1BaHMODCTH88IihlVkMeo1imK6O5vTIKM7ph+N3RkKP00E8by10a9ZQAkucKG/fn3uXLch81pPXOoa8seqK2RBdbrpq826lFmt6ahOfpkOuyILzRhviHNSb4rUWTMgU3FHoREl7N3b18yPh/ijOGogMqA6h67kQPFpVs170S7WF8DUdDfOWqmm2dCW9r6g4WVXOnu3FJPVWEh5VRFTvAq5ayunonc/5KTlYv5Rx/z8ZKrMsjnstINguleGxKVy+kMzauGTWzRH3x5Op2J5M61HJ+P6TzOd9STwLScJ9cSLdIufzq3wabQJj2V4Sw/3AGCR9Y1D9juatyM62A6OFN0TyaNok9NNCueYegtH+AOIf+rDgpwvh9fZ0Pm3JFmMzhpgYMS5TH7VCl1adtekSqoWTiRa31rdiWk0nOv1/3llqzIFeFpR/sqJZkhMDgl25e8iXWUdHsK4mmDNxIXzZF0KrHhLiizRc764h76OaqvNq7Fqp2Vm3go5fVUz/WU5CqxImpyipWSZ65uFSbowuYNJOOU2/55NlkkedIpsTJ2Q0EZpd20XGqGVZmOVk0laSwSKbDPzkGVh3zeBTVSoDy5OZq0hia14iHf+bz7NR06gaGcuyGTEY6sew60g0caHRXNJE0U0vklFNIrAXmfHIllBufxTe5TOG0P5+pDX3ot1SZ/y3/8ex2RaczTfG3tGAkd6dmHBDm4hpWixqoUWAvxbLBumKudUnca4RWz+aMXGPFesGODHSwZUhgj8vDg0gcm8QQUYhVFaF0L2lhIZdanqJ/jBpqiZi4CraSSuovKCisqicg2+KmaISuS1LaMz5JTxrWUBlnpzqL/mCx/MYdGgh23tn8/iAjMeZMk46yhj3J4u217KYtS2LM/Oy2DUlE71eqVSsSOLlgwT2bp1FmVscQyUxXFwbxbDKqexfH8Fxq8ls2DuR/vVhNN4nRfktlAWNQ2msCSFp+xg+NPMn74wP+bfdyDYVLPnRiunPzUm4KTK06JEBS9pga61D0scmfD3fCoVKB6+GzvQcZMTpxX1xKLci/7wjA2a54vv
[truncated: 19,488,403 more chars]
