# Supplementary material for: Simulation Methods and Validation Criteria for Modeling Cardiac Ventricular Electrophysiology
Source: PLoS One. 2014 Dec 10;9(12):e114494. doi: 10.1371/journal.pone.0114494 (PMC4262432; doi:10.1371/journal.pone.0114494)
Supplement: S1 Dataset — Activation Paraview visualization (.vtu format) files for high-, low-PMJ model, and instantaneous activation model. (ZIP) [file pone.0114494.s002.zip › Dataset S1/ActivationPlot_LowPMJ.vtu]

<?xml version="1.0"?>
<VTKFile type="UnstructuredGrid" version="0.1" byte_order="LittleEndian" compressor="vtkZLibDataCompressor">
  <UnstructuredGrid>
    <Piece NumberOfPoints="903092"               NumberOfCells="831509"              >
      <PointData>
        <DataArray type="Float32" Name="Time (ms)" format="appended" RangeMin="3.12890172"           RangeMax="100"                  offset="0"                   />
      </PointData>
      <CellData>
      </CellData>
      <Points>
        <DataArray type="Float32" Name="Points" NumberOfComponents="3" format="appended" RangeMin="2.650818826"          RangeMax="5.5968421507"         offset="4126012"             />
      </Points>
      <Cells>
        <DataArray type="Int64" Name="connectivity" format="appended" RangeMin=""                     RangeMax=""                     offset="7461860"             />
        <DataArray type="Int64" Name="offsets" format="appended" RangeMin=""                     RangeMax=""                     offset="18630164"            />
        <DataArray type="UInt8" Name="types" format="appended" RangeMin=""                     RangeMax=""                     offset="19953880"            />
      </Cells>
    </Piece>
  </UnstructuredGrid>
  <AppendedData encoding="base64">
   _bwAAAACAAADQHgAAXGkAAONsAAC+bQAAJ24AAExuAABcbgAAiW4AAHpuAACPbgAAhW4AADxuAABUbgAAyG0AAIJuAAAjbgAAUG4AALNuAADtbQAA7W0AAK1uAACobgAAl20AACluAACpbgAAd20AAEhtAAABbgAAhG4AANZuAACJbgAAXm4AADJuAAD1bQAA3W0AANVtAADybQAAG24AAEpuAABtbgAAjW4AAG1uAABubQAANWwAAMhsAABWbgAAZW4AAKlsAADobAAApG4AAO1tAABibAAAKW4AAHVuAADQbAAA120AAKpuAAAFbQAAkW0AAFRuAAAkbQAAeW0AAOFuAACHbQAAzWwAABFuAABtbQAAZ20AALFuAABubgAAp2wAAFptAAA9bgAASm0AACttAAChbgAA3G4AACBtAABIbQAA820AAFdtAACSbQAA0G4AAE5uAADMbAAArW0AAJ9tAAAbbQAA220AAKtuAAAFbgAABG0AAO1sAACFbQAAlG0AADttAACnbAAAp2wAAJxsAACZbAAAw2wAANlsAADGbAAAtmwAAH9sAAA+bAAAvmsAAM1rAADNawAA4GwAAChrAABqGgAAeJwknGV429jXxCPZki3Zki3HduJAu2Vm3LImZWZmZmZmZmZmZmZmZmbmtCnYSd7Z//vBTynSvffcc2Z+k23X+9xA5nMGXPcNNPtgoJ7oQY1oD6439uCNEY4j+b3Y+thAx+MGwi4ZaHrDwIIXBiJ/Gjhu8+BnJg8qdfTgdtpwzHpoIOaoAemCAc9VA7n469JvDJT9YmDWLwNTLB6cDPfg010DCxcZyHrRwMzTBn6fNdDqmoFV3MPRZ9zDSwPFuEaF1wbGvjPQ85uB6dPcuNzTQJ/NBlbuNzCBe37PvRzguwIP+I57Btrz+egnBtLwmaZbdTxZ54LrpRvtKxkYPdFA900Gsu82MPGAgaknDYznPpdyXR/fUyFGx7pKOr4c1bG9nQtLyrsx77EbacIN9DANHBpvYNA6A9Z9fAefz/1Rw5pkDZEpdGwoqiN1Gx351unoHebC3hkuZHvkxplBBsq3MTC8ggbtkIZT7zWU+6UhpaDjjq4jMp2OYk11hP/rQt6QG66sBhZrGoQzTkQV1SAd0HCSz+TgMwcSNdTTdMTV1lEnjwtfcrvxcryKpy0cWFZQQ6GTGiq+0NDnt4baNh0zAjrylNPRhJ/oBA1RjVS4LqioVsOJpNoa+m/UMO+ehm78M8Wpo32EjuEGn1N0pPM6MOC6A780J0rOdWLaYyfGxDuRQ9GwspuGEp80XLHoaBftQKEZKvqMVvF1mooVfVRM7a5i2SUV0UlO1GVtdhVT4c+uInV+FW3SqjjmVbG6pIpKTgd+HNLRJcKFgYUMtOQdxvs9WN7Ni4PzfLh3yIcht124YHFjTZIbv7YbuMY7rix4IAwNR56RPuinfIi64sPqqz70GaOjZnsdjQu5kFTBQALvtwXv9dMj9mBGD1Y0DkdcFR8q7Pch/poPz1/7UGOGjlLFdCzmp6vThZ9N2EfsiUa3DdzgWgnsv5YBD76s92BCwItfWXzoO9aH+bV8sE7XcbqDjqEXdGxib/5dyLXYf85XnCXO0YV4A/U5H3MKeuDu6cHSwx6sHh2OZ2/CcTy9jkLjdDT7oePPWjeW9uKzOw3sumlAY+9f/cg54ryEyR7Uj/VgW1oPyvDcL1J40EnyIIqz+CW1jl/NdVTo68J39mft6QbqbOO6nKX5t/hz1nMtZ3v5e84I9/L4D+vH9+7kuW5y5mL4GWXX8bqkDssyF/rmMVBqiIHzs/g17HMf9zOVnyns9yXHuJfzBu7x2evUgh5c/wVnID3/fONjDenZy7VZy4sZ3SinG9hf2kCwNWeO5yrXw0Dn7gbQ34B3HH+9mHXl+1dxv17Oo8Kft//pRFW+p3waHVnm6fB1daFRETcybHPj1Rs3rB/ceBp0o3QGAyWL8Byc58Y+Ay8tBvZM4ru4j/F/VeR95MSEn+znaO6llo6Jc3SIb3W0yu1C6/IuTB3tQqizGx/vuXGxrxsnh7iwiGdP/8ONGjXYWwVVNNmhYn8dDZ8+aJjN2ajKmduUVkevwjpSVdHxo5OO3790/FTdqPZaR1hZzvw2HY9eubCtnxvfvirInknFyUYONMzIuRuk4cQWDf0uaJjB+RzBWV7MerlZ98O3dGTsoeO4T0dyRR32ki5MPOxCz9EKNnJOtAYqilgceJvkwPlkJ/o20fB2qobkoxp6PddwVuS+qD35ubdMDh3l2Fenz+i4xbN+PKlg+1EFT9OoqL9MRbeRDlx96sTtnBq29dJgWa3BOKvhz2cNNdgH6WRqGHVgZxEdDVpQy/LomBCpoGtxBeXPKRibQ0XRkaxxagcKvnegzRgnlt124qSkoXFlDV13atj/VUNTauII6lsV6kNcSEODBzZUOWzHz3oKJmoqxMoqnG1VyHxXwmIVGTZSK3arGGk40P2oEzsna7h5jLr3RMNQ6lOx6xpKNrHhy0I72mVQsOOhgt6sjS9KRZ0UKlJ5eL5wFdZcKpbcVhFZgZrVWsPgPRrkwxp+H9HwzyIbhoVsWHLDjn1zFTivKIjfqWDYNAW/TymYnaggQ6yKP4NVvPvhxMc1GjLv0lCK+ruslw3pNtqwcJMNu7/asHoBP+B7eiiIvKyg2wcF3alttw85MWOVhohtGi7u1bBpqw37D8p4PVJG2uoyWkbZ8KOagpFHFCzmMzdaUwOjqMHr2WMbNMzlj0cHy+hdTEb62jYsDyg4uUfBhj8KKtZ3IN9gDZWo2Y+5r/6pFfR3Ksi2Q4GYTcXLz05U5H3u4TtWcf0/AQdyQ0PnHfzarz5MT+NHxnd+FB0aiSirGzs459OpSxdehiPXfR/G1/Tj56YIpDgTQN3bAXw6F0An1r13Bh2JQ12IpqfvrOPBiRpelP3pQ3C6HzX0AOrcDUC9GcAPPvMkRsW3vSoKNNLQkz10YYkLBnUow3gP+jfx4ZbDj0/L/JjgCCD//gDargtg6OsAjvC5qbNUTD/sQPxuDd/ZN/OX61jSmTqSx4PQ3XA4jvhQLujDmGZ+DPNGQr0TiVLFI5Humh/tZBUzm9EHNzqwdY6GOI+OzIOoI5zFdlsMTNY9EFuGI/UwHzJc9OHoSx9WeP3YDz9KlvUjPp8fRy77YKmhIl13BwJrORec9xaTdazlTPftZOAEtTL8OxnmsgfDXntxfZIP4i4fvHzf9nc+LEj0IZx1yar6MaQUa5DXgQlZNFz4q2G+n3zQSseyOPpYBwOTDlOLqaOtXB6sWevBEZ8X+aJ86DDIh27LfKhDTxvw0IeZ9KiiG3wotUpFoT6cW87WKy9nnD4d1VjHuWpuHG9r4Bs1v8QZA3PoGwWdHvSt4IGxx4Pdm8NxcYAXwQleLPrlhfLKi85+HzDXgaSmGtKSPe5QL2pQh9Kuoo90cUOhXl+aY2D2EgO39xpoTrZKIucN8fAeivEeJ3iQZhK5sJ8HmRd5MLCNB4XvGDjYzYnWpzRMzKUjQ00dJ5boeNvMhbL73EhuRy/g5wa9tSE9wTbWwDZ6edx1A1vpR9d/G8hGPhxBn6pNPtyQxDrT684PcWLNHQ3x7MHs3ai7d3X8ferCZvKclMaAOy3raDUwQDHwJyPXoOfsaU92nM097yHL0v/rnTDQgX5o8hyfrxhYRA2Upmv4obLHytBn5ur4XtaF4QXdeJHNjcPRbqQ6R2Z8zJ433ahJX296n2fIQl+sxxqPok9PMSDPMzB4B3uC3tNvgYpsK5zIel7DHWrorNL0m6k6UpILtpwgV+3R4V+p4xl5dMwDMlaUC007utAqtRuTyYgnyhloUJPcQE5cQEa9PcGNvGTJRkV57/S079TXw5c1VKauxmZmX/P9l+gV88rr6MYfW5AHx7G/Ynrr+DqcXrWRfMj3XzzixpBD9LpW9OQ1btxyuTCmoQ6XpGJQbRX3yzvQJ632v36ffo7aQ29qSXY8aSUT0Z+Kkd16ldBRgP2Rg+teyqJD4Vx1KOhCr0je7VhqPM/YPE5HNX7th3AF+6z0h/oqjuRzYM8WJ85Tl+oX0NCptwb7RA0LZ2uwUaN60utH0a9mkW2rcr322XVE9NdxtQH7m7+ezx6fLZHn6EdHX8voSt0Pt6k4CxVPNqjo/0TF33oOzIt04sIAJy5xnUvZNARbaPi4nBpC7VcfcD2u8YRsd5jzfOmdhp3k1qfkg6r09nKmjH8/ydjZSkF7esoVVcX6QiriWqrINVvFvqsq1Ob0pJ8OOPs7cddGf5uk4R05u3883x2rY084NeKNBh/fi7v8rNBwX5ExJJeM/udtiMmj4NxqBffi6Z8pVYwpwvrUU1F3lIrtm1T0fKBCaO3Alh30nDGcb/ZQLb47mf7p+sG9sv/3jSOj/3Fi0yEJ1YISTlyX8T2LHbmP2PG4nQKTHh/9XkFpncxBzi5Ptu5QXcWVrio+vFLhPezEy2Eajl0i07wkt9NTH/EceZs5MTqrAyuOWnDgq4RC62Tc8NpwuKsddQvQe7oqKLRUwdpdCkasVWCnF03+xN+rqOJQegcykNkG8T5fsB5lmG0ukJnS/aEPk6F2FSF7rBHR/a4VB/5IqN9LxvBoG8bXtePofTs+kyseehR0OmuH4FMwd4iCrSGeobeKKGpJmlYaDrJPDtEX3yQ4UaOdise/FMwqq+DaAgtyVpbwRpfRYYwMr82Gy91scGyhv3a34UljGzy97WiZlz57V8He3OS5Y8wpzFOL2BszF2n0enJiPrLHGQWe0nZkqm7FwwoSjICMrP1kTJwh4/JsGcfGy7j9S0bsKDuaVFWQkdxQhdzRcKUDY/NpSOT7MnSldx/nrLI/F5dQkGOrDGsdK6pVkbAvq4zCZWVULSxjAD/X98qInm5HxT7kj1sKcrJWudo58bQlWXOuhu4jnbCnZ+9dUjCpgQ1D88mYz3cVLSShzlYJuxMlbNRk3Jkjoz156M5CBZs/Kjh8V4U7pYYUZMMk8lN9zkYcfbXsVAUpG8sYHybT2634p5+E1cclLGsnY/VQO2ZuYU0zqHjf0YmjzHU5eJ+TxmsYWMqBiIycsQoKTmeSUfeGhLmbrNh9TMKjf2Q8Ze/dfargQlMV1x86UZi9O3kKuact2faRimnksgbf7Wj8r4znioR54TLS3ZIxex3nzKGi/RIVVdIwp1ITDtKzT3s1bKGHv/qtYEIpOzBQxok+rH0+akqSgnxVVOizndjO86mLNfi5T7OEE3vJ2cvJU5t225CHtd7+RkFavr9FCgeeDaSesYcyk4FS9iE3f1exyKUi6xIFfypzNp8rqMGZnEqO3Uhuy0SuerRdw2cye5vmKnq85n2zL8+xrhnJg13JguNHk0f3OTE7uwd/3ngweDNzZJgfg6r54dwSCeleACm9UYieFYVMv6NRllzf+7GOg8y1eXd4cDnZi0HffHgb50ehXxHo+y4AwxeFzXWj0HRvFJxdo3BTikLsbyeuc/ZPLdRRvA7zay4PNcKDj3+8CMjkluF+DJ0Qif2fAkj8GwCSA5imRGEB31f8RgBPyaXuQSrODaZuMStcXqSjyHr6ADPly43M2Cl96E8GWnbFj1dVA3DfCuAkOc5FjptHphOXB/D9YySG0CtWk1Xf0Iva/3bgGvWp3Xgd05nHFvo8SO0LR49ZzNQ8T5wWie0bA7jM9buSH8VZAewVWY/oAKYPUFCAOlie8zYyqODrJBUTbzmRj6z3gRlKHW8ga1UP7oz1ohV5qnMrP+YNiIS+OIBX5ERr3gBeXPfDUcaPMmTBCbNs8LdR8IXvTL7NPJCZ97VfRT36wMXX5FZ64r4LbtxVPJjJPWaZ4kNUyIe5tf2oNSsCl6dHItPtCIxr7UfHZB/SPPKhHbP9IOr1wpHMBzcVtBNVDGBOSfvUgUWciQP0pSU8u3jUDeENGaW9B0+WeTH5mA8TP/hwN8qPNyX8sJEpP6b3w/6d59jvw7RqPuTcoOD1QWone7khe3kJs872+06kvqZhaSUd1hgX/J/dmH/JQOuUHow950GqiV6kauzDrpU+FLjuQ+xHnuGLDzYyZ88HXjz86YX7gR3fqM/jvnEW6S3ZHquY9dKB9syKG9k/L+uTmZh9d5AzJk0jM5G1Xmb04GkfcmLIgyZfwlHwoBcXCvhQtYcPLnLoogLh2Nbag9WvyTnZqdNnFSzyqdhJDm3ocWLMFycW1afm3aaXMPt6DLLGEjd8zOPVyEVlHxm4kEjWSu2Bp5EHlike9PlBTpwSjj39wlFzkwcPyXjLyJRtWii4RB0s8K+KX3Ud2OTT8LWdho6c2wHk3Yb07p8/dUy65kK1ey4s6O3GLKeBGHL0uw0GIsh1+xMMvInw4DDzzFt40Jv1WxFP3ltIrqxAlmvKDHuDH/K93euErZmGLNSQfjc05GJ+TlWQTLaLfMDcLKzQEXmK/BHuQv3xLqyp7MawJDeOdjdQ/wDvhjVROEOvuKaHPDn/uhs5UrsQYp36s063men+WJzY04YcRe+K4/1GMQPvKs5M3Zns1kxHtuo6YmvxQ2bLPUBHl3XkiIwubIcbc/Ma2DuO9dtFJmROaE02XGi6cAc62lJ/Lu+0owo9eUwF6mGEA+lfO3F8ApmHuXDQMw2jmdmP/cv8T1ar/4+OMP54JJ8OL9cvwz6zdKEOnOb8fnThoGqgRS0DVxuRm2u50a2ljjVh5Lsr5I8aNiSfseM7c/aSjioKN3IgNXXey2xXlFq49qmGv7c0dKFm6lvoOWSAX/ep52Sr19S8Daxpk7o6Ku7U8e9iFyIW8v1z3PB/1TGUmWPtPvZOA+byDjIGfpNxbT41hhn+9QAVOco54P3uwLIlTjz568R9B/lX13A9K/mtBrmxI318qAb3Ug1WsswlsueZCuSlXjqGkUf3v+Cdsu+vch9yMe6X3NadnrWstowVzO3VOYsRmoru5KOm5Lw+p1VsdThQobQD7/uRKe874K/ghHuhE+vITsGQE4fIlS0OajhPLj4RyRoyO9ViXRtGMUOQZRuEO8naDrQz6PH0oYSjMjJ2t+PAIAWf7yh4Z6hILqEi1EJFnf4qLk5UkW+diiw3yOGaA+9yOjB3rAPRB8h5TTSkJk+dIKMO/qPBwjvpRSZ82ZqMvlBF37Iqag+UEEYOEOJkvFot4yZZs3EYZ3Ug16PGlqHGhqdV4cqjohpZsA/9rH1PFanGqJi3lb/fzIHn76k/XcirezU8eKihLNnQTTb6UMyJqeSSeeQQ+3YrFrWR0PeHhEmpZUyYwPvKasPvWDv87+2wcbZ2L1JQf5MCWeC50qg4lpPeXp5s21nFrZ1kUOrn2pKca/LNQ2bEPVt5j0+dKHROxVLO/nYy4aOivJvPIvKc4Hp3JTwtKCOGzHhmgYwRARvSfbPh0Vhq3RM7mrUms7Bf+u9WMJ0efooMYOvGd4U5MIe+uaqHhmHsjV2NNZyb6UD5WiqgKEhdUsbnZxImRohIGC9iXm8rNmyQkJesPrS8jEJc79dKGdnuytiS24beu2z4lN6OI1Ps+MP8sZ+slJP1fDBXRYqCTpxh3rhWXUOjc07IK1QMZk8dPGnD698SDl6XMOKtgEyvBAQmiSg6wIpwrrXkr4S4QjI+NpCRXI+90l7GtGlksaUyrt6XkYscUyCrgsGPFLRqQ7aZ7YDGGYignl+wOvGjsord5xTsSpDx86iEC1MkVHXz/UcF9HOKaPFHRKONVqyYIOEts0KdUjLuQcY/XPMrObRDBRnvuOZMZoj8K+x4Ok3B0ZoqGrHvb75zQt3lxLg8DozIwR6ZzdyyUcaXVhLKl7PyLQIarRSwKK+IDWEWMqQVsV0kpCcbtrbJSB8jw0gj43UGsn4xPjdKxvsqZP1mCo6RMbunceDrWScOznUi21EVxd0qxldScLOLjNZTrDgxV8T9sQKCIwXsVUS8zSdi9TkRjf1W9M0nwTNOwq6NPNclCV9FGc7SMrpwzp4ttyPYUkGMRcV0cvjIZTxDfidGjlRx4Z2C9ZzDNWTYOftFtIsRIW8W0PuPgJy5RfQ+JOLJVwu2WCTsaCthyi4JRdwydvUlw0+zITyngqWrmIHY0+n89OzVnA2rA21Tq/g2lrVjr3xZI+FIcRFNed+jTwr48UVAAvfeepAIS3ULsl63okVfCbOZV3ItltFmiB2HOikIe6KgI3upQkknjE1OrJisoiv594vG+2c/5nFL2BIpYsINAQ1tIr4nCnj2r4jy2y0oECehP7NKDqcNVaMVvCADFGQuaz3SgbwCtXKDE872KpqRYXNPsGMWz38mxgrpt4D6fN+07wIuPhbwZbCII30k5OP8zWCv55+nII45bMNXFeIpJxrm4BzNcSJzAxVrmEmuXLThAnt45SoRWY4LqLVdQN4LAoaIIuLviPC/kFBvOrk9QLb+rKBJXxWZOjhRKT39lvNSk2d9X0pFkwUK7sfaUO2KhJfsp2wbBWhlBTztYUGJbhIep5LhibEjHfNWq1zsT2rrPnL53hIamqbTkK2MA+5/mKNrKCi+gb1dX0LjDCKi2Z+vRiSb6+ZLuPdEwqvKzHPsjSeJCt4OVOHhrNYuo6FZFQ3PtztxjXlzJ/d5lnnmBmel8i8rXrDmMY8ELFssYSTz1t7n1ATWtxF5UKJX9FE1tK2lYUhq8nltB75HU3+Yww5/l1H2jYQrZaw4SI3pxF74wnN062RHBzJqvR/UyeUqnCedmPmY80yfETh7Xd6yv9ZyFvPLOM1stjYoor5PRO0xzJrXFLznc7Opp5ueqcg9XMVRZpaNPxXMYSaf0dSGUpyFXHxuD3+vM//MyV49rTLn8Fwf6T1pX9vxkLnzit+HFfPIop99WFbUD7F+JOqdDOCQGIVTA6Lw2xKDg+SawrIHf196UJwZ4cR9H1oxJ/Q47kcxM4ByzwN4kzkKjzNHY35yDLxlYnGzu47D59wo+NXAgUwenN36/98jnfLSh+Kp/FgbHYEC0wPYkhSA0DEKix5HI+3laByxRKFiKIAY8licTUeoBr20nAu/Nxu4kZds+tED2eZDDnKvf7AfU3dH4vKLACanjcKoTlHY3TYKM11RuPAkgKQTAfQnWw/k/NcgL0x4RR6qo+N7NxduNjcQ5vXgJvNT93gvpkp+tHzgR56yAfRmfjrE7FSS2elEfACLdweQcWwkvubyY0KSDS3oM27W9VFDzhIz/3Ny3RxNR8R+7tduoL/mQdVXHvha+vC6nB/DkiPgZV55yAw1klnq49UASvcK4E/DCOSo68fzCOrjY2plSzu07czmjxVcZHYpeFZFuatObGAeKn6NPNjQQMfKHgRjvXj2zIdyc/y4dSMSB3YEkGZzALlaBZB5QSS+ZI6AjXmwFjNIBupLTEoZrjk2bMrE3EqNGXxMQdNkBbf2qdjObO4qoaOf4EaqTwbOn/WgYkPW1+NHo8N+pBkUiRZfI5HZEYnJR/3wF/bjxisfDjTx4Tv34nol4Q3980JxGf4cdjiTyKL8HJmhoC9r1JWcWHEVz5CkYeQtHTVG/H+mu9jJi3dPfFjOPsrKGnya5EeJnn6sy+JHu78+FDnoQ54ZXpRv4YEgyxjwQUKrOzK8q+zY+cuO64YCy04F8+hJ6bdzXm878eeTBm2sjjxpDGxlvzY96sF49vc/l33ox375YfWjD+sS5M+frPahRDgzU+NwjJE8OL+CXH1Wgkgdm2SXUWC4DX0+21EyNWe0lwI7Nbh6YxXD8zqwhdzikXW86a3j8Uk38pP/Z6TxoOYRDz7l86Lacy8eZ/Bhay0fXuXzoc0oL3pVCEf2scw43wzU3mdgxXMJ28hPZ2qSM/rYgWzMa9SkBlcVJFHbLpHLWt5xIPskDQXIkweZEYpvdmHPAgO5/xgoz2yTq7wHs5jZfizzIO1nD8KkcHxgjhpZw4ODMR58ZNap+N9/C30vISvPVfSAjN0f7Qij9+bZqqBqpIoYMGMNVXHK4UT23tQwhdmQ+e3OMh3fCruhVDcwdIkB7wkD/9wzsPyvgSoZPGhf2oOunMeJzNILnxuYHTCQhazd8ZGGOlxvbpiMxeSJSsl27B+uoM4HhfzEfqtK/tuoYmyQ2YHaX4V5cWB+HYnMMocm6xigu3BhowurMrpRvJMbVz66cXKSAecTAzvZn4/uGJg8iJ9oN/QCOn5QI2pyvZZJEu7skLHhgx3TJyuYGKbiS14VzZuocN9VsfiXA4/JS3ZmhPMfmcMSNSyP0LGbvf+khY7fg3U4pjG3ntQxZ6YLcS/cSKBGlK9sYMwoN4aqLpRmhspABn9Jphz3TsIcslTMcBlpNtjRfZiCsfGsK/vxI/X76xZy33AHUq134nBmDXJ3+tMY+gO5Opz5L/EF8xRzUX8XsxXPEd5Hx9F3Or4y0zqeu9DruY6XtZlVqCt9mX3nLlAR9UDCsz8S2jaR8Ziee7qYgiOHFaxiRgovxhzO/hzDmW7V0oGIVE7cq8LcUMuJrsecuBOmoX1hZrFeGhov0dDqsob9sdRW5rFPo3XMnaUjK/PSDlXHjDsaUlxzorxTxaOHCpaPJc99ljCuiIxFx2XM8tvRAPQaZtsbESquMBcodVSkZH7puENF9DIVE3arWPFXRaf8DsSPciA/9xN53YlMpZmvlzFPuHVk+i//sv4+ZqesF6j3lTQUgwOvPyqoeE9B8g8r9pO9HJHkOlPG5E0yUmy2ob9dgcpskfUvWZ9+v6WIipzkh3/YyzJr721FBmCO20DWy879HMroQJ9cTlRLqyFy4f///Zz/1r/PfHOvmoaNghNj16goe1HBsOUKzue1ouZOCUepO1OZ24TJZOMiNnQlo7UrRV1jViz/QIHzO7XByryWTsVv9tpw3sHPMvSE2vTjfiqePmAuSONEzoLMNqs1nGEentKNObm0E9OZt2YXVZE4WoFvKnV/rIid86wIrJOQ+7WECenI/5145rPMHX1s8C2wo2UWBW2pRd2XKFh0VEHUUwWVyQGGrGIaM9YVst7StvT4IDPlWid6VdUwgHn6dnknLjFXjeMee5xX8H2pDZ2HyBgbLqLAKxEdjlnxjHxV7JCEn5LMzEs/GiyjzFUZRVvZkJjOjsrr7agk8cylFRSjh5wcoWABvWpogOetxnxODanUy4GUl5x4QLZbcYnMXYB57w+Z75Edu9mz6aNlJJGDz5CDr8aLuPfRgm8hKxaOkvCAvR2MlVGbbPakv4zgIhkjqVcZ8tpwfIkNi0Q7VGbCtpG8H2rX5ywqFrDfhyxV4ajlwK/XzKUlVezgenXbKriQ0YbLKbj/pxaEwkS0/SYgLl5AbCbmoo4iZuoWtBxrhbeBhNE7JOT4QhZndg6SzSYUlrGku4wSrNGkGTIanJGxYI8NJv3z4mUFo4qraFyD2b0LtaycikKcgU77Ffwzw44PLemDqyScrCuiIHmt9R4BlxMEGA4R2SuICH4R8aGfFTkKSRgyWMIN9lkC+Tj0S8IKn4xHZPLWzGXHanHd/zL8BxtKtFcQtLPGcSruF2aOZrb9SW/tXV9BrUI2VAqX0T+bxH2I6LVVQJsvYUjH7PctSUA8uXVxfREZmQGXaFY8TLDiQ2sJ95lPqs0gH5NnC5wjn35kZszIXM38+YksEv3Yji5k+zSs8zfe4zIy5EvOe7+ZduRmDtrCfNc1gxX+K1xnarK55EaSOft4GB4OE3DuLHNnQERerus6IMLR0QJ7VyugSXhXXMIxSMhcV0ISM8bU2xJSlmAO6y1jynobHI0UiMxsq7JzTepPvkkKitayYW9u3kVLCTW/iRg8PQxv40Pmg8zJZrXDIbPA+yRzRg4Byw8JSM2MuKewiDF9mXmPiRhe3oLusVbUWm7FnZ9WZMsiococrsv5Kl5HRpGXzFRneCbOfhNDRa9X5KOMPOdWMgf7YXItKwpBRJp8iaYWCJniy6Dp9Seazr9JZvWbYXg2X8AHZrycKURMNUUUbydizUYRv30WbD5rwa7LVvQaLv2vFx1VZXS8JKP7FPv/sk7nL1yLDHMjsx1L2sm4xNn/vlfE5qkC6tYLmbsQNK9Gh8w7r4JmyjdBs6090Sy6Igx3J3O968x9hoiOxdjLbUWM3y6icx8L3r60IhM1c0xBGQcaMttntsHPuf12gLngoII+LgUD6MuxzImfZ1qRm2e7HCbg/rugOa7gH/PkwaA55k7QjPseNMssSjTjR4ShyQABta8KKG4RUai6iH67WdciVkQ3lpCdHti4rIwHq2SIBeyYsEJBD/pg/GYFu8fZMZy9Mng3s5tiwQHO4bvLYZjG80j9f5nVvSEzxfqQ6Q8kmZfuh2HGFgEHmT9zUx+mPBaRVpTQ56qEZflkSHNlvN9tI+9wBqm5pel5A6g/2SPs2MHaieWYdXjnrR8I+B0Mg9wxZF789dscWCvRfH4w2RzEmrZgfsuWXkTmYxZsXc0+JBe3n8cavbHhATXjT4KCadk4z8zxCcxRB+bbMIlzWPK3FXM4u5m4v2o5w3DqT9Bck/mv2VpMNJOGhiEH72PfRwHruX7OgIQsITJxP+YvnTzMvDae9UiVkVmZc9SbOj2d2tklvQ318nDfu6wYVEJEjfECRnVIMo3TQdNy4485cZeAKjsEtOsiYinvaQLnM4r9s4paaB2owB9U8Io6UKEQsw01oTQ16HcFBSMuyLj33/ddBlrhziXiQnMBjishc9L7oGk6RfzxWjHuoASVWnzaYoOaUkH76wpumyoedmIup3cK1LeRvxR8+GPHKfLNIepT0UQLJrHHv9cV8KZVyPxyLmhWDYk4FyfBxr2V+a/XRthxdbGCCIE63ENFvc0qqnYnG6RVMYK6eSerHWeYE65vkMjvFjyxUR9iBHT1Jpofky1wbpXQ+Sc9SLfhPln4w00F2z0qAi1VxHFvq8mPs0IKWg5WECfb8MiQYaeOHqgpwvNUwMKTYWhwIGQ+uka2zibjHbn6wD4Fz58pZH8yIO+1OGd8Nu+5H7XtxDn6OT32wC1q0HoLslIvvax5TK8wDFZsONhGQeJp5gzm9EovmZ2eK/Dw04Ja8YK8bvssY24U81VDCYP7ixj4hM/vE9Byj4IEPleRX/eF6zRnXh99RUFjev0Orw2DWPvZ5Mcnw62oWJ4zxa9bxvqspDf/DNBTm5HTyeuZHX5kb+hHZnckJq4J4MTXAE5Wi8LN6BgUrRELR7pw9F3mxUbmsZIZ/KhzmTkqGImhpwJoEBWFdV+iMPReDC4sjcX1g7EYfDgWu1+Sry8zg1Tw4FFkOEZH+LB9rw+7Qj48rc981CcSmW4GkC1VFFk6CtV8saiyKBZXJ8bicJNYJF3VULyLjuSMBmISDNxxe5BqkAf/eryQZ/iQke/RJvtR7EEkc2EARfNH4VnhaNRSYzGrfCzSbYvG9TRR2J6VvLTOiQZk8b8ddFgUN8rMM9BO9OBGJQ9apg3HjzQ+NEnwIXKuHzNvRcJ4HkDtclHI1jAaaXpF423uKFQWolDocgBaHTumrldwpsZ/30d34jJzRc9C5OkT5MuGbpSaa2AV91p4oweXznhx/bsPlU/7MS5lAC/eBDCe9cqNKCwxonCAv76wMAD/1Ajsv059aypDa2jHvL28I+YX8ZIDjQaSkRM0VCyno4LFhcdeA+kTDYQzf01TfKiUw49KgyOQMCmAdNx3uycB9L8WQLEhAexNF4mX8GPVNR8yk/V8/AypLSMwlP16nLrJHpUmq9j2xIFbwzVc0XVEHNBRiGssZ/b6wCy5YLMPBab6kfJ0JI7vCmDo6gDcWQMoIURi2Sk/Lmb2o+IaH5IaeLH8InWUGX0eZ2tJDxmlyJNNVtjRN47eekKB9C99772Ky5U1WNMxE+V2odByA68neFD/tRcZDT9yWyKw8EUkSv+NxJFlEXixwA8fz3hB8qNwIx8Or/JiegdqAbU+3UMJG0UZS+nZLxfKaJkgI7KSDaVT2dFni4LM1K3m3R0wT2jIPlQnJ7sRk8kDbUM40p7y4Us6P+4v8mP3PfbRED8ep/Vj/xsfRkxglh7qxZzBHmRmD6/uK6HRvxJ6j5MwjTOcmxz0Ik5GVHMZnQbK+FnWhlYZFFxnTugxl5yYk7mHGW7UKxfWPzNQdr+H8+/DSvbsQs2Pyin9KOv24+NdH5aV4Dyk8SIUHg4jswdZmNttdS34cUpEdTKr+6yE1Qp9j6zYgrocRx1pSFZGSQUmtbnpQBVbrzixxKnjYxoXghsM1C/43/cjvKgw3YfL+3wos8OHh5N8SB/vxc0J4Vix3INvpgcFQwYCRQ1czce8+UzAMa+IdGEWOMiquZ9LqEROnE5m2ltdxvqV1IpGdsxn7y9NpaLDdvIas17Kvxo279HhYlaeZ/VgQnUPksqEo+GfcHgvhuNTx3DUfOVBuX4elMnqwZZXBnqMMjA6rxvBNjqzrIAOqghvIyuWbpMgfqJmkw8/lOd9duCasTZkZbafzXyYg5ln/D8O6F01bAhqeM/nsz1mdr9noHiygb68217w4FcZD16V96Djvx58MrinFwamtTQQobtxif19LqBTMzXUJ6u/IbdOP05OZp3VBAkt8jPb15XxY7OMjUEb4v9VsJVrm8w8c6Id2NOTd/uF+S6tjrqiC+uuuFGF2X1+WwPdWhvo1cWAsthAXvbNlrPUrc4G9pZ3ow5rlD6TDumehmcdNOT+IeBoRhHrP1ixheyxhnn7LteO4JnH52cOucesVlNBAeavCWTjfcwfE4c5kZH5rjH14GcOHd/7Mc+f0rEhXkf7zzoOJ+nY2NGFBRXcOLLTjfR53EjzVUeoIr8mUcO6/hqav1Ixl1ku6Y+ATLlF9Im34uh5CWu/kpNzytjcXobeyIZS9GtPX7I/73uaznxVScWSq/S09k5U7qRxLjQ0CdNxM0pHXtZCS62jTGYdLavrsI3VEb9NR9JaHe6GOhzMwMd2azjx0ImpTVWU8avoLoo4FSdi3mkrcjKbPHgswUNWzlxNxiayxbEudmTtTd3g+SEyc+VR8aOuihunVHha8x7GOnEhRsMnZs9XjTUMqaehzn9/F+qQhoCgQ8yvY1NBnX7BPR7U/vf9+50XHVhRgbn1hYJVC+3QS4lYl9WK5cxHVQ6TZakllf6VUaCRjD9fZTydZsfa/sy/9NjsiQrW5GT+ou7n7KBizzQVRfap6PdDxXGfA9tTODCpngOfWjvxklra7Y2Gt6y5n3VqQz1ovIHZkZxyNopZcryCubAhp5/M5bYgp0BdGcr+2y/hNP34IZmiHPfg+EGOj7bjEPPgzwH0a7I1PnAvSQqGRKqIzaViPWciVFuF3lwFyEBJx1RkrujEyV5cd6sGZ10NO244kHWtij70wqvvFFx7aceiKjI8r6ijPwU0JXOumWnB6MdWXKguoctYCU1PSnCrMh7WpNbtkXGthQ0u5ocTzDA9SyioP4u8wSxakDxRgPPh4nsDkopRzFMdWKPTl1XsWsCMnk1DW9OJ0TtVPOId/seAWZnrW/J978g0npsS9OcC7nwSsIb7OJXKwtpYUeY57yW7hFfM7LPeS2hdQEZOesq7WdwTs9SaLTZc22pHvt92ZPBRG3KzRg0VbJtM/uMaZ3Mwu7LXDM2B50ccKHuWPVRCRar7CvblYP1D9Imx9A7yUcghoclNASnJVTcTBSytJCL5uIiX9SyoEWNFxutWxJG9Lh4nn1KLx7FHFjRhdp8i485NGa+z2DCsqw0RzO4ditqRx6rA24us9ZZcyftJ6Mg7n6NiaH4Vy8mEV+oo8HXj/Y9nn/F9q99YMVyz4FwHAfXvCKgjiyhfXER6cv6nnczV/1qwo5QVXWIk2CdKmENWKMNeXZBeRhPeY92uMvKSn5uxNtMuskbMt3e4hwTeUSv2W/3yZJV8KrJwjlotVbD4jw1lujGXJvI89Ji0zM5fWftGncNwcgl16a6A4G8BC1KL0EuKeN+TWfeGiAHrLLh5zEqukjCxnoQKUyQMpW4u4HsKpJUxr5CMc/RE51EZ2d5yD4W5/gUFsezV4qoKmfx5VWZG2U0utdBTmJHbMcOeogbv2ihA6pVk/ns2DEsGCXixl33JfcTzPg5mFxHeVMSxVaxLlAW1xpHhs1lRYp8VTyIlHKJfLZ9BDaWOxlFDXNSw1l9Y2wZ2DKzNnH9MQet75PNm1PHFNhygnz3YJGEQe77Jv8wuB+l9ySFT2RY0t85MNG9XSjQvf082C5gCikwU0Hm7gJrM3m2zMYfUFnGpl4gry0SU8FjQeIAFs8OsEMdZ8fAZP2XJJGSTDtllJDOTLoyXkdTfjupQ8KyVgjljmSOZMac7ZJwtKaHbeRH3fwmYlSUMNR4HzbzXgub7QiGzE/eQXQxD8VAYGtYQ0Ia58vYtASmiRaxgjsvJLNJ2gAhlvohqd0XkyWhBJtZlQVMr7pSQcOSuhJVkhpVdZJStZkPGs3Y0X8ac6LIhM7PR1HXUvBcW5GkgYmqkgPOFE80ZSshsXj1oZv8cNKu1DplDPYmmMC3JvFAtDEO/hGFvewHOtQKWcF7nkxUeFhVRtR57p6uI5+NE2BeL2Cxb0HmBFf4hEpzMTXvo40XWy7jxyoaizWxIz77bwdzYL6+EiGMiGl7hXXdMMr8UD5nZzv01xQV/zKL2kLmiZMhcVC5k1lgTMvdNSjR9rZNM77QwzEwrwNJEgD6NWfiygGd2ETmYP9tXFDGiIXt4soiezN3rCkg4+EXC/aIyhrZiFnwgY+AiGd2KkRH3SpgvW5FUnfcocd6uhcy3z/+aGcsmmD1//zRLPQ+aZyJDZrWYkHmFdai4I2S2O5FonnmdbD7aHYY6LgErawmYPk/AhNMCoq3sYYg4yzoUamtBS87pJmprj5IyQmS2Ii1lTKSOBiJkXCkl4R5nqdh9gfyaZDYqHDJnfP5llhn3w+zd+od5LzloTv8eNN+yF9q+CZq7rCHzcb+Q+a1qovlpfpJ5p0kYMv8Nw53KAq4sFRDBrH2Wa1fjjI6eY8HZrBKe0ctPlJMxBjLG8vz76CcPqbMf+1nhaSNCrScgdYtE014raK7p/tM8dizebJrih3l5Z9DsPD1opl8WNH89C5rNUoXMUiNCZuvSiWbBVMnmd+beExUFVD8pIF9OEU0ai4i6I+LeSCu+dZPQIIWMnTXoF5VlvGWdP/HXV8jMhwtZUDwdM/j5MDx6FTLNSX/NNI9+mK16xJvlf8SbO2cHzf0jgmbD3kGz1dGguT48ZG5rHjJHWhPN7reTTOlaGAoOow44RIxryXmJ5wy0tOJTLQmfn0goxbO+nSjj/nIZ2+qw35l7F5SWMGC9COmLgModwhD2IWTe3PDXnFjip3l4Srx5uHK8WXRM0Ew9OmjuWRc0M54Img/Lh0x3t0Tz4fFk82uUgJHnBPxlbZvQkxz3rGhPjbF95mzllWEbJ+NWFRsmVbehAfV3kVfGkAgJrYaIaPaAHtI7DMk3QubHb3/N9Sd/mmm+xJsluOZ93ueu6iFzeo0kM+9F9tJMATaLiDG7qbG3rGg2X8L0oISTvLdaXONTc+b4w3b8+GqDm3pSzi5jDpmtUg8RC64KaE/N7jeL69z9a+6Z9NNskfqHmaNhvDl2Y8jcsiXR/Hk0DCP3CGhGTynHNU7NtaIgObsU9fdoRTLOORm/yLkP0ym4UVHBowJ2lO0l4/1vCdkfWZGno4jc1Md0RhjeNgmZQuivmW32T1Ns+MMcVlZAKc5ASkFE9CRqc2crHrBGpzXum/1e8rOMIDluZQNmsUEK+tYiv6S0owMZ99RHCfXPWhHRRETHZXzPxGTzRZeQOaVc0Bz/NsH8GPhhXnkkIC198M43C96yvz6x9svJRYP/8N0d7ejMDFShK32/hYId/yiwzbL973utKW5w9v+1Qs8nItcYAaviks0qfaglbdnbCb/NJq8FjNgqYntFzuh9CXVzcUa9NmyZQY3MSd4nd1saKxhcSkHosh3JYTacziLDSk3rQV5rx1qWbC7gVIkk82koaF64GDRX/7XiNfmtuFPG/HsyRh6yI2UbBeWnKDg1Q0G9Dgr0NAq+prVj1Uj6AjnvtEXC7c5k4I/0GOpQgbEhszF7ccGRoNmU3lrhu4Su3ZkJrtpxfjHPt1PBuFMKUpxUsHCuQt+wo7/NBju9N5JM0C2fFdk5l8uPCxjdLNmsRS8peDJoRgVk9LhqQ8fZyv++t579toIFN8ltVxVEbmbtxtgxowG5gestyUPuOykiVhLxkRrXMgd1wh8yu5TnOVYoqPFSQbOfzA+PFaQjS4WWKChdlPxDVryyhxn5l4i/hoiDbwTk/sP9yipqvVbQ4pmCQuyDUuy5wfSmPysl3Fztw4V7zKcuP56v8iPOG8CgswFkSgigef0ovFViUedyLJrdjUXJG7EYwuyY2e/B71JeLLvhg9Xih1jOj1E/I7B7bACFXwbwIHMUhiVFo/q4WKy9FIvFF/ns6VhY+Z6HTXQ8Y1ar7/Jg+yQPegzwosVRH5qpfvzu48ezHJFwLgtggBiFatOjkKJnDEbNj8X1w7GYfSYW6xbFouDjGKgzmD+Z5dKNduHebQO303pQY5wHXmbeuP4+fPzsQ1Pu61ThCOi1A6ggRaHGwijETYiBdUos8s6NxbKsscj8PgpBnjWNU0Wwz3+MSlZvwWza0o3bcw38+GsgjFn+zAoP0qXyIjjShwGRfpR/5MdfLYCFPwMYPTAKHcQY5F/GfUVGY30gCoueB3B5fgBKKjsybVEwPYOKjKmcWHpSQ6oiOnKe1FE9zI02+Q14uf/MRTy4+owZ/bsXs+1+BO76US1VAKV/BNCwQBQ+V4+CmSUKq8KikHtHALeXRcBR2I9vZ6gjzOrre9gxbJOCbuT7Ew4HKjs0DH6ooXwGHVOH68g6wIXjpQ34rB7sXufBi0deiCn9KFYyAg/7BFD1dQCT+Am7EUC2hf/9e4BINOnpxwLeb72DPnTbLGH8Ja51W8KxdjK++OxozFyWOlnBP91U9GrvwGxVQydmrTm8l+PHdbR77MYYgWd65MGITj6c7+XH0x6ReDMrANewAL8mErMqRKDmJD/yZPbT03xoWMeH9ssl9NknYdkjcm0C55Mc12uFjC0BO5oyg4FrDmnL7NffgVrdNeTzcb0LOsKKGDhdw4OcRbx4KbKX4v2ocyES78ZGwvXVj6yN/GhisFdf+OAd6MORuHBmXgP9yCClOpAbR0tIxcz196WEFmEyHmWljzWWMYlZuHBzO0JXFGz5l/m3kAMdJ2nIX1pHzCkX/nlroPJ7D3rP8cFXzI9rXCvxix+N63L9JB+urfFhe9CLG5m9qH+ftdA8MG4LOJyZvJbdgt5BK1b1kDCKme/wVmo+/dSgx+zguZsyU1ga2zH4Due4mYo59Zyo9FNjJtcxZqSBPaM8aGP6MCjBhy7RfsRm9OMez15tmg8b23txxB6O6L4ejM/P2bhjIGtWFwZ8FvA1jPmKzNrxCrW0ohUvJ9DL4yRs6S7h8kgJhZ7znskPaQQbLHWpdcwPqyIcWLxHw/eBOi4VNFC1pAfrr3sReO5D958+FP/uQ+ImH7I38aLLJQ9a1PbgnduDPXcNbPKyRnd1+F8J6PVCgEzmX1RfxJOZImp2s6APfff2ZytGk5u7P5WQtwizHXPdEr+C4cz9w9Yzww3TYDbU8S7CQEvqx7XSPBvvMdtuH9714rqjvGh+04McnKV8PwxMnmng80E3ElK4UK64jqR7GnK/JDcz02QMCrjK+nuZfZoHLeh5xoptp6x4XFvCiJCED8yWazrZ0LWvghXUBv8elb2rwVtUx/2/bgz5ZmBRIQ+qVQ5H41jWuVQ41GkejCrgwTGuPbCPgedl3Gj8WceyBjp84TrmntPwiflh6XkBnv/+jmgR6nQBC7JttGIt2SblCyuO0WMXk1HHjqKf0LcvMkefK6giqrADMdM1/E6jI2WsG0eOGegcNLAykwdx5Xi3hT0oQF0uHs/fo245a7pR4aKO8ZV1/HXwmSsaCjV0YolVRY/lAoodFnD3q4B7VUX0OmzB/ldWzP3JzOCVMHOmhDY5ZGSdKWMFPXTWcwV7qqs453EixWEN6XQdGebqaDbPjdb/Guhe08C/lQzUKGxgSioDW3+66QFuvH2rY1QlHe5kDSs2aUj84cR5zYE9MSo6PFBwq62AIZyDMn8EpGlOTmCGc723onrS/3/fYdNa9mIB8stQzmGCDTf3K7hWQEXJBg5sLqzhwB0Nt6J0bK/HGo/TUWuljiqLOBczdfSZraP4Qh23JuoYXF3HCyf3PF/DgstOFE3vwDjm8VLxCtqfVtB0qIAcDwU05kx0a8E8coP1uGnFtQQraqWTEDNHQnn6+2xm1k3M9qu9Cip/oQdXVPFOdGDYKie29NNQ45aGaTzrTruOh2E6agY1HOSPi1l/lfffgb8feUTDs9tOPPjv34d3VfHGrWI4OaA7z3c1nPzcQsDYm8xUyeSRamRnWFCslRXubVak4x21Zl51XZTgz0927Cnj5jwbVhRVsI/6UCKjCn2giqKc0x1NnBh304mE606k2uBEqQVO1LzlhKWGhj+8w7snNNzMqmFiZQfWjlCxhf7U/5qC48V4tq3UvlgZh5nzsu8X8PubgNU5RNTdIKJ7ZWbcdRa0/WDB0aHsV9bnI32hTCnqJJ+LWWLDud92PFpOtmF9v/G9pUvz/bVUDGzKe6eGTemoovpcFUJaB1YudUKI0BD20YEMk1Xkz8yakK9u5lDQ4LANy2v8/789dMdZcS4VmXEbMwhn2E7+O19JRMIMctI+EdtuMn/6LGi4j/nbKiHsmYSXpdm/1M9Thg1xxe24S658NVnB5T0K+l9SsIEcFjyoYMwFBauSlP/9/3HO3VCRsqGDvaYiTyEV486QQTV+3QobFgyWcUiSkVBVQmxQxMnyAm6T/wtyP3OYAb8yp3ynpq1hvhvOHFrpv+9PdLYgLIWEs8yiIzPIyEjGq7RAxjOnDYdW2pCztB0DRtvRvZEdLerbEX3RjgX9FDRPUJDMHjV6q0iKU1HxrwJ/RgV/m9rwcaGMZj4ZF5gh/gnnzLAOYSnDUHK0gB1HBBzjnvJzpvamFlGVGpPVZC7nnFtHiHiby4Lmq6xo1VPC2IcSMqVmzqgtYxZzzaJpMs7OldFiFnPrOhlbuccWw+3oMVBBtKYiRQ4VozwqBqyhD262IWGEjIKci8k7JIxezzy0VkT4GQHK95AZnTLRrM68siyngNe9BFRdIiDzIQHD3gsI00XkyypiSzkRlbsxS94Xkf64Bf3pg/o0CQ9eM3u5ZWROKeMfMv/+gjKuVZLRrreMGZlsyC0rmHBIQUdywGty7fyvdlQgH/QVZDj7SdhQ34pezMRruMZzZrPktSEzH7PH4J4hs9qmJHPQuzC8KCygPnP0r84C7kwVcP0A9fC3gBa5RPq2iN1jRIjvRMy6aEHKt1ao1SXUmSvhwnEJc+nPGZlvU1ZhxpjDT372e0cFqS5yBkfRL6raoDLvH6nGPDDbgkKDRRTPLmLtFgHJ30JmrV9Bc8z9oJnIOrX9nmy+2hiGT8yhu7+FYZdPwM4i7Ku+Ag5cY61iRKQqLGJQPRHtRrNu10Rs6snZI69UTLaid2sJm8ksC8kq/dvIUGNseJ1gxy1mnWEF7bjPe71Adiu20IKEfiIKiiIW8y7iCiebueODZq6+zCangmaJNiEzdliieTVTktkzMclcejXZ7FE7DG22h6GES8C1VuzxvZw7skOAeyrIXn/QjP49TkTqUyIuVrQg2N8KWwsJ596S2+J4Z1PJbQtsKGC1w1jJu4mRUeGlFVUXitjoECF3FxDakmwWnBoyx9cLmivD/5qV3wfNirlCpqNZyFw5h/cmJ5oFuK/RRpI5/UeSOaFiGCrFh0GrIcA78f/7fQq9fCLv7UsFsgT3VIg5+LRmQdO1VpQi0+0jS32ty4w9mRzH3JeBnhK/XcK85hY04TkyjhCwtUOy2eROyJTmBc1GQ/+YT9b/NEscDpoRf4PmE2/IPNMhZOZez30+DpmN8ieavX8nmtPrJpt9eoXB/SYMXfIKaNJbwL/M+c54AUvScPbKipg7TMStshZ04l0ZpyR0ZF+Mr/v/f8fx1Q8JzT9aETufvcG7XsQZnpIq0ex7KWjesv0118ckmL9m/zCbpQ+aLTcEzW5ng+aGl0HzW8aQ+Yq9PHppyEz5MmRWj+OsXUk0r21LMr/4wrDmUBhOGAKq1BOwgV4/hF4SXlnE/JUiRhW1IgMzdHVmRVSQUSaFDHdnCUojC16W4p1mIZuNSjQ7RobMd1f+mK5sCWbkrR/mywI/zKVH/ppliwbNKs2C5qERQbMP+6bOm6C5yQiZqbmfKatDpngtZA5VEs3LgxPNBDPJnJMx2VzcIAypMgtIsUvAWvpIh94iQhMs+F2OGfSzhND/lXDeYU3kXxfPTDJDEkgggQQDgh079l7vsffeVtF1rdh7r7vi2hti71hYe++9y9rb2hULSpUSWmYS3uvv/WMeA8rM/d5y7vn4kBRhvbnG3LtLhx0xIj794D67XUi1jqu0bouL7k3PoZzJTvoY6qTWB7IpfqaLtjkUalZEIZdBoaOzFRL5avBDoYeNVWo5Q6XG21SKuajSPZ63D/3c9CG8kKoWanB0o4COYSJCh7DfqK5FUikJWczMvXZKqNZKQpGhXCvW06qzBJSPdVP6KYWGj8ijs32ddGtXNnntyaLlnbLoVRWFdmS4qP1HF5U86aLoUgq17aFQdKxCE64qVJ15fe5wlSK5h6ccUGmRl5ssFQrJi2MYul9AMmvTa9aZqCDepf7sLwZLmFdCwpCdOviwJ73E3rRxKQH381Xy3eci7/Y5FDg/m/xOZtGVaplUevNPqh3nouL8dyfmuGjeQxdZ/BXyHsrzHK2Q7q1CJzupNDZapfc3VMrc76ZWHTWY20FAjyQB2c2479lzBYzVolN5zv0fEpqESJArswdmTf7sElBtrQbBp1V6l1xA9e876WHNbJq8K5O8dRl09680mttPoVPpLup+1UWnk7hOTRRauk2hMZcUSk1VaNjvKq3aqdLZjm5ayX2p688+j/eDtqqIst1YQ/byvqiuw5ZxEuKY+Xb15b701qH3cBG9bgp4MKOQVnMty2wpoKrxTpr/RzZdr5RF4at/UmhkKi32ZQ1tqlBSHYUat1HoB9eqxzeFFpRSafBClWJ1bqr+xUMnmrCHYW3PaipiFp/twRURi7dp4awsoSnv5b+4B6cye/3p0uLGYBH/bhAwfr2HEvqrtOFIAS375KQT97OpYZts+pCYQZFNUilhhULxrJ3nZyoU/EmhvVqVmnC+lRpuGnPeQxPea/CYz1B9tIiWZ0V86cs+YKAO+kZ8zreskeVlvAuSsYf3XToz2HGuxdjprBslPVSZ72PN4ucac2hgTSftis2m99cyqM/qVNrBdT10W6GuboVK31LpdGMPxS7QYLdDwPcdAs4zyyY31GJTrA7bmSUW3OUz8qwvZz//kXXPGSbj1R4JLdO1WD5UxNReAoqfc1OjeiqV/cNF05/mUPY0Jz2Oz6avfTLo0p5Umn1CoQ5jVJrEO+ES76dpywX4PRDwb2MRzbXMrx91qL1V+t/vrd1gP7GhpoxrtWTM5qtTORkiM237Qi3Gsbdu1kjAjwVu2tyIZ1ur0Pf0PKq420k7t2fTrieZ9JU9w/ROrIWso6HMiYHNRWT7aNHtig7O7czGLgml2EeV4LNMZl/wmK/6jfjiXG5Zwey+UYvVrUQUryXgxlo3qV1UKj9eoZT9BbRpjpPOsX74OzLpjT/nivdxqzcCwupy7gdrcV2UMPCUhB0GGYPZb1QbKcN3IrNHhIxHbWQ8YB6uzGy4gySUSOPe9RdxNVzABs5fj/oqBR1RKL2ni1rMdFKpB9mkvc37zS7iygktgrnHr7+UMJ/zk7OSfX5xL6y+6YWdB7ywJl3GXyNktOS8zWKv+8tvbFgi4j17pc6BHB+fI4X15NVehY59LaA7Xjn0+bkWE3tLKPz1+0TNOd5mvGff6BE/xIAvCw3Y0deAp/31CDwgYz/ra7dY9ujddDjenf0W80VMogb+3m56alCp3yKFmkTm0axnTlpcUsL3NxI+BMgIWeqFg50M+OeEATGvDfj0xoBW7JcvOfV4t0TGpDwJu1tLEIxa+NvYp/Au9n3PvmIAa+5HhcLOKzQ2TYJ0UsbrlgbsvGJArRQDxqkG1E824Bjf80O4AZ3YR/31mffALw/JtfNjjzGJNXJDUTdVTVNoSS7r2Xo9Sm3hc2XyFcyeOMiIfGawl3yPygl6nCvBvpp1PKqaDtf1IoYz30q32CMEGlGunxGHw41Ywj87iLnk97peiM5nD8+sv1qvw5yYIqi12IGqaQ5srRiEqIRgLLsUgl6fQnDmhz9ORdnw3suOHT0DsbOXA5GvHfhgCoLhaRB+Vg6BPj4Es5NC0FgKxaiIUGyazRz8zALpthVBY20olmlD9/J23M+xY0V3B2YkOlC8dBAiQ4PxeVoIyieE4Cz/PNJC0PlVCJa+DsGAvmYsruWHyLcWjCxqRWCUP9pssmGuy4aSHe0wbw/EwN8duP3BgY7NgrDIGYx3K0NgfxaCZi9C0OdpCPLOhiBxegi2XmWuOesDo40ZeboZkcl+0BRY0LeLFZb5/ujZxIbv7214Xc6ONRfsKL+vCO7fcyCxXhDMzYLROiwEF46EQLkSgu+bQrC2dlGk1AxCp1cG1GVGej/NG093mFC8vBmO72Zc9bVg1icLIsKteLvdiuH/+GNKuA1TvtgwfogdJw8HYmK0Az2KByHgXhDajiuKupzHiMtF8TAmCFPEIMw560A/7uXxbw1ozs+IHOGNqM3MzuXMaLrfjKdJvhhe3oI3sRYsN1ixehKfZYw/5vW3IaWyHVvDAxE0wgGjPggv+wUhne+rGRGEtKJBKJbugHc5Bxw17SilSPCJkmHi2Xn50IB1dZm1QrwRkuuDiddNGFPGDGd/M25eMiNJ8kP38RbcDrDi/Q0rirkC0LmiHYeHBsK90MFM7MAapwOvPjqwYZ8DU/s40PZOIA5wXl984LhYn749l5CZIuFypIwW2/RIWmLAHYlz2MWIPz8YUamND6p1MqFIkgk3Wpn/939mka/9kKxY8OSeFZ8727BruB2NWxdB1HIHzkx2oPujIsyxgZiXb8f7/nZUM9nRfYENva5Z8Y0Za1+iFm3Yl8u8Y30eMl+xjn25xZ64C88Uc0sP5nR3UyM+HTCiZ0l+/joTCqxmBMaZseGTH9qFWTFymT+8uX5vT9pxp3cRRLoDYThl53jtkCx2RCfYEH7AhldHA3CkmhUXX1iYm0XoZ4ioPF+HjB4SVs6RcPaRhD0a5mCe19ipPPeLvBDf24AExYA13Y3Y0cIbn0ab8CrIjDCNL67usqDbYSsGTrPBVseOlmfsaLKF+5RrXOY/G7Z1suH5vgC0/u6Pe+es6PbTgmY8M9uzBLTl5586xx7L55en0uGbkfmtAu/5ARKSnkj/e4/K3sMytNv1OJ9ggNDBiLCNXPvbJoTznFTJ8MOK3lb0ygzALI8N1avaIRS3w8VnHe9vQ+WB/nBttqJEhBUvy1lRK8+CoHg/jKxkxq6R7HXvC6jIPmpLdfY6K0XMYx+QeVtEjyy+GmjRTNViDmt4JnOr/1YZzb/pEZFvwKNtRmytZYJ/QzO++frBr7QVckQA9K9sWM/zvz/Xho/zbYgb5I+2M3jGgqx4/N2CKnstCK1uQXhNX+znGHQZGqxg1ivyVsC9r7xPLSIGsP/2Ze9XIlJE+BgRx5+KWDpYh4/3JExjJrk+wwtVzhlwIsII/5M+uBNixr0tvhgrWjH3jj9a3rBherqN82Xj/WfDHzFcG56/UQctGKOz4Iwf90sJX7jGm/HolQmB8T6IgwajFwpQ2Ht/ZOb7MVfAhOsCIlinmzThmNizVDggohH3yazLEiaxZzhYyHw0j2ejmRH/RvrgLmvXuJO+iP5mwfj3Vrj/suH4ExuiVtjw51N/jGluhfmCBb6b/NBD9MXt2Wb8yfn729eMSStMkFv54GhrNz0rJqB1PwF3mEfq9RTw8DznJ1hEHrNaaWbHlfdFtGJGTfwqoTwz7IGOXri6xoAwGFG43Qc/LGb0yfGF9rkFCbWs2PjMH39dDkBavD8ujbFii8WKZ10tqOXti5F9zAgxmdHpvQm580yo1N0HmyKNmBFvQAH72pwJGqCkgBGhAjK4X25zjbJqs1dsL2J3fxFbf8WSoUOEm3tkpox/Zutx86UB1doZ8UJvwiE/M+YO8sWzUxbESlaUbGiF4zcrurayYqfZiornLJhXzQ9HppnRRDBjZCzrp48JUYnemL7UiIceAx7yDt1WVKVPNzxU744GP5sKKGCurqBj/8F+uS/H0jhCxMNHIt45dWiqk3H7OGtXFwOOmIwossmIahEmVNGb0X+WGafP+2F/LwsGTrZg2VgLKnexYEqwBZ/gBzPr9oySZngOcV/s8cHYat7ouYzzGmrE8CwD8oey/k6SsbaVSs9qeyj7uAYXxwnowD0cbxaRwPEU5TqNZw+z75SIFU91mMsM3Y5nuOQEAw4UNaLBaSNuySYEPzZhbBEzDD3MyF1mxo4LZjw8aEbKWjPuTDbD0suM30ubEc06u9jLhMc6b2hHG3EzxAiRtWDufPYotfRImydjaTeV/q5bSHHsfUfPEbCefbZeEtGR/e9tZuaKzIvXWOcOPtZCuSEhp5eMn9F6HOHdNbgGe4+9Rqxtwj3c14QDd0xYkmOCr8eEcrm/3j9rQlKCCXW/mPAHv9610YTe171xcIIRxXyNyLtggKWxAYfK6bF1m4y7vjLmx0vQ1VQp5biHHCJz/jQBV5YI2MFzPqY49zDzVRhEGLpwzvaJSNurQ9oPCQ9jZdi767FxLO9VnREnuxqx8LARg//1hnOaD84M8IFS1QfzrD7IbumDx4d98ErLfTvKB2EnjHCUMSJlnwFx7LembPH63+/nDmae+J4kwZd946YCZs88Nz34pEHsEOa8MQKace1KPhXgYC9fXhEwsKyIOK5jHLOfuIUZheNqMFBGXJ4M5aUeL7YZ0JP34Y7q3FsNjEhtYkQzvp43NsLcxoh+Y40YcNaIOYeMcLM2bPhmwO0kPd/XC8nLZXjCZVRKkHCfWXbCZRE7MwQ0vKKQ5Y5K9RppYAhjb9lCQPdBAo4xb52bxzGxNql7BCxLFNC+hoieu0S0Zj6atVvCDD7fBdbmOeO92BPq8bWYAfObGvCgNucwxIDr5Q2YMMmAgeyNjzmMKFnFiJVmIyYvZa881Av+02SsYs8fx/q6x0tCTC8tZrZkJnQy3z5WaMcHhUzRbnq4SYM3Hg1CizAzlhMwrJqA1zUE/NZKwOMBrBEHONZSIp6zJpjH6zBtk4SNvEddrNnSUBkL58sos5HPzmxxbKmMiSdkbGcmiLqgR5uTBuzKMKDYJwP80/Xos1ZGsk3GcGad58xu+jJaJPUVccsoYnugBuvKqPTvTYX2LFJpxT8eKqisweEBGjQcp8HOPzUoc0wDhWs818J8Vl7ATM7hbo5t4RERbZm/hukkbN8iYdsHCbWyJPj9lLCcazKUWXsH79y3o2S0e8P77qkeg/YwV6wwYC+zxph6/8/Dlxfp2NNpEcgxPdKKmN9FwAmNm1YxY5U6qtBcs0p6ruf5OW468N1NTSQPHeXrt0gPxWR5qMoaZpAIDQpTNTg1QsC87wLmDhCR/68I1wUtUt/qUIK9wCWTBK98HT5U43j3SRhkkTFgkIya/b0wo6wBWx7ocXKVjFvM62ox9jAXmUV53t/LzLHcO10bFlKV1ipVznLR6sXcY88UehCs0p7hKtW+xjH+UKnuW5WuJqn0yKVSYaibrNPd1Hemhxa208BiF/CNe68De4QLI0T8vobzx/XdGaxF91paRHzXYjP7ldNXmPOYccP2yeijeKFcFS9MqSCjq1ZC3EER9hI8648E9skCyo4vpMxPKkWuU+hRjTzaslShixsUanpPIaei0Kd+HNtSlYquUOnsYpXSF6jUc4lKMbEqReWp1Oexm+p2L6SKhzV43VzAi394jgURR5jDvTnGv2aLWPtNhLBEh/jZEoz+zOF/yNCd5doNkBHKHJfSTIvbZURM3Seg3HoNElPc9Oq5SoNLqnTtbQHN+9dJaV0U2rhDoVb3FXrl4stHpcnlVGpHKvl04t3IDLlitkrDNqs05qlK3bu66fx0D2V112BcGQEl/hbw5IGAcbwXWrPWnYrifRCpxYJSEgI+MkPXZj0Bx2aVMaoyc+okZsKDAuawBjSc4Kbo31S6dV2hE71dVK5sLo2/mUUXW6fT8/ku+lRMoeqzFOq2UaEDKxSqu0ahFccUav5Soc8y57YFx8P723+TSqsvqNTIx02vM9w0WCkkTzLPRi8BlZhfO3HeXrAG9z4holJf7umlEqrwzP5hlpF9TMLYzlr89OVemqaBZ5CbOrdRqUtDhf7ulU9dh+VQz1JOunctjaouTaXSP/PpSvd8ulbbRT3TXLTvq4s+vnLRiwz+OkChHs0ViuY4x2Qo1LelSjfnqzR7v0qaz5zTP9z0dQLvigYaHAhinYsV4AoUMWiiiIG/YijH+eGdMuaihIXVdVg8RMSfvOeEo256006lJ9UVigvKp7mWHKpudNK2NVmEdam0+2gKjVjnpOVJuXSK4ztvL6DeNwtoeR0XPenkIscMFz28yDHq+ExDOYf/KaQ04b5bqFLyCZUiclXqvNlNs7YW0pVKAqo9Zm/IfmNWPO/4qzoM//U5QMt1iF0iwpIu4HAtDSafVOkp54i88mm8IYcKvZxU42MWlQ3+Sesbp9K6VSl0aq6TVtbKofp+ubTBmUtVluZR2Sv5tFHNp4mRBfRfcgGtr+oiyzwXuRJd1GmQQrlfFEpgfVn8p0ot3qm0M8dNEy9rUG8t+8Nw7v+NIg401CG1ow5f2Mf/yTPn107A8L/dZMjl2X+fT/vK59CUB9mUPj2L3rXLoGov0+iLLpUsu1Oo00QnKbE5NH1fLp28m0MtI3IpYGUePdycR56L+eREAfVZWEDneD5KznTR9EoK3Xyi0JTBKjW/q9KEM27yO69B6TUCciuIGPK3iD31eUfxrvrMPuS/FN6v/PfRr1Q6zb2x+VAOlSnppISILMrokU41a6ZRWFoqvb+RQgMOpVCHzjl0b0EOndDl0r09OXT5WQ618M6jlRfzqEeVfNKfyKMLWfm09EABLRrrogH1FcpKUkg3SaVgjqdsUQ/d/qjBqBMC2lRjnpks4hnXaQR7j5l2EbnHBZRprkF/1sFm4S4aF++knq2yKXFpOnU6l0pzVqfSv1NTKed4ClXbmEK9VzkpflsuVfBwbnbl0CqOpfayPBq1P4/8LXl0ODqf1hhd5HfORd8mKNSitEpN9qhUwddNGcMKaUcj9j4fBYxkb5HGfW1jpljKvl7mGdwyWsCXGA/NnKhSQqsCMh920pupWTS8ZRo975BKE6en0rUeqXRlfQrtr5dPE6rmUZohj2r2zqOh3/LIwL1vSsujQiqg3xa5yFBaodoXFJo/jDXzC9cnyEOx/2nQiX3hwUIBG5lpMhewf+fZb81+ZzLP2mn2HSVnuemsQaV13LsjFjkpMyCLvkal0fe/Uqki5yOtRSrNmJZCcWvyqa4nn2ZGcC98yacOS/MpIraARmhdhJEuasX9/+ScQuWas35vU6nrazd93q/BP4sEHH8lwBYkYlQnERM/i7jCvTqoowipCHOwhhmsmJs+7GW9qJhHVac76WLZLLowI50yeqZRwcdUqlEzlea2SaHt8S5Kj3XR6dYu6qAW0O9XXJRWUyH3PIVW5SnUtbtK9/ZyLxxy0/b7GkQkMEuxB7hQR8SdsSKCamgx5qYOjb5oUXcO9yjv8TbxGhQzual9H47/bC5dncxasjOL0tMyqLL8k95VSKM57VPp3XCFTlZT6Hh7hWKvKjSSNbd/H5X+iVdpo+im7MVuCo7hPZApYFpn5ja+v+4N+w+jjtlLQuUTEro90WEQe8z7XI9KccyfikqB/gr9dzCXDGuc9LZLNv23PouCi2XShvA0qmdOpR6xCv1g3zOJ91CbEm5a9MhN+TM8NOx4IfVO1ODhcwFVedfMieWcLtai0WgdpraScPYS69RdCa+SdXAd53rzWQv/5j3wTKVw1r5tMXk0M9tJzbKyaVzVbDqbkUlTbGlkuZVCA1cp1Il380wHexmtBklXNZhaVUD4NgGlNdy/g0V8fM8MVkuH/n0l9Fopocuv38N7JmFyjIRlK3Tw3sr55nPGzNNg7AuVPL8rVHpIAe3U5tKJGU4aeyWb5vXIov4F3GfnUqjSV959awvpG3tgkee0cZKAhDYiMq6IoNNa7CnNObzAvjxZwguFn6eXEfhOwvsRErpyPXM53z1/Cpg4WoODD3j/8Y7sv9lF6xfl07MMJ9XydVI4z1ePLWl0ab2HBrN/7fJQwBofEco6ERquU/MGEqael3DIIONlC+aIweyxf5exl/d2mUz2W+0klJuihd9IETWZ0d9W1GDIG67hA4Ua2hVadKOAbjTJoQ7lnNTyWhYFdkujPdkC5juYxYxamGT2m+xvZzMv/TdCxinJC5tD9SiI0rNmesG0XsYg3sO9u0noV1mLTawbW5hVnOwbnyeodDBZoTOcxxq3Cyhxn5O+pGbTLTmbtnGes9mfza0h/e+95KEOGeI3GTdP6PGM+fX4Pwa0OWrAu+oGNK3MTML80Kq3hGuJ7O38uUfjBHiOaLDtnErlPvPOZi2rEJVPZ6o7qf7PbBID2Cu/lDDRw/dmT/WihAE/rhrwd7oBW10GlP5hwNf1BnR+7YUc9oA3IiT8fUfEPPZB2pMCiHUghnn1yyu+t0Whv17k0MduTirDHvbCdBlygR6brnCMuQbsCDSio9WIrtkGOPczy1z1QvviMj4P416+x96FtbPOUQHvHxZSvUKFXqeylyyqR7vlfLYvBvTWGLGtkhEGixE1mN8PDDPg8mUZ5wslnOJeHTxPxHGu+4dvvEM57pJOA8xaI0bzn8GPDdi4Q4/OTWQ4nrNfY25+U9QOZZcdJcc5kJLogMkRBNPTorh1PQSjM0JQwxMCd4AVv8+zouQkG1ro7fgj0Y6Fgx3I4H/fqWEQ2p8uilZ3Q+D5EQJ9yVBsnVwMoU+Ko+e9Ysjtbcb5c37on2XBnltWmP+2YaG/HRsy7DhQ2oE3Hx1oXj0I8UODcWZ6CN58CEFXORS7eoZi/JRiODg2FHs/h2DWcxMWljPj2j0/5CVb8Hy5FTGPArAswYbRZe2ofM+OqV+KoP67/38Pe9jEYPSJCMGSTyE4wmdYbgvFocwQbHoXAt9dIWjl7Y3BK0xoU8SME/V9sWOMBeEWKzZGW5E6NgDWwzbk+9rRcIEdh5RAdF/mwETfIGSfDkLtc0XhPhkC/7chiHwVgqQLIbhaPgSTWwdjuNUAB+dZ7m3E5kve2PbChEMNzBiUaUZMoR/uplrQbJQVCUv8MausDePv2xBZzo5H9+24+7gIenNO3/0ehJIzgqF1F0XcgBBUahCCy9HBuNokCH2+OWAopsfnlQZkGo1IijGiQy8f3NlvwupgM2rGmXGusR/SN1qQ4LBiajcr/v1kxaXjAdj92ob28+xo0LEIJtx0oGTxIIRPD8KKe0GY/CYI938Lgk4KwoMBDrjX2hGaK6FzBxkP1utR5jozoz+faYIRQ8d640M5E9fKhJTuZnjtNWNCV19M/OYH4YYFazpbUb+3P6bOtiF9uB3HGxaBeM6B704HsrVBeKo6kMh1z9zuwNGfgciuYOe62bBrqA4t2aPPZS26M1NGfrgexyMNmJrC7F/HiPf7jDh2yBtXX/ug9DATkvNN6Nefn+3iGnr8MIDrZ3dZMXOGDfdn2/F6URE0W8d9PdwB9V4RHChSBAObBqKAzzaVa1vshA2lywTAkCei3hgd+h6WEMzPXteOWb6nF3R39UDX//8s7pfFjEjlms68ZESZAB9Um2+Cw9eMjbvNkP/1w6RQK0rM9Ecsn6PUATvSaxbBjweBGBJnx7PudtQNtyPax453aTZ42tqgv2bFyQwL3nwRMIjZdth89i3ntFgyVodLVgmBXySuu4y2f8lAKS80Pa5HwmHWJG8jPgwygpp5o0prE/rLZuTfMWPJZAsiVllRrY8NHbif1q2yY98s7t1gO9qct7E/seHdugDctAXgZZg/rle3ol+8BaNe+iE+XkA39vp/MRddHCYCzMTXn4to7q9DG+b1UxskVGVt/Bgh43YzL/xZ24CDeQYorY3o090bhetMiG9pRtWWfjjO970yg3Mq2vGe43BwnqNv8pkXBuBikhX/TLLC0MOKojWsWOe2IG+DBVu2+KJKnIfaBgqovlnA1psCmr0WMEkUUaa+iGMTmE84P2k/RVQ/rEMp1q5RpWTWSxnN/AyoXGCAdooRtVb4YLBkRkkvX6zKtODwcH8kcz2aynaEZ9twvJkNKxKs+NzUilyXBcOvWpA11oJhYRYsru2HDrU5j/dNKMPs+zqwkFrkadChmIC+HNe3OgJazxIA5t97uQLWM4sMXSwi7rAWZfdI2FdWxkCHF05HGRDz63Px+3jjn1cm/Iw2o+glC0byc+twv13mOLZ85x4x2RA80Iq3Hy2Y1tGC/kP84Bzii9M3zYhcYEYLHzOOrjLh8Q+FinVjlo9gv92+kGKueij9qYe22jVoFvLrs2IE1Lkv4A6z/+CdIjzMbuO+cR/z3rl3WQ8vgxF1XhkRfMaE4ZPN2BdrQfppKw5us+Fwqg1PP9vwPjkArnpWTJ5owavZvui3yYyGrNvRFc2ow/msd9eEra+8sU/k+5zneP5TSQ330O/z3fQzR6V4t0qzZrtpyizeWUYB2tMCfLiXai8TkV+be+iahPqdZDQM02M0983YE0bUP2JClygztu20oN7fVjRdZMPtLzbcO2fDyOf+iK5gRXPZgm4bzNhsM8P71+d9c5/Zyvz6TG4f1DlvRLXPBozcodCtLioNCnTTjasqVdyoUuo+lbY2cFP1H4V0m+tXk3f0ZfYBQ7eI+HZXh32PmL37yOhIevZ7RlxMN+KPeyZE3TIjbi/Hw7kIiwmATDZErA9AnalWhGusmLPKD33am1H2Os++twntDT6I8vHGAO69qqwPc28YMP+QFzyLFVrqpZJ1ukrTFqmUNlulhjdUKsNsfzZKgwcNOJ4zAkows/1kH1mT/XM+7+8y22UkZ+oRVZR72e0N4acJrdPMGH3MgiF21raxVrTdbsXs/lb05q/lAxaMD/OFJtAMtRrvsjremLrKiLC27A0k1oiPBgzoZ4BmkhcSpyq0471CH6qoZFimUo9TKns3lfo29tCpGxpoBwoo/ljAYGaW8uzh+8ZKcFaTMXKdF86xdznH95Q1JuxzmzBuvRl9qvLMnLLA764FVS/w65UWFLax4ERxP1i6mtHhiQm9v3nDusCIlUWM8HlvwGuejW65eswd5oUE1tivCXzuUQrVe6FQfCD79iiVbjIDNAp2U/FZHsq7qUEr9rE1bwsYx/W7uFrE/I0SZrF3XXdNj/bcj7MnGREXwDr4wwQhzIxly8xwaH3xpq0v+tp98faZGYlLzYhtawb8zND9ZcKCX5/7WsKItNMGTGH9+GRijyp4of9wGanBMjrvkLD+Gj9vjEJH7ivUoTzX8LRKRwe46V4NN/Vh9hw6UIMFpZm/ogRk/BCweKgIh1uHlBAZ0lr2dPfY79UywtvojR+nfHBwvQljUkzI4rneYzKjAe+OpZzLdt9MqPHUhFCez9O7fDB3gBHP3xqw+Iket2p7YecWGYc7yljKPHCava/vNR1OsR4GTlRo+A2F0oJUWnZRpZmL3DSrrJusYzl3Sz2k02nw8ZUGlVazfvF+Wcfeck1LCSV+vTe30AsfuC9amY3QjDLirs4bLcv7oP443qtlfeA1yAfWZj44XdcHgSN9sJa/53lqRL1SRrRYaoCxqhdWTJDxrZyMSOaVAcsk2B7qMMBXi0CLiHKHBTQfrVDqcYUCVIW27lfJzRz+nGf090KV/i3jps1t3VTR6Sa1rQbtZwp44hEwgTlulCChONfAL1rG81g97z8DqslGbK1uxCe++rIP6NLEiCW/PguymRGJHY340cEI/3JGvMsxYPIPPUKjuI7+MmJuMatVlZDhy+zD5x9fXUQNrlU5SUB6P4UubFPo20OF9v/GTO3tphculaIfq9T7rEpVdqkUtJ3/DOXvF3rodSkBoz8LmLpSRNZ8HYoyRw3gfTi7QMbc3qxrih5OmwFjzAZE8+twjx4bKhtQYoYBxx4aUIk9zIcTBpSd7YXgepy3cxIepelwu58WIvf15XBm3DQBOqcGS465aX1bZtTZCr05q9BtZv/ms1QqdU0lzRHmsc0qJS1RacRknpeFKv18pFJYopuilmlw+AR7/ygR4xK12DaJ+cMio343zifr75CWvL/ry7jC1yV+/W2ajOAwL2T8o8ehQQbY8vRYzIw2J0PCxbc6ZIRpcWK8yJ5WhNcLAV/cGpyf7KbmJpUS++fT6kYKvSWFBi7iGl9QaA734rGRKqUsUGn/YJWmtlepeHOVcoep1IW/V4n5a5nspscXPXSMebtLSRHFj7LP2KpFk2wdJvWX8Lw7cxBzXv/mHPscCX+wRvzkfF1jxnmx3Av/NfZCUiMZX5YyKxfTYnp/EX9JIi7tEFDvuQabJQ+966rS+lIKLaiZS5ThIt8hCr2LVijuikJF0hSK4vgN3xXqu1uh7qv54h3izVy4qYxKtfqp1P+kSo+i3NS0tQa3+gkoFiyi3VwRKuviY96xN3iPRJ0V8bWjFhFJOvS7yjGzVtZmz9pxoIwBOtY29pObB4lo7BTQe7iASO7zBVfdNCBapQYHFdo1II+Gj3NS/AIX1edYC/oq1GyyQod4d5wfp9CDcvx1koteXnfR2BMu+nHXRa8EhX4bqVBl5sLAmSrl/FCp539u8uuvgV8fAXtesoYzK//px2xaT8QqjvkJc/Z/Ft4tWRIaVpFRoTTPP/fuJ+bXtjnMrtUFvCtWSD3K8ywOVanVNYVMfQvoYZ6TDr3MppWmAorv6KLqq10UmuWiVZ9d1OUfF9Xs4qJSXi7qGeaiBloX+RUU0MpiLqo620U+Rf7/8xyCB6r06YxKEzvzbn7iob3M4ImVBPwxR8CWRAFLSMTbjew3l+oQzLN63sRsrXLNf/0fFsd/uK4AdZGHQt+ptM+b95VNoW3GAnq8JIdirU6qMTWb0ublU8LKfDr/OZ9cvVx0tbKLRn0qoMwJBbQ1K58aGQpoc2I+2SsW0P6dBZTh66LNf7ho5SsXXVum0J6mKnnHcc21rOtfWJNSCynDyrnkfpodyDHMErHjjBbKcAltmec3TpYw8ouIQR8FvHzloW4XeMcnKFR0uIvGJ+VSaWsOfa7vpOXLMimmSho541KoWvdcSvmSSysP5JN6KJ+8WudTZGQevY7PpTrbc6nG3Vx6Wj+PcjR8DrmAeuwtIHeoizL3uyh8KOtTbZXGb1HJ661Kq2Lc1GprIX2oJ6D7WwG1u/D8JIiY+1iHiIYSWl7QIqWJiFuCgH2Z3B9chxUaF50pn0uX9jqpzrps+tQkk657UqlvqVS6/jKFJq3OpeVuJ80z5NCB6Tn056QcSmyWQ7VCcyg5KIc2h+TQo1o5NGNxDuWF51JS8zzSPM6n9s8LqN88F+2poVAjnqdho1TyYf3sfNlNPhM0aLCc/WkxER+WiojnGX/QQ4s/hnBf3hXwvqOHJmYrVOU+1zMzh4ovcVLM4mwKuplBtexp1Op9Cm04nULHD6fQ/fPZVPlzNr1v5KTeC53Ufq2TLLucdG2fk2rymdIP8evrTqqQ5KTPLXJok5xLzfvkUULRArpUwkXH77no97kKRbAu9POo5NngodyS7JvzBfSJELE7mme6u4gg3g2l22kQzrmeOJhzn5ZDSVOdVGJmNo2JzSB94zQ6U5BCEwelULYuhfzDkqnnnWwqk5lNk/2cNCDUSaHkpKLdnFRkjJNWz3VSxnwnTVzqpBXrneR9iuP85qTcgTlUGJNLz/blU/9vBXT3kYsGfVNoMu8d4zU3fU/TYBfPR9emXMeGzIUaEVPusn7o3HRzmkIvffIoe7eTXi7KpiObMyg5LI16V0ylDbVS6OjRZAptmkxdgr5T50vZFFbdSXc4b3uDnNSOX3/t5KSCYU6KG+qk3aOdNGuUk+r+7aTSm500418nHfszh4xj82jcmQJKy+UZsXDf3VHpEPvEhazZk1nP2jH73HMLOLZYQL8wD0Wy5i/c5aK1dXPIz5NNZVtk0s3yaVT/cwrV+pxMD+omU9V5yVS2XhK1SvpKG+Oz6VxFzk8LJ5U1OylJclI1npnKg510YY6TpvC1baCTxq92kueyk3545VDJoFzSxeVT75GsPzEKdevNNUpT6c+FhVRihYBN7B/cWhEX7gjI9BZwfqSbVvHeGdrIRUfuOum3oGy6mJRGK6ulUsWXydSmczK1a5VMvZDMfimRbH2/0qmcbGrRnnuoCfdYQTaVdjhpzBQnrYxy0ivuzwmTnNRiq5M2/Ock18gcikzPpZDZBTToi4s6Kazdm1S6Fe2m3KMaTHvIXC+IyFNZk3ex5p3SYGIp9j3FWW+6FtD/AVZLRg14nCR7dVyb5/t1EkgggQQIJEiBunftVvf2nLqvurq3q3tXd1ndXVZ3t1VWd7et7kBpC8GSJ0AM3uv7e/94PoGs5D73JUc+sMu7FCR5slAxy4aSJ1Lx57gUPO2SgvzVKQhY/gPDXiTB3TMJIQ8cGDJLwaDFCpz9FKzYpODSbgXbFyoYu0CB54kC9c9OtKudjUvaXKx1ujCygwe323hh9nnxsmY+CjVQ869var4ya9jMp2b7XWpOOKZiyBcvQu96UONyDsK7KtjoyMTwf2xYwVREH05BwQcpePkqBfvK/UDOhiTUOOrAh+Py70xOLA91osJFBeuuCIYCTszv6kTxxU4sW5iN7X1y8fS0C6UuuPFR74V7nxdKig9TFqmoOaTm1Rw1E8M0rBgozxU1u0xS8d+bXtSs4cGrxtmIzncgLyYTn04IltGpaFopFcUHp2JFSgqqdf2Ob8OSMCDbidBi2fjFmAP9Fif2C6bnvbOREpSLkem56HzShSr93ch66obrgwcjTnnRrn0eArJVXDRPzW1eNbXlNVSaarijjIb7b6tZyKjivfVeuBq4UfJ3J9LPO6Bvl4niB20ISUvFrtepyL2eim/BqdhY4zvam9xoHe1Cr8UudM/IRbFVOZi13QX7azdul/Yg+FcP1k/wwHTNg3XnvehePA+FoOacDDX/s2jYcJmGpXwanvus4dW2guOsmjsW5yNvgRe3HruwOcgJbHegdpEsvHTbsO83G5ywYf33VDwZmgr73R8Y18uD/BdurA+Us/LdyB7vQfRDDz4Ee+Fp5cWrXV78Wd6H1nPyMM2pYvXPam5ppOHzDRq+7u3Hiyp/Pmjkxy1DNTTvVHNqk3y8GuPF0g4uVEtX0FyloHErO3JnpGNl5TTUm2lDBVcquC0VD96l4M4GD6pv9KBvugcdfvIi7owXQSV9uLDDh622PPQ6ITWdr+ZenYZLe2iYpPNj5gU/trP5895WfzbP0jCnu4bdF6vprpOPkfO8KH/ThcvFnPi3u4IHfRxoHWTHh6QMjKyehs4xNlz6KxWO9BR0kbMLfPSg7HAvsk74EHMpH9Nuqviuk5r7pJ/jC2oYNkjDggka+hX059KOWo6cqmW101oOTPRnxC0Nb0JmcKzsRMF8bN7gxZMSMi9HnHi9VsHlcAUhbRx43tWOWnvScbijDVvPpOJ+Uy+amfLwJlTNbzLPg5LVtFbTcN9GDXct8OP9LH8e2aelf6qWA8J1XGzU8aJax6IdtCz2UMNso4bdaqiZ3iAPrSd4EXXajQvzc5BUxIkrAxVknnRgwEM7dpTKQPlaNozek4rZl1Wct0TN/l/VDIjWMHG+hh0z/fiwtpbNL2gZG6ljz7Y6FlymY7/zOhafo+OTUjqOOqPl8XJ+/M+q4eMiaupyfOg81YvzrTx4GuHG8RvZ+LxfwYg0B37+aMeri2n4pYQNc4+r2c2l5q6iGganaGjy+fPOYS3v5GvZvo+OSxoF8M3rQJo76hlfSs92FwL4pb+Oz89qqZ/lx/fFNZxPqY03D/svyW7f8+BdihsdC+XCJucpGgXl99qhCkpDtjcV3aZpWNzhx88NtDx5R8vpGh2HTdHxXsNAaufo+emDniWz9Cz+n55qRyBD9+g444OWn9r6898WGm46oObndSreSfYi94cHPRLccAon/jpcQUauA327ZOH3GnK3Pn7UTdDyj0daVkmS51cdf+kTyK/b9OySoudIr56pLj318nVSZT1rntJxaa6WRe75M66dhkFP1LzxRsWFQ7zw+9cDT44LG04p8GuqYM5tLTc91tIqNfKUDmDLbnq+FrzHbHpeyNbznaKnM1HPJTo9iw7Wsdg3LfnOnzmVNUx9pOajFipuCfPiX8FvDtPRER3ANZP1XPpWz80JejaQxys/P22hnq/qBHB7SR1/XNJy1S5/1gnWMOCt7NBsPWe+0NP4XvryWs/Pr6Q3cXqO/0nH/ula3i0tGCP86S1uZWzlSCaviuafKdHcWjWGPcPiWOleHGelxfFa4Xh+qG/mIcXMMfMsvBZuZeRxKweMjWadr9HsXT6GEZ9jOeFGHOva4jiiWDxHDy3EpX0Ks9R/JsbfCeXBUDP/2WZmqUYWVlPJz46U51MURz2LZrvKMfzNHMv76+KY+C2O1UvEs8uSgtRcLcSw1/HcFBzPPYFG2lcaObanifdWh3KgI4yOGWY+PhvBiu8s/KuplcU6R9LVOZoubQzv/xnDnFqxHLE/jh/84tl9VDyPtS7IqG7xbJ0ZxyJ349g9ysAOsUEsstDIlcVMnHIxhBP3hvGnEmb2um7mxVMRLP/NwsINrcxyW7nGHcVZjmhWmxxDXVIBDlgUxwU5cRxQJp6/B8az9Js4jgmX9yJiOD8/mgV66llC+tyko4GP9wXzRLqR2weaaBsYwurtw9hQY2b+IjNbPQjnmVEWeoOstC20cp07kov2RzNT+tA3L4a5r2K5e0scN5+K48fhcWxUMpbJfWJ4+GE0Iy9Fc3x5Hdt3C2CH9XruKWBgz4MGlhsUTNc5I7PKmJh10cQaC0K5+mQYf65n5sJ7crcqEfyxzsIvxaxcmCZnlo5mUb8YFukSwzOvY7i/VwF2iyjAGKljl5oxtD6J5qYaUWxe3sogme1HTi0XLNJx5uZAPv1bT/gZOHqUgT93C+LJeCO1yUaO7y5nG0MYdSWULXaEcV+Mmb7jZrp2R7ChzcJ1J60M9UaxXEI0LXL251h54uW+qhjOkbuNUqK4da6Vx0KsrHTdwnlRWk5+q+WQOB0bHtSxsV8gc4sLB9zU8305A//bYmDiuSDGwUjlrZFrK5u4e4eJf9pDuGBzGMv1lnlRwvnujYVZ56xsIGe7Dkbz7h/RjDZFs+S9KOGBSGaft3JvjJWHHlj482wLw36oOamPhouf+nPnSS17+ku9O+j47B8dXz0MYN0Q2eu9ev5a2sABYwzMfGdgLoJZQebqXZyJb56Y6Cwextbt5O4NIjhHa+XNV1YaK0fx0fRIntpk5c6+cmZjK7cHWjnpq4W/LJVzF4XzkdbMsTfUjJF97iQeac4eDVu/9hPv5E9rrHDXNS1TBMvFDTp2Lx/A5MOB3LZWz2idgeW7GLguzcDa9mBGuY2c9cDEYxPD2HKjmX/0s3BqKStzp1vZto+V8wKsnL3fwh4FLTzyOoK9n0fwF/8IXp9gZuH0MCrjwnihg5qzhVvPie6UCBAcTTRc0E/D3rM1jAr04/OD/kzcqeWFwjrq5uv45+QAbqujZyXh6tHVDdzjM/BaOyOrVTAx4EsILxcws74lgoVdFpaItTLY38qyuwWDPZzh583cOsjMS13NnCIzu9ps5sAbYeyaHMISVhOHT8vDDouai3qqOa2ZmnfE1zZsrmZN8U1bymp45U/B1NiPR6qIhri1DGmiY7fwAK4rJ/qRo+fjbga+SQnihAQjn1wwsea1MA5PMbPWYwv7S38+p1n4ONrCywfNLFbQzJzkMBr+CuOstmFs9UsY6/8dyjNHTPTzN1G3zQNvcy8mx+VhrzkfI/rkobQxD/UG5KFiIRUrlFGz9WM1n4p+1j8hc3TYn6oELSvV0DGgQQDDhdcnhRjoumLg2hlG7uxqYsa0MOZONHPUPgvveiwMSrKwfGIElzWXebgYxlWpoXxxNYSxeSY2P2xig+0m1vrFxLmnjFyfZ2DvTR6MfetBcfFDnitevD7uRYHDXpwUn9+jmA8tD/uQkpKP7XMlD6g0rLlEwx+z/Vn2i5bX++n4vWogvZ/1PD/cwK7RRkbVMrFDhzDaWpr5RDRgebrw1Rfp27cI7qtoZnaxMG5Ik/MHmfhXNRM/RZpEL4ys+thIV34wHSMMfNDVg26nPcjK8eB0pNTrrPjVtR6UuuzBgCZerBaMjYf6sHKoit9XqrlBvNHS2xoWKqVlVoSO85w6Ptis5+DOBs4MMnLdzyaeaCE8SjMbj7PwunB1+0QL17siWKao6NXSUM4YIPuXauSvfxn5Z3Uj66UGc90o2c0HBq5XGXjqop7XbG5Un+7BzvMe/PLEg8DiHtRe7saIMDciG3pQXjzwOJUPJRbmo2hxNYuJZ49eqOHqqeKDMrVcslXHXkP1LNfYwLP1jHwvvNOkVxh/NDZzz3gLW323cNl/FharFcEh0WZ+KRPKfwS7/Q8je8UE844hiI33GPhkiIH9Sxi4065n5B7R7jsubLR6cFcynKuYB0eOu3E5w4WbVVzQqD3wX+nF4Rgfohvm43GAmke+i0/bLZ5yuT/327XcsFPHj+P1tLYxUDPOyJRfhQtlrq5Ulr0LtXCfzJalkIWTNpl5PjeMlhshPB1m4rMpwXx0wsDDzQw8HSkaKf5nrXDs+Rp6JmsDqPZo+flRDmLGu7Eh040Tp9yY2N2NRzYXovVujGvjwcRtXnyBD6On50Mfrea8PJmzGD+erKRlvSgdZxUI4P0LeoZcNVB/1sjmG0xMkv2qFW/mpLBw9t0Qzk7bhXukjzfPhDH5kYmdZJZqFAlivVrCr+IBz0wUX+MK5KzfAjmjTwAbi4+KSBMPNE/LhFbZSHruQsYuNypNcGNMbTdaFXdj23o3xl7wYPk/Xnxa7IOrqYqxLdQsU0LDb6P9We6dlj0m6zg4P5CTfjKwU2YQkzOMHHHfxJgVYVyvNzOqkDwWM7WfwvhkYxjnDAllvYYmPlpiZPlZBo5K19NTTM+u9wNYLlnH7Yt1/NJUx2Vm4aB7kjkKafntohN/TXIhYbIb63q6cbaJGzld3ZgiXvUfrwcPrnuRMdyHHMgu9FHzWQUNdxbTsn60jpfKBdB3Rs+3Qw080tXIEzoTy4rWLt8UQtu9UF7eJU/pUObvC+Fju4kn25u4XWPi4wAjqzQy8MMaPXeMCOCFFTp6G+pYXTLJ7k9a7pecsjjBn1VGaVgpUc0Xd5xo+KcLFaa7cbSbG1d/c+PLEjd6eNy4lunBPwe9MHu9GNoyD1XtKo6RXBfu78//gnXcKX415bqeE+sbaKwWTM8UI586jDSXMHFYdRMLlRdvUM7EnkVMHCnYzote24YbOaNuED9HGzhWfGpj0bRpct8Tr7S8MlbL4sn+bF/Wn/6F/FjnJw0dr9TsXDIbCx64YN3oxtqRbtwa60b3Q5J9v7oRusSDMlW8ODvdi4G5XpxS5yN/hpoFqmj4vYg/Y8UzrzgbSOWKngvbGdj0h4HVugWzjDOYEY8F8+JgVn8YTNXpYP7zVzC79wlmhvjF35obmCY93lgtkCGNddx4U8tBkVrOT/Rj+Ffx71M0bFdVQ3+nmnP/UDGtuhf7lmVjYoDU7rAby2a6cUxqOu2oG9q/3TgnWX1sdw92TZT8rPGi0Eep6d95aDVC8p3k1kJr/NimgE4yuY7W//l32UdrZQNTpZcLRFfHVTPwKYU7GhjYTd6r31D8Zhl5NRhY84Cev7t1VAfqiAJaduvqxx6STd9Qw8myk+0vqxnnUnH/ZR8+y9yln80GY9ywHJRnjhv6KW403Sq1HeJGnNR3tfDi5AFuNN7rxr4pHhRd4MWKDB96mNWi72oOj/Pjjv95gII6VrwcwEVFZRdi9CxYSM82Jj1HaGUv5PViFT0PDpQMtFuy1XE9qzwJpG2Ajs3/0TJA7rtwpsx7rIZzn6tZWzJ8P9mD/r/7kNfPi00zhKf7ZSPc48LYRbLb/d343MuNeTPcaF1f9kn2/spiF1LgwrWVLjzv6Ea3Xz0oUsuLVr18KNBWxU8H1Tw+RsMTWj9u+F3yv3i6LNmFkDo63qmiI6vp6K6vY5WBOsaekfw1O4BGo3CCIYAa8Z9tCmrZTur42iJZVXL//vcqbg/OR+sgH75V9qL3SeHnL9loXEPB8DLZiFqbi/I/XGhTwY1OUt95cGO5cObAty4wNQc1j2Zjiy0bR4flYsoLF56dccO7Xbh/qBdZe3woP07F4ItqesXb/HZIw2Vr/Zhq9udUqz9Pjvenz6zlgVladvHT0VhLx1ui4T830DFO9PzxTj/OE/74dkTN+lNVtOf6EPneC6WAF3Nk7mZ/yYVHUfAkwYFV8U5cnZqL3e9ciLnpwsjbLsz/5sL6l4K9cA4mdXNirsWJdj2c6J7oRK3z2VCm5GLqz24oolOd93sR/d6HuftUPNpbzdeilbXiNVz4s3CKZPM9EzW85NPQ89GfFc8JV2dp2VUycoGJ4u3XaOj8oObfs1V8tkr0dplwdJIHxe64cfFODqYZnNhSWsGeV3aU66WgoJKNlYVd6KRzYdz5XOzrkIvO9hzZJydKZyn47YCC74cUtDinYOczBSMqOZHcPRvJr3Px7pEbvV560P+qF+s/+9B3mIpP3qqYaJPcPU3Nqu/ULFdHw8PPNMx448/hF7W8I3k+ua8/SxTTcIL0+/kyH4709OK2eJjKUqNZa7IRm6DAFqHg16UOrDuYgf4BCpIWOnFmYA4cd7JxU3jA8dEJc1Ungh/JXfYruDdPAdso+LOZAvRUYJiu4MJNBasfOfH3nlwoMten+ntQpbYX3197cVo4d81YH2YVzMfSAmreEh4MGKjhwWd+TO6p5a/RWjY7o+HK+2q+VXz49zcvFo4VH5OXi28bnZi/WsHz0w68mWLHo9ZZaHrchjSHA9ptCub+6URUISfKFXFi2zcFL3YoOPOHgsu/KpBOIynLgdyPDiw3KOjYXkHbWQqK7lUQ3sGJy+NzULihG4PKezDuigej60htDngxfq4PFfupOHudmsE1xGu+0PCt3p/ryvpxUxENt55S8c4aL6ou9ODT0Vxcb+lEaD0F40o6MOZDJu4cTcNzlw06ow0nr6Rgx04H7goW0+8K/pup4BfBkDFCQcOWCraEK/jrqwMdLzkQttuBFWcdmORx4GUDBevkHql/KdhGqT1z0DHJBd8DNyLmeLC2qRdDdD6s+pKHDKh5SPLNnQEaVtgg/W+loe62mpuv+rDikQevE3Kxo54T48rJfKXb0f2XDKxNsWGTOxXNk1Ix42Aq9PE/sHy1A2aXA+VDFRyT+k5TKaiY4UDFyw6Une7AX+UdUAc4sFjvAEs4MGukA50eOeAqIZwxXkHkCQUt5ZyzB7PRxOiCdosb8494kLfWi/JrfDj7SMXdotPpslt5pTU0p6n5Urxz64mieceE92RXnxRXoM22w1M+A2Me29DyWSp2n0rBvLcpON0yBX1bfMWMFQ78PMaBE385UGOfA0ME25+dHNgWLLU7ZUejeXb819SOn0vb8bGPHXtv2nGtogNNDzkQXVTBjCky76cVlFU7cfKzU2qei7eJwm3CLxtjfXjTR8WO59Xs4adhhEP26oVwub8P29p6cOaazJn0cnkBB97HZmDWvzY4XqRiV70UNPr6Dc2af4d3ajIKRiZhcA0H3g5xoKjg+17KgcND7DhpsaN3GTtKu7Iw7GEWnl/MAl5nwRJtR9ZmO2YIzg5/OzAqVsHAiQruHJNe1BT+upCD/KVuhInevhUsM3qpePuYmr8lq/lV9GZCNx9uf/GgZ2OZxxXCjYsdaHklAylPbXj5MRVTU3/gZqdkzGn8Fd0OfEXT10mIvpuINRMcmLnWgckdHRjcyo7qw7JwJSULYy9lofviLAxYmoUL/2ShZ04WSvS1Y5DOgSIypx2EJ7L6Klh/VsGXx07c6OpCamUPkjp5cW+KDxfSVEz9R82UiZJv2+bjTFsvfvzrxrdZTtQ0KlBC7PitRhpybKnItf1AeupXFP4vCUuXJaHm1iQkNU/CsteJWPCfA9d2OdD9NwcaHLaj0MEsGL5noe6ZLLw/kAXezUL7vCwsbm3Hqsd2PBnqgJADXnRUcE649Le6TiwQjj1/RDjpuQd3TnixPTQf6RNkDm+pmSM5ZPg5H2ILeVGpnhudRVcuQbgwJR23R9owbmwKKhVIxpEXSai8JAkcloRudZIwLSAJ+5cnopP0an9XB+7LTqgi7dg1KQtJr7KQZbbjZR07roywo/k1Oxy/SN1k/nILKKgyQ7jzqYKEf4XbtrlwaKAH5SRPVv3Fh9yrKr64IjP3QM3751Rs2tQHn+JBwxQXQu4raPa7HZm10nBlQiqOR37Dxe9JKLk9CY2WJuFimyRExCTh3qNEVP+egG7S25udHYiRfgXIrta/a4dFOHTdWzu6yo5dKSO81MWBvgsc6PzBgYnC58lbFfzuUPD1aTYKiIfSpnpgkJpNGJaHnEmC6aPU7Ima5zap2KCND/+88GB9Wi5KrFNwcEAWGl6y4Wq1FAzt/xWtTych5WoS7mxLQlvB1teViIJ/JiK+twNrHjqQmu3AkesO+I9zYOtyBwYIT7ql31khCq79JPPVXcFr4fNabxXsGC+8onLhQl8PTrQXLyC5e+kJmbE7ah5OV1P1VM2aG1T8ovFhcB3BtCkbJ2MUPByVAaW/DYv8f2BIThLafE5C+Tpf4Qv/isbdkxD/MRFXfk9Eq54ODJI5K9lWwcWxCpZ0E+7Nd8DjdmBTNQUxkxX03K0IlygItCs4PtGJqaIfpz65cT3GixLFfHgxOx/Dtqjpl6rmylw1951Qc1qUiqckW26r5MbJRk40muyAITYdF8NseFXkO1wNBUvGVzjfJ+PatGS0S0vC7imJWHxcOPZP0YgBTrRY78Shqwp8HRSUuKjgRCknyk4SL3PCia0tszG8RQ72FXHj4S0PvnzxIn5QPt4tF14IEq0qrOEU8aUv5fsmd/Mwa5AXBYNcsMjnPLltR+qJNLyKtOHR7h94/Ns3/PPuO5I3/kDbD9+xQklGpOjBGvFY6qo5CHici9Ldc2B44wQjcjBjdy62msRn9XbhoujShB0eKK29mG7zIuhcHj60UbNnvprRDST71NUwR7zgSvFYWXYfllf0okBwLr5Mkns9l93dnY5/F9mQ9UcqHu1IQZ9ZKdjZPwVdvD+wXjDNjHPj0g03yolWzyvjQe0nbtyvIXy8z4Nm3z1IEz38cMOL5Do+DFqZh213VNxzQM1txTUsP0fD6L0ahnbRcHxRDTtVkb4sEO0s6sWVueLTNijYVdeBYcmZeN84DdMH2tBfZcOytqnY7EzBhuYpmFD5O/oU8mCj+JJjKz1YtdeDsUFeHF3uxcwAH5785YOjQT6CFRVVG9VsLVmld03JVXPFszf1Y58sP2bZ/HhzlYaNIzUccVfFGvRhiUHyU1IObot2UnZwywU73u3NwGzBMWKNDbXMNkxYnIq+d1OwOTcZLdI8eOv0YNBIL46Lpo56l4/ILBUX/KHm4i+yA/U0TFosWamZH9fZ/dlvgZYV9kuG36Hl7o5a3i7hx74xGp5Kz8e0NC8yd3owZ3MurpqcaNBPwaA7whf77Eg4mwFXtTSoWtnEf6aiji4V88snY2iOB2db+9DggorjhqjZ7aSac3LUXNBEwzVXNTz+iz9b9tNSLRm4aryOU2vq2KKNjiUlnwz2aTnjmGBqLJ56p4r/fvXi1hsPWvq5kRWfjVl/iy7UUjB7qgN1a9hxtmY69nS0YdLTVJTumYqHvdQcdEFNKmr+XlnDq+J1Zih+nNlcy/iXWhaK1bHMWB2btA1g5PxAvuwZyIkvJSeV0PGy+PVAqUuH+Woa5/iwe4AXtet7cOCnXGxWOdFMvNgftxwYvtGO5FbpWFHXhoOnUvElJhX9HqtZ77uaukYaNp3mx9w0f1o3ajlE0dJUQe53Q0fL0EDenqDn3zf0HCgZUb0pkA8769jzmpYnivjxqkbDhhqZjc9eVPnmwZg0F+6Wd2J8VfH5R6XvUVmo1C0NxYrYcH+H1Fp8x4x0mRW52+fTUstELcMloz59oePQ5YEsPk/PQa/0fP9Dz13/6XknVs9ivXT8+lrLPzb5cWUZDavIXBQziG8xirYNduOacEh7i4JZRgecJ9MQ1c2GF4l+nLxByz23tJz0Q3KwYF5cJJAju+pZ96Kexd/r6UvUM+6Snh2mBnJgI6nxSZmp0jJfMscv36kYtlRyj9uDwqXcSBot3PlOPOEkLa23tfSTz9xcTsczpQKZO1PPl/ckX7/WM12eGS317PynjtVytCyn07KX5Kkw0RfdlXxEhHuxNc+Dkk+1/Es+w+vVssWgAOrkZ3rf1tModw+4rueNSYH8OUrqMlVLlfjzH5KBjiep2XSDjndrBXL/Pj2XP9NzzHw587qOR7K1/HDPnwuranhW9mBqgJVrW1kZaY9ik/vR/BYQw5HqAiwwIY5338axuH88y1+K50GNmXermnmsZwQfPLdwXRkrm56PZI890azliKZvdAzdFeJY6VEc6ylxzGwXz4D7hTh+WGHuOxTKzOthbFXczG/WcPpNsHBNiJV/3LRyYJNorkyIZnybGGbtiOXKY3H0/ohjsVrxHDSyENsUK8wzbwtyiqogVQ+MLPbSSG4yMS4sjOa8MAZuMLPx+wge/GahtZeVlsJRrLU1mgcKxvB+UAG+jY3jj5dxvFg6nrVbFuTByoXovRDPBZXiaf0WR1cDA037g6m/YGRodRNfBoSymGDdUdnMQUlmVguxcKlWPneGlcUckVyxM5qX4mJY/VYMva9iWfNTHHW/xLPqxHj2KR/Px+44Dj4Zx+/rYnjPKDW5o+dTg4GLHhu4u4KRN/Qm7txj4sBhobQfD+PqeDNbXTSz4Y4IxjyzcG89K/9yWXlGH80HOdHssiyGyQ1iOWxbHDulx/GII47Nrsfx1fVY7q0Wwx2Z0fzlTjT/7RDALiF6Br7Qs0hNA+vUD+KYokapi5H1R5h4o3EI1TFhfJ8cxjYdzJwdHM5/tBb2VCy0LbPS1TaK+6T/Q+rHsE1aDPsWiaX2SCyrmWM580kMAyNjaLdFc2DNaHYcZOWkZC31Mnevnuq45Hkg71zWs1aMgd33GfigUTB3LjNyjtHEsnNMHLYkhF0YxrlKGDtNMXPK/nDWX2bh0bZWtjsSySobojlfE8PDJWLYUc7/VieGPyJieE2JZvapaCaYo/7v93uX31hYWOfHJo20vGjT8klZHc0y0yZPAKsNFD74rmcVuXv1UwaOqxUs3G/k+QgTm880sVmHEB4vFcafA8yMvGVm5VgLm0qtR62NZNsZ0RwgNWy1LZplZR53qKJ583gUZ1yO5KrZVk7MtzBvh4VFo8P5LUXNiSU0fH7ej8eaann5uJZTjVKH7jpWPKPjg9WCxRXI1uf1bF3dwMPnDOwaE8z1A4wcn2lk73EyY69DqJcZs+wwM7S0hb2aWXlqRSST70Rx23+RbHfJyirjrLzTzcpBv1i5X84/fdvCzXkRrL/ezJQPaq6zqXlENOC37xoeFb7b+9Sf8XX+P48dr6TjzhE6zs3X8dB+6c1h4bAoA1VjDLxTL4jHGhnpLmvikX4hjLkt8/DSzAbbLXws9di13Mp/+1p5ItDKoictzK5pYVlvBM+mRfDCyAh6j5lZRmpY8aH8XCEVF40Sn3VDzdOv1QwTjr8LDWeOEp+zRMOoRn68+8ifz9dqOSxax8fjhZ8tAQx+Kbz0r55XCxv45K6BabWMHNXQxI0NQvn9ZzM3jIngJY+FHSOs/FteNy6xsOt/4dReMLPXWDOvjzJzZ38zB5czc3NmGG9Zw2hvbWLfaT48bKjiqzjBJD5k2xkVT58WjC9VzB0ovsuk4cWJGuqH+7FVMy0furUcAR1fJum47H0gsz7omVvVwF3tg6i6buTQEyZW3x/GoGdm+v6x8JTXwkdJ0q/sCA5dbeYds5lf3snZS8N4p0sY97cK45rIMF6ICuHHIBOX3jPyu+SHMYe9KGbMw9BtPsSV96G4WnxLcR8uq/IwSrL1/zLFRfGIF4x+TC2kZaRTy+v1dAwtEsBL1fQM9eh5b4mBA61GyrSzYeEwbupq5vB5Fr6T/S3wycL3jyJor2Nm2z1hPH40lEXGhHDdSxNbHRSu2W7iv/VMvJ1tZN+uRnbu5sHypR6MeOBBmZZe2Ft4kWH3YNFjD/4VTzd1jhcHO/vQKlTFAqfUfFZIw8CHGl7Wazk9V8uj/XSs9DqAoSelh3UMXOoXzJUxJjb4M5S3q5g5abCFfdIs9Pts4baXEUwpa+anz6H8cNXEkFYmGoqZ6A4w8VWykQ7h81P9jex01MCeGaJnZg8eDPKg6iIPDomfXjbUg/Zd3Ti6xwW73YXu4R5sEIyj/vPi3fc8JCxT86bo2Ku3GpqEF7aHiBc5r2ORInrmxRs4s2YQS+QZObJMKPsXMXNaewtXJ1p4+KOFXVwRbB5l5p/aUNZpamLgEyM3tjPySGIwl/wVzO/xwWzQKIhn6hm4PEXP4aNdeHxffLjLjQaf3RgsmSPzVjbWbHVi+ysnVtbMxbswDx76efFQ78OiPvm4vlm8oWjt9cF+nH1Ky/m9day6LZD1hCvntQpirEq4aXQoFxY0M6u5ha0F13bpZ0a4hWtDzXw9PoTbomQ3zEZWbR3ELXsM1Ew30NrfwOtS+3JBBi5erhfdDmDPPk70S8yFrawbVT664DyWgx0VnBgj3vrHFQVrFScudHRj7DYPAv/yot1syYq3VGzmUlM5r+GDdlq+qa/jwoqBfFbcwJ9+C2bNaBM7msI4royZf3e0cJjUbtU7wbkqgq+CzBzWLIR7E43cNz+IOyYY2Ed4JitVz+Srek5drOeCjnrGDAlkUm0de3zWclScgs5ZTty8n4v9ulysPOSE75iCRpI3E4YpONPWiSuS9Xut9uDGNC86lPBJ1lNxvfjBe/v+9zd/4qFlZ+tWCuT4IgbeChdO/Vl0plcYu1Qy87z0t+trC8dNszBF9vaWLYz1QkP46ryRCQdE600Gjt+gJ1OlBx0DufxQADv4dMwV7+gRb2R6LN7umgPvDitybjY8JbOxMUXBlnmS0yQflF6gYGVdJ3654sJ/pzwYvciLiKY+VDyp4mrJVhVUfvQu1XJhH8GYE8jApgaGTjdyW18TR68I43Wp4+2pERwinLqiVTiPVjNz4okwxi41sdFyIw91MPCdeM1i1QO5+rOOj2bq2Pt3HXdLfuij0bG41NAWouU64YtLhxw41khB9W5OnGjixGrp85g/FDQepaDONgXf1jjxPtSNlUkeTD3jRe4jHzbXU4vuaJhxxJ+PgnW81SWA1id6rr1voEf81clLJv7YF8bDRc1cLBx7ubOZJf739cswLt8XysU1TZzV28irorMlW+iZcEf8cl0da2h1dEoGmbZLywSZowyTloMX+jFJsvfwXQ6cK6mgip8TPfIVHBJsFsEZMEFBxwMKHkj2edzOjYkpHqiueDH4kA+uCWq2+SJ5UTz025E6ZsbrOb2vgb1/BNMdaeK3Tyb6yobx/sIw+gaFsU/VMB5LCuX8lyH8OtjE1V4jUyYHs3JBA5NmBHJcFx3bftLy8QAtZ97w54AC/qzdwY/tb2gYUlvDem/ULPAqH18F6wnBujTAiU6C98JOBcHTFGROV5C2S4EjPBsPy7lRarYHbfp6caS0DzMbqala78deHi0LvNHRvVrPih0NbLMhmP2dRr6qYGKHgSb2miLc18vEL03k+9omvitk4vnvRpaOMXLIcgNrf9TzRPkABsbpeK6zlsWP+XH3LQ3fTdewYg/BWUpevVKXEmqZMx8y9zvwVfJTuepOTKwseCU/mhYpeLxQ5mCdgnp1nGj4OQcpRd34qYMHv/b2gsn5GCO55X590Wmbnku/6bltgIG95gZTt9TIa3OM3F7byMxCRqKSkXGxRjYKFr8wJ5i7NhuYHinPQj0z1ugY+0HLg/l+dEsO7V1DwzF+Gvb4V80Vq9ScHqxmndWCMd2DxGMOVG+t4LelToQsd+L8GwXWTQrWrFBwd7XslOy/KV449K0TfkVyMeyiG5sWetG5o4pb9RouFv25X1Y8rTxrDhkYfdbAf/73NxLi3X+SOgf9avi/v5kgDCwYauAq4Z+w1ZIRm+m4crr0/I6GU8SzLRNsjt/UHCa72qlbPp6IX/h5oBeZojez+zrx8pwD7fsrWPXdiUJ5TswOd6LdEQUVpZbblimYuUrB140KNsuzW+vE0ePZ+OOqG5PHerGpmGS2W2pqJXstFS98sY2e0eP0XNFWz/vvAnkgXM8louW1hA8fSw5ct1PPPwvqOcuh4yTZw+Xr/JnRVsNowVgtR8XMkHz4jfbhwQ0vxtT2YoHU0ZmTi7FTFbw644BbuDLwofTc58R9OpF/XcG77TK3SxTkSv+/zFIQOkXBxOHy7z8qOPA6G9PfudH6jQcrdviwJVXFP5uoOT9Qw+99NKz/1Z/7w3QcJViahuuYXVLHwb/q+H2cjmt/6BjTP0Cw6fiwgY5T72g5NNSP86Q3TaLVNDXMw/JsL5629mLxVQ/mVvDg62AXFqqdeOtx4NkBB76ZFbT9IDXsL7Ut5UTeHQU1tii4Ml/BwiEKdv2iYK7TgVp5DpSU79fnKqgVko23k3Mxuowbo3d78N8x8STSv3+lRgkWDVUDNTRs1tBzX/hM68dLTfxZZpmW2Tod//xJx57xOjZU6zhfLZzeT8Oq//sd8sM8aKWmtUxeLKvuQdo2F9SebHwoJLiKKShcyIFTeTa8EG5VHXdgSbyC2EcKZiUKD5xTUFDmNla4y+9nBaeXOpBrcqChy46txR1ot9yBEhUUpMse1q8iOvY0G4bRbtS3erG5oA8H0nw4Plo8VS01/zug5h+5ao5oomHp/Rr2nejPUoO0zDuqZeFJWubX9ePfIRquX6ji9UwvDJke1D7tRnpoLuoOcaLIGgV9LAoKDXfg9f4MbG9rwyThg/j3DmjaCicIV5WVuR09WfarhcytTmof7ECvX+zodisLZ+5n4WVZOxZvtaOL3Y7c3Q403aBAPUM+W8kFSnqQbfGiqsOLF819OPHJB63w46BOaqbnqNlMat9Z/Orgov6s98mPkSM0zDmqZrGVPnQI9yJwrhvr3mUj1S2zKDUcXMWBnPwsJIVm4q4+DQvvpKLsKgcqX3XgqkZBCeGHxbJ7f1RTcPWZ1LKHaNtNO9avzsLaVhk4czkdeUUy4JyZiSpfshC7Su4h9c/upOBaoBNVD2WjyyUXmv3kwfyHHpz9yYuuL734rsuD9biKf59Wc5BoZt3jGmYu1bBauIYbZ6s4oYcXdwI8sN3ORre7MouvHChW247blTOga5aGObk23Gxsw5tyqfCf44BtrwOHXopGeKXWwcK1LxwY09OBvdl2jNxgR+06WYjpl470smloFZaGuJVpKOxLx76WWVg+yY7BrRwoXlTBfdHqrA5OVHyejXr9XUiyudHb5sGjA8J7S2VO7qv4JV1ygfDq+zIaHtin5uRBPjjWeuDYm4P59xWcSHRgyOMsPLyehuPbbNibnIrmBhuO7U1F/XbfUW2uA9unO1BoiwOjTzoQuE9e2znw3yU7/m5nR8HKdrR+nImoten4KS4Ngw7aMPWqDUsap+G/aenYvCYTRQvY8avRgUifAwlrZYY+CVc/ciL5cy6yQj34pZAXSmUfWkqNyz9Xs75Ww8ZfJAvWVPFsA9Gb3Fysy1OwPd2BF4XtqHcjDW262bCmTSo2TfyBljEpSN//AytjvuLqxkTcH+jAwtEOJA9xwF7WgZq77NBE2+FqkQXLwgyMLpeO6IFy3+82PD1pQ8+9NrS6ZsPukmnoJP/N3TATR0LsaJplx58XHSgwScFnvRMcmo0eZjcynngwx+PFoZbCsfvVfCJc8uKuisvFr7eI92BJLyduaBU8bW9HdnQ63o6zYemIVFzt/x3jdnyFr0Yyuud+xenwJPEuiWjfyYEpjRwoV0r254gdw4LtWFQhCy30GWi0Og1302yYcVQw/mXDxRU2/L1RZum0DbedgvnvNERNzUDlZVmoWc+OoN3Sl0kOXBOt0Td24vPDXISP9uDuYy/Wn87Hzn7iUUQbWnXyoepbD9atz4GhioL+L+0o3D0dc+bKZ25IRe0v3/Fzha/oNCUJl68koe/kJNxOTMTUdYk4fdaOL3LOTX87vtbNQuD1dAytk4Ydt2wYIjN0d6Xt//4/oZZTbXj/v8/bZMPsLzZ4rqbhy9EMHBesJRxZ6DXKjiN/ODB4pvj5FsKdbVwwCkdXfuNFS18+9l5V0WfOw4dSXoz76sKGHwrGdnFga7sMJBy3od3BVEzX/8CROl8xtFIS9u9PRMFDiSh2KRGtdifi24EEnJptx6R9Wcg9k4XXDbLwwJyOfjeE5xbZUFNquXGBDWtn2DBK8NZYaMOi7TYct9tQKTAdzwdkop/Kjhnr7PijteAUDkoQ3zFndzb67HWjYrwX03r5UPs3FQtfzcOQJcJZz9xo8c2Jn8JFlypl4XzBNJRMTIVh5g/0bf8V8wRn6K0E3LcmoPibBNi8CXg5NQEvDnzExnmZqF0zCyOOZELXJB3Tr9jwdYwNdsE0UvAuXmLD9NU2zN9jQ+3XNpyZmYbzsRlY0CML/ccK/9Z3AH4KXh9UsGyf9H6RC0sOe/Bxtxf3/POh269i6ac+xDb24uwwF54lKXjb1IEwXxqm97ah1KQUbL74Fdd6J2HT3ETEPfyCr8e+4GaDBPwpz/2kTyg6+z3WDM/CtgYZeN8tE2u3Z6DfrDScfmKDctaGc7L7Fy/Z0P1f+Vol+LqmYVxIOr51ycC/JbLwqIodmys5sKiigoFpCloMykGy3oOlBb3YO8GHXodVbPFWxekrfHgl+vpTvMyv6NDQ1XZ0d9tweGUq9kd9Q6W9SVj9IBFn+iYge8MXnCuVgNM/J6Bcqy+Y0vgDGtve4ccM0dT6dhQYmYVBhiwEtcnA3orpmPs0DcNOpsGckoaNUufMB+nw/ZaBKQUzcb5fFq6OtyNUdGG5ZKAvomVRu104fMODkZe8eJeej/BWau7IVrHU76JToqnPZuVgsvilpzo7Ui7YEJ/+Aym1vqJY0SS8i0/EA8G2rX4Cmi9JQMi0BPTa8xkXm7zHxKR3GH7Ljoi/7ai5x44H8to4OwutC2dh4blMaD9lYnmicGuRLNx8mIWsQDtelbLj7go76gu/5cs8hkquvHchB0saePDjNy8m1szD7nJq9l+u5pSbKt6K9SFrvgcDG2WjdHkF7x9m4lEjGyZ4kjH5nyQcvZ+IK7pEqNMTUKhAItZHJqLdmQRUrvsZ+3a/x4QoB4KLOZBVx4GhdR047+fAvcd2lDpvh++cHeecolmCpdgUByziXTIuOTCniHic2ZId7U7M/cONw2W8+CI++fILFX/dq2a9gWoWrpaPdZu8KLbZjW4Vnajz0IGIj+nocT0Vb2Z8xdTFSfj370S82peIpTmJcDsS4VyfKPuYCL87n7Fg53sUrenAbsEUuMiB/aKn/OLACtGz4EcOOO6KL5D3DlnFc4nPGthEwWrxioY9givYid+K5+L2OuHxdC9W/qni4gtqNhHtmVlNzUuXfDhT3osOq1woKf6nY4YdmbJrRY+lYtiPr/i0IAmKLxGDWyZhy5YkrJiZhLMxSWjaSDDOTUDjPQ6E3HCg9mAFtzMURImHPSO6Fyw6skE0t6PBieAKTtSvJ++Py4ZuQi5CZ7kRIng+jfbi9Ik8fD4hHt6tZm3JAlmSDcdN9GGoYOp9ygXVcgWD3tjh7ZWGK2E29Or8A+fWfEXBt0kocjUJjktJsElvE5iE/CmJ6NJOeOa+A5/2KaiZlIPSf4pfLerCkdWye99ldiu4sEje2/rQhfeFPPjw2YO4yl4cWOzF/TgffG3ycXylmmWCJD8WFA8s3m1RDdHnbj78F+uF32EXrki/a5V0IHNsOiqJVu2bl4q/Gv/AtM7J+GfeV3xb9RXHOn6FtXUSMoSbM867Efqr+JA+Hlzu54Gmmgcdl3vEf3iwqqQXFyeKv7Z7sVr87oBt+Sj3WUVlmZqKRsPkbhqmL9awZC8Ns80aLg1SU6f2YcPfHnSdm4tRBxS4xztwJC0TOQvTENPRhslbUxFWNwVfn3/HwBbfYd2djHUDknB/QyJa3vSg4SsPekk+6h/phVuyWMxVL2aVkd0pn4dzHVSM6aWmOVUyaWkNu3fRcM4L8dXv/fh6rz8H0J9PYv14so6GfeqJ39rjxYznblT+lo3BtyRL7XSghniQqh8zkJ9hQ0gnG36/nQrPsxRMjU5Bix3f0LBqEr7IfM8XnrnU5P//Hn7dJB/GPc9H2jkVt1VW8+AWNU97ZE4pWfSkhjsi/dnjdy1XvNByaZ6WX6J0NOh1TJ6s5bmLGm65q2bxPj7cbutBz3W5UCQPTRLPGV3agebJWWgn3mTXERvalLeheu1UTFySgojW35EuvmToIhX/DVDzUXs1Z+xU89RLNddLVptUWcOeGzV8ftuPjatqGfBRy3mFdPRKztOt09Hs0XH67zpuVLSsL/i2RGu4t4SKutJeHBzjRtdVTnRuI96kvQOd+9mRtDwDfZ7Z0L6IDQFTU+F3KAWn931DqCkJrrlq7v9bzbUP1HycrGbvUA2H/qHhP2X8WHWRPzdKLvflaOkqo+PZqTqO7BrA6X8HclSYntOnBFAbp2NqeS1bNdJw7AA1Owp//3TOg/GZubC8V/BsjQPVf7ejSkY6fqy3Qe9MRfjwVBwXP5mf/xXhN9U885+a2bKD31prGPXQj36p/rw5TctHSVraJN++nqZjWN0AJrwM5M+T9GyyUk/LqEBWr6Tju1laTpVcfFS4ZVABH45FeZF1Q+Z+lBMnch1IScvCmCjxbzVEe5+nYszKFFhfq+lKkBmSTIem/nwvNTad0dKSoeXwxjqeSNLx0B+BLN5Xz3bH9GzaX091jQB+tup4O0bLNr9ruH+9mjWq+fDd34tu6W4YTzixTM7b8kK0pJgNlV2puCTcUlSy4Va9zG1JLXs91LJZmpYdqeNRBLBkTiBdi/U8uFPPMasCeayJjs45Whql9jMLS5YIV/P5Ri9+uyZ5o5ELq8c5MVzy9OLOGr496c9Lh7S8913LURV13BMdwFXZgTRs0fPAWD0n/xzAXhE63i+j5V+S+aalqdnNX82BLg+KpXlwc5AftwZr2fu2ljOMOg4doWNgTCDrTdTTFqVn4846fkmR2bvuzw+Sx7oLV1bpL/yUrWVjfx0vXNdxTEogGzQJ5BzZh3d3tOzu8+NeyUEr4638aYiVOU+jeOh+NIe7oukYFMNbIXHc+CyOk/ziGf49jt/fmfmmVAR7frSwWWErt2ZYmTIwmvnvonmpWAx/PVOANZfHcV9iHF/q4/m9aEE26VGYP7YW5nx3KFseCqO7qJndd5kZWdDCgHQLhzWxsmv/KFY4Fs0EfQxHX4ph0aA4/nQvjkPy4xi5Ip57cwtRGVOYk+oXZqcjhdjMY+QfWUaWPGxiZHooh74MY8cKZp79J5yZKy2cFmFl4C3BlhTFM6+jGdQthkseF+D1cXFcK/d42CSeO5ML8sLDQiw4rxCzf8RzYHYcVYsNUt9gfvxg5LhcI9fsMHFdbBgrucLoXCSfHxbBLpssPFDeyqe6SLY0RNPujGa3WTF8GB/LUTvi6AqP56I58WxaoCD7pMezdt14WjPj2C4yjnknYtgjR88PxQ1sNsPAKjuCOfuhkYkVTXxiDeGLb6EsmhDG9f3N7NE7nLO7Wng52Mqa662MsUSxzIloGurHsHy5AhxaJ47N0+PYKzqet+LjWVQTz5M74/hr6wJsWTyGUXejWeBGAEt01PNzsp4lzQaePifnHpUzjxt5PcrEvntMPNgulGX2hbFrhJnzNph5zxLBWrss3FDRyiOaSCqVo/lK+lJ2ewwXlYhltdg4vo+LY4/UWC70FuAfTWM4+Ws0x8+OZv8Jkbwl8xbYU8cJPwUw420gB67X0xRt4K1pBlbvHsSDdYyskGzkXZj43z0Tqy0PZcPzYZxb1sx298w8/zyC5XMsXHbayia5UeyWEc0+ZWL4qmsMu4+K4ZweMYyvGcP03GgevxDNW3eieGqMlfkJFpa7rOW1BC0//yS7MV34t1kAD2j13HVFz3mlDcxdbqBhehC3VjHS88XIm41MnPnGxJHbQznxehiv/W7m3ZRwtrpl4aPNVk55HcUhD+X8T9Fc9CCaOrljaPFovvgexQFTBVtQJH+PtRK3LXzyKJzhFTScJdzxj92fB/dqGZauZUQ1Hdct0HF1nQCGvwvkb8IdJwIN3DvSQE/dIP6mN3L8ayNr1zaRL0zUOEPZrfT/fg8bzvrnLZy7zsrba6J4rlI097SJ4uN8K8OWWllrvJVjusrulLBy5DcLs3tY2HOvmTVkF4q8V/OWTc0fZTRc9UzDedf82G+9P88Ipx1aq+XZfKlTCx13ntaxc0QgvwuHhHr1fNnfwNumIF58EswxL4yMmWHi0muhjPzZzAJvwtk118I3M630JFu5draVw6Os/O+JhVFTLXzb0cKE2hb+ZYvg4TXhHFrXzMmvwvjXbDVz76t5W/iscnENl3fQcPxgDW/M0zDnnobOND/Wra+l/pGWx0Sry83VUb0jgBHNRTPS9KzT3MClrYM4fZfs/DwTbxUPY9hQM6+WtLBxiJWbi1i5zM/Kk9Mt3Pk2nA/v/7+SrgOoiYXrJoEEEkiASFBAUNRn7099dj3X3nv32Xv32XvvHXvvXbH33nvvEkQgtGQTSHZDSYH/+n/j7CSDk+zde889ZdwVPa1frqcq6/UUMVdPL1vp6ZdKT+8nh9DORTrqxL77fdcCHNTJKW6cnDa1ktORcuwpG7OuTeO+PWSvy37GtERBW2r7UFy2L51JUlIrxtSFkyoqPsyfGj1S09QaGirDWFrEOCpM1tGvtyEUXLII6d8aaLbbQIVGA8kvh1LtNXoqG6SnWT9DqN3uEOq5KISGbw6hvTtC6NDAYAquoCPvZy1dtbhxdp4H5RK9kJ8rwJoXXmxv68VeLfsdHy/SvngRf01GO3/I6UMDBW3NUVCo05fGpbJeVFKR65uK8MKfeserac8UDS0O1pK3pY56FAuhb0P1lD7VQCnMtwe/GKjTmlC6X5vnExtC1yYE0/U2QdT0k46qPNNRwUsdZY3XUXGFjpJ2aOmMbwCN3uxG3g83LrPXPjzfg0mNPWh41w1pkhtlz7vRT+OBlms8MUZGrRLkZGysIHugDy0rrSQLe54KbVXkreNHUcxF45kLvlMAbc/V0uhNQZTIejA4ykAhf55X5Z5Fvg0loZSefPcHk/KUjobyXrQrrqOzvjra7NDSWOaOwLtaCnsVSMFDNBR+yYWTxdxQ93Jj/nQ3AlezX/3pwohvecjdlYuRk/PwGy5oBDc2WjzQNJbRzy9yuleXPUgjHzo3VUmFGhUlr1XR8Kn+FGpR0+1Y5qvLWjryRke2ghB6+iWU1sYbKDjRQOWVzI2BeipcFUSBdXS05KaWmkdrqe6VQBInB1KrToH0LSeAqkzW0D3G7yf2I/qofCyo5UIU55nzdV0YezIfem0uTjV0oqZJwga1E03SnAgIdCH3rRuDPnpQupyM6r2V0/1OCvrvow/tuqWkO/VUVLuHH429pKZrAzWUtkZLu7bo6HhWCClfhlL1T9zDBAO1K2WgIwHM5RWDaI1SR8MvB1KURUPv52jo4xgN3RmqoaFdNDQwSEPtf6jJvdyfSoN92xEJ+1rn4FLHPPwakYuCYjk4EuREnaYS/D5xlmSf/OO8hHX9chD3OR+NX7pRJcSLbR24p8w5masV9NnqS+d1Kmr6XUUVtvG184xS5mspnHnWnMM6qjDQIuaMWjxrqm6gdC3Pv0QQeZ9qqXWxAOrZRkOrc9RU/4Gavq1T09xxarrzr5rST/jT7SXs46NVVOkde3XOrlnFnfi3qhNhSRLG9WUfX09E00w7Dmx3ILyshNvVnYgem4t8M8+fM9nJWC/aDJJTO96fj+xbz/HudDyrogesD7UlDQn5Wvq9IJhslfU0qp2B1n0z0PnvBtp/LZRkCubWNB292sW+gLn7foaawmur6WJHfxq7wI9yK/lRcUFFB7erqEakitKNzGn/KenYHs7dT0Wkc/5vtk7C1fkSOhwR8aaZA8ubZWH/02zoOQudSpcQcSgHPYa7EPrTjTUqL8xh7EerKujmKh+qxN561VUVXS9U07/qQBoao6NbbUKoQn09dR5pIBPrX+pRAz2y6ekd8+5oxsXUOVo62ID7v5L72dGP0laraFovFa1pxq/luU4fFZlZL/dvVtLifr4UOVVE9/0ibn4QMf8fCf8ESWjuL+LKWTvc57MgVbSjWhcRB14wTi7nwD7Yha3v3OhWnbmpEnP8n50Sfegr+9PGXVh7i2noYkstPW3FPm11CCW01FNKe9aQjQa62CGUJjXX07ctIWTrrqOa/2qpURUNuSLU9GqFilb7q2jMZyXRKiUdaqOkoqG8p6yrCft9qB7zc8w79sc9ROQsFzHhlIi7qSJe7BZR56QDM2fbUc6ejdeMheIrRMR+kPDX7RzsTXahYnMP1n7z4gHv1uRXCuozUEkvl6lo/2I1RTBW5/F8FeyL5BdDaH0j1pIiRWj1Wz2N6KCnzdkhNGR3MJlr62g1e4jXpTW0rbQ/tWykovCTSrrw1JfWsNYGRfmQ5a2CJu3iTNqfdUSmoHaT5FSnicj5VcTGHSImXRNRva+I+PkOTNphR+2jdsRMdOBmloiSzyT0O5KDnqf/PEvOObWRF7nrFDQwWEl/VVNRqYr+dK+Jht5eD6BXkTr6WTKIvm4Mocu8X4GmENpwl3s9J4TCtwbTwfk6qlagpVUIpDluNZ1JV9F4Ofuz875U7LeCpv+noCrMMWsqK+iwRkFWL2vgAjmV6VuAvXVFfJ0u4sJWEecuiPjO+XTOagco2Y4iKgeOXXVgYbCEbkcl9DzuxLdG+fBZ68Z/jz0w/g6gKx8CaZRKRy14/veLBtHadUH0XhNER05z/0brqFU9Ham8WupsDqTBvFNX16rJOlpFJ84paUaMDw1so6DHnO2nPpNTh/lyKtlQTjc1cppmK8D2iR505nkmNBBRerYIA89+yzMRyiUich84cKW6A09aOLDoswOR30XUXCKhXoKEIfecGCbkoWtRD94F6+gha0mMn44OyHR06SF7wp1aSl2gJZ9JWtpwKZCWjNLQYVFNgaP8aW4tFWkaKclntoI9vZw5WE4TDsloxqxC/Pi7ABuXeCGu9+DCbje2Dc9DRCsRRxaLuHOMM3Um4/A51xcqImihAyUnOyDFOdCrq4gGzA9XSktos0zCyoFOjInNx2i3B7VGaGn4tgBqMFVD0Zc0NPk3a8oODb1Yp6H0VhoqKdPQ+SVqsn9R0W67ktJTfSi9ioKGzZPT9f6FSJvhhSHNg7ZrPVjZ0IPRdjeCfPKRtUJCx39EJPUR8XG9CP0VrkklIVcpYelwnvcTB4YvcmDgCAfKbnDg/lEH3px3YBtfi6G7hECvE3vVbrQ76cH6P/5sgZqCVnOWHaQmxRjO+5PVNPIkczf/vFO+H01praLg9Urqc1VBRcycSf+R0eeyXpTo68GhRDde9nTjgseFAZfy0bCZEwdtIkLhgGeciOeMvd43RbxnnHmYQ2czn14THXg9zQFNoAOfr9pReYsdN5rbUfK+HYVrRETtkqC7mINj8xiPb13YcJ5z9xMlmdKUZIz5370/tWR+pC7uR8XGq5jbma9nsWdvqvj/+y4rrPbiQAMPTm9y40i0C48G5GHpyxy8ruVEXGXWmVLMNV+tGDZDRJMtIp6eF+Hi+f70k/Caub1EgQPnujkwrYcdG69l4cR5G6Ia21Bihg3nu9vh5b26O1pCrN6JFvydry1OJK9wI/QfOT0IVFAh72TpQQqa8klBNf2UlBmgoufM2R38VLRigpKqfldQebucfloK4TPTg6db3Hg9Kx9VK+bgvcKJ3esldImW0LW3iMdlstC/qQDnNBEBq0VkHRbR8aGIXh9F9ONdaZnBfQ5l3vmcxZ7JimklrFBnClj5W8D5mlacWWbD3A52qIc68Os4f/aghIddnUifmYOD9Vz4b4EbS/I8ODCqAPIGMio5Qk49nXLqNIJ1a7oPJUco6XxxJU3p70NNGipoHPd3dlMvZvLcu03Ox5RrTqTtlHDnvQidzYGTYQ7Ecc+ufhfg+WDBbFsmDnOfN84UUXmliDFHRWziHpfl3Zrx1IFrX+1Y9cOG/cWtmHdHQO89AmQrBCiWC6hyUsCqRAHqNlbkVs7Cp5e8dzESDjDGNhfJRfAzPv8UN3pW9mALY/l0Xy+WvSpE2Bo53S2uIMsiBR3dqKB7bRVUkvf9rY+MGjfzYNN0FxyXnMjjGRqZd3aNsmPbQBueVeT+HRGwJFhA/z4W/B6dAc8EEe2Yn+4wLm/NFaHVMPfHOhD23Y4yl224ki9gc6yANp34c6IFVX9ZcFMtYOif52OmCrj6TkD+UBuWvLNjL2tzhckS3v25J2lrLgadceHXVDe2JrvxcaMHj5sV4JtdRhV3yamzSU4hcgVFj5HTZe63eaYbf8flYM44CTdZLzdlZCOpgRVbBgn4+sqCpf9Z8PpfC7a+ycDwdyb8HiNi3H/Mpcz/l9qK8GdOvV7HgdUD7BDOcN0qKy4PE9DiqwW1e1hwPNCCqdEWjFpggSGU+z5TQIfDAhr2tSIqKQunt/DOMvaip0r4UcKJ0e1z8KhZPia3cqMiZ7LI7l581sto+io5KY/L6dndQqh4LpuP5mHWNQmZD7h3jMPUplZ8VgiYu80Mqy4Tmz0ZqDQuA7ZkE14/T8Ea5oxYrv3USBEHw7nXfRwY1s2OniWzsG2mFYrrAiYvFHDsqQVBCgv8lpvx93Qzsm+YUaOpBfZ3FqRw7+WbBGT6WnFxmw1h5+3w9ePvTRexN1bCxDlOJIh5UK93I+abB/UZF2MhpyETZVQ104N9zDmJpZxIYd15u92OyXOtOFdRQLczZrybnoaI0FSci0zFigQThr5JwdqdKejUXMT09iJGOB3YZbZj6fMsLFxpxYeHAkqvFLCpuoAu6yxYw32uPNKMJ78yMVxjxo6ZZvaOZtim/3mmSEDjxQL87wt4+9aKPlI2UpgrYwKZ7zljLAjMw45RbvR450FgyUKszyhE29Ls3e65cc2Rg8Z63kPm1JzdVjxoI+BneQvGOdLQ8ZwJy6QUqN6l4Pu3FDzYnYL1SEED1pAyPrybPNtDQ+0I2m+D1ysgfouAPi0E/LXDgg1OM5YdMuNnVzNy9WYcCuRaG5lRZ5EZ23PM0JywIIfPpea9Jd4Fc00bFt2yYwljVPNYgjokF2JZNx7EerDhPy9CQ714HM55c24+TjySUO6dA21jbEjqKWB0BwsaZqTjOve12oEUzPJNxlFbEsI/JuM211tvfDL+HpSAblY7wtPsmJeajd5FbCjyVcDwkQJ8MyxAXQvGzjOjZmYm2iZm4rLSjBHRZoRzz98/YKxUseDdSz56C0g9JKCc0orIOTYc6eLAZaeIfU4JfUflYdRRN+at8mDeBQ+y63owYK4Lwyc70Zt3eJVvFlocENBotgWNWmYgQZmKZsYUjJyYhG1ZCXDkJ+Dnv7+R/TkJ/wi/0GWlEdGn7ejTIBsze2Sh8ncrOjI/ZvUVsJF3925xC36sNaNhRTMi8zPR3t+M3+3MaHbTjO8tLXj83oJerQSErhVwP1tAq4U2bPpgx1rm1d3jJWSnM59Mc8E30gNhpwdz/+X8Od6N2PE5KAhlTEy14/efff/O8zRkYkO5VKTJTRjXNRn/HUhA20NGlL9kxJvJCegc+QvHY434lRaP3tOtmML9ncNaOeWDgGnMF3PzLDAxVvfy7CdfNOPlPjO+vjDjXgULTu62IEAl4N0oAS1PCzAWCjjU0Ia2x3iH/ubMV4b1v5wTfd15aHibs/4SD4q+9GAmeTC8lAvbfjG3D3Ig5ZAVI5iDPw4yo9PqVFSqZIKzIBljJidiiGRE/ggjKo004thCIyxzjGjgiMfAB/EoEWFHjarZWPfTiu85AnavERDGvBymF2B4YsGilRbUWGxB4kkLY8cCa6SA64zzehP4ug4K2JXK/S1rQ9WndixjbT2yR4KJM51W40aJJux1ZF4sDfQito4Hzy/mYfdIiTFix+UbAhIKeD/k6ai5wYTlo3i3lEm4Ny8BwSeNGDzfiBWDjEhvZkRgYTz6v4mH5WI8tKWZn5njztWzY0hoNuznrRiYzH3bK2D5YH4Fc3ATAQHMZ9+597tmCQhhLtFtFPAgToBmkBVF12chcpUDo30kFOngxCfeK4kzR2iqB6ZcL17X9KIde+W/T+UipI+EXVreHZ7No8+Z2FU2FUUcKexdGQfTf+GuYESrE0Z8PW3E1k1GPOCaj7jiUeVoPPy5H7A4cFHH+/otG5Xm2RDRgzXbxjh+I2DEMwFbXwmolSKgZB0rHvHRFlacOmiF6mgW8jszL50TMeybhPcBeeh81o0xhz14VLoAx7YVYDH75X/OuXFofg5O1ZSgupsNkT1A48YZoDUm3NWkoPOt35jxKQFfZAnYoE1AtZYJuNYnAaNeGKGWGdF4QTxuDhLh5cybzbmh6SQHUifa8T0mGx5DFrxzbVje1IZhI2zIyrNhVlg2qsVl4bVfNhK4L0HbHXi4iX1WfQljw3PQv5ob3oUeBE0tQEIVGZWXF0Ax24OAWy4s2uxEcxf7mHPZWPuvgPWmNHSrYEL8qyQsn5WIuot/oVfjX2ga/wtlLiWilZiIs30TkPaD+7kyHrn9RFQBz7+EiG8Kzj7Mg2G3Hcje58DiYQ586cc5+JQD1fQiFmbx+2Ls3VgXx58WsZ89kPONhOAa+RhQ4Ib9shc/vDKqbJORPpXfMz6PfstHqSJOVD0pog9f4172kG/V6dgazDUuTIK2TSLM3xJx8UoS6lVORmGHZMhSkpDwKgHb7sTj4tp4VDwhovYBEU3Zs69gj9z4nYjFdhH2AAnfWJPcMgmjOHc04b1+UVfCogkSmm6QMLWYExsm5SC4WD6MnCfX//AgdLuMyryS07vucppTsQA+bTy47O/CA9a1a/tEzH6UhQq8q2e7ZUA6ZkLnCSlYeSsZ++fzwbNf3SAF10ozBton4/f8BDQX4lGMPcV4s4hRJSWcHiWhcTX2JQ2dWDrBiTnsEbdWdUL2rxOtZzix+AzvhiEPw+Pz0V7pxqlLbkwr60GrRA/q8Ww3X5FTyxw5Fd8kp3JeL5aXYt5/n4+zVr7G2yI6vczGItblan6sdz3SMP6BCUtKm1DyWgr630vBPub/+qyrAxOTseRpAsYkxaN93XxcLe2CX28XCn640PGAC6GrXVg2x4Xo9S6MeeJCjRg3sM2NZxXYd2zx4Pwn9rITvPAbUYh6beQ0IE1O6kgF7f//e17lnHe8CGfPaI/LRXXW1wP3eTbfsyHlCbjkJ2A6a8jBsWkolmrC45kmeEaYMLK+CWNep6BR+xS42iTBM9SNGUc45zMH571xY53Zjfn+Hozla37fwYOycz24dtoDZ3UvGmUW4JVCTjO3yumMIKeH5RU0718F6RcoaMQKft9KQac/cpZuU4CH0zhvtclBxmquq42IAnk2LujZs7E2522zoKzcjNpt0/DRZoL9iAmNh5jgSEiBd0gKupiSkKTysH/xILOfB3tcHsSX8WJBP86ZVQqQc6gQVTmrf+skp6RMOf2qpaBTKxX0vh3nksu+tKy7ki7vVVJCAyU16eZDe6IVhE8yEtt7kPMzD9NcEqZ1EzFlBGtwGtfD+r/Wa8G5chZ0vZ2BrbZUdAtPRfQ0ExJ+piB/bAp69vHgVY0CaNkXPn8jI2sic4BBTvFT5aS7LSc7Z7ipfJ5vwxXUKdSH1p7wpcurlVQiT0lpkSra9Y+KYlUqWlNZSZPmKujBYTnpS3ixL9iNf9c4secO4/4ye1Nin9hPQK8gAZ2rWdA9zAz7k3T43UjFh4EmbLyVgh6zUlAyXUblJsrJskdO98/LadobOQXnysmX8dGhkYLaLVTQolo+dOm2L1XZqKQvTiUdq8r5eLCKjC9UtIoz6IYPStJE+tBNxrr1UQG6F7oxoE4+cr9I2B8sYvRr9m/jBax4wTjPNyOafV/p6ek48MGECQb26IdS8PGQnG5ek1P2SzntTpTTp0I5NSAF9eWsVbutD/1z3Zdo8p+cq6QlZVS0ZwD3IU9FYYIfrduooiSXksxpPnQ/QkHa2zKqw5irX8mN6zlOmP0ljJxvh2K1gAbsLePvm3HtVgYm7k5FnYwUXHiQgm6n5PTjsZwC38upKu/HSpmCfkBBKTcUNLiBL22toSTTSSVt4Lxt7Kqire9UdETvT4ZIf3LPVFFGipLiDvuQb0UFxZ2VUQD7kPl13MjmTHxmvoTELnYkMz7SDlpwtJkZc36nouESE0L4vKdv8B78kFNbt5zmllPQnpMKGh/rS58GK8mHr3dxeRW9n87XOsmPhnb0p2ouFSX+paItMVzPegUNeyInp6UAg1lHZpx0IWa+E4nPRQyMsqE4+/9R+y04f1JOGcyVlyxyKvRRkN9EBedwX3K3UdL3j0pqGqGiw8tUNPirH7XO96N4vqZbFiX5XfKllgMUdG65nKSWBahVz4MeQj7KjnfiPO/oiWTuWYyCvtxS0IvxvlT/gpLOMlb/G6iit4/9KPSVH02qr6Iln5W0Yq8vLW2joN+8bzHDvKha3oP/HHLqG6Kgj1kKmrFKST/ylVSXr80ez33+rqIeShU1eKmkD+196TnzRLU7clqTpaQdbiVNq6Gi+7wPzUxKavdLSVMahFHorTA62Cycen8Lp3RnOK2qF0Hp0cVpw4ko0ghRlNwkmm6cK0nWlTEUfbQIvcgNpRY+YdQdYXS6XVH6MSyc+v4IpxN+EZR1IIIuKKOoz5soWuUTTXvvR9OdljFkuBxDp+7EUIltIfTfxxBq30VP8ilF6FozA42QDHSyRRhtTyhKNZeFkzE9nHo1iqDPjyPp/oIoOp8aRYeLR1N3ZUlavTSGfE7FkG1bDD1ZFUOrZDrazofv4CDa3ieE7n0KoZmN9fS2SRH6NsJA82RhdHtuGE38qxgtWhJObblGxW6ucUZxqn4hiiK00fTiQDQd/FSShg+JIfvgGPp7Tkn6UjqaLHUDqdYqLa11aWlWiI4evtDRAr8QGp0ZQra+eur2uAgFjDPQEK+BtiwIo4tXi9LE+eGUGxhBH85H0OS44nT0YxTF1omm+VI0LW1fkvr8V5JCz0RTnl80VTgTRUW+FKf3DjU1GKOhkG4BtCdMS+mftXSqvI5kGTq6bw+ma3y+rGZ6KvpTT49sofTeaiBPrzBqU7coRdYPpxW+EZR4PIIqrytOV/h8DypH0+kR0RQ9NJo+lIumr1lRtLU19/B3BE0oCKc2H9W0K0tNgTU19N2moWxLIPW5r6W/S+hoyAIdWRKDyLIkhF4F6Kn7HD1VHFGEbjY30GfuZafNYTSybjHye8zn7RdBzRdH0tnaUTR4TxRt4GPpxijq2CeKFD8jKbpyBNX+Ek6DthajFg1VpGnuR7/aqWmuSU1PK2jo1ikNbbAE0Kf2WmqXpqWWTbi/J3Q0p1gw3dgQQl/99HR8mZ7M8UXo6V4DoUMYqdcUpRnbw2lwsQiKGh1BCRcjqOedCKq6MYLOLI6g3i0j6FdKOF1qH047worSukwDvbQpabVXSZF1VNRV7kffDvpT8gA1aX6raUxLDRXbq6GkuwGkhZaIe3+7rI5e7ddRFb9garg8hJxhevr7tZ4ORBlozz9hpFlYlH6vDKcxtnDan8/7wjsz82U4FUwJp/k1w6nst2J07mhRajYxjCqlGCi6IJS6P1SQc7YvHTugpEHMe80qq2hYX97xMyqaneRH7mZqanVPTWdDNbRtuIauFQ2g+8ZAuvFYS21idFR/l47CywVTv5sh9PdmPa10hNKohmE0ILYoafuHk25GOGW9LEaX5xalBffC6PrKMKo9IYzG9QyjIZFh1HOPgcYYitBFIYSK1FTQrzoKGlfbh0Je+1Ktpkr6uFZJSWlK+udvFY3vraKr91WUUN6fhs9V02dJTaubaejNK65raiD136uld9E6WmHW0eJJIXRlpZ7OFTXQGd7hOU2K0uetRen1/jBqVz2M8lzcs7sGWrXbQMp5Blray0CDF4fSpN56WpARQpfPyOnZJzmd+/P8LHuJZaydPqcUVNqkoLudfahkN1+q0EJJ798pKZq1fOo8FS2b7UcZddVU/M/vLKiiIeMJDZXcE0hD8rRUaNfRyxMhlPBATybGzAGuwadTGJUwhFHntQa63i+UguoUoeCPeqr8RE/vz+rpyFQ9RWr1JOwOoSdbdWTeIaOd9eTUbJec+jN3tmIN2PxVTtPZ77xVKah1NQXVGa2gmU4F1VrjS7Gs8Z1ylJTdkzWnuB/1U6pJYozreY4XDwaS4y8dLUoOonHRetpRKZTsooHu+4bRjd8GUs8JJf/1eqoUpaePzhAq9iqETt/i3XsdQroXIVT+cjBdgY6+f9HSsftuNI/wwLXSi4woGf2oKqNfawthulwAyzLORGGFqDBMRnfbyekse6IftRVkZI2pus2X1rPf+FCcNfCUiv6a7U9qxn7Z9RrKGKWlsZO5vlEhlLpJT1Hcs1/Mx+JLAy0Ti9DDqnrqtSqE/MfwLowMoo+6IHrXNYh6Pw+i6l4dLQ/Q0apzWrp2IICmcW4s+taNuyU9WPjUgzfs6WXspYdW9WAN56NF/PNW/3owSunFSMhoFnunEayDYz6wd/vuS23iWTt5L77+UFGZEmr6HqUhz+YA2uHLnPQuiK5U0tObYAMZkwzU84uBmk4Jpf6ResqaEUyV9+joXh0ddWcOG1GE34fqKFano5Zp/3tedCJfa3XGS7mybqwd7kaLDfx6zI2c5ZzRl7rQOjMPxe/kIr1IHvbczIf/ATcOZnEWWCeja0nsqxsoKKqMD3WprqQXopL8eUemjfGj+1fU1HOOhmZt0ZJ9s45WG0NozY8idPiVgc4mGCjTE0rF1XoK6xREVSvoKOeklioGaqnMxUAquTSQ9m8PpBaXAkkzPIDKVdXQtCQ1ZZ/PRYVr+Ygb6sL8Ki4cn5uPynPycC/NiZh0Ca0PS+jxVMKjvk5gQT7aGt2Yxx79sVFGpZxyKjFCQc2SfEi2X0nGIioqdldFO3lfYmtpaGwVLTVsqqNih0OoWvkiVO+mgbIZh1+qMb/760lj0dFUi5Y+9wik3c809GyChi6N0NCWkRpKHK2hLo01lOWjoTJ91XTuXxUF+nOuG5KDkEm52LYtB9suO7H6HyfKDJZwcaeIdM7VR46IaFJNwqZRTqR589FX68GE5V6QXk5XNQqKPqGgqU98aS57p6D/VHTjrT814l6MMwWSsbqOuvy5vya0CL25aKCHiQZq18RA23V6ulcsiPRntWT8zLzEehKYqCbZTjX9NVRNF7qr6dQgNS1vr6Yal/wooKKKnnwSUYIzsnyLBN8PEspuljChmISwmiKovB0x27Nwq7MdaV1F9B8m4fpuJ85yft/jdaP+MS/u9ZdTbFUFtWrmQ5W5t8V539vd9SexkoYmsYbGtWLNPhBC108WoewbBkr7aSBf9jen9XqKax5Ei45qaWcvnvEzNRV54E/HT/pRrUA/Kkxib/xbRT8TVVRvqIpeB7JPfqOk0utE5P/J/l9FSBoJG1+K2BIkYtfBbNyYasXRXAErb1oxYJ0dls+cP7dLqFonB+MHuNCes1ujrYWYGy+nmrvZZ/ZXUss2zJ8RakocxDUwDr/WDaLZRfWkDzFQ1BsDBf+57+VWKGlkeqrzVkdtlzHP/60heQ813f+qosWcH8qzdwxnrxnGXDxJzd/HvLf5uZIa91NSYRcR4yeLuLhYRFI/EeO+O1DltB1xr62oESfg9yABSa8E1K+ZhUkmB/yaSBjfx4mBo/KxO8uNG2ULEHlUTrb5CpKGKulCDxV1Oq6m+R7GHe9zXmQIpbdl3zjKQAd5t4aeMpAsRU9LH4ZQ/cE61hTeq3IaWp/tT1rG5tdUJa2MVdKrSuyjvYyvTF9KSvClpwd9aWF5H3qbICcTZy1HQxEH/vwbxyEHOikcmDE8Cz5ZAiJWCDC3FXDwooDFpW1ostyB6jUk2Oo6kRSWj8Gc1w9bvLDEyqnaQQU1jVPS2O0qapSpJuuLQHrMfNSWsfv3Yj2d2GKg1LcGsj8MpZCGjN1WIdSnno6axGjJFaGhapIflWNvXnKckpY5fahzroIOHVWQYoeC5nO+z5ipoNHMlVnMRY2/OnDM68DQqw7s/MuBN0o7DovW/39u7/MoAXtaCHh3RcDECjbcu+HAxtoSNNWdqN0xHzcVHnR8UoCfN/l7QnyoDefi5yn+9L65hrYOYR92UkcTH4WQlXWx6JtQqhQUSq7xempmDqHwZ0G0JZx9SFwgpfhpyDeVscBcGOjxoee7FBTB2bciZ0lLgZyU2ayZqXIa9kJO39fLyBvCeDzjwOvnDiyb7kCdRDtWyrKRM8iK6nsElBogQJohwGkU0D42C9MriEhrIMGZIOFLTi7kc91YVldDFx4yHnO05NM4iBazTkZ31ZOsk56qldNTq58hdMETTGNW6ciYqqUJKwPI54OaTGO5zp2s0fcVdLGoghycl3cOYJx5ZHTklYzkb2WkbySjgmwP5oR6ELDJgb1c67kBDnR9bYfndhamtrei/24Be/8TMGmNgBSrgDl52dhTRkQ/3r3cfyWM3efExzgXprfU0bBJOkooFUzjq4fQpugQWjIzmOKrB1G58TpaWVRHH9Ss5+M0tKPQn1Zy1nMFKEnWQ0ENnstpzA0ZPXIU4MkZL/78yfjLi8h3HvzDvDld78LwZxJWrececo1DB/NrvB136mSj5lYrbp0XELVcgG6DgB6/Bcw9lYXdc7nvNgdWPxax4agEd8t8bAoIoqjzOuo8V0fqujo6xd4p54mWRloDST9ZQ3//UBOUfvQkV0m+S32oVUkFKcM5cz/2YsEnD95O8+BUDQ+2eNxo8MKN5fNdmHLAiRPVJew/7sAznvOjhQ6cljkQKbPD1cwGp0mAd6eA51sEXLok4P4GKxT7sqAvZce2I9zzBBHdIriHXbUUdSOALpwOoC+s/6k9NZSQx3zu9afCDioaMVNJrbcqaMA3Ob13FiCCPcZGmxsb+7qxP9aFDfVdoE356F0mB51Zd8rzfkd+dMDH5UCRmw5squHA2rV2RLfNQmTLP8/rCXjCdQXxfP34/YYcAWdmWjH1Zha+xDmQU1VCfJMcOFjnx4xQ05T1at5jNZXorKZNnLcrcrZQ5vlQ1yoKctf783tGvJBnuHHlpgvnF+VBPi8HppdO2Js6sb63hBLdRCzNsaG5yYLBChG3Kom44HZgy1QH9tt4l0dmI+GRFU3eC8j888zodgEt+UhbL6Ad1zmMrMgxZUHHn/sUJ2GXJCH6mJIWRahIH+BHa4P9qDap6MsS5uSTChqcKKfx7A2nNvBgeLYLxua5OFnHiXanJYSPktBGKaFuOxF1mmRhP+9h3wsWZPB3z+Sf7WFtbH/bgaY1HUiIsqNMZRtGpwkIP8b8yPUEDRbwKVJAp+8W3CguoJXOiuV7bKjRwoER1x24fE1E/H4JCblyKtVNQetTfShLyZzM+nbzK3v69z50s6KCXsXI6aTbg6a73OjrzcVujRM+lViflzMmrjmg4r7MqZKFS1cFPNxlQfoxMza0ELGqN3uMLv+7l2V0DwfmT7Sj9mgb5mUL+HhYQNmBAo6/tsBcwYLYO2ac+2TGprEWPG8voCnjse40K05+y0bl4Q6cfSKicbATh9bkol033uP3bth2exC3wAufljKKq8OzLZRTtykKat7Rh3bF+tDdsQr6+FFO+64UYHQ0+977+VhbzYnD0RKalhQxYV82XoTYsKGKFfsZX2qbBfU2mWG7nY7FjIPHPUS87ytioF7E7yEOCIvsKDbbhmes7QF7BawPEDC4tAWXW5gR1SUTj5SZsBzOhHmKGbNqW7BcsGDgGQGzlTZ89Nhxf5WI6+clLGKvtbR1HhIKXSgR5MHr9R6M6O1Ft8oyen9ATkEGBYVXV9BRh5zaf5RRYpIHSW3cqBmSAy1rXCREtLqThXvBzCk9uE+XLfhczIIxZ8yodTUDPmVTcW99Cua0ETG4p4jFpUTsG+1AbE87JnS2oYTIXL5awF83LMBqM0q9zoBtdRqm3knFnfepCL+chlMnM5BdxYylQ/h7Owq4UMkK25UshEeKuM1+p7RdwrKTOahgy0e32m48zHSjTpwHI8cWoMInGeUyh5/PkdG2fC+O6D3Yuy4PrVdLmLWGPRJl46iPFasSLVg3krGyIANJvul45p+OtstTMT7QhKZ3UzCpl4gY9ir66iIw0YHnjmwMEqwo/11APnP9oA0WCLZMLDmVhq1RqRhy1YTDcSZse29CydapOBubhpXFMrH/khklv1gg28yfm26FzpCNjfkOLC4Q4Wb8X5jqxKjoPPRs4sbtRh7ofb14eNOL9R+96H7Qg/LvXOhWlTniuYhXhdn4K8aKSl4Lgvjc556nwpBugvG8CbMPm3AlwoQah1LwsGkKnnHt2xn/xyuKsK10oP2lbFzabEVn5rHeDXkvZ1ow0ceMu73ScOW6CSWWmTB0kQk5/HpsJ19HogmOHakYMDUd0JkR3NGCntUEnHwpoMEtK4btzcYJrYgRavYQvBuuurlQ/Pk/fvt7EHSL9WiHB+tvuzH4Vg7W8Mwe77ajUTMr0iIEDFhmxj+/U5HR1YQGY1NgdibjSrsU3OzEx5lk1B/1G71qiNgY9r97H4qvyIZ9jBUltgmo42RMlLSgXEczTh1Ox3T/VJwebkLcv3wMMKHCRBMurTRhwSETeipTceXfNJQdk4ngQjM+5Vgw5J4AVQF75ON27DkqovgZCaftOYgY5Eb7Lh4oJnI2VfFeDM7HolMSwJqVyHpUJFqAzyszdIfTUHuOCZN1KSgr+438xF+4ue033volI67Sb7w0GuHXTER3lYjqdZjn0rJwtakVq9nDhD1hfrpphmtFJlrdSENcYCqebTZh4jATfrU0IbCLCd/GmtCM5zB9jwmaGqlYWy8dryuY8XiqBTuGCaBRVqSksA78I8K+UEJ9cw6EKW5UjvKAfD1ouMCFg62cWL5eRNwOG/w6Cbj424x2aWloe8+EHctSMHpBIuYaElDmnRFvGvPrgl8YNScBt1sY8ZK5vZLgwJwrnHeusBYxX25i7t9/zoL8PWYYHmRg2NlUOE6ZUHch1znPhFfTTGgyw4Q8xo5nuwkz+TyDxqVi0OJ0ZNYx4+gkC1r3ETB6oxX3btkx/izPlXe4tpSH55fdGM85yj7MDVndHGySS6ixLRun9gtY0N+Ct03SsYl3atDtFJwpnoTX2gQsvRaPsnPjMa+8Ed3PGaEZYsThACPS8xyo/dCO+sNZI0+yd2QuV1+0IOSIGa/sGTienooZ301I2mrCx8UmZK42YetpE1an8bX0SsWwamnY8z0dQ5IzUcVhxjOXBVV/CljbOAt9WI9vdpJwMjoH+2Ru1GJfseezGwsdeWg3UcL30XZYXeyvt1vw/VIGurlNKP0uBUOfJOHq4gR8UxnRptZPFH76gZ15P7HdHI+uCfFIfhuPvkWZ73OycaCYFWdZPzu3ErDwmwW988x4+oY5vXc67pxORf+iqdghS4WsUSp2u1MxZWg6ysZkYnBWJspONSOjvAV5RQQYPwqw+diwhTNAGSdrSBUn8lflI+O1G2XZb18b60b8CCeec8YpX9aKik8taFE6Ex3GpGKErwmpjZLhKv4Lst1GlCgVDxr4nTPjN/yiH3gWFo+cffEYuTMeccwpM4w2pDCvHR3K/qgY88NBC2o+M2NuQiaWjs2A9a90jHGmgY6lY4OYgTdxmdhpzETsr0y4G5pxpYYFs6oLmGYWIC7KwtxWnA9X/bl3Mxehw90YVMyDBjEeVP/gwoHbEva1dSCGM0z9aAvOP0hFD8bdFn0KNjt/wSwYcVqMh3DlJ2pf/s4e4BsmjvuOvrt/YnnPeIS24L+b70ByoAO7K2Uj/J4VN9ivz+stQP7RgmZVLZi8zgx9ETMacU+NkWY8H2vGiqtmTH9txpzvZgxiHuzlI6Aie9WO561oX8aBLJmEdmuckFq58MHhxtkOHpQs6sFMTz7yjkuY7LXDwHiMHGFGqyQThMwU7O6UhOldEyDvasTw1vEYZ/qJcYafqNjjB17F/WAM/YQhJh4HXv/Eetai1NEiagWIKHGP8V0iC1OqWbFkoYBt4QJ2vLFg5R4LTq21wLHbAtUjCwys/z1FC/wlC8aW41qvs/48tqL7OjtiXot4ybmv75Z8zghu3G3jQdtOHkz84UbroDxMWCRhGvfoFPuMxeXMmMH6cIU5+ninXyjzy4iExHi0LREPxbJ4jOgXj4faePhq4iGViUd4jXhMy/4Jny3sZeNE6HaIuJvlQOujdvzUZ8E93woX++jft7mHWwUMXMn5LpZ37KaAI/mc8X4JuCUJ6N7Oio0TbGjN/q7ZZhEdlnCP6+Rh3z03NEs9sF3wYBnXPa6FGwnpTtyrKaGz0Y6dTwWY/M04tssE054k7KqRAHGHERsDjTifFA/5P0Y87WTEITKiYTJjeXE8uvSIhyUyHuPvsNd9xLw9njOmWkT95g50LGLHS/Ye95gLQzirHKpiwyyy4ecBG/Z2y8JpbRaKzs/Cvlp2VNjNufsQ+zX2p8vTOPP87YaiM2t6vBctj3hRh7NR0icXbL2d6B4mYQznsz0JAt5XM2PeGRMKDElA8QQ0m2xE89FGJK8xYsB1I1z3jSgVa8S6ICNMx+PRvHc8BobHQ8b6NcoiYhDXPeigiMAlvM+DRLRkj+7wOmC2MDaZy6/ytYiV+Zr6iDjNnrI0z2Une/sj/SSoL0tYsM2JygNciOTcljORa90mo8KRhfDb4EGvZi7sZc99LF/EHMmOQvZi632YUw3s1fon49yaXzD+m4AO742YqklAQ3sCHiUk4HfZBHytaURuXDwGDYxHu2Ps25dJWNxEwuA5Epqzdo2eJWE6c+eZpRKqbJWwLlbCS86hficljDoi4U0uZ6IzTgj3c/G0qguTlG4sJc6717wYbZHRqwVy+igUQtfDg/t/56PBBwnjuB/JHR0oH2uFb64FAd40tPE3wX0+GUulRMz4mQDn4V9YMiAJ17/8Rlr2L5SYYYR5bzyS5sWjw5c8dL2Xj3pFXbikdWHa9HxE7MjDzUu5eLA3FzWv5+KTKxedFuahrC4fpS/k48doF9JWMKcGs5ceyz4034OP8kIcGSenJely2mqUU5/lhdio8yD1SS6Kz2N8fBGxXs0zOmBFYGUBq+ZmIuPvVJhqmTDyrxTU2Z6EG4eT8PNqMhb2Ssam/5Jw6mICOj+Lx8oF8di0ww2Jj7t8mGLdiJnjRr15bhTb5kbURjdC49xQvnOjKOvUnOIe1N7jwf8BM5gtKHicJHplWJtZ13USSIBAAgSCQ0vdfeq2Vt29U5m6Tt3d3d3d26m7u7tCBYckSARJgibAd573+3FfSOl99tl77SUtffYWY/beUrTxkbLcXSmvFUg5KELGbrVkrCqTseljCVsucWLq1kJMXWfHBYUNv8plIdVoRqVlJvT4kIFTTEXEKz0GV9MjopsOzV10CKmhQz+FDvGrUrBKk4Qyo+Nx/qUD+4oc0IY78aK1E5VGOHFxghNjl4qvVzjR44wTl3VOdGhejCvVS/B0joR7lkjpUyJll6YyFqyQ8aXGhZlvXDirnAvbUMY1N6R8uqsYAwc5cH9uLs5Vt6GHbyb6zjfj3A0jRlbMwOKqqXDJ1+PpCj0qZ+rgeKlD3AUdsmbosK2xDvX6pKCMVyKaSEtQ5mgxHnmVYHVOCTZOKkFywxKcWlOC1H2lODRNwvvJEpoGStndIOWkBjJWniHjV4eMT1a5MmuKnM4nct6uKOe9JBnD3WV0hkpYTdw3v0I+jlWw4/nhLCRfMiOqjRGVL6bCMcGA6a/1uH5Kj9Oj9Rjtose2Jzo03azDlL46dAvUIX+WhNctEq7NlLA0R8Lh4vNyMRJG2iXsU1/KuvOkrC9mtzNPyoONZVRMljEhXUYMd+WgqXI+tct5wkfB5jY5i3a78nRbGTe0krLMRSeSxhWhSr1cbKttQ0TbTLwva8aU82nw2WZAuXt6DFitR0BzPS790uH4KR1mzRP9aqVDWBsp55aTUtVNyqsDpIyhlGE9pLQukLLOLSmn5UiZIjDUfYiM5+/KuPqBC1OVcr57LKe6ioIRHRX8LWqqOUbOP7NlnHFVyiedi4EXDlx/mY9OvezoFJuDjDdmXPptRN83aZC0NyBe9GizVYdel3TQbNLh+zgdNnSWcGi8hEdrS3mznZRDe0sZvFrKZS+l1AsMZzeXMWWZmNNMF7rYXPlqlZy/HXLW7K5gznAFa1RQMHe2nLIzMkY+k3LW6WJcz3WgXfNCbP5qR0Z5GzbUsuD4ExMco41Q9zFgWjM9or/pcGKtDn7LdLjyqhibD5eiV76EuYOlTFgl5fSHUg6xS/m+tYz9rsnYqKor/2kvZ7c3ck6qrhD9UvCfegp+/SbnxNcuDG8jzo+U8kC1Ypz76sCekwXw/myHfL8VZbLMSCs0oUKhEYtaGrDdVY+aYcWIaCLhQLmUP2ZIGSowEJ8izqwj47ZTMn6v7MqDlPNhjJwNGipYq4uC5SIVnCzunxLmwhZ1ZTzjJuWoIie+73bg8rc8dN5nh62GFdn3zTgabEZcaAluNZWwfS8pLx+Qsu1XKSs4pKw5QsaGClcOGyhn7VQ5UUchWEDBM2oF9+2S03WNC0c2kfFsTSlzdjgh+deBKQNycbG/HW0GSXi1sZSRArffPkg5LEPK45EytmniwsAZcm7PFPujUXBSkILfsuRsfVbODxNdGOMv+OhvKU0+TmyyOlD3uZQDoqQsypLy7yky3u4jJ01y+rso+MNVwaoGORvflHNRLRd2FXhsI/pzoHIIt64KYe0/YTQ9C2eUNZxzdOH0kgfQEhHA4iqBlE8KpswRzHf1Q2gdEMq3f4XT71U4DUnhPF8hgm2el2HQzkg+/B3JhX80bLvJj1PfaHleFcD84QGcezeQpVuD2dUWzP/CQ3jyXghteWH0eR/Ov+QRfH8oghe0kZxyM5I7f0Ryz5dIhqT6snxZDffs01A+w5+NNms5UBnArvMDWH5BEFudCOY4SzDX1glh/TahTG8rao8RddWKYOaxMiweFUnr/UiOeS7edSuSbjciqR+hZvOGPuz91JdjCn0ZO17Dmjl+3HlIy76i1pTtAWzaJIijpgZzijGY3/qFMHd8KN/9Hc6atnD2nxzB0pVleWZ1JM9fjuSZ05HsWjuSE3tH8N8cFRPVan5qrOa5z94sXPX/z0gTZyS98mO76VqekgSw9qgAzgkM5Mq8IKp/BXN1jxCGDg/l2NHhrOwZwdOHI/h9Vln6MZLPOkbyYHEZDq4cQc/H4VR8VXLaWS9OuKPi+1wVc/qo+WKmN3dV9eUM0a+wMRq6N/PjDk8t5d+0/F4tQOxcAL/OCWK1t8E80yWEf3qFstz4cO7URNA8LYIDg8pwZZMyvDglgpVyw1lnZzgPLAplmiaEiyRKZngreWCMki1DvDjuXxVbZ6g4p4uaI7+qmbjAh+32+VLip2HyJA3bwI+1I7VcbtPy0pgAXh4bSI9pwRxSPoQLDSGcXRxG7z/hXOQWwf3irn0zw+nzJZwVO4azoySUO+zBdBc46X/ejV4+Hlzx1YM3pUpq/1XySCNP+iR58es2FeNd1DzbXc3j0WpGbPeh/KAvw1017DBcw/ZN/TiwuZaTvAJ4/XEAC+xBjC0M5pyRIdxYLZRL3cJo8Qjjs8Oh3DQzlI/yQjihbQibvg7m1kZBHKAO4LXFCvZcK3gwyY1v+3sw8b0HtzdQcvkMJd+rPZn6xosLtqpYLltFzxpqjt+uZv2vYuYjfRmZ78thqzQcU9Wfqo9art4VwAPfgzg6Lpjt5SFcKfDfvEII73mHcIQhmBdeBtMhsDxTF8T9qwOoM2s5/LGWXy7Judso5wyVgsN6KjgzUcG9cW708/Ogc5sHv7kp6WitZMwyJX1HeXK9h4rOZyoxTzVvLlTzzgJvth/sy/nVxWwG+PHDaS0L9gZwUlIQ/7kbzO/Hg9mjeTB/Lgtij38C+eWT2Pf7ATy5NYDHKwUw16LlG5s/B/hr2GyYjPN6ubDxb1cqlsupeitnmL+CgYKvi0cJzboq+OU/Nw5Re3DNfx58LVdyfQclvd8raRnnxQ1iZiqZmrd2qNnsgA83+Wi4t68fz77WsvB8ADetD+LjCUGs9yKAnbsH8FiFAO4QGPrxSsulV7RMvKBlZAMtMx5reE+h4dQAGTtXknHUdBmrd3PhPFdX9vjPlTqVnKmj5bQLjlMKzlvyl4L1tyloEni609KDwUkenFpNya0blPTc68kBU1S830vN1Ck+HF5DQ5dSP3p4BlCyIoAxpwLYpEYAd4u+DYjz5w2rHzeM8hPv9GO6ix//vanhrWoaNr/ry8c9vHl0sZS/hc7PjJfSu1jKfsKfmfsLnRO9uzpURu+JQtP3yri7uQubfHHlHsHhER4Kho8UvavtxjynO0+98uCFskr++Cb2rquKnyequcXHlzfFblWureXgoAB+LhPAW3ladjzkz6YnNKzRQsOV5TV84KnhQ6mG1fJ8hRfy5YifPowaoubwZBWbukrYaZuEfk4JD4VLebqilOsDpDxWKqF/sJTnhX87cVzohlnoTn0Zpx+TUWt2YcIIORMtcuYKXzCzlhtL+nkwyUfJNXJPbnyvYtA7NZ+98+VVTz8e+qHlBGkAmwne2f3Sj13raLh6py9b3vHhIJ03p1/15qi2Puw63odj/b252F/Nw69UfHfZi3WvO/Aw0YGGvZzooy3GyDnF4OBixIQX45Lwv3VeCy/83YnFmmL4ly3BIaHRlu/CT4TJuPyKjBVOuTLoi5w1aii4+oeCE3p4sLrYje0vvahvqOaQbz7M6qeheYyW/2Rqef2Llo3/+NFdYDtutg+HHFNzUms1a9VVM0/w95duar6sr+Yqh4rtJqv4LEvJy2YPrtvoQOghB1KuOLAmw4EQhwNzLzlARxHc6xYh3b0IpeuK4NFK/FmMA0Wi9u23SzH6ivCGZWVcJjzwwB+u3PVHzq6NFFwwzY2NYzzY6qqSp8TuZnxW84jNlxfb+tM1SstjMVraHvhzkFLD0BHenFxNzeTTKp6SqZh+3YvBJ7wY8M6LPsVevPLHkxvaKakzeVBxtgi2hCK45RSh58oiFB8tRCVLPoLjcxGtzsXkX3aERduxvEMuXO8UYN01B74ri3F2nvDmsVJW6yT8sPAI1+vKGV8oZ/pcBVsGeDChkZKNyqgY10LNRmt9ueGh4LlzWn5LEn2tqeVaoQPlJd68nqriwzpeHP9UyWMTlLwwWsldgsO3LVTyz1jxvUAll1714PU5Cs7rng9Tk3ycepeP60n5OLAkD6sX5OJdgh1lytsxYqgN9T9YYellwzilHW/K5GLPtEIsyxOzOFmM02WktClllGwUe+bnyt8X5bzVUkGd4KOWSlFvqidfatVETV86+mr4fJ2Ws1K0fNdZy7oaDVuHerPbXhXb3lDyeISSkj8ePL/Wg1V6evBSNw+mjvEgBN++Xe7OReUF332V88xdO4ZfsWPidzumpdvR94wdhlA7biy3Ac4cqMdnoduUTMwMysYVkxWfVXa8upSLZS+K0G+2EzN9S+EmMLFd5AF7oYwL6sl5J1T4Ox83Xk3zYFYbTx6Xq/na6sPpnTQ8v1zLh6LHB3po2UfU7L3FmzcOqdhLzLvGDQ9uXuHOwIFuXC+wX/axgueiFewjdWPVRwomhwjPmCKn9JUNzz7b8CXVBle7DQU3bFhSYMX0uGzMu2vBs99mjDhshtHbgsV+WVCXteFBdztG1clD+cdF6LLBia9hEi4R3vTALBl7nXTlKk8FpyjdODXfgxsvejKivJol9X2p2qlhlZ1aPonVsriDVnCNhmvPedN4XsWzdZTs19yDj64ouLitghfKCQz4KlhRPH9pFbQJv9xC+NQVXUSfl8vYfqkNY5bY8H2OqLuWDf5zrFDUy8aCjRZEbDZjRZIJaXdMOCNymp/GgtjB2TjtZsPkf+wY/SsXsstF2NawGOsqiBwg/LdeZI4F4px2F9zYorKS3X1VfLBOzdxYX86p7M/WD7XsKfhhy0mxg4JPa4qdTFmhYoNygpd/ufNlOwV7C/371UnO52mu7PTclaa3rlRGCw0678qWC124sp6M41vasFNkSGRYcUtjRWF6Frput+DCf2Y0fGjC5lNGnPnXiMQtJryfZ8bb1RY8Zw68s23wLbSj9cpCOHc60bWLhLVryzh2r3i30LPdWg82WaDkQ5uKH/b6cLfAR2kXLR9FaznimJZtn2k477wvY4Q3PNVGxY9i1yYY3Di3koJl/ORc2NSFy47IuHixjLGLhI6ulvHWEhkbdxM8WiQywUwJj1useP/aiuY1rXhzMhtjHlmgemfG6UZm9Is24lhROm7/SUfPNCNuthJ51NOCDluycXSvDZ/i7KC0ECdHODHySCkCG4rsVVacO1rM+44Hh8Z5cnFtNS2HfDnoroYJB7W8KDRj1V1/WoVmBFzzYVxFNUNPezG91IP90xRcpJfz4iwXVhgv4yVfkZ+zpVwULeWlb2L3xccogcnrI6XsOLAU42ZaEdjTim9LRVb+mglticht28yo8J/oc6QRC1en4a8nadCsMmJwDTOq1rGgXcMcVFxlw6BMO7wTClC00Il5D0sRukDGJnFyNtvpxndi1/bMVHGI0OQ7730585MfD4hM8jPZX/gHDXNO+/L2c8GLX1VUD/Lk0SgPnpms4NRtcgZtF5oqMuLmZaLGRAmzBc++EBl90zAJc6ZIePdZMUaPcaLDOweydDmo+VvU45aD5kkW3BR9nz/MjLDuJuz9lIHp59NQe106nD+NmDxa4Ka/Ba+G5mCSqN//lh0nphWgz0Qfvkjz5eEefmxa3o9thgjeE7wxpbzwKiPVzDyoYsfbSoau9OCWzgp6esp5va3AwFEpr14rReMtxTguL8ayTCcSzU50iXFC1c6JqSkOTJY6UG5xDnqtyoHnvWwc3mJB+G0zbnYRPW5uwvDCDBSEZqB3agZaTzQhZIkZiRILxukz4ZVkRconGwZHaJhl8aVWeCfDLx9qDGoeFD56lb+KlboqOay3O73Chb9c60JtsIz9H0v4tlkxvAc7IXN3IuWDyM47HJhEB8LKO9B1eiFOuOZiw8gczJyaA925bNTabMHXa2b8+tuMmTNNsM024lBDI9SfjLj9xgTvSWbcOGVGpxoWJLXKwY4tNijW+bDHKG9eFfp/wVvNt+1VnL5SyVHCl33coOCtE3K22yVjZZH5o/uW4CCdGLzJgfMTi3B4fSFk8kLU25uPoKN52OSwY523HdMlNpw4kYObp3Pga8lGjd8WHHhgRr2ZZryONqGdpwln44z4MMCEit9MOBRhxrWBZjwTmO3QIROyDlbM9bCjZpyKcz97cfNaJU/IlNxy053twhQcO9SVOxrIWKemlHm/nFhxxoGIMYW4Py4PC/vl4mL1XPz7wY7ba+2oGijwscIKLs6CsbwVvf3Fu8fkYPzuTKQmmwXHmzGgiRnL9prQuK0JPeeZ0OmYCY1OmlD4yoTvVhNuXjej/OBM1I+w4ssKJY3C73ctcGeH9QpCaG+vqzK666T0iCpBp3JOvPYowtEXuegs9PJyKzvmKOyYu9aGyHo2vHGz4kU5C6b4mdHuiBXFq60YkJGDKtFZCGxmwbojZmyeZUb/PBNGTDXhYjsTrlYS9Xw0oo7gzqZrjVCeEjX+MeNF+UzURjZWuAvtXqmgy3c5qwiuPyY09lSglJtMTjwb5cA64S+UK+2ol2LD0WIrOuTnoO/1bNQT+IxVWfBLKzBzxoQqfY3oZbeifpoV96dbcSEyB3tzLRj23IxbWwSmIs3IGWvC9UQjno8zIm5ABq51S8NKUypeVc5A3/ImTJsueqqwYPJAC+6dtaLGOsG1l1x5uaMr5WtkfPpZyscDSjDf24kwl0I0eWdHQJINhiFWjB6eBdk+Cy5lmjFHzGWswErZiibc0Wfg4OdUnKhiQ2xFoeOxVvRMysH76lkYJs5qcsKM+w3MyOtgwrBRRnTVp+PJhFRMowFf8/WQdTIg6XgqLp/MwCCZCQqbCX3vm2FuYkG/t1Yodxajs7EEkzMlvCq84MxeMn4YJOM+bxnbnJdwzV0n7oQJv7g9F6pSG1assqLuvwI/sWaUFRywTmBHedOIfjIjCpukobnCgPYGHX42tWHBXzY087KJ3bNi0vJsvBJ9mXXLjMYtxB3rmDDjVgY2rUvFxUgDeFOPChv0OL1Kj7339ahSzYDwoanQl6Zjt6sJrweY8VHoTngLC6pszcHuWBtSNtqRMErwgG8h2ic5YJkjuOu4yAzDJdTeEdnGIqWeUpYVvjHS5sCu0AJMG2FHgzI2tIzNRPPzZiS8NSFhixE/+qdjoVsq7i004M0jPUYW6NDllg6jYEOY0PVZX60oUz8HwTct6PrSjPimZmjDTchLTkfnWQbYRf3bR+ihTNJh+Akddn/Qwf8vPdYd0yO1kgED5GkYNMOI3EIT9FFmuMmysNloRU2nDcNP2XG/fx66fC5EBZEl9oqc8fyYE4e6l8AcKWHDuGLkD3Si/qEiKBrkYq/wctsrZGPuZzM2RJkwd3kGGkUbEJWgx75JeowL1aOttx7bvunwcLoOWWEpiB9lw+KeNoQIr9TqVA5igzKh/GRGdFUzRqtMMPZNx6IqBhhW6tFZ3GGrVgfl4RTk70rBUGsKUnfqMKiJHnWf6GG/aoBOmYFSwWG1qplRR+xR/7AsTL9hxcoMG0pm2xG6OhcnmhYiYo8DfZo7sWWGE8O7ONHzsAPjs/JgChOzm5+DeuLvNs4yIf1jBlbONuBuCz3+9NYhqH8KXhYlI/dDCqa56GBvloJVaxPwZZINtfrZ4Ke14ZfainsbMlFdeNkrnmZslJhw+d90TK9lQOJsPT5e1GHHtRSczE3Gvl3JePE0GTu6puCSMwUbxHz4rx5hWXpU65yK8vsz0GKKCd/+MuNzpAUTxX0OJ1uxVXBoWutcmCSFGD/BgcHpDvz54YCtcyH2PLBjxynBaRMtaFMqPGkjI568M2BwUz2a30nBxQqJ2HkvHmMOx2PunATotIlIXhaPt+5xKOhhg7KcDbbhVlQJyELLNLFP/+O9AiOceem4t9yA2nv12PpYh0VzU3CiazJW+yfhr6hENDuWhJgLySianwJDex3mROoReFyP7gKHl0emY6W/CcdCzLC3FF6hWzbKCq+wVOSr7TcL8GO/A7NSHah7qgidJ+ciaacND7dkYnd1oY1DjHgqS8VqgaFgTx12TkvAkftxePd3HN7MjUOzg3H4cjEOp8PisPZWLHoJTJ3vYEP4QytWx2ThlvBeo80m4SGM0JTPwKWLBjjO6BGUrUOD2BScOpaMW4FJqNc+EbOWJuL8xSRYopPx1/UUaE7p8EPsT7N0PY7sT8XOQUb0ELsSKPgwzycLR0UefHzdDudzcQeRyRtBPHPy0CfYjoU/s+Gzz4yLwiMVB6RiwSw9lnXUIX1mIiadiEO3QbE4WCUGd2wxmHU9FtdTYlHneSwezYzFuNE2rO1mQ9QXKxZFZuPiCzPk8SYUFQm/npqOf6YZ0HKLHiG/dehdmoImf6dg5udkuLZOxkBZMi5PSEbXSIGxPylwPtRhpOjdxkw9LjxKxXmhV83FHT6InLLsQDbWXbFh5sBcPOlVhPFLHfDNLsC9bSJzFedguMyCF4LDa8WnYpTYQX1PHbYhCT2L43BzdywqdP6F5TuisafqL6xbHIMHjWKxolosJg6PwaouNtxLt2LM62y0PmhGud8mfKlqQpKYwaj1BowVM5gpMFJlrOjJJ1HnmhQ8XJuC5N0psN4Su63WIfKoDjmt9NgtMHe2owFHOqXjeCsTjo8xQ1klE3fyhMcWtc52L0DcEAcmvCzCoxEib7W3oXSaBcN3m2BfnIbwr3p8XSnetz8JjWrHoyQ9Fl1X/sHl8GjUPBCF8eWjMejpL9zcGAN5mRiYhv2E/zgbrgnf9OVRNkbeEXN0mNB9rgnrbRnwFvowPk3UNU+P4gg9aoq9XXJZB7/XOtzJ1yG1jh7D1+kx+orY4+9in1cYsK1LOtR5RgwV3CYVubG98D7VAuyQJeci82ER/Hc6sKBCIb62sKPjzyz88Tej9dgMPLTpMTVDhwfzkrFscDz2lo3DutMxqFL1J2avjIJ0chRW74hCle3R6PrwD1ILf6P54yikjbch39uGrz1y0GKBBdKuQpOTTegdYEJH4Q38JanoZNYj6pDghel6HBA4dxcfvXbqsUToxpxPepR9q8fbMAOubEjFluQMjN5hQkPhsw0zsnBxjQ0n9XasSS1A2HYHrL0ceHImD7dibFiZY0GtdBNuJKSioIYe/ZJSMNwjAb0mxMGkiUXghd/YNDMap4dEwb1ZFPKWReFTSRRauf/BCMcvpA2IwssmNtQ8aMWmpGy0Om7B5ilmzC4woV+ICUvnCW//XviHxQaElDFgipcBihADrg4y4MdLA7KKDXhaNxVHR6ThtDEDC6eZENxSeFlZJm4Kfas0zA7fTXlghAM5rxwYea0IQcKnPhQZP6CnBQ+XmTB/rwF/xFx/eCfDNy8Ofx7FYtWuP+hV4SeajYzG3o1RyBG9b7MnCtZy0Ziv/oOjRb9Qc1AUbq2w4Z85NuwRO6A056CZayYM98xY4WrGg3EmxC0zokjoY8uP6bi0Ix1RMeloMyUDTZMycE5thHWgEfJyQpNvm5D7rxkHkoUnXGaFtIYd+T55uPG2CN9jhIa9cGDGyUJ8fmwHKtuwt4wFsQ1M+FHOgLBqOnT2S8DUoaL2XzE4N/qX6H80RlmjMXtLNKoHRONrs2ic6/cTO0/8wQ/zbyy3RqGzyM/KyzaUvW9DzwU2HBqUI3yVBdtjzLgAMxbqBJdeMWH7YRPcxZN5XtzniQnW9yLbfhLcKLzcC+HBnqQI3yw8/bdFVnjn2PCf4HWP+UVoLDzPPB8nyonaHY0LMH6IHY2E1/yf792oFbtdKrR8cAq2hsZjVGwsfAJicL7kJ7Ye+Cn2/jeqXfuNFZ9/wc/0C3f4ByNrxWCcMgY1Pv5E7EYbKgitV+baMO+1Dc7uNjja5sDFmIlXIiP297NgiPAna96aMeqV8Jsi1xYI364qFPqqtuBMJwuix2Wi1z85WOpiQ0axDZtz7DgZV/h//9a6d7jwcj2d+HjMgSsCPwFV7bhXkAOb1IInh4xAQ4HDgSl4b4tD72uxmDTxD667/sa4OX9wdX0MCuJjMHNTDDpOikH92TEYdlDwpODNQ7N+49dTO0JEJnjjZYeL2KGNI2x4/0HMvLMVd/fnYOHHbGRfyYbWmI31zMHLs2KvU4XnrmTF47lWHBCct6TEhv3DBX9UyoXhXSHeCU1ddciJhj2KwX1O/KnvwF/dcxFzy4Zj50XezDNjaoIR2x8ZsH+1DhvPx8PQSeBlQizS58XgRlQM1ghtKifm0GdhLGyFMbgsjUWXCrEYmRCDd8H52K8pQBd5Hs4l2RG+wo4HY+2wNbWjiVxkT3GPC1HC35lscJXYsdffjkO17FB1tuPsTPHEC9/LXOQdyofvviJ41nHiRWAxAl6W4veVUhw77ESVkUXo9tKOn+UFFtfn4Hyg4PUJYp/3p6Hqaj2Wn0/GltXxaDE5DocMsbjtiMWWpXGQbIpDRs84fD4Ri8rzYzF8dCyWdYhFMx8HVn8tgiWxEFUbFeKoPh8WRy52dc7Fpwq5KNGKTCH6t7GhwGtvoYuzc2G5lItW5/PQ8nAhIr8XYfUV4du7OhHeqhgLYyQ8fURKZYCU7f5z4pu2CC4b7Kg0xoqRb7IxMNiCNddMqLk/HYNlBuQKD19vSzI+jIhHXeEDOi6Pw1ZDHMyCY7YI3GwcG4cZ72JxeVEsao2PRfwSoQsnhLc74MCAHQ6cmuxA/+Ii1NpUhKZ+RejuKESytAjKJYIThP5tLi3C8pYOPBU/fynIiQ8HnVD0LMbgCRLGrJEyP0fKqp4yDt0ppbxrMd42d6BNzVzkjLBiyrpM/D5uxrAnRizVGTByrR71OuhxUPjsv+KSYFgQjwT3eFCZgAMnE7A7PBGakQloL/q94IPwXiUODJI6MT7AiR71nWhZ1YmUSk78FF97lnHilqinYi0n8ho40YpO3JzkhC7KCfO3YlinSzh+tJSfi6R82VDGo2NlnEQZ39mkjK8h4Qrxrr4b8lF03QZ1dCbmtxEef08G/mlhQNfNQm876THAU4+r01Nw7Hkifi9LRMFY4a9fJ+Nw3RRkCp+9QNQ9T/jc9ClOxEQUY9LnYrj+Kca0WsWo/kZw0h4n/lnuxOZ1TnQTWefuYycWS4qx+HAxep0oRXBVKfO+S/lvZRkXD5Mx2Crj/T8utKXJeKCcjPdmS3nL4cTlqUW498GOl8YcvMswY9MfIxQQWiV6ea668CKfdVj6JAXTg1LwzSUFb0amIH1jClq8TcHfm1LQ1paEBzEl+G9XKa61lTCjrIRzDpRg2MxiVPUqhiJX7IV/MXx2FePMlxLEi975t5Dy6k0p73nJeGK6jCdFTXV3urL1IjmLf7syY6OMLeJElm5XAq+HDng2zYNfog23D4lMMdKMI6UZKP9bj8fd9RgqstbBv3XwkujQPCMF+0XWOaHRYYJKh8oyHSb2K8b7RSXoMqAUv96XwPCpGF1HFaOMwJP8YjEai+8FDJWwe7GE7adIacqQckJzGUfuknH/Txce7yHnyig5o8/KOayFCy+rBB7bSVilkxMlIUUIcNhRsY0NDb9YcP2FCT/T0pCmNuBEkPBUt0V2nKaDpp+oY4AOr2vq4BKmE75OB7fjTmzv4MSZ+U7oC5yYoynGkcrF8O5djC3vRV6tVIr8MxJeayVquiVlcBUZMybKqI+RcflDV544IadvqpyJ1+U8+9KFbxrJ+OGrhDffOTGjkti9/3Ih9bbjT9cctBtrxuOGJnxqmIZzPcRcH+jwc64OrYfpcLaXyLjldNDGOrDwrQPBFgc+9xE1xTuxemIx0quXQLmnFFfuSqgRcwu+IXaxloyV18oYu86Fh2rJWeaynP5P5MyOdeXM/2Qc8lPK5XVLkbBf7MGTIszdn4stje0YttKKWk/M8I82oc+EDPyYr0f4Cx1uD9Xhnshh+y46UOk/B3anOHBumxMvVxfjwOUS7PIQGf6BhElNpFz/SMqjzWSUnxHn5LhwZ1cxn9ty7n4k59UHrry3UMZK76X0mFKKMWIvNqYXYYUpF8c72PFfQytmnDDjqF34AuFdTk7Uo+t7HfaLjJ0qzv7f3neBwOy0UiwQmBhkkvDiDCnPREv5prGM8TqB1Xeu/Ge7nH8li77HyFnqL2eXvTJ+tAuu2iFh1+1ODGrrwJaeeUgVHuit8BQH/jbji/Aa45+Kc+47sa59Ke7tkXBUTylXXJOyQqyUkRVl3FPDha+qyqkWvexqkDPpt5wPZsiZIs7Nkon5h4md7ueEJdmB6cFFiKlmxzjBMR8WOdHZtQTedglvCK5c81BKSZSU5xQyjouXcW0ZOTc+k3Pwdzk3f5VTe1DOgQtcqJTKePeElNM3ONFb50DKegdujpey227xXJWy8zspuxqlLCdwp7O6MvScnDMfy/n8hZyDjsk5RO5Kn0Ipv4mzvnqFUC4P4ffRIZzkG8YXR8NZKTmcr0rDWXgigg98IukRH8nCxEiuGBbA7U8DuGBIMBtnBXO7bwjNa0OoeB7KqivDeUYXzjpeEcx4H8GovpEsfRfJDYWRlKjKMf2HP4+v07KWJoAuVQM4YGMAz88Jov1RMI/6h/DgrBCOahzGplvC2VG8Z5drBFt/jWBqg0i6RYv3WCJZY2A5OjPLcbdaQ9s2DSUlfkzz09I/Rst0bQAtrwN4ITWIE98Hc7dfCLE0hPE5oUwZHc5vseF82iiCzW6W4dvFkbz2J5IVsyM5QFKOQzMimZgVyToHfXjogS83SzW83FLDodkazir2589ELZNrBnDc8wBOnRrEe0uCKbMGs02/EB6pFsrV5cNZPj2cD8ZH8HjDsiy/Xtz9fSRX/ohkkHj8D0VyVrOyfOGmZoWVag5b582jCl8eiPFlx7oazniv4bbL/lx+Tsu7vgEMF32uqQrkdlMQb7wM5so6IdwSF8JQl3CeyAxn73kRnBNclsP7RfLkgUj6ivePLy3L38si+FPUcdnqxcPfVNzgouacempOfKrmhQs+/HrHl64hGs5bp2HsSj+2D9dScUfLqUEBHLkqgNOvB7Ld0mBminnk3g/hSX0YT5jDualTBKemRHBrTBk++FiG+8Vc1msjuOl5ON1Hh7JKlRBKXZX8eVRJ63dPTgxWsYk4v4lWzZydai4t8ObMVr4sfOPLHuK+Ledr6NLVj9v8tbz3XcshdQJ4OzqAi/8E0c8ezPS9IWy0JYyTxfu3+ESwU4sILhJPiTKC//4O5/te4cx+FsJqQSE88zyYj4o9/u93uFo1ULLKLSUVy73Yd4Lq//7v8O+uam5YpObjQd4cE+jLg098eShAQ30/DRubNGz40Z/HdKKG5QH8UTWIga+DWdA3hNmDQultD2PLtuHM8gnnh6Qw4lIYlx0PpWleCAttwZzZPphVRwcwYL6CBZXd+Wq5Bz9HezAxTMncGUo+zVLy1kYvfu6vYvgrFWeXV/NLZzXr3lRzbY4363T1ZROdL83dNXxb34+j/9XyQ5cAjt0dyMu7gykRu+n+Vwgndw1hZO8QVuwUwoLaIUz2DOE8sbNZ64KZtiGQl8T8Ar5p+dQm52pfBc+PUvBMfTdmnXDnX/U8OP+UB2P8lGzXQ8nQ+Uruqe3J9HNebDdXxXExKiaHqKmboOa6Bt786u9Lmn3pf1LDzlIt1zQMoG11IONXBfPIr2COfhLMCwuC2a4oiJ26BvHcvUCG/gzkqr8D2adDAA9kallmi5alhzXsLvh2qeDEoblybmmoYMlEBRN3K7i9ohv3L3DnmaYedBz0YH2bB72qKHlvhJKzC5XMX+vFW+tV9M1Xsd5QNXsP82b+al9+W6rhdqPYEwbw9Y9AVh4azF0FQaxWJZDT5wv8tA/gzcgA5ngE8D/BM7fMWv68rGVznT9nddNwxw9fNlDLGL5CxhdZLsx0k/P9CDlDt8jpeCNnvIeCc5spOKizgrbFCuZVd2P7Q+48u8CDU40e7FhDyeoblBw9y5N/a1Vsn67ivvdqpo33ZchaDddW17Lv0ADWWBnIt30C+bNzAJe81XJnS9HH//xpS/fj951+vHTFj55v/Dj4suhxsS8fX/FlcomUU91lHPGXjE03yXgnVsbb+TJ6al24fIILxzd05TeJnMvWypmqk7NXGQW/TVGQkW40/HRnqxceLHFX0mWokqtWe3LoGxXbZahZ+5ovL3zT8P49LXuKeii45YHoTd0Ef7Z+omHYQA2joeGkWhpWraDhl9qixyrx/YW+XFnPm2FqNQ+4StlvuZTu96U89EVoVKr4PF/KL8JzVUuRsmWelKe0MjaoK2PSQBmLv8hYsZ4rPyyQM65EzuG9FKyodqPS4k7veA8qRipZo6YXJ9dQs081HzrF2WfX+XOtewATggNYRcxtn9yfv5poqDvny62CKwds92HN4T7MFhy95o4Pk2d783VjNTNNKq45qeKpjiVovK8U1f+R0LhVwoGjJExfUwr1qhLUcC/BmDolsKhLMW6chNebitp/SFkYJuMa4Ts27nLhqqVy9hW7036ugsequ9P1iwdbLVSy9jIV/WapuX6tL7vv1VAu+LK2ROhXvJYakx8/hGq4cKcPW1xSM6inmt07qEVP1dw+Vc3FTdXcJjA87LKKPn29eDdSyejrDqR9cGBceSeeihxg+ulEZZFP9o93YmqB+LObDrwQ3nmQ1YF7dUWeWSvyS4Lwl1clDBa6fut/Pc6Q8ay3nNeNcnqNV1A1yp2WACWdnzxp8lCzkrsPX9TQsHqQlnnpWr6I0/LcGn8O8dBw3Xhv5om+Tzmn4m6Figsee3G2ePpJVbzZWMXum7z4aLXgChclB20TGW+N8BaLHOg7zYHYvg783FWEgdUL0VGbj3G2XKx6mYvQyXkoZ87H/epF0H514JDTiQrVJfR8JeVtkbO22IT/EvX+a5dz6xYFy2z04MfxSsatU3H5dDVrPPflivZ+bPFcS2WKliFhWkaGadgm1JtTclSs1c6L3R8oWWGskg1GKzlllJL1tij5Zo6S5iAl57704OyNbgx7UwTX3UX4EVCEwJqFuDovH8ce5WKexY6UnnZc/2FDt4s2fEmxYW11O9TeuUBjkW0/OhBRsRjNzksEf0lZq6fAcicX/hAeLrGOgt8rugs+UZIDvbgpTOhpNV9e66PhlVVaugjtiBqo5cWKGm4d7s1RF0VfHyr5LVzJ/l89OGCxB8939+CDgR6cvsaDm/Z68Os7d3YbqeCcNDmjmhbClJ4P+fs8XLmfi0ENc+H13A5o7bgTZsPQ6zloszsL7yZlwlErC/LHVrzLt6Fv61z8k1WIa3WcyAkswe85Urb1kbGVyD+H/3VlJcG5D84ouOyxB1+9UrJYr+KVRj5sH6jh4wFaVkzS8tBoLT+LPreI8eaLUyp+a6/kpssefD3BnX8aufHnIwVXXFXw4XcFIyVu/HpZQRdPBQdnCOxdyEX0bztuLLCjuIkdj0VN3zeK/ubnYHhqJtpUt0B50AyPyWYUvzXD9m8mctZYcUJ469qb8/BwrANnU51IWinhJeGjXdrLWHWYC2fdEB53hILFqzyYP1XJz29VvHPDm1P9NTR30/K42Dv1UC2jhYb3+9eHz2+o6FVX6FoND/5zUsH5Qmcq+Sn4VKrgZRcFr4vP87UKvhCcWTtCzu8iD4SabOgQbcP0ZzZEi5rj3lph/5GNdwkWgRczmGZCz84mRHUwoctPEyx7zSi7LxN3VTZ0vWjH2u35OCn2uHRwMX5UkTIoSMaXIt/tEnp3friC1s0efHZKyU4WFWPH+7BsUw3njtNyovCp7doJDxws+M7bh4U3VWxcTsndae5MaqlgvLh7psglNpET3+5y5aj9rsIfu3LiHVfmNnRhzxoylt0lal9lw/ruNjwea0Xnp1nI2GHBvZ1m3NtqQov6Rmyfl46y29PhMtOIiGQT0r6ZMWJWJlomWXGnt8hzLfLQ8b0Dl0+U4P4vKfvflDHzjJzfbig4WeiczwNPPmit5iChucvUfnQ/rmXvD1paZ/pTK9Nw/xs16yxX8YPgHN+y7uwUoeD9l66UCF5askDGPhNkLBLZo8tMGX8Jfv3ZX+QgpYzXj0v53z82lNS3oc0NKxaMzYZ6iQUfRe29b5oQGWCEY2Yq0tsYMGaKAWti06ALNqG31ow1v8zISMxGi2M2lJPkYvSBIuzuXIzu36Xc6OtCKBW0/OvOQY2VvLBfRe8B3swWWjZdeEyVqP3Nai1TDmnYd50vpb3VPBiu4mqhl39c3Xj+l5yvwl04nDLmiTy4662U1S9JKb0tZZVvQuNElpq9Xko3q4T1xE4eFHiJOJWDvNBMFL00I9rFDM97RqwWOX27hwEDzuox87MefxcZECDu1O+CCcPFLvzumYVnViv63LdjjroIod+cqHdYyoHDxdkdFVy7woOVfgteLKPm2CW+3PWfhsoVgmNua7m1rz/vi13d/smb6wXHb3niST/BLx0mKdh0vZyYJmOi0OLhlaXcOljCg9tLUXN+KYo1EnYYK+FGSwmSqhWj9JYDdz8K3HSxwmVCNgY3sMB9vOj/cBNUzzNQssmAPxf1mD9Pj/4X9Gi5wICmfzKg/GzC7O9mtIrMwkKHFeHZdvwzqQgVrU6UbFexIFDNwELBi7X9GXxReI1ILavMFh5wrC/fz1SzZKqKO4+IfgsOfNBcwXceciqby1hO5PTTfUqglxejwyPxrmtCC184sSvJicErnBgV5kQNbyc+CawfuZqD6KAsVDCbsS3EjLY6IzacSYdRZkCVnXpUH6/Hpbt6/KtMRXwVI46mmtBGZ8ZYeTbKGq0YmpSLUU20nGby5yB/P75uqGHuFx+GCp1WVVXxU28ltUoP1qgmOH+/C4/7yrhO+IXP8U4UlzhgueKAx2AHPlRywKeKA/6dHZj3jwNtFUXwH24HS3LwMTIHcYKrz300Y3i6CfcPGnEzNQ1ds/Rw36hH5R16DK1lwPGENGRsMKLovej7BDNy32bhZCsbWv+tYZbgtl/rfRlbzZtLG6npvdWLzyoouW24G+smyjnhiIxSgdGjicX4ECl64+6Aelyh2P0CmDrmIz4qD26/89AoLw/nfHPhDLKj058cjM7LxuR2mUh+YUbiLxPc1hvxVZmO3HAD6hzVI+a2HscVqbi2NQN95hrxZK4JjRwmXF1lwZ7RNuz7pqZznpobdwrfK/R3zB0PFowW+POT8zjEjreQ8s8D4WOWOzBdn48WE3LharSj7Uc7Gp6y4+MiO6I321FQ1Y44pQ3zHmTirLsVqzrkYOmRTDwW+HqWZcKik0aUj0pHtUcGeGfo4R1mwL6kVKTOyMDXuAw0P2rE1cEmuMwxo97HHExu4Mm+Pkr+K/LOMonQqwAXlndIeU5eCktFJ8LOF2J8i1xIO9jxO8MG62EbrpWxIVjscWBlG54tsMK3WxYe3jLj4HgrYuNzYDiYhQ6uFgTWNmNBjhHlbmYgOTQN+tMGND9swKb4VPRIS0PWhDT4H0tDvU4ZCDxrRI0hZsi+WmC6IHLNcgWbZbmyVg8ZEzpIuT/ficJBDpxxz4OxuR3dj9gwsaYV1sxsnPHPQqk8E5UHZ0KfZ0bS32ZUSjKh4jvBk/9Y8ehXNr7PsCBjgRkTZprgMUjwiiMdze+lCqwZMPOXAZefGTCtowEKwUGB/xiQMzYNS6qa0O6SGfauFkwocOWD5zI2T5QyYk8J6pRxosBWgM377Nh6xoaUOTmYHpKJhEgLKgodfNTLjI3iufnUhOBRJpz2EXqSqYdebcOE+1aUjcmBaWcm/D6Zcc3VjAMpRlRMyECj/WnYtNOAf+UGPPqtR1nBh7OH6vGkvR538/SQLUtFt2Ajpu81YW91M5oOknGRl4weeyV03HTCNcwBtzm5eBRrw6cjOdh23oI1O8xYJnTg0DATFGONyG9uREabDGRVSseTzwbYm+rRsbwNg/Kt+HLaCqzNhqWFBYvFbo2YZ8KM//0eXfN01BxswLhbeoxcpUfFKnr4btNhRy0d/lupw7tOevwVYECDYal4MC0N2XIj1q0yo+rVUux3SBgTJfy3RcoJowVnrSrGhiwHVBn5eNvJjmsbrFBGW7B2gBm9LosaRwo9uJGGaUcFdo8b8KxIj4Fj9VhaU/DAHx10ETZkZ1kx4lsO3jTORIPHZpSzmoTmGfHP+XRYWotZHtCjWmU97AN16D8vBfHnk1H8JBk3lqXAtEIndl2PxB961O6SisZnMtCqvgk1ypoRrLBg+vscLP9iw4pawm9VyMWV9YVovdOBgNFOjG9djGH3JNzfX2DyQwnKjXPC82gRytfOhc9mG85YM3Fllhnvjgj8+WfAx2BAaZQeP+vrEe2ux7dUHQKe63D5gQ5bTurgOsiGcTVtmHZVcGzZbHiFWPCulhkuTYRmSDOwFgZol+lx57YOGxemoF/3JKT0S4DDGo+0ZwlYWjsZwTEpcI3T4dUSPV5f+N/vdGUgRvCn6oYZtypkoXKRFb+Eb7cssePEgjwc6l4ErHBAJjKTebMTbZoUo+xWoRlXHdCW5kFTzo5XzXLgFJxS65kJVctnYHo7A1b21KPvFh1+109B/cbJeH0/GS8MKfDITsHAy8k4stKGlxOFlw2xYc7sHATssWDncDNerTIhtnsGMMCAfpP16DROh9q7k5EYkoDbkni8fhWHiKg4NGkdjyYPEtDiVTIwQgdJVT2SaxvQqiQNK0JMuKkxo0UZC0arsvGwug3lQ+w4+sSOl7GCq48V4YjwZQ/Fnfrcd2BDq0Jc/GWHU+yau9j9PsKXuh3OQG2B4agIPbrqUtD3SSJilsTjUrl4mMXZi6IT0OdAImzKeLQ6GQv/HTZkLhOepaUNYe2s6Cd8eMEuoYmXhC+clIELEwzoOVuPrOE6xNZPRpOt8Uh5GIf6e+PwcG0c3u2MQ8DLOLSYGY950YmYOT1FYE3szD96rBQcQ0k6Ciub0LGeGaamFliGZmPGDJFbVtjxUJGHSeWK0HCAA4/di9B6fi6Cj9pQ7XwmmlY242iQEUv2GnCxnh5nbqTg+YgErL0Xh1tBcUjPiUVTnzjcHByH5WPisNcSi8EfY7Fuu/C962wIHWLDhTdWDDiUBX/BPwdfmdBgbwb+WmnAG4GhuZN1eCJJhtf4eIw/GodVI+MQVTkODWrFoWBYHF5vikN8Uhw0bgmo2zQZrlId1lt1aJUovNuGVCQfM+K92oxBAy1oI7zexxIbXjXNhW1hIWSnirBfzEvWzI49pdlofciMWPHztR8YMLiZHm1fp+DQ5gSB+Tjcmx6Lv378gfu+P1g1KQbHysZi6tpYtNwWi+yRsUgU+1Zrkg0N/Gw4VjMH4+tb0MtsQnRJBu68MqDHEeFr7uowPT0ZsZnxqHMhDhsGxqGWexy+p8fCGhiHluPjcFrMqVNpHE69TUAZ7xRM3ivuM0SPFmsMyNidgR2fTAiym1FUnI2YXJHTuubCNKcQi68UYOoLOyTzrRhYw4IK7UxQdkvF0eZ6+JxNQfkLCRh3Og5t28YiY9IvnG4fDZ+J0dg34CcuffqNBdtisGtiDEp1v/FlvQ1Z42wwtrBhndD17L4WXFeZMWy2EetHpeKO8MRxX3XwOJWC5M2JCK0bD8vGOMwbKvBVNw5t6seh49g4dNsTh8uyePR4noBFoSlQH9Nh2zQ9goX2tv6RgdMWEz5VsEC9IgfKVnaYp+ThybkCdG6ei6qin2+UmVgr/Oq5bWkwztQj6msKrh1MQLVbcfhrSCz6n/qFFg+jcCMoCocGRaFBVBSOrI9GTLvfiFb9wrRPUbgw3YZ+Q21YM9mKmBUWGAVe3/80YkfbNGgcenwu1CFV7F/VkcnQ9U7AXE08njyLQ6Q4I+dKHI7dFnP6FYezx+JRY1QSgp6nwDdDh2Ev9Gi3LhW/vhnxSPDK7+XCK46wwbdxLiqOKUDA0zwc+8uOzd+yMXOQ2KlhGTjyWHjaSTpsr58IL8EzlkWxmLflNzzdomGP/YFyPj+Q1usHTo+NgvuZKLSZHw354Sg8//4Dv8TujxB3+e+2FWfrZAp/YMa4fia4fkjH/UnC2wsua3NCh/c7U7BncjKq2xMRODgRk5Yl4vXXRFRQJ6FZ82S0L0nG+pMp8HknflZ47P2+qQipbcQnoTexiRbsuGBF4So7ujTOR2VjAV41yEX/UTYkCK7bXsEE914GbBCaoUAy1rrF4/edWBxt8Afp46Lx3iMKV8p/h6TBNyjrfke9Lz/QdX0Ucg9GoZMkCumHf2DAJhtez7Whht6Kd8YsfD0u7pFowupbRsRVSMMUfwPSugquvaHDbU8dZu9Lwe0VKfB+mIIYLx3e1tNhYA8dOvyjQ4M7Qk976/G9mwGpIit33m3CbncLRtXNwessG9xX58I+qFBwUD5ubbWjx0ArNmw2o8lwI1JPiFyXmIJvr+JhjYyD5K8YLLwSjf/XwVXHtZF2XRIIWrQkeJBC3d3bc+tK3b2lSrfubtTdZWtb3bq7+7a0xSUJlqAJlgQomQG++35/zC/pQGbu89xzj7TTJB2KR1vuQ/3vv+D88Rf2XozBufFxKFwXj2cR8TiZH4cRe+LwivN78GoTJspNaHG7FM1zCmHcbEAj9uN1xxbg+40c1ArMhrhdB8e6OiQXs85nahFdpEVzBx2yG+oQ1UGHx5N16B7LeeJMNhZdykO9hXr0vGbAsvRibD5lgr7cjNuulTBOs6Blm3KEKM0YHlSK4LEGNHbPx6Y5OmQwdlt8UWPHXBUG70vC64R4NEmPQ+CvWOSofmFZv99oZopBVEQcRh+Ix+LIeLgUxmHf9ji85nvIeB3DvExQ1TLiz9wiHJ3HWvtcj4xJBRi4NxcZ37LRqlU2PtXNRqN62ShmHWwcno21C7IxkX2RqUMOVtbLw4MD7M3us1e4Z0Db2cX4zPobHWvGPJ7plWMFDNxtwauWZej+wgSboGK8DjRAsiEXZxU6HD6Rhmm91BjdNxURNxKQuz4eP/5h3I+KQ7MRsXAdF4vhllh4FsfB52E8LvFs13GMx4zdcaAMExRPTMi4xJzB+JImlGLaqEKcaGPAhGQ9fvfT48vBAtxhr5rnUoBZrFdz+3EW2FqAuhcL0O9NAZZ46nHoph7dhxiwwqUQ3u3Ydw42IeaaGes5j02MEPDwi4Al/Sz4mmjG+UHc+zOFOLpTD227HOCEFq9Ga3AsX4VUZQrqBSSgaBmvwTkeg2zjcZv3W1sWB6eh8Ti8Px7zmyeg2ioR9fl9yao4rOBcoyEz1hpMCCo3YUOUCefuleBhj0L0ymM8XDVAzl5uTFcDXNlr3+NjczsDjgwyYMe4/32XjwE7Txvg8ceA3qzLljAjio6asPqJGV3SKpA5RcC2SgERKQK+rOYcFWXGqodGPGlUiLWdCuDokY0fvqy1OzR4Gcd+41syfhvjsYExf5nxsu5CPB5r4iGLiUfX3/FY0SwBv4Yk4aA0GUmrE9gzV2CxawWeDClD3A0zdrj977lzE9C8FGWXSvDUowTlTYoxRlqEK0cL0fqfQjSLL4SlZxFavilC+x3FKLpWgqOco4qGm/AGZkSWmvHc+Af99gg40ExESjcRu9hXFd+rwHD2hXOtSpGeYkAPzwIYGJta7kH16nS0G6ZGs02pOLYkEeX2CSgvicf1FYkYWisJ7Zsmom3vRBx6loTapSn43DAV3meTcUYi4H5jC8J6/WGtLUPf5WaMdDXjn4cmbDvO+GIvFM6ZJMFgRArP/H+cNx36mXCRuXHaPvbNjEHPmWa468w4M6Icz+tZ8CJZwJx7ItoOr8Ka5yLMqwWMf16G4sMmLLYUotV5A0ZEFWDzAc58pEPFnCzI2AMqc1VoG5WKwY2T8aJfMupPSMWBD6nIvJOKUW9TUEap6Ouowl9KFT7mpGI0++cRnNUXBAiI3mtBkw5/kLGiDENUZkxi/H5mD3dxghlDR5ohnWLGlDlmWBab0YrPex7m12Qz+jcuh5LztcxOwHe1gMgdIjLe1GBinBUtS62C4oyAjsynaWCN+8l4/Itx9lcBejzMRsUMHY410yLjXiY6RWpgylHhW7AKsdGpeLpEhT2XVDDFqLDvuAqrWPPW8tF3HnumjioYjgugswJy+Bg3R8AY9mSrl1ai1cQKdFBwPuhXhul83y21y1Hxohyd5lQgsvEfnOO82yq+EoMrLbh/U0BYjYCNhZw5h1vRq/sSGvxJQodsrSjFWYTv6wp8ijVhY7tCNO9pQJ2P+Ti5i7Nm+/9lLi3itrAejsjAbtb9kAoVQv5WIdBDDYf2arSMUmPCXTWmuqrZn6rQ/LUK8VUCouxFFHmJOGcnoo5ewDOuf1JtAUUNLfjXVIk2HSyQPLSgVU8B1X8L2PBLwIsyAfsaifDZIuLdkCo8/GxFCRoJLbaX0iiJlOLGSSjKvgo2GguuvDRj6a9i/LvcgJv/5sN6EmfwEB3iRmiRz3r48WcmbF01eLZTjXNr2TdeVUOoVuOwcxrWvUqDfQ8NbrBHrvypwogRIpqcFrHKKKIh53LnaSLmkYijviKi0wQ82C+gbIWAVfcEnMvhdVQI8Gkp4vBGEY4WEeVvq1FUYEW/f0roQqCUJgyRkldTKa1LlJBNXjUcsgSMLC7DmdYmTDjIfBWjx87YXNisY58YoUVQOOfc7pm4clKD7iLXaKPBVMb57kNpuH0yA7V7Z+Lf1pk4PCAT5xpWwWFUFXrkiyj4h/sZJXJWEbEsTETnOAFdHwvI0HAOCRQRw+sovyIit0jEX+2qce6HFR18JqENvJ9u0//3b2vWFHhBStGuUjLkW5GwUsS4RZU4fMSMUwuMeIxCzHmsx6Z3ObDUaNGe/caLm5mI3Z6Ouuz7L1akQbM+A8S4HrcpC8c/ZaEWe4Y65Vmw/S2ie0cRAQ1EmPqKQFsRC5ijKiUicnh+psRyjeUC8nvyHp/gPPuK6+e8XrKqBnMaS6hdjIRO9JXSkydSOrXFhtq8s6bZPaV0bImExhSIkM0XoCopgyPzaPhH9hdvDPgcooc7e71b1VrMzcnCI30mei7NxGOu79mYLIy6k4WLQhZe12XfxPN48TvPk1bA7DwBDb4KuHVHwNkLAnx5Xvw/Cthv5J5DxM2jIt4miqi5WoXOna2o8WQJDS+VkOdCKUV1tqb/jDbUuaMNTZ0npTFrJBQaWYX9vLYN5j+w4cx7fK0J6UlFONLMgL7r8rE9T4f7zzlXe2lx7UMWsv/lmjRZaOanxe96WtTurEXNbgFDjwnoc0qAe5SARxsF3L0iwIvx9y5ERCn39vwpPt6JGLK7CimdrGjlAgn5uUmp2XIpNQmypm97rUn/WkrBIVK64yOhmR2q8KZQgHZsJdbkmDHtsQkRqSX4vt4Ah+l6KN/koK+bDg8PaTGOfeSvAC2u12bNa8K+so8Wl7sJsMwS8Hy5gCYbBNy5LOASz0LpYBHzd4n4fJ+xZl2FZj2qMe+KFem2SOhlA8bZASnVzLam66XWNDxTSosbcz2DJLTqZBUKu4qY29oC9bQyhLqbMSamFCfZ83a+rscPYy6WNNdh5UMtzg7V4m13LYZ347wXJrCms99YxnPI3DEwl/VvnAjNJRG3/aqQtrkanw5bUVa4hBKzJJQwTUoTra1p7Akb+phpQ6dPWFMIpPTjXwlNn8ccvk1E8kgBM+tUYF1fM1KvG6G5ZUDXBD1eTctHQz/mwS/sq/sJGMA+x3sfYyWDtWutCNeIKhyoqkbHM1Y0tYGEAs5KKMhTSnVP8PXb2JCykYxyhsuo1hUbar1CSr+KJGSusCIFY/5UtIAZdhb0mWpGDXup/6IKsfiuHqZVevxczL1m3XpWIKDFZhGXOtRgcYkV7eQ13T0iodexEnoSIKUtAdb0SSajDlEyun1ORp+GymgE9/6Ug5Se7pHQjMZViJexLyi1YNY7M7ryfcbNLoXSwFw2QUT9J1bkt0hC2w9z3W8lVK6T0Mq2UnLJtKbsSTIyX5KR/r6MSvj6otaa7JRS6v1GQp131iB6lIjwaAvOe5ZjQUsJ+W6X0OmrzHlpEvroIiXPJCldrrQh/X4Zrb8loz5PZXTzsoy+PbKhJ07S/3/O4quXFY2cLWK5WUKPO0kpNdGajs2XUTH//u5nMpr/VkbTT8kobp2MXl9SknlGIL2fHkz52mC6lBFM62196VClD22AL4V386MRPQKovRhA3/spqfyvQJodGkzmi8E0KT2YHo8NIetxofTkWBjN/+5FvhN96HG6DzXiawzs60sHevtRfK8AeqwNoEBXJY2JUNLJ3ECq/08wdTIGk/fIEJpmH0ri3jCa8TOMDFo5DecjJFxBARIv+meINxkf+dAJK1961sOXCgb40YmwALJ8CKAPVQEUOkdJT3sG0bjLwbQjJ5gkbUOox8k6RKvCyOZhGO3e6UGq2p50dI2cXP73XTENFNRqu4LKrb3p5nIf6lXmQ817+VKxxpemv/anPhcDyI3XemeZknqMCaL614PJpjiYRjQMoVf769Cea6E0xRBCCxeEUGCaOyn9PGgLeVCjPx5kr/akua/llG2voKrpCkrp6EVfK73p3XMf6uTtS2c3+9LYd36UNC6ASvID6NcCJfkPDCKbs8G0yhxM3YJCqFXnEKrw4cMqhPr87xnIoy70ycuN5sx0p9xsd3rUwIPmnPCg78W1qWUfORXwmrQtFdRhnYJubvGio+RDy5J9qLytL0V98iVK9qctmQGUNVdJgimQaGUwOcZz73KD6ZMumGo9DqbkE0G0o5GSCg3OtDvQhSZ2caERP1zo9h03GnnGnWytPWjyWA/69NWDCid4UrMIOa1PkdPoxgq6uElB1pe9aPdsHzom+pB8vy8VrfWnnF8B1K23knY7BtL5Z0HUs18wBSCYkk4G0fgDSoqSKmkcAqj5Aj/6HuxMkcudyZzlTC4BLvRtgwt9nO5Ko2zcafhNd+pY24P+6edBboe5jje1qXVPOb1MkNOmugoad1VBLjO8ac5nH2o925cuJPP+/h1AteRK+tFDSZJZShowVUmBpKSu9kra8iaAnEf509ExvtRZ50MDrRzJ1MqR/ipwpOobtUi61pkaZjuTAS7keMSFQle5UpNsN1o+2506pbhT06YeFB7hQfmOtanxQ0+KeSanY+0UVOTrRR8ifGhoV18SmvhRTIMAinoZQDM/BVDR1QD6uSCAtrUIoC68N2fu+1IXe19KfOxDHwq96E64A4XedKB/TA50yM+R/ixypC9yJ1p3ohY9H+FM4QnOZNvShbL6uNCuNS7Upq8r3bjpRucYE3rGRLuuHnQkwYNyVZ4UXiWn+R8VNKCxD81z9qUV03xpvtGXdtb2oxsPfWkNY/DOQl+y5vO1Qnypq8qH1rn6UMgqBfXMllPFZTuSzbaj7Ef2VHDKgaIyHCizsSPdnOpI88470pmnTtSiljO1X+RMTz9yXS4uVNDMhW5EulClrSstf+5GtX660/15HnTT3pPckuSUeE1BtTx4rTk+NFnwobnMLd9ifah0rQ8pw3zoXYk3nZNyDae96UWWgpbUVtDUz3IqWuNJfiUyUtja0oh6ttRuqS2NXmJH7qvtqYWtA42IcKAHyQ5k3dSROvVypBETHKnOB0dK/c+Jpppr0fqDzpRsdqZWA1xIrO1K0zq7U2kbDxpxsDalfpXTwAcKGubvQ1Xch/9GM3ZVXtSBz92bqaDpoxV0fqyCZk5S0J9gnq1cOY2cLKfyix6UqnennR1ktHmPjIK+Mg+LMmrcy5ZWTrWlvrNt6dAuW6rbkuvcYk/7GjuQcZ0DTfjsQE52jvStnSO9OOxIT487UW59Z/KJdqaWG13o8lM3mt7Ig07dqU3TjXKqV8Nz5eJDoSu8yY5ne5FJTp5n5DSztZxURZ7UN8GTFhk8KSLZk0aV1SafTh4kNbtTiJWU1rSR0s8SKQVMs6FaWvZR3jJ60UXGa5FR4kEZHUiSUYWrLXVsYUuNhtvSthu29GyPHQWX2NP2+w5k5eJI4cMcqUuxI/1u5EzB01xo7xs3et2D5389c1xbBZ1p4UUH2nnR8taMm25y6hxWm7w3e5D/RA+6MMKD+o30oCEzPOhpJNfl6kEtF7jT4SEuFMne4X6xhB5WSGhAbSlFjpPSpvXsZTZKqcVKKTX9i73pfCk9P87nldb0lmzoT1MZfb4po71SW5oDW4q4bkuXp9rT4n8dSOrvSJs2OtKFOs60cakLXejiTnVWcI8j5XQRCipeoKAhngqyjfIkxWgP8o5xpyye5ZNydwqrcKMCW3e6yLjo6OpOHjJXOiFn/klypiuPJSTZJyEf1t+R7D/OHJNQ/c0Syp0lobTREooZJqHmc/jnpyQk/pLQN1sp7WONd98jpflbrKlOdxn5MHZ9xthSl152tGaUAy33cqTRhY7kpHOmwX6uVFTmTnbnmEdEOe0IU1BmpZymd/Oka42Z36vcaIHOhYwLXWhPhAvFLnGh6zz7v+e50MymLjS7wJmGL3CmOV/5mnHVOLauBgc31CCwRQ1aRNRg5NdqKP6rwteuVcAfEW1+sNd+zp47RsT9Rpytx1bD56UV9bwoob127G9XSakd73XsGxntaWlLzhW2tGQGc1I3R3rk60yTw11oZB93OsH9VJ1jfEoUZF8op9Y3PGm5vwfZFLiScy8XSvnkTPPGOlO9MGcq7sA9meZMt7Y606eZznQyyYkeN3ekmHMiYuuL2BIgojd77n/3img3V8STDwKuObIH3mzB2FALnodY4HjaglXtBFz+JiBwkoiFf1WhJdf9rlBCK8ZLaQH7zsvbZGTTzJYOdLSjCzoH8jY60ljm8Ld9XEnj7EExHzzJMUdOV3iG9/nLySvEg5xmuFKxgwsdvVyLPmscae1KRwpe7kjbjzjS9UR+jXGkuwMdaYvoQEeXOFDiJwEF1wV0Wy9gV6gA6WsLfD5WQmVdgcfzy9DeZEbQVTP+22qG179muKaaEfekDCH3KxEuCIitV4UVm6yoNmfvXM6yP8KtyeuojO4MsaUHTRzoRl9HUvV0psrBLvTsuDuJrz3o5105BeTJ6d5YOR1mblBsdaXwb86Uzhg6yJwXleJAMubo7zscKPqBA7XM4zrzHcgxyoEabrCj92G2lNZcQHIF7yfv5TehAtcDy2FsU4Zxk8xos9qEvVFGTDxdilmDSrH9RimO1jOhra0ZVj3K0HNvJY4WcT9mV2GEhGcgU0KNI6V0rZUNra6RkayJHXUzOpBXpBOlSlxI/tKNNnCdHWbKaS57OPlKOX1o5kFTAtwo5q0ztR7P3PfRgVIP2lPMSDu6km1LWwVbskTY0UaTHXnMsqNjPN9uzPeKMgs+Nrdgzso/+J5YhuL/zFjd24yWD0yILCmFOb4IyT0K0TLGgIBdhv//Tpf5e4owcboRqyTcg1NlWP/NguJlnJlzq3FlPOcIGymNeimloZtl1HSULZUuc6CJrGv/3XSmoHqutEd0p5Et5RSqltPxVewV63rQ0FtuVMKYvtbJkXZ2c6AN/9pSeCdbGultS9ddbOmSkve4oy19bWVLWq572EkZTb4ppZW/K9G/ewUGW5VhSXczRM6Fti+M+LioBKVzC7F+gQEtH+lRZSnAbkMB3j/QY12kAaMdi3DslhEtNphxvrwCN8s4L4+sQg/OQsNfSajLDM4g5Ta0tbUtebEGLm7vSKdXOlP3Zy5UWu5OMaFyupYsp2dz5BSo9KAzOW606D9niq7vSJYKe/LuYkudHslohbuMrN7a0LT7NlT/tw39EmyoncWGTqy0ppZ1pbQ/R0KBdcrQjcx4YDRh+D4TrApKcflmESJDC3GxRo/tpwqw82Ye2l7LwaL0HHyOyEfXzXqMXGbAltIi3D5owj/BZZwrLbgRIeJBVDUypktoazjvz2UbOtLWlsoy7EkOR1py3JlU7V0pRu5B97vL6WqinHSQ01hew9kebrTpuTM1Z64f+bc9vQ22pYWvbehispTeL5XSBMZk8iIpbWMNmcv8K46VsiZLyPU/CcVqTNh414TR601IWmGEfnsRWqYakFbKmXBMAUIX5eCnMhv7n+qwJF6Hziey0XV7Phb+0iN5twHto4sg9jUhI8+Mk4Mt6OBThRNhEkrqy3lOKqMH423p82oH2vHWkcrt2Te7uNPyg7yG7XIyfpRTRmdPKqlxpwuPmBvXO9MWT/abZ+1oYIaM5tSypuntpHQ3V0KDn0po3xUJXeQc6MV/bq2X0IcbrEHPrcjpnoiPp0yoWWFC1xojFq8uwXtFIW5W6WH8VoC/eP9VmTrYBOkw/rUWT8q1sL6nQ969HGy5XIDmeXoonQrRw6kU7Xk/Bs0pR+epIqIjJPSc8aT5IqNpu+2oKMiRbJo7Uz773lb2HiR+86Tfj+V0ZKic/uIc9ZI1PLu/C71R1yJdtQMtvWJLeuawQ9OltDmFtbDYio4n1kBrqQYNrsHNXlY095IVRThbUXxJFeq3ETF0tgmKViYc7mHEGr8imOcZcKe+HroXefgrIBuf6+hQ6qTFyY1ZCGqlhTN0eNI3G+ZXeXBcrkfkJgMatSrCmmYmLK4yI9FKRFFXCWuVlBTdbcl2vAOd6ulIk9gzD+7kRo3PM29O4VnYxf34pzZlsEeKVbDOJzvTTxsnmsT8WdbVlrIayMi7o5QGT5bQpYQqzPsuQn5IxKaTIja+FSEziljPr+ndRbjrBFSf+oPT3UxY99uIrr1KkVyvEBu5H5ruBRgemAPdZR3qjtdikpiJxDOZCHqahdP/+/+/rtlwKc9D1k49po8x4EOrQlyaYkLATjPSJntQqb42/R0lpy6NOOOwl5L3dqfAmS5004r5c5IjfTfZk7UPz77Omr4ppHR1hBU1/VfE1h8CGoYLmF5pgQ1rqNtgAZtPCvh2SMD1pxaY4spQqjThxnwjGoeU4NEvAzTn9QgYn4+iutloMVGHQlUWts3JxO9DmbhRlAV9Kx3c6mVjhH0+mh7Sw1dtQHivQhi2yClljCdJQz0o6IQbrWvjQu89a5E94+d7nh0tZt9j9VTKPlxC/s+qYOXMeznbgvoBfxD4pRwh28rxSFWOoLQKDJr8Bw2Cy7Gnoxmtyk1wcDJhYB0jHroV4/QZA2YN0yOX8lBPq4OpiQ6SmCzMic6EYVoW/C5ooXmig/lpNira5yNtvR4KlQENX5Xi1DkXeurmQj0aOlGZ1JEW37Slt/tkVG+olPawFgTxTKnGCXC8U45qhzLcuGZGi31mfN5tRv17Zp4jM77ONeOJvRnbXpqQa21CuZMRHV8WoXKnAZkN9Ui7lIs9P3UwhupgcNMi9VQWZo3RYuMgHYRSHXbwvr4z56DNtAJETNCj3xRHGnjPgb72sSXstqEuPlJS/qxBYlcRyreVqCo1o9LajKO3TCgjE6KrjXje3gTNShPUZ0w4et6IP38zfzF3TXM24WpT3iePYpw4bcDuLnr8SMxFnV86POyuw7q9WnQaqcV5vRbtV+pAr3QYy5iMts/Gm9wcRMzJR06WPQ1lTy3dL6Xzh9mTh1Wh4z4BbeqXoyDYjIPNTbg0rBRjLhTj/L4irLhSBFdtMVK7leBgaiHiVxtwIkmPS8EmVC0zIsCpBAEJBsRs0eNlRR7eVOkwcqEO17x12F+ixbm6OjhP5Tp26PA7Uod5/H4c1/unezakdXLQ9Zc1bXWTkvXtGlhIhM+pSjw8b8b9pSYEDyrBu4hC/PO/6+8xYMNCAyTfDOh33YCTfQ1o8kmP8Q8LsLWTCZLPRnj6l6Jj40KI6XrkexagAWNk7ikdEufrMKoP37e1DlcZ31KuaXylFo3uaRFyUYtpy3VIn5GDjZoCeLGOTC+yorwMEZnjBSx5WYZ4rQlTpKXo1rEQr3sbcJ6vv7SZHr32F6BvUQHiTQWw1hYg7lg+LCYdet3U4v4wE564muAsN8JDUoS/hxvwkH9PuJaLziU6rNiuw9uZzHP1dKgp0sLukhbdPbTY5p2FjDuZqE7OwvdeOnzclI2Do/IQaC2lpS0kpBzDWmQUsK3rH3SYYkaPuUaMXFEIXUPel116LC/MR8ogxsS7bETUy0GX2Tn4/T0bT3J1mMjr35ejxfxpjK/6JsRcMCJZWoI/eQY4/KNHLYcCfCnKht81HRasYIx76rD0pBaLP2Qhr1Emsm6l4YFKg7S3aTjSOhOzrbUIZX7b2pf7G6eDVimh7+0kFDyhGvU7ivh13IIurcpwe6cJj7cVwamrAVOm6XHoUB7k57Px9YMOxcz1a9pxXUN0qNVVh0g3HdwTtNhxV4upg1jHK4zwf1CKzJuFONbKAOtaejj45mGaHc//Bh1uWekQE6pF57aZjDcNdjhqkPBFjUeJauzupcFim3Q8t8rChy1a/NVIh81fdWh7OAdzocepMAO2LS1EzG0jhiSZ0KiFGe0U5XCNtkD/W4C1XsAYSTU63KmG1RkRiy4LmJ9Vjmh/M44pS2F9w4BpUXpY+uQhtHY2DvdmTnigxdN1WRg5KBOTjmfCGJ6F665aWN5nIfAB93W3CebJJsyJM6LgVDFqfhtQ/EyPYZX5qH6WjcpDOkwu1WLv/ixUmNKgFNXoOEcNdZUK20pVcOijRu0ENQYKGvgMzkS9cVqs4fvm7sxGWb0C9DHp8UprgEfPEjwTjfjGPi5UZ8YK5uGoHAuuJ7I+BIvY0Z8zmEFAk32VOJluxhCen16LClH8Q48JRXm4zZq1r0qLhZVZsD2egVkPNTA4aKB21qDyoAYZ7dPxrFsabsg1cLpmgj/7vqgBJox7UooRmwoRwXhcpy9AkjEHjd5zT/O02O2fhZVJGgy+q8bXBBXaS1VIe5OKek4qON1TIWqMGq+9NSgISMdl5tW2djpc8M7G9iu5GMrzdnW8Ab/uMR94sh+6b8I19ssR5WXsPSrxuIuAaTyvKWsq0XoqZwf2fwuMRUhqYYAxOh+qHoy3Gi18hmbBe18a7urUEJvyvj5S4clLFRYGq9FqnxrrlGq8z1fB+boJ90+Y8CLKBI8EI86XFUF11ICZ+/WYvITnsVKHbObZG/ZZuHxVA+NRNbYvVOHfEam4cDQFm7akYE1QKibqUjHiswpP+efv92gQ9CEDRd20iAjUYe+QbIwMzcev63o47TegRWUhNMONuOdrhrHSjHPhFVA0/IPjf5dhcB0z+jYshdMrxuyLApTfzkYD9n6xk7Owo0aDnZvVGH5WhbOVKZi9KRlnEpKhckmFpLEKQ6JU6HdQhXV3TDCdM8G6twndQ0rh7sDYT9CjZlQ+z3c2NldrsdM5Cz73NHi6UY0dXVX4HJ2CvmeT0OhkIvrZJqHgVzKm909lPlWhdx01otLUWDY8DV8CsnD4Py30ah3aM//U76DH5Q0GvJ9bhB9mI473NGPn/55ZcOIcusCMHXuN+BBeiEaT9YhYkIO8tswFvJbeVRqkzFOjf10VFrsmY1C/BOwwxuO2fwKc7ydgaf9kfPRIxb2yFPhXmJD/yoQ0zrQO44x4VVAIWRPmiNYFGMie/gLPu2RJFta0TMO+62pMXKzCp5QU5r4k7HuUgNgDCYhZn4g+0cn4b34qtu1TIXaUGgsbarDIOgNjwrU42k2H6Q+zcWhGAZo1NcBneyEuHDIirr4ZI3eYMZSz/9jLJtiv5AyXr8eeuFw8+UuH/iuzYJeqQcQkNTqrU3HemIih3+LRzCUekT/isMEqHu1nxqNvswT4NUnEjuEJ8NgXh4ItZjiy3tTeY0KnPCOKrxWj+BD7ZWs9Fm7KwYr1OkxooIXhQzpjQoPlnmqsTE3FF+8UZCYlosAvEW/OJmLi7mTUHZQKp2UqPBqnxpJ6GtTLScc6xt4ZTlnD72ajCXuURq0N+JxRiMOCEVdaswdaa8YBLzM2DynFcL5v29v5OM/cvpO1qbJOGl6MVDMGU7HvWSI0V+OBl3EYcjsW2o8xWPcuFsUr4zCgTTzCJ8VjliQeQz/FYd0DzsLpJvw5wnpYj32OWILsewZgHu/XhVzkZeiQ8pR1+FYmPvzU4K9zalxLZ65zYNwuSUWFNBXanylY2jQV2w2pWJuh4h6oMXeLBhqvTJSyJww6oMOXEzmY0kCP4ngDPn0rwfQ0Ew4tM6PnZO7RGPZWawvRnT3ZVNZUkXXt9qF0nN6tRn1nFXoVJaL8VTyezIvDnP4xeJr7E/tG/ITyzG+cPRGLi8viMPNuHCy34pByIg4d/jNhEvfdZ5QJ3f4uxZpEAyzv9GgzLB+/F2SjFmPvSTPWpUMZUDFfNn7MPZjP89JbjdX91VB24Pet1Ti0TY1ezOfGXRoMGpYBtRVzP3uUd4nZWDqzAB8XGyBtUIwrzEWdmO8unzTjopMZtx1LcaejAf1v56FVBx0WsWf47KvBwb9VSOW5+Z4bj+C9cfiS+Bvhc6Jx3/QD76yi4dz/Jzp5xuK9dRwmTY7DojVx6LY+DlmZJmgfmtCSM3NDGKFYV8jYNEBbWoAlvrmQZumQxLrUhTPCWUMGFGvScID3P36sBul/axDXJg0NN6ah1/Y0VA5Px41+mbjWUYs57LM2tM3Giun5WFukx5XHhViRa0TkSDO0JWbWSDM895pg8CyC/2fOJl45ePRWi2PT0yCvp0aLihRI+iQgvSAOsvQYVByLxpX1P5C04wduffmBdVHRMJlicCo3FoOHxmHVmDiYczlPsD7c5fx8m3V2wLBiJLxnv5ijh2vTAiwayfr/SAd7ru3xEp6ln1lwZ12wap8Fjy1ZmOSshWNzLVaGaVE9XYtTnK/jOSup1mXj7eF87EjTI2RoIX4OMuIWmTFzZxlmctY6OZNzxDkjnHw4L9ky//ny71uy4GSvwSnmX0/7JHTbHo+bsjhMrfsLXcUfuFbnBwp2/cCIhz+w52k0Vo+JxYaGcfjEc3RkfBzEQhOWsjfpxhw3tZsRG0YUwcj5efY9PY6n5aPj3BxIlOwRL+qQxh6qf1MdDjXkXMcYkjN3nRugQzv2v7uv6nAkPBsvf+Xi7rsCrJEasIJzaKyjERlNzPC/Voavmj+4t6AcW0LNGL2hFMfPGTCvIB/x3zlbfOP8tUCNMQ9TETwxAa6142FaGYvoxT9h5HXYr+CevPmBNV2jcdn2F/rYx+Edc0Pv63FoPj8OTxaVQbXEDCdeT9Um7ou6FIN2FGJVXfbFZ9iLfSpgP5SPZfpc5GfkoO+GHGxZlAPv+Bw0HZiL6m+5SF2Wh40X8pH4tgCXX7Nn2mpgz12Ibs2M6MDcdetkGZL9LEh/aEGYtgx92Pv8nV0MdRcDfMfkIq2ODoMK07Gimxp1n6RgpW0CRn6Jw/7tsRC7/ELR8GiMlUdjmioaUT9+weFSDM6p4lCvazxGv42DZHsclnSzYPyUCjzONWNEbTMyB5tw0LcUgzsV4tlG9tG9DKilMLC/YF3drseQUXoYOc+un8tZ7aAej+/qMVSjx6M2BsaEAcu6FWLd+RL0Y408sMgMTUkZ1kdacPwmZ49kC6zblCHrqgmDO3CG+KnHwEnZ+DRXC6uoNOxn/yITk/GhKB72rClNz8XCURmDn1G/UGH7GzGfYzD/Xiw6dIpD4LF4LBOZk8fF49+fcXDsIGDOKQt6ySqZd8swdI4ZSd9ZdwZy9osuQv2gIvS5W4iwqYXIqVWIkXoDHl0zoC9jYshLAwYbDHDrU4j8nkXY71mKXj+MeJ3PM/fVjMj7FShoKKA7+8uJKgHhEyyYwecHpxlxyr8QQns95kuy4XpEi7v903FthxprpqXCY0EC4t3i0a4mFp22xEJoF4cbUczHx+Mwzj8edU/E4+C7BPxenYS0F4l47J2AWvcExEzk+6ywoDP7pSITa5etGQ0mmWBjMOLnaSPadTSiy+FSzLHljDjJiMHrjPCOMmL8MSNcXhkxs5UJrQvYJ+8yo+HoMpRurESz3QJU/UREzRTRoURAJefSM4xf+4+l0HEGHnSnADVu2fBP02LAlkz0ZH1tekeFPrpkjGrO67CLxwJdHNI+xuOMXQLswhOQPyoB7yMSUb9dCs7uT8XoLuwP/ZKw+pWAz9xvwwEBHX0F7OtRifZHy1D/oRn9WI8PNTLjiNmEPR9MWMzc9qzSBDupGc/s2f8quG8dzPCYb8ZksxkpLSrwz2TGP2eVBo1ETDpShdD21SheIaI0yII2E8woSCjFl/4GhG0pgJ9DNjqwz286NQsF9dJwWKKBfL4KdyYmo9noBAzIjEf/6gRUliciODYZj8anoN+wVMi6qbB8igpfh6hgXyqgWbIAv5cC7u0TEKu1QDjDuCorQ02CGTlHzFi5nLMqa/EW9jd1WcPCb5oxIN6Ms93K8LpxOboIf3A9REBfjYATchGmoVWgD1bULNWKnjtX4YZUwADOKa+KjJj/v7+DUOjxzCkbq7n2imVZUISn4ZCVBgtnqaE7nopbcUl4YZeEtf4pCF2ayt5FhfRbKrRKVqEwXoXn31QY81SFG3YiXvuLOMLHTScRU61FlBUJqOUvYP8Ozq8+lUh+XQ7Hm2UIZZ4fnVeGW5pyhLb+g3NdKtF7mAW71ws4zZ8rbiiijmsV3l6xooNPJTTxoITOcHY8LBORMrMCzikm/LW1ED439ch+xJm8jQ4iewTjtXSs59qXHlNjlkKFb71SkfcnBbc/p+Lf1yrcZ8/whv2rc54ax36pca4h+4YfKlwbX4V5L0Q8Hi3iv0EiwpuKkNTm9+8FbC3hDDu5Et36VeDZxXIo51agfGglmkdXomSVBeYBAhpnCuzF+TOtqvB3Wg3iz0ho2/+ex0uQ0MATVjR9lYi30yw4vdGMhzNKYct8FTS1AOE9s3HsoxaHlmagdLEGdy6rsZX39fhQFZbN5KyTqkL9DWpsa6LB8Q1p+NEiEwp9JvKWZaL71ypYNoho2ldE6AgR8BURaRbgu5hr2W5BLu+p5FQFhikqMPt7BYzNKtHqeyWe37fg/RoBmxuLuBonIue/amy2ltD0RAn98ZRSqo2UrkyTUF6nKuhnC5zfy9AtzgTjjGKsmGqAhrNxU59sZHKeXT0rHamBGuTuUuPVcDVyF6qxOU6N33Ea5GWno7djFvJYt3dBCxN7GD3XV1Ul4I5eQO/vAs5wrc9eWvDnXSUqxQp4lpajzq9yjO9UwXz9B4+PVOLBZgsmcb0tp4uIC6mC8LQGMbMltFkmpaiOUqpVV0pH7kqox8RqvHEVmXf4M0fNmDLBhE0RRdBzbj0+KR8RKzjbn83CotdpaDZBgx9cd81QDQhpaBWbgQ0Ls/DZRYtZA7SwnqfF/CgBs/cL+LlIQIhgwbvOFmwbVYmH7yrQprwcrVXlaIIKnBv7B6/OVSJitwV3NwoYOEXEAc8qnDxSg1EbJJSolNLVAVK63VhKs+5LqFZRNaYOF9FnqQWXB5ZhFPPOk6xSUEAhto/Ww1+egwfsp7aOy0KbyAys35iOitAM2P6VieQbWbjrr4W8lxZjIrX4GCmgLFyApZGAPb8teNDfgpjrlcjPZQ5o8AeasgqYVv1Bn/GVOBDCOM7i3j8XoJkjYrpdFe49qsGU9RKaZSel5aFS+lmL6+QaD5bVIPyBiIMfLUgz8Zz2MKPraCNMTwsRUKLHb/bmB7/qcPGBFktra3HkVBbAtTX+zd5PocXkvlq0HaeFQz0B6tp8P5UFZ1dbsNHbgrp3K2GO4h4drET870oktLNwrreg9RYBhzqI6HxFxIk5VWgww4q+8hy9CpbSB+7z7CApnc6T0OWvVhRZJKLJAsbQuApsYP57NNKEyUOLMXSJAeVJBdjvk4Pm/josOK/FiX5a9Gbs/WQf2qSdFvWmarG9xgJfawFHUy2wMP7anrQgcokFj3axJ/lpQUBXAaX/cT08V6cei/gXVTjVpAYL20qoP8/1n8FSks/go5+UujlKqRkktOtDFda2FWHNOHn/ogyLPM24dKEUwkPWh+t69HuQj+VbdXjFHnjTPi0iR7E351qCfAS0biXgRwPuYRMB/ToJsJsuwOm6gK/2IoYvY15JE3GB98TctAZXHZhXPkrIpg/j/iIfVVLq8URKgxhfn7l3HTysaP4lEUt4PyfK/8BqkhkJ7ClGRhZiCvv2TzUF2Jyng/I/LXLvafF5tADzfAFTlwtouF1AKGuPwBz8hftQtKoK5e+rcXKyFW1vKqFNryV0xFdKU29ISRSs6f5rGzpeaU2zNkmprExC67wkNIH3qlhkHba24PMBM3zXmrD2ZgnPrwGPF+pxcy/z5WYBzr9Y5/xEdFoi4m54NazPWVHjYO7vZj6+SyjJ5X/fjSL9/2dY9nWXkW65jJYGyqi0izWpGas2+yU071E1TF1EeN+wYKikDFsNJuTfK0U7p0LImb8/L6+GM+NFFyCh0cskdPaihIxJEprEPVvI154234bERTJ6dllGB+/LqO5uGU3uakO9Gkhp620J3UmoQc0EEd2bCtjxyIwXDdnXtJdQ1HbGwRMJRf+UUF+dhFpZSclqkZTWTLGhSztkFP1YRpEfZfT7q4zy/5XRqkc2NKC9lDbGSOh0jhXV2IjoF8MYS5XQyDQJ7TVLKHKUlA6+syaXXTLK/iaj1BgZDUqRkTpDRpNuyciroQ1N8pLSH96bhr8lJIuXUa8kGZnSZNQ+W0bDymRU57iSGmwOpPa7gim0LJje2IbQ/Lkh9CsslNzPh5GVOoz2bfGjmNb+dGBTAH1zVlLXKUp6dSWQVoQFU2x0MGX+CabRQ0Jo2ZhQql4fRlQcRkZlXTo4io8YH3LU+tDJhr5UMcuXLq/xo/DuAZSVFUCb2yhpXIySDj8KIp8LweSvDSZzWAh1ktehRaPCaF5WGLWtCaOAFnVpQURdejVVQXanvCi/gw8ZP/qQRuJL//TxpWON/CjaKoAcvgZQD4WSShcryfZ6IGkmBNOgrGDaVCeERpeH0AynMNoUH0YRhjA6VBRGPQvD6GofOZ04I6dkNwWJcgUl31HQzIneNH+zD93Q+1B8E1+6cMiX3jr5k3JCADVQBdCktkrKyFdSsiyYJv0OprM+IYSEEEqzC6PZD8Lo7M8w+nQ9jG6WhdK7Oh6UHu9Bo421qVuAnF5Gy+mdv4L85igoX+pFDR960xu+l7HShywDfOn5L1/qds+fRl0JoF61lfT1hpKOPw6iJ++CaZt7CLW/EUKvP4bSsPZhtGBpKM1Rh9BVPr/krjtVV7rTYlcPSujhQad/etCdqZ5EI+V0JUZO3+orqHKCgvZnK2jJPW9qeMCH9lX70PGxvuTn7EcOigDqqA8gv5VKau4TRItPBlMLmxB63CaEjnJvbyGERL8Q6v82mNKjAmnRXTf60dqNnvq6055f7tTO34MmT/egv7960PuOnjStrZyi7svJ01tBo/spqP9tBTUjb+pw0If2yHyp/i5f2tTFn/q/C6APg5U0tXMgtW0aTD4vg2lZXDDN+hhM77kG+zVBpB2mpMTMALpidqavXi40qacLnX3sQqN83ci7iTtF8dp/KTzo0xAPGrHOg+QDapOQ7EnjtsnJK09Oh5spaNoVXnd3b3pxz4dywn3pSKQfzVodQKN8lKSLVFKTRoHkZggk4+5AavBRSQuHKumUq5IUEQFkPutL7b24L72cqOXWWrR9ujN9+ORMo11dKHe8C0294EIeZ10ppMKNZJvd6WG+Ox2q70G53T1o3XYPyp9em5ZYcw++yWlBYwW1TlfQ3iAf2unnSzdTfam3VwBVZgfQD3clXfBSUv9aShqSH0DBjwLofGQA/R+2g7MreJwcWnVc0+vbZoMNGGzAYCAoKCJ2Hbv1uuzu7o5jHfvY3d3H7u7ubrFgqLCN2siN3MgNfJ/f+8c+MPy47/Pc95VKaN8KVA4O4p3UQLY/EMirQxW81EbBUccV1Lh48rurkmuXKbnMpmTfDir6T1Zxo1HFI/W8OdrJh2fG+vDYbR9qCn34uJmaEx6o2WCYH4+81fDrUn/O3VqOksxANlkaRHl+eerVwfTJq8B5nSuwed/y3B4ZxBpbgriufxBPeQRxw/5APrgdwHqB/lw5z50uT935IdWdpRIF/QYoOHGDgq0VHgya5ckP9ZQcckpJH4WKTZqoGNVSxS/9VOy5RsUSTy96zfNmw50+jKql5uUSNfcN1dB/vD+/jirHz9pAxmuCuKlhEP9uF8R7dYM4rDSQiz6Jnx8L5PklgXQfEMgr08txzSx/TsjRMPuuhrOuuPKbnxtXXnNjeLA7Oy1zZ/cod84NVzC4j4J54xTckajgDYknK9735LpSTzYcpOTuS0pGWpX0rafiP4dUrNzFm2mxPvS5qWZMCw2PTPRn8s5yXPRBPFMfyHnnApkgC+Sz0wFM++LP0Qf8GbjHn2mb/DlrlD+D/fyZ90LD8tP82LyJmjcLZGwhk3PeX3KOHyVnsz1ybvdz5cWfrtx3x417qrpz+GZ3njO6U+Gv4LHKCj5ooqD7eAU97io44pgHa7gp+fudkj+7q+ix2Yu37vhw6Xk1JV01HLHAnzN+lOPrS4HMSinH3zf8Oa6eP5fkaVjhsoYBSzXcPEnDO301DIeGPy/7sXi7moleatbtJePpQTJemCtjtf0yJj+V8ViajJWqyIlOcgb0lnN5Nznl0+XskyDn6tOuNMx2Y/UyN6ZMc+eb1+6c7KJgzCgF+7byYJ+aSnb1VvFDKy+2fOHDlI9q/tmjoed5cSZbOV7fVI7B3fx5a7+G89v68Wyxmgt2q/l4jZrx69Xcu1XNN/PUnFJDTU20D90PeXH+YWemX5LSeErKocuc+dXNhY+6uDBvnwv/PHGh1ODCej4yLhsvo+t5GVvrZNQ6y1mplpwJw+Scdk1OJ5srZy9250u5ghgjcFrowdlVVBz7nxfbyNRsudyXNZT+DKkRwPbXAhjQxp89TH58slrNfu5qSiN8OHuLD6fM8mHN1T68dVB8ve7DYSZv+gje9UlV8nqyhDWKJCxXJqHKRcq6zaVsMlTKLyOlHDhEyopdpZzbWkpdAymfiT/z7i/liR1S1g935usJLtzRTcaIHzJOCpPz6R05R0e4sVOKO8u6Kvjotif791Bx7TdvJgxUs1xlDQ2d/Nn8kT87VhMYvOBHQws1n0z2YbdLYmafVByxW8VHJ1S8HqViG7OKMRtU7Ct280qrZJlMcPOXhJ/eSCi9IuF/MyXs2EnCJXUl7PDHiZlXnFgywYlTWzvxVm8nLr3mxB1+Ep5aLOFcrYT0k7L6ZCmj4MyTnWT86iJnxS1y5t9y47sMd35bpWATwauTx1X8I2ZX382XW7M1/NzWny9U/iz56MerddXccNCby2ep2M+upOSNknKhGf/cV3J9gpKbc5V8/FnJhA5KfhvuwdVNJZxodOKPnU6sH+LE9v3KUOVYKe6zFAOzHJi+14FWXRwIr+BACw8HVoY5sKGvAz8POdB7aimKTH8QsFnCZwFSznsopbObjP5/ZJSvl/NloRtHVVKw7mJP/qqpoqzMm45ealZfqWGY3J81SzVMrKHhjdpqpnl7c3h1FR2NlIxa4UGvnwqGfFbQt7YHmxd4sHeAJ309PLitkYKHvrpzjPcf3JpSipr7HNg23wEOc2CauwORfe04OaEEdd4WYWdQIdoMK0BB9QIkPS7Al95FWBhagm5T7HjXyYGD30oxppqEFzykjL4gZct8F9Yqk/HZZaElV9yZuk7BDY+UrB2h4sVcH9bt5MdGSRq6WDUsnKbhuQZqZvt6M7xYya9zPRg3QkGpTEGDwFegzZ3GWgrW6qjgeaGV9/XurN/bnde7uLJ+OQcsTg64vrMjs4cdvhNLEF6jGLvaFEAVmI9/p9vgarFi4xkrwrdaIXttRarEhr5TbLj1IB8Depeg2MuBpytLsVYj4W7BjUfbpDxb6EJLEzkrfHJjdn0FBzk82aWZinWW+3DLKjWHntZwUKaGG9domN9czdX/CE02CDzsVHCg2Z0rVe70LHFl9QOuPOhwZc2HbmykEBpaJL5OdWVYDzm/77Sj1zg7Gn8swd0dRcg7lo9neTbUCrehJDcPPfNzsGNJFtJXZKJF/Uyoh2Zixb5svMjLQy0vG9ptyMemTiVoXN8BfWQpokucGJArYXCclCu/yqh+Imec1p0VHQp+yldy4VJvdg9Ss3CAhjvE7Eft1DC0q5pZid48k6hky8EKKha4c0uMnPWELumbyalsLTR2pJwly+RMWirnnjZy3hNecWeJjOcm2RHylx395pbANLYQy+w2eITasGiEFXX65eLz/UwsvmlBE6UFX/eY4VfPjDk3zbi0y4I3FbKwanwewhvaoPqvAFf22fF6vwP7KpWhrLGE75pIGeYk4+GWcs5q6M5WncUONghsvFMxOdOHb4M1nPtbw+LNGq6Amg+CfNhVcLJlOwW/1XHn885ylv8s48IeMr5UyNhV6K97BxnPLhWY3CNjr4oyLghyZkehcV9gx8L9JdjtWYTT320YaxBY6Z+HdbWzkRKaieQMM4qXZKDezTR0vZGCS9NT4GRNA3uYIRloQetRWTjYyorcMhuKyorxoboD35xKUVfuxJNiH+27OfOB4HH7MleWCg5faKBkx1FCU+J96KcU/qjVcPkcDXuIrKHV+LDFb+GjNRW0Wty4sJqcF/+4MLRIylPrpey8QsoFu6Qc9kTKrt+l7H9SSr+KUsoVUr7ZW4LM2YVwfWDD7mwrRi/Lw0zvLGRft2DQAzMed0lHzulkPPpuQuEcE7YuNaFu+WQcSUhFVicz2h2x4PCzHHxtY4PzrQJUfmiH/3IH3JeUYdc7CRulStk+XcbqC1z5vJyCXdop+fGk0OtiH86tquGVSIGp5hqODFPzbStv1noq7lFBwdr73Li6UMZhXZ15pIPwnEwJF0dI2ES8ksX339ykDJFLeSRVwnP7JVx9oAzXrwv+/mtDhM6KuXWt+FwlG9vE+SoeMSO+Vjp69UrG6momLFpmRHhdI6I3GVHew4SIKsl42D4dV9+aMdpswftNuWg3zoYL5woxROitZmoZ8vMkbDrBmRaNnH8dcOOhkQoejlRSPdSb3SaouWq+hmWPNfyV68uSfJERjqrYcrGSVQMUbLjOlXNFBrk6U0pZooS3i524WOXELtP+oLPQ/CP3nVjJ4MTBiU7sLt6XDSiFY6IN+95bsXyRFeuKczG6UyasBjMq30nH5v+S0T7AhJQbSaj5OwEtKyXg+rZEdKxtxIdZJtypnII1gzLwSHBok1b8PbkVB3Nt6P7NjjVrnbi9lpS/rC78+4ucKTnunL7Ck+W7qBis9+GJ7n5MOanh6b+EVs1RM3i0yAMih5+47sldf0Qu3izn7jkiiwjPrzZJwqdvS/H9nQMjdjsw5IID3kkOxAaUYo/DgdBHDtyd4sDWLkLvPwp+7Lci1MWKpdIc1N9ngSUtA+p/UtD2gAn5nka49IrHtvEGzOpmQLuNcRjvk4Q+OiN++ibj/to0FM8349BrC/xLcxDZwYZMFztyGwrtyhH+B3fmUGQK4bfhO1WcMl7Nia017DVew5XDfLnN6MOIDBWThBcrryj4+W/hB/XldDvqwn/Dpey71YkFxx34cs+O/oF2DI4rQfPKdvy3xY4zP+1Y/NmO7cLbVrkXY905K3bMseLu7jzct2biew0L2r5LR25wMr7nGHHteiK+9zfg4B09yn7rsemAAenLErHirBGpVhPkzdIQXseMk/0sCJ2Zg2eNbdh2wo+/Zmu4pa6GGZPVfNHKh+UbqVj63YOXgxX8Z5MrI0WG3ZQv5YAE4Zn2UowWPvZMU4KccoUY1rAAa2YXoNHwQtR/VYR+YcU4vL0Q9X7acM7FhoZ7rDjexwpt3TyUC8vExo9mbK2VhucvTXBqbMTO1/FY9kmPXQf1CIzXo73WgNmxiVj8ygj/GBM2H03DytlmRB0z49MbH7p+9mZViYrj6orzPXbnzxdy9rsi47SJUpqWSXjymQO5w+3o3KUAn7/asGGODVMW2XDyoA03xfs3qTb4v7Ahsp4NS2FFYbNMVN9kxYSGVlz7mYvNBsHbmWYUPU7BiO0mqO4lIet2HJq+1MP/sB5NaxmwqU48tj9JwpnqJiwtNEGmTkNSDTMazBR5eK87zSLfn6sneoDIprXmOfF3PwcmSUpwReh1xTgrnEdb8UxmxTxfK06PscJx2gr/s1a8729Fh6e5WBIttGCNFVfCrah+KxePPlnwqIkZ1QNSUDTJhF1/J+Hl7DiBUT1avNfjrPheWycJ1/4WWM4yYukwExJ3JiP3YjqG+sj587szR0dK6LWsFBFfhYcLD4Pw7cbH8+DbOgeNvmeh44Ys1O+ajbrrcnBqVw5qO2XjvDITf76aMba3GRfXWbG3jhVJH3MxKcaCv5ub8cwvBa1HmjBnfBLys+Iwa4wBd04ZUH1YApocSsK6IUZ0nm/ERmcT1i0zoVO9ZBSI3D5ntBO/TnBg6YoSvPpmQ/Q4K667ZeOCeJ7khAUPllvw6awFDfUW9Htvgd8Mi+CkBTcXmfE+Kx1jt1mR0tGKkb55uO2Zia4LzZjxNgXYYkLYyyRc/zcBTxPj4LkiHtyQCK/GSRjxKgm5v5PQvJERj24Y0SxQ+EnTZGTulTBf5NlJgn+bdhRgjNIG6nMwMtOCZWoLFt42C10xIzkzAxG2DFj/ZOCU2ox7IWY02ZOO+GITeu+2outYsc9FeXi0KxOKWDPGD0lDuygT7s4wYq1LEjrWTMTbfxKhiEzEltREuH1IxC7vRLxoloCK0xOwtVUSWtcx4UrNUnzr7ED65WJ0vmxDh295mPV3Jva4W6Btbcb6QemwpqfgkSYFRo8U/Ccw4bElBYW1UxEv/NHJasSS60b0F2daNNcq7pKHyPws3OtvQalLBjr0S8aPeiY0K04C2ibhVVAStuckYlPrRHxtHQ/LJQM61TEgLcSAsd8MaOOWAP8jibh6xoEXKgf6Cu3Lm5ePEc+tiHBk4UxzC25VMSNAnoZFI5NR+aIJ70ebsLKXCT+6mXCorwnHhTdkVRD7Nxhx974R44UmSBdb4VPOCmtQLp6kWpAjdKnP1xTE3TPhZLQRUTIjKu5MwqXoRDSfIs7VWejzcT0eVdTj2hMdmjfQI8aqR9hxAz6sisPdZ2LH7U2QHHRiv82lWNnQgftH7fhQUIBnTW1ofTMX0rcW7Jhhxrynqagt9pZT3wTbYyPOxyThuT0R//5IhH/VJLyLTsIFtfDoF0lYMi8JC/dZUVdg1G96Hrb9zkQfsYsen9LxaLLAzxQTMsSdEv4kwfPfRPT8bcDT//TwMeswPi4WsmqxaHo2FiHHdSibo8eQ4QaozfFw7pqEiKNGHBeYLRqSil2HROZ8YcHnvblIvW9FQ5FNf9XPR/bQYgxfZ0fVCDvqzRGcWSg8L9qOjz2KMVpvw4eyPHQ4lAm/T2a4zEnD0DQTplmMGFeShJOuiXA0jcO25gZ8CjIgbJwBTwbH4eBbwQ23OJRtED9/ZIXypBVjW1hRY3cO6n20oF13MzaOScWoaBMOVjRhRx8jMgV+k6oacB3CW9Q6KAJjIPX7hT87f2HTnRh06KaDdw89XCoaMCAwHoEZSdgw1IQAlcCoPANtksz40zMT52rmYPUAKwb8Y8PohHzcCCxBosjTb+PtKBI54WrLEqy7lY+aX6woDstGSFvhu/dERgpKxl9xYs6eSfA+HYd2CgNGjdUjOEEH/Qkd5ubp0HqcHrdG6qFvp0ej+nrUE7kyU3Soc3tFDtmWh1OmTOwLtGBomwxEXknGgfEmXDhoxNSwRDSw6ZFbpMOlmrG4svEnFM2j4eIbDe/D0chY8Qvdw2LRaIcOnfbpERIah4ThSRjkaUJ61WSsby10QPiai9hf0qAc9KhvhbqZDTvW5uPI5mJ4LSrB8dtFcJ2SjynBNlzplYvHOgvupGTA5Uwy/ik1IseSiBHnhV+vFbj+pMOxt7GoWPob7im/MMU3Bqk9YiFvr8PHwzos3qNDLX8bQn5bMUTs74fwkKevc+D7xYItO8w4H52K6e9NKP5khHx8Imq4GBD0Uwf5VrGn7dFY/FEL01Et/hzXQv9bC8vqaAwK/Y0pb2KRL9WjovA4TWgCnvc3wmObCWU7U/DJkIEZ7Sz4UT0TCwfm4vQPK3aLzPvwgw0d79oQ0MSG8O15+LAyE+aDZqSnpmBhRxOyhyWhxV0DKrfRI6+CDhsf/0bx1WicSNVitHi2tEI0/v4RjWGev9G3YQwSp8TgQ0sbfuRYoRE8WHMqDz53M9FT6P/rz+mwCA9ZbTMi8XIi9gg8Fkbo0LV6DKLaRWP1IS18/tLityUKL2tqsWeVFkOztcIPf6K8LQYDL+rgsVvgo0kc/M4lIaaJCbopyZA4Z8DXwwLvOpk48yYXR55Z8UEu7iR6q9d4KwJvCG+sYMGSO2mQnzJhjMi/84Q2bm+sR8D6WLi/+YklKVr8CNXC/UQU+g2IwpBnUfh7mBbPk7UYEqNFUa4W12Py0XGpDatyreg7yIoXxdk4e1n4Wk4GHuQk431TE/6qlYShCw1o5KPHxKsxqDYpGmk7tWjsrUWF7VH473QUZlTV4tNaLcoVaTEz8yfS1sTicJIOY5UGRPdKwKB1IrueFTo6NxVTp5ix+I7osGNzwPliZybhtU+smBmai/iHFkzyE13RNRkz/jLiY0gcdgre6BrEYlxBNJw2aVFwJQq/1kVi5O7vGH/uG2o3/oH+XlE4qo1Cb10UtN+j8GJ0IZ4E5WNcfZH5DloR9iEXh+tlYprwznoHU9HuiglTcwRv+8Wh7Wo97n+OxZJzPxEm9t9ohBat8qNQO07MrK4Wkeu0MCZocXH6TzwKicXb7zq4GfVoIzxgUE8jvgi9PGlKwYKuZlx5ZUFBVA5+bBF3ErlKYsuDTWjhxrFmmO4lI1n4/Mah8VAP16PB8Fg8jojGwAFavC+OxLCo72jj/BXb3b/goCkCHyZ9weK63xH1MxI1tkbB/WQU1h3PxxaRkVu8FF66Og9PEoV+VbWgyqZ0eFRKhkJ8futNCVhS0wBTig5HK8UKnv7ES3k0bn7RYsd9LRw3tPB/o8XT4dEofPYL5yNjMdhVj7lhBrj1S0DVA0a81JpQUCUNx2+ZMXxxJq7tzcNk0SVrPxB98nQO9oq8/uuU8NfOJmxDIvBND0N1HYL7/MSO0Vo43Y5Ew+yvaOT7BS0XR2B91wi8GRiB8ysi4H/1i8h5P7A/OAqfe0WhtHIhvoqO2SrSKnJmHtzLsqBYZsGEFRkY9DoZJ0UGafhUaJspDp/MeuRn6DAsIRbp2THonP0bm5f9wuHz4rnev3A1OAaOR7EoF6eDb7QeXzbFYdU14Tv9TVg4JQW/fc2IrpqJAJEZV2utGCVw37skD7dmZ6JKfzNUg5IRMMoI19UGZAl9Urf4jR+PtbCGRWGh9Su8oyKg+PkZGWM/w+nGZ3T3iMAGcb/VHl+Qc/g7jgyNxKOTkSiqWAyL1QZkWtG0pxW2yBzcE7lxz2QzdpxNRb9kE7x+GSELToLr8Tg8r2zAx6161BL8XS/R45B49fHUI0elR9vxegx8pUfsCgOKQxLw4FcS6nYyoWPTFDQTGfDdEwvmCa0dKHxlotDgY5+seOefi07TRSZYnY4Zk0UePJCIJcLrH+2LxaHe0ejwPgquv78jVfMFb8d9RkLlTzjt+Qlr+n9G77LPkOyIwDB8weh336G+8wN7N/9Ap5ginCy1oYqrDWvvWeEWmocpkzJRw9uC3JkZyOuVgsWHTLj0woj/HiVhbYNEjCkfDy+vOHwV2uTUQOTxgfHY8iMer77Eo3k/0am+JeFThhEPhaZHzUpBdEIGijdbUHQxG4dFXnwouq1XTxvCdljxnVmI1Zth2yAyWbIR1ffHoXWpDkmDf4uOrEW1o5FwM3yBrW+E0O+PaFnhPTzufcTnkZ+xvXwEwr9HIGb2V2y98AN/dYhE/5BInK5SiLU5NoxS23BW7GlkqxwcETm7lcgGUwMz4NkkBf8migwvsuPfCUasWW7Ekd5G+A40Iv4fsb/zRnhdM2LFHuHZ2UY8nm6C+/xkJPVLR+1+Zkw4LHrComwYRO69vMaGuYH5aD1X+G0NK8x/iZ4ndMGlRTJa9hKZvK3IKbN0WNjyJ/wKo+C35geMNb9gX9Fn5P35iC+tPqDugU9I137Gyd4RUL3/AnX/H6i+KhI/CyKRkReJmf52PHlShDtC+yZqbBjnbkUXZGOOwMiiO2b4b8uA41AaHH+n4MfgZNQQXfHEMxO+XjYh/rkJt3+Z8MQpGQN7JWPwnBQMWpKOk6JbGKuLrJ5swdbHObAct2KT6KtlWQXifQGOThUddmMe1kVZUD86A+semsB/ktBUr4esXSzqDYrGsjlR6LTnO8oLPVAqI3CjymdMCfyM5z8+Y3CPCPS8EYHtmd+RJIvC6RFRqLI0CstmC9/6YUfuCDtsw4vhocnHKuF/jRbmoYUtEyMXWbAiTGSxK2ZkiR5yvJoZXc5k4MOmDOxalIF+CwWWtmeg3O0MdM7PwKvNZmR3tKBypAUW0S8f7spDSA0barbJF3wvRtNDJajDQnwTOenSzly47bIg0ycDwSKTTZ6XiJBdekhHx6D8Ny3ai3Nqjn3DTEMEVkyKEF0jAgtaRqDuIXGP2kLzzn1FbXHnwgyh265adP4ThYm/orBcZMpNN+1YMMmOHc+LMaRRPljZBmNiHr42yoZ+eSbepYn+kmBBmPDCYass+OeWBZVE31z4twWTp1jgus6CscKjwwIzcf9PFg71ycPYrVbsO2WD+8UCdP9SAvMjO1SV7UjzK0BRshUug7JxponYYWoa9omOYfJNRNApPS41icXtmtGYIjy8etAPWBt8wa/VESjOj8D8Wl9QOukrXgqMtSwXhUMjtagq/H2i2OepKdGwiSw6zsWBull2kWXteBVbjPEH8/FzssgpQ0TP2yR64v1cdOmai0rjc/CiJAvt+4g8L2bbOSYXJy8IDf4vFz55uegmdnFJcORYVcEN0SG8lxShVkM7jv6xY3OAA0cH2hF7Px+nr4ps6cjE3Rgz7LJUlHqZMGNoIpqk6nGysw5PRf7XHtOid6Uo5FT+Dn2HryhY/B3XNJGIexcJr49RkOzXQlscjfbhv7F9QQzq1YhBofMv2CaW4s0oB25/t+P7ATu2/FMiclwhcp/b0GWhwHiQDR+fWtFpvRXt3azoME/kJXEe+2UrFFesqHDTigexVmxR2dB+sA3vBuajTtNiXJ5oR3VXB7ZPdKD7CgckOjtyKhRCkyH+7ros7Ikz4/W6FKzzMKG9LhGefQx41VyPDaNiMf9TND6N0WJ7hyj80Ueiqshb1320uNJXi5BXWqQ9+om6XWLx01MHR08dlnfS4UNuGTxbl8JN9M0Umx1TXtvRvJUdN6YUQ9+pEAs75cN60YYlYtZGwadJwjN6CP1rJb5eLWdDjODEtQE2tDtiQ+1H+VCLO9SaYcflVDum1RTnn1mKOxtK8aKJA33+KsH8BTbs7pyLzXUtqFGUiiOiy89VC/1XxkE7T48d1XTIXPIbzV2iMQpaDBIZtHCNFkEihzq6R2OS6GvdRA7/ILqO/JsOCfd1iF2nQ0HvP/iraqnoXw4EVnAIrbKj8XvBmwl2FKcUoyi/CFue5ePXLhv+Ez5hbiG0oZcNDQX+Ph614e9YG5Zfyof/iiKs+V6CHZF2dBCfc0fnQId1f9DQUIZvJxwwzrfD3bkAusFWON21QDU5A0mi858SWu9rT0A5ix49l+tw+XQMVm2MxiWjFkrxKugVjbs/fiFneiwm3tKhxQM9WvUyIP+0Hu9FZg1v7MQUdRl6KEqRuN6Bq/4O9M+xo2ecHQGN7Rj4shjdOhdAGSd4O8OGP+Ls4RNtGHPJhjyBuQjnfARNLkBjoX1z3pagfrYd7Z864Lm8DB8+OrHFjD/wv+nA/bd2tJlfjP6TbKh6KQvDTGbUDk/FqxWiF4jcdOwvA0aW12O7wNPtf3/hQWPRDdb+xNhlv7Gpuw4rm+mxX23AtPPxsAUmwbM0EVvnJqJ2j1LcSnYgurXArdWOIZ/seLzIjqQhJVCLzHY2LB9xmwVmhtpQeYQN65eJXHrehswbNmR752PomgIM3luM/LQS+FZy4FLPUgye68TGwyQMS3fi782lWB7qQNTdEjxPtcEzMw93O2ZCJvrinCsp2NjdBPXcBGTn67F8jvDFRbHYqI6FaXMsRv+rQ5o4970mBux8EY+8E0nYMsSIijOMsDc1IuOdA1cE5za+tOPIbcG/v+0iX5UgN7EQxc3yEbDXhgujbChuaMMsgRvnITYcmW9D0UkbNhts6JWfj/wWxehcVoIR3QSPtpWihd6JfdZK+GK+hEmX/6DmZgdk4Xa0SMiHxFNklBU5OHTWgr76DOz7LrrTKSOKd8Sh00k9dgtsB+tEh3bW4/FEgY1xBpz+GA/jwSSYRd5M3mhE4GHRIe/bkbLLjvjJdtRV2zErqhjbXxTgvdDEL5uErk6wYVdnG0rESylmHij67mLB08EpNmytVoCnnYvxVleCj5UdKOhSik33nBiwV8L1LyTcaXRiToQDYzcLbQssRKHQtOc78pAi+rFNdM1yhjRM2m7C705JeDQtDrHNDRjlZEDVSga4PzHAZUACXm8SPVN08BnnjKj3wYi98+xYI7S5oZjT+KYlGFKxCKWz8zFLYKDZDhtGLLFhutCH8iuFRoiZOx7Y8LVrPuo1KcSGYpGRm9thGezAhmGlaBvpxGunJdR9k9BlmoTVK5dh/1+CNyjG2N82vBRZRjo8C5d7i3z4VwYmLU2GT5YRc5Yk4fnXBKSqEuAxOgHJCxLx18skVGhuRM4xIw5HG7E5xojZ4qxuIkvklhNedbIENx8VQ9a1EFUW5UOfYEPUQzHP6zbUumfD20gbFMhH4akCfB1VjMBXJXB6Z8en//3fzpNSdC9y4kox0xtmCY3PJJQMdqJ2n9ApWzEWFdv+/9+vrg/IwTKdBQ3mmZHyKhV3VckoKzVCMtGIjk5GLMlOwlVfI5b3FbNcasS7R6Lv2o1oM9aO+T3sqCi1Y9J5MVM/wY9rRbAVFeCKugC9hCY/epmP2R3E+/OFqH25GN4vS6C8ZkfWCAd2uZeiYrc/8BspsJoh4dRSCT+kiLlKxeueAydWl8D7Rj721rVh25Y8dPbLQttOFqxXmKGwpKJukgnLzCLTnjSidL4RtjlGpK4Wmf60EZ3GCbyL1+9mYucKO4YLrF0bV4Jx5mJseFqM3MhiNK9Tgv3PSnB6vNDpIoFn4Xl+3sKP1pchVyVhaLSEX5RSlldIuStHwm81JFzarBRJT+3QW4vwvV4+7gtvDFuRiw3NRR7KNePlhQy8vJ8Cj7Um5IscHrNVZO2DRmStsmPEMcHvPXbIlttxX/AmaLgdx2YKrxA8wjc7PAQXjm8Xvu5UisofSjHD24mDu0s4OF7CKXWlPNdFyh5NpPzXVcq7ayQ85fkHW846xEzs2Ni7EFHrRDeYasWK+9kIEPmr30kzBsnMSG6dhiFCo2ZesKOL2Y5dGULXE+wIFhp/UnjWpf0OzI5xwHtwKXouLMOw5k7sK+4ffV7CTRIpvw2UclOElJapzpQHOnPHKCmfFUp4SC7hq+WlsAq/CO9agkCBzfBUK+oG5SG5ZiYq+YjcO0fk3eZmpA9xIKd3Kdp3KoOzeI65ZRlW9ndi/5tOdLM5cVJ/CZuck3BiqphxFSknHZVy4VtnfnW48NgoGScXu7BCM2cmtPzf719JGDnzD2b8I3wqwI6HW4SuNbBh73grgqMz0XqoBVmjnPimgYQzJ0p4b4yEfTdLePqmhG0/SdgwQcKfLlIOHitlQX9n6gwuvLVZxlHPxXO+yOg4L+OKlS4c0k9Kq17CuRYn+i10wEV4ujm7GI5ckUlEnpofIWHVSAmv6QQ20iT0sgkcl4mzlZMycJOUN0qdWW2qjFLxuT1iZDyfJuOiXBlHaGU8l+XCd/OlvOkk5Zjd4pyuZVAMd2BdRAm2TS7EZcGDnckS7j8u5QqZC7Muu9BWXcZLu2Q0/ZDxn1QZt0rkPFhTzqPl5ZxeJOPSKzJ693fhpZ5SNhFnutLuDzRPHNixy4Wv+8lYdFDGefdlnPRVxthEGWvJ5PyxWs6aZXL2HS6+t8mYopdR4SWjbYKUK4OknFgQSlVSKCcEVeaWCWH0+CecL16Gs/zbcO6ThLDAHMx+shBWWB/COEMl3voeSltpKJe3r8xHG8L4sk84Z70O56i4cPYOqcq5EdU4aEENdvcP4hdFEHsMDOKkOxXo2BbMijnB3NA4hOu1IfT8UYnKh6HckxfK5jUrc1dgGBtVCOf65+H8agvnmOFVqXtUjYdH1WCXizU49kw5dt8XyCrFgfygCmLxpiCG3irPj82DeSI2mPdDQ7hrQwhnmCuyxvBQDogM5bHAyhxxpDIVJ6pwwsNwBhaH81izqvy3dTUmna3GCiurMtvTn9NW+zOgbQCbfSjHmGuBfOEkPhtBdLkRxIyWFdh6QjCrJAbz9V8hTDoYwscDKjFwcyijbaGcNakytU5VuHt3ODdaxNllVTnKoyrXimfd/xnOw1INC19reCNXwxd1/flmmz8bnw7gTWUg/z0RSJNbEM+1F8/5L4gMrMCXk4JpTwvmsx4hnFwQwtvSUMrjQhncozJDhobR2CGcC56FMzYynIlPwpmdUYXNplRm4ypqNliq5v39vrwVpGG/axr6/tHwcht/tl3oz1GNAnj2fTlKZgdSYwxkUKMguh4MYlh4BR7ZHMw01xAG7QhhpzmVuO1FKE+LndjvVGavCVV4tVI4g19W4a7IysysXJlrfoYyeZ4P/03w4SyFmpvaq7nxmpqmPb4ck+HH00s17JOm4ds6/rzawZ8D1/pz/8EAHqgbSM93gdRWC+KP00FcP1/c90MwV44NoXJzRd75O5RSga0BtSuzT/PKvN+oMi/4V+bTO2LW8yvxrm8I3UuDOaa7itcyVazz1ZtlnX3464oPJ5T6CEyqWXWmmqlpan7t4ceU8hrem6/hy28a9gjw53mIWUT4c9jOcqz7LJD3uwTxT+3yXDgjmFdrhFB2N4S/14n7Tw/l0RWh7D4oVHCpEu2TKrLn0BCedgph41nBfFi3PNemKjnOS8X9GhW7jVZx23UVMyd6cfVtb27uKc7zzoeXKqr5pJOaVTqreXCWmlkyX77t5scFnTQMjtRwYX1/Lo30Z7W8cuwiDWL24yA2VgTTOT+Yujoh/NM7hCETQthbPLtjmxAGVBA70gczY3Iws9uXZ6VuQfyWGci7dZT8JldyVB8lf15XcmmhkpvbqOg9ScWfZ1Xse9uLt1K8KW/pw47HfHgwy4cjfNScX1XNlD5qvopVc/x/fnz9QcML4/1Z53cAy54GMmFFEEcsqcDuR4PZ5m0wW58NZvyYYG63V+DetRUYdKc8nROC+Kx1EJeXBrLpokCuKPZntkzBqHYKlqxXsMZHBT3XezDvhCeflVOy5nIlB+UomdpYxb3tVdQvUlEV4sX6q7wovePFWRO82SHQh36XfbhHo2bAGzWPlvnxViV/KoMDeHl5IP2bBfHKd8GX0eU5ISmIxxcHsXf/IA5rEMSuAeLMtkBmfg5k2pJA9vkYwD8N/Tk7RsPHP92p+O7OPjnu7Oaj4N9tFfSZqmC5pQo69OKrlydjlUp6zlDy/SMl7xuVjBd7ds9X8o2Pip2aq3hjs4o9lok9L/fhyElq3uzrx+lO/nysDGDIikBmlQXyu4fAd0EgO10I5NYqgXy0uRw/JgawcGMAX3YN4IvP/kLD/bm1VMPBRzT86e3HM3uETldy5cs2bjQfcuOxUjeurubOD1Pc+fWOO1u5KNi+sYLBbcRMByt4+LA4708FE+QeNIzy4IxAT54s9uS7k0r62JW8sF3FLw5v7uipJgQXzBX8WbwtgM/OB4rcEyi0JJCuowN4eKW/wIo/qwf7M1Tc42GWhmN+atjhloYDV4mznfVj9eNqbgmXs7avnE+ayLlhrJx3Fsn5eZec3V7L2TDMlaNiXDnviRunN3Fn8jJ3Xr7kzr/euFMV787zdneurKBg74EKrtYpuOuWJ7e8VXL7KhUXe/mw9Rg10z/58cJAfx7eX44lVwSm08rx03R/tovXMKmzhvJhftw32ZfzXX2ZmqNmM/Hq9V3N6ovV9K+g5rDDPjS9Ed73TMbDwgMdh2R8/Z+ME6/K2O2T+Lnw08XCD3tXlLNndTkXN5CzWic5d02WM0rM3pQs55eFrqy7341DFrrz32x3Bi5S8E6OB+edV/KRmOfEfj5UL1ezsjhP5Y3+jC0rx5OfynFqFzG3NhpO06nZvb+aSyuJ+xT60DfVh+45PkzI9OEcnQ/bX/ThoVHenBumYodTLvw010X4lTNXjnTm7NHOnD7emSMmOnPBUGduHOLM2guc6S4yUsoSF26Xy/houIwHdsvY8pWMO3JkrFBOzrz1cn7Mc2XgNXc27KbgN40HPQ1KjjCoeDTCh6VZasqFFtepGcCLY8sxUODudr4fH/RWc+cDH77N9eY2vRc39/DivAlebBrpxb3fvZi22IsPx6t4okBJ51dKakVWaC+T0i1USkV9KWvXkXJEcynTGkm5s6KUe/9IuEV0EFeTyHgiK50WWX+0Wsq6NaRs1l36/7+L+29XZ+62u3CByGD+3eT0He/KGv+5c2pTBbOmePJNLRXPTPOmS3M1QxP9uL23P8u6B7BXV39uExqwqYWaU5x9RH5T0dBCxSpBKua6q5gfquLalioebKTiO4eSM54r+bqakqusoruJbF3yTvR8kcE+VJcw3uzEbfudeHHlH7RkGbyOlmJI/1IoO5Vi1dZSeDYrQ/DJP4iId+LQHRJeFPeqPkvKFldENj0tdtBDTv0TV8Fhd0ZNVrDaGiWbzlfx4VUf/rmrpmuChtem+bO30JxxrTU80Fjo/zFvSqHiyv+UlDz15G9XT57K9+C3tZ4szvTkLYnQlzeezCpRsCDKndU/iIx8RuTNsRIei3aioucftB9SColLKXp9daBFKwdaiq7xsp0d3wLtGCd65LgudlzZZMeeVDuO9nTAULEUL+s6ceodCWM7iW5x0plvH8k4frycqtNubKtUkFoPKoWHzb8gMNlIzd09Nawh8tBsP38uXyJySzM152715naB15DVnhy0V8FRLRU80ETBsi4KthH8yBfaueMfBT/XEbOIdGf9ge4821nCrEtO/LisDP9EOlB5swO/suw4XVd0obASNBgkuswh0R1l+Vj/2YZ2V21Y9MyGL8758EoRP/MtRp/FotNtcuB7chniL0nYbbiU4W4u/BElo/MyOadscGfAeAW9dinpK7j5+ocPx2/1ZWuhXQX/yz1CV2Ud1fT75c0BchXNVTzYrqKCWza6i9zmxnXRbpzn585/xrpzuuCO5bo7f3R2Z/efrty8qhQ3RWc608aBMR/syP9SAj9NMZaInvtHkY/0mjZM725F4sE8vCvMxd5zufjcOA++uXno+tCKpA02LJxegOTIEtj/dWC8+g9CBZbeil4VPsiFCyvLuWmDG8PDFRwb4UmDwL10og9jhA7G7tbwXY6GFc9o6P23mpHBPmxZJjT9uIIZLwTm1riyeLfQLbHHrrPlHLhfzqA8OfeMdeVGb1eWthd6Fi0TGciOua/sqD3fjlu2YsyqV4ADyTY0b2HDp+w8jIvPRr0NmVhtsEC1woKPrS3YMsiCbJsFU7tmo7IpD42b21ALBTg0wY7kww4sH1KGsFES/jdDypBLMi75T87oL+68l6XgRpE5/NZ5syRAzfO9NWybqOHtsxpuPaZmeH8fdhK81CxXMGyyO09MlzMwT8bWp0QPWyhjxBYZXd7LGOoqpzVIzs3Z4rMF14Yed2H5K3Z4brFjSA/Rqb1KEHk9HzUn2DBruhW2jbnofzsT/SZbcGqqGfJBGXCplI6tn1Px5GE6Bu8xo+0/FtyvlQXz2zw0vGyDOakIVU/bsWq+A8GDyjC0SOjUBNFBa8vp7ezOCyITnN4gtCNSxe55PsyrpGGJwJTpPw2XLhR5aZAPo3KVnDpawX3N3PmgvtDgETL2ne1M/0gpN76XMlHtzBW3nKno60LPGy5sq3PmffHz4yfteDzLjpJTJcicWYDTY2woCbZi1ZJsWKtnwvLbDMnjdISGp6CCIhkxZ0yYP9OEYFUyls9KRaGrGRD32TUvG3N0Vlz5mo+2PUtw+KYdc4JL4Zgt+ukeKT8JH6wX4soZIod5BSgZ00dFd70PN6nEXqI0xCINhwst9a3owyEJSh5rrqC/m8C+8PflChcOmCZlqquUqgIJzwvNT6ktpVNXKbcOkTKus5R9qkl58ZCELReI5zpKUNlWhL3PbfBZYcXqvtlY/MaCzMtmRHxPQ4XQZDQqZ8Kd+UZ0DzLi2EQjdscYcfmtCc6hqVjd2YwvNTMxW3CnKMOGF9lFSGlhh+aZA2tEL98ktOvILJnQXzkfFrtz4x9PHpiu4jrhqT5iNwUi29+qruEQ0X9munjz/RMl4yorqLslOG6U8dN5KasLDW/bVsKry51omebEf786cVG4hNP6S5g6R8I5dSWsGObEh3XseLCqGNvr56OhzQqfD7no7pcJ7XUzerxOw/zgZEy+ZcS+W4mwT4zHnI9xaJ0Zj8l1krDxnhHTvJLRzD8dqGvB0Y7ZOJtjxaYT+RhlL8a8Dw5cWSQh1kl5S2B98wpXWqsruHCHks+Oe/Ez1Xw7Qfj0HQ1HHvPly3Qfzt2o4oB5SiaJ7LR7vSv97sh4vqOUyzZJmFClDC8zHYh67ECu3oG7oaVYKHTr5TmBg1OlcI9yQHbdjrhJJTjTuwDdgm0Y1cqKsANZmN/UgmXSDJTMSMbFD0akKRLhP9oAnwg9Bj/Vw6ecAfqDcTj8dxIqtDahJDsZVXMycFqaicu2PGSJXSfcK0Fp+VKMuCbhcC9n6lvJaejmzi1FYvbCj/997sMem3xZ/7DooS00rCJy0YTaPuzeSmT+U57cIbAZvVrOPoNknNBYyksmJ/6474BbhB0tu9rxTnia0xQ7/BLteF5JzK6qA828HLg4zo4m14txbXgRdhwWvvHEiptr8vC4RiY2CL43eZGClYNNmNAwCbdmGbCylx7DvunQR6/DP8P1WNvCgH4xCQi6aIRTtWTk3k9HtcEWvBqQjUs9bdhpKsbl7Ur2FHniYyuRM21+XLpY8GWYL/OihEa/U/HKASWb71CwXg935tYUOlzmzPduUh47VoaK9R1QdS5B43aFcPQpgPlVAWJ6FeHWrmIU6IvRWlWCGZJiuPkXoFNhPmZ62DB2oRXWk7n4dMaCp6cyULFeMkYsMaK9dzxWntXDe4YOj57HIq26DuNdxftcPUIaJGDBdiMCfJLRaXE6zntakDzfgjGz/Hh4nMhJJwU/qqkoUXnwh8jg6RY5d7yTsZbIYRXOiUwjsBOwyg7FmAL0e2uDfZIN+UuFN9y2YVKWDZE++egQlA+PfTbYcq3IPJuHpnE2NPllxYzWVnxZl4N1YywYdTAdM1+Y0Hl1EuaOM2BGRz1e3YtF4waxOOyuQ7pGjyouBvifTsDtw0aoU0xI1qXhQGszztcVPfWAgjET3GnoK2fsOBmLWgosGJx4d5oD6QtKUC7Khm7vrPAKtCK+IA+7/rJi2kor7r+14vtHK7b9Y8XW9nmo8C4TqxpY0HuuDXhlxQNfK2r3yEZsTQtaNUnDibUmKF8lYniSHitzdBhwNhadt8Ri70sdtFv1yLhrgGt8IsKPGTFakowFV9JQ3uHKqaIr9EoTOd1JyvOty6AvtmN9n0J0aGbDwDZ5WN4sG83WZSHmRRZe7srGiLs5uF09F+ndc/BgeRYCh1qwONeM312EPgqsPpFZcSoqC4NUFtTskIrdvU2Y6J2IYa/12PdLhxOFsVD56zCrix6OdL3wiTjcW5codNWIS5VMqC52nS28JvmBE/+57sAbfzva+uUjdakVI8XzfKMsMKwSnrfBgt93BR5SLHiRbEHMVQsOCHy8/GZGb3+hza3Tsaq/DW/+9/t8XlaUL8rCSqXQ7XKpsLUSs7qbgFH39Qj00OPLPh1qJOnwfIUeF27qob1kQM7ueISMT8J6sdMf/U24qxO5NMwBe6sinGtvw/hRuTj50YI8sxl9NpmRF2bG5eZmDBplxoVpZoxbYYbHGjNevM1AkTYNGXeScWyrDR8+WDGstsDXnWyYhY7Oup2KHuNNaNEpERO+6TF8qB4vm+qxY5weTcXeRl7SY9QfPRouN+DBtjikf05EYq7gdnWRgUVuC1TnY3hXK8Ycz8S4IjNuPszA4+tpGJeUAsulFGSLr/Vkqfg9NBVzbqdBPyoVYQkmPJSbsO2FDV+1Vvj1sQIZOag014Ktoen4fcuEjFZJME82oGizwI6Yy+LVeqi36LF8jx6RJ/TYf1yP0r1iVm/1+L7QgPyBCRigs+PiNDsGXC9Az/I27OibgxyhPc76DIy2paB5+WTkHzDh3BITZMtNiFlnwrPtJmSVmvDvTxMsChN2vjCi4R0jik0iywgO7JxlRZY+Fy7fxK67ZeCI0AO/mkZoB8bDVWJA2Bk9Eg6J82wXs1quh8tgPRaInba4psOEtjqMNOjwRa+HV64Bp6LtOL9XeOCCIrzdYcPRM3m4Wj4T7daaYa+bCo8IgT/h5aorRtwNM+LFnSRc3ZWE1yeTcLmcEUsGGXF9gBHWGkb0cTOi3FUr3myz4t2lPLRYlylmKzhfMQVPPE2o1SwJ667GYdRgA6on6vFjmx6NB+nxT4EOP711aBL3G/Y+vzDA9BuhGbHwL9Jh3DrBB+d4fPZ2IOO5HTWPFOO11YabYgabB2ThhsSCibFpkGlNMJuNqJyeBBdHAro+icOmywZcnGfA/hMGeCyKg7pzPPa+jkfowXgcux+HeQYrLt6wYpLAyu9zgtM9LVB3TMcYiwlzJhhh/56Ieb3isVDsfPJGPT4F6RG8SIeyQ7/xeWI0+mdp8WlgNL51/4VFi2Px3q5D7mk9glwNaFWagC2fjAhONSHHmI46HfPx96UifPxLcPeOHZfe2/EiwY5Pd0uQtC0f7fRWGMJy4LXago4tMjBF+MFjkZl0PknIuRyHCn4GvBW42xKmR7JFh0YuQiumCD7s0sPtsB5Pd+hxt7YesU1taBprRY+zVvj3y8OS3pno3dSMNW1ScKabCQ0aGNH3YiIaVI9Dm/XiTuKzZCNiMeR1NJ6c1WJMXy2qLtJigywav8//xNzAWJFPdRguPCnkdBz6+Rkxapngycxk9HdPw673gt8PLPjPLLxBYsPIqvlofqIYhWPE3UQWQWkJwnYUoFdbG1Ju5OLyHwu61jfjki4Zw+1GxIoZtzpkwMcNetxM0eFARx1+5cRAo/uNPuVjUNsagxJngYN3OugTdJj+RIdWq0SnKbMiLs6KAtEJRjiyUXWsBee/pONDx2RccjFhdGISSsYI3IjZJL3Q4e9KMVgjjcbMGlpM3RyFvsujoMiMQsxKLQ43j8ah87+Qq41F/8l6/Bcah8G7kxA2wISri1LwOtSMmSMtkHXIwsfTeWjtaoNLrXwczCmC/9Ui/Dc5H6HtbOi9OA/z12bi0yMzXCekIlxoZHS3JHhvMUBTTY85NXRYPzIGY+79RMVG0SiXoMWIUi0OdYqG7sJP1H8Yg/6NdWgutLe3yCUabxt831tx/Gge3q4UWiY+9+P7VEy9YcKh60ZEuSai9Rc9Hl/QIbTGb3zUarHoYBQCd0fir5QfeBkWiVfJkZgSG4XM61rERUfDnhKDp4JXPfoaEKtPhGt5E1oiGeNDMlBVasGKHAtqWXLQ/5IVqcLvzI1t+FdlQ9dOInPdzsLAViKv1E5HULQJrXOS8PmPAfWq6vFrWiyiv/zEUddoFI3QYl9EFMbXjoJ3zSj0io9CgwVabOwTjdhJv9DqVQzyggrQ6KUNYRVsyDpqRa9ZOcjabBGakQHpkmT87WNCmjwJawIM2HRPh3qlv9DyqRZsEIW4/T9Q8Ocr3q79iumy7/jYIhKaxVEwddKi2+xodFkRgzufRP6z6XGmSiL2fTFicJYJl4WO331lRmGGBX2zc3BirBVn3lix+LAVafk5WPrTgmqbMvCydzJsi41QCg152U6PWhWFP7+MRtxaLV5dj8JeMd9zJ77jwIOvCPy/kr46rqn3fZ8NRkxaRikoKIKN3XHddncndge2YuLb7u7ubrFFQQRGbqO2URu5jVgQC/k9n+/vj/Oac9s5z3Pf91U4jiXJuNY6DZUjRDCZRPgRJsZ/rA9FDkb8d7EWWUI96gw6tDmvhesKDSwML5nhJeh6QIlH8kLcjGI6YZGisUM2epaLsWupCL9upaFoezJCtyehcU0SEjxT0XlWOgxvRHi3WwyJUYJR13Owi3HBqkjGbWGFuB2qxMUjRWz+yiGerMbKGg3untQi/64OCYcZp5/X4MkJFWKnF6OxVoG2Y/Nhs12G6cyztT8gwf4gMRCdjvoXqRiRlwSXLCGWHxLi8UchNi1JQq8dqbizQIT4zyLczRDBM86I1qH1sDwzwGYq08z2rJbhFfg9SQ2vX8wfsizb6ZACA3zz0GYL483urIaREvR0EmPng3R0mZiK/seSMfhgMkZ2TIUqJB0RrIeuM8VQb5Sg9Fw2BmRJIbSXY+fiAtgXK/DFtgjK8jKc6ajGnl+M185o0WmqDgPVlZjBNPWashSFEUrovhXgQzHTYEMOGsdKUOsuxhhTGpJaJONulRCx3YVQxSXi3OxE2M1NxP0QIaaeSMKz6jTIB4lAJ0Xovc0IaXQt0g/r4RjFZqSmCk1+q7HrQzmk+4rgY63ErukF+NZEjgGnpWg0MQu3OkpwSCrCgPx0tOmUjh7/0uA+Oh3EFSGjUoQNjF+zzBLsCczBXp0U9SyXLL1RAFsrJb7MKULVonKMvabGxs5VEI3VwWudFp/madA/RIW0KUX410+B1zvl+PJaiiGtMnFuqhhf2jN8P0xC/WIhJu5KRM3RBLgMSMCXB/HoEx+P5LoEbJEIwT+VgotX0jGZ7S96tgl7X9Wj2MvAeF6PNF8tkpjmxyxX4ejDYmRtU2JZAtOdfrn4u16GpyukOMzNxuXXEnzKE2PIZzGOMiw8Wy1GwwUxWhSKMSddgjl9s9HhjhRPL8iweCPTeScFJA+UmLiqBIP+qHB8RAVCTVq8XKNDmrASnt2YFqwpxejOSmRtz8fEfjK8epCNiFIx9nYTMS+fjNwpQrj8TMDKk3+x9ecfLJoeB1FkHITmv2genoDMw0JstyThlDgN7VXpUN0y4fwvI/ChBveGsRyRooWXVwW2dFKj1fIynGhdhDUSBQ5FFsA3UQ4z08356VLYx+Zg5PNsXBmThb/jMmFwzcS155l4sjcbPxtysMyH+WLmOW/y8hA0WIE6+yIMvFCKLIbnW980uPBcC980HcpytKidynLpbBXstzANX8HyT7gcNw9LsbdGwnKBCHO/pmJojhAnvRIRcfgPPFxjMbIsBp1SYtEoMw7Dy+Nh9y8BPU8L4V6dhO4X09DheTqufTChPNCE6bm1OHxCj2uMo3d5VyMoQY0L7ZnHVxTj6DclWjFtaNtQADerPDSZK0donAxjmE/YvEmGu3tleHid+YZUGQpqZejDfH2pRz72/yrES8a5q0YWYcWZMrzWqrBwuwZue7WoUutwNlmHrkXV6HhOjXnjyrHylhLNAwpxlfU6dharHZuL80xr9GwW11gS0aJ5PA7VxKDOLwbpk2NQ+joWtg/jUWmXCEtaIjoUCxG+PgWTg9MxMDcdiQkm3PzPiOodNagdp8ekOi0SbSpwY6AapT/Loc4qxi4Nm0svJf6LUGCZsRCzdhaif8dCvGtZiOtjCqFnz7u/KWQemPnAdQrsbqzEyfdK3JQX4/iLcmQGq/E8UoP1W7Q4Y6/H3WA9vKNZzgyswstQ9lpyKX70UmJyl3ys6iTDSJssHGZ8vrtbGvobhCh2TURm6R9Y/YrBgREx+M2JxeeyOPgyjDUvS0TSSyHi7ZNRn56GZWwWbbqI4L7KjGlKE1afMWLwPgMyA/X4112LJcs1aAhQw1Ogwomnpfj0nc2TUolXV5X4sEAJWW8lOnVR4lcnJXLZmn6yzDh1txJ3KpXY+qMYyaPL4fNChc3v1JjzooJpnRbjVujxlOX61/v0CLqnw42hFVhQpIK+vBhrDCwfLMzF8lQpEu9JYCsRQe2SghaPhKham4ABd/7gum0s6igWb+LjsNUqEdbJiagsEOLB2GSsjEiDbx8ReHtEiN0nQsTsfzgzw4wrn03gVtZjVHsDbut1sD5ZjXlzNcjdrcbr5yq0TCnHvlnlGF9Qhiv9yzBoYxlKJ5TBq00ZetiVwWdUGWKsy7GHve/kTxUsN9W4x7h9iJ8Wm5MY76r1CLlQC0HvWkR80OPKfJbxF2ow+6MKe4qKsP6PAjfPyBGxSIrOjhJUzxThmHUymg0Xol2fBIQvj0Pl/T+48+ovjjgloq82EUs/CbGrKgWLVqVj0ikRhvDF+K4VYVuiCB0qG7BXaca5xmZEPzFB/qMeRRY9PqbooBimRTPmgVqoWUa9osZSlq1j57KcbVbh7nA1HIap/+/3M3Usw6b2V6NmrRqD36oRfleD2m3VkLXWoe8MPfxfGjCtrRGbBpnw7V493C8w36zRYnuFGmMGqPB9QhFaLFHg8wA5ojtKsZb5JsdbIuzyS0H9CSHIOxGtQhOw/mQCtLMScYyE6L85CSNXp+LLfhG6u4hx7ocY/HMSPDOIIZWL0L65FW1tbcEufzM6XGbzuKQeKNPjc50OtTValjcYJtpXo8n9SmjTKiDYqMG76xXYl1IJ5e1KfKmrgKe8AkPjKrH9AXufVIssEdPejXoc21iDW2+M0MebsERuwsq3RqRc0uPGXy2ePFCjy51ydEpWspxbiJltmF8cK8WmPRmImSvGXAPDyqYkLGX9CjEnIm68ECOqhYiZmYzVYelwYn5j+WUx2ryXoMfhLKjqspFG2bg/nEOcICua+cuMFhYTTkeaEG2qw5QRBmyZrUeSH/OtEh06rNfhwz8t2g/SIvKtFp1ZnT+LtGj6TYs4hRal03R4+00HfiM9Li/SY9mgGiy9acRQsQkTeWZ8cDQjbJwJ+wcY0JNp8uQcNZSF5VhxRQk7+0IcGi7HC+anf6zMxgFfCZJY/S/qU7F1SxLmDkiC1fcktEcqlicwz8i8gfSDGMrwTLwdloPNAcw3zJfCYZ4UJ2dwqD7CivL2WuCwxoz1OsaHp02YcqIeSQ0GLC7Qo9lBPQ7MZbmgsR6hDBvToWN8qMM/5r1s2D50DPMntDo4NtFj6zQ9LMMMGOFbj4hVJsyqNSGojxmH+pkxLMWEtJe1qPLQ44RfBU5sVUHC9ExyvxAuE3JhfiZDWXeWQw5mwOaMGItr0iH5koqO1mkYNjkdvCgRjjeIcKNIDPuRWag9wGZUJgXFS7H+pRSLT0pxe0oDPr35h3tdLGjDrvncYELZexNSsoy4l1QHdfsabOhsgF+kHtWxOiw4q8WUaVrcOM54P1+LwfN06J+tw/Xeetx6zfaeZsDmc/Xo2MwEJ7MJ7Veb0Y3xD4/P+DXViLw2BvC9tZjQTg1zfDF6MX/2YXghBkfLoS6X4mv3LMxn610bLcIa5i0qF4swkGnxrcdiNF4hQcvN2ZhZI0UB0/irhTIkRskQw7Tyc+4/1Iz/B4OXBVNYXxozXtifYcJ9oxGHz9RjiqAGc3kGXGO4dgnVYePXaowfXY1InhbBh7Sw12qxcLkOZ1hPvnzSo9N2A+KK6lCaYcQhrhlHZ5mxkJ3TgfX72mQTjpXWQs606WgfDToIy7GhZxFGcZWoVOVh1hQZcjk5EAyUQLOT5YzBYgxfKMYyjgTn+2fiR2UOirvKEHFJDiEVwMzy04V+BdAcluMA7x+evTPDvNaMFePNKGH96PzQBMtCI7ovq8WWej2usrlawtFh27NqbJhdhWvxVayf1XBw0aJ6uBYihp9wltVuHtOjwd+ArQcYL5834m2BCQenmdG7sxkyBzMEf0wIdzTCeE6PzGnVECxS4+7qMlz7ocTV1grEzJFj4xUp3vIz8fu0BL0XSnD9rwTHrmYihXn276EyjN4vR/KWAgzvr8B2pveJkQpMYWt+6mKGTZUJbd+ZsCzIBO3geiTsN2DyPD0kg3X43ZRlndgqtBVVYmpoFWpbViMzoRqczsyXRWkx9bgO3RfoMb9Cj/DutSh4yrjK1QztJTPmVJjx9LgZsfZm1D834mSMHvtb6GDvq8G/hypwnhcjpo0Snu/z0fuVDJaeUrhnZ8N/TzZWOufgQw/mIwUy9B0hx1jbAnQZqsCQR+yIUaCNWIHHOSb8/Miw98iEq8dMeFliRN+XdbB0M2AQ46zjW3WYOEuLLyurkRVdhY4ZVcheXY0qbTVK57D6M09kEuvwbrMe1+0NaPe4FmVXjBjjZkbSWAvevmjAzGVsXkPNyOtuQvxAAxbe0WHwhgpMn6LGzU7l8PIpQg7rQdfRuZj4VoZiJxmUDLvbWAadsJT5xA1y/I3Mx8o2Cvj+UOBwrQLrmihh+qtA3AUTrM+akBthwoBO7PySetzrWIM1v/T4y3L8wUE6PF/AMouuGm+YVzzhqUVX9pwnZDjYr4PfSD2avtXjZ50B3ffXI7y1Cd8jzYh68g97G3PoX5wVeaSaMf6LCX8v1CDGjfWUzeD3N2qGZxUedS9GWKASEubzeKW5aLpCjv3t5JgeJsfWXbn4tq0AKz0VwGcFWgUx3/RKiXcqJUafZOc7wXRpP5uf+SYUK434kFCHhVEGKH/qcaStHksZd0q66XDXrMVbGx1G99eh9WMdHvXU49BNPfhL2Jqd67CM6RyPacMttRmcdVY0YDuH9m3lkP7eP3gLzOjytQ6d/tNjfXE17O00iBCyHOBXhoPMVyubKtG4Oau9uQCHjhTgT3oBJl8txMKJCpxnc3K7qxKPVxahraAEz86w2b7GcHWczflUxg257Lqz69Hicg2CJxgwO1WPqDXsOt30iGypx9keeuRs0GNVtB5Ya8BRNhttZhux7aAJGbPNqHhgwfQ6K1r2lkPmNxwavcmKvs8340ViPWbcYf3L08JxZgU0EWq0jFDh9OlSzD5fhMgbSqxvUCDytAKuOxToeF0BU5oCGywKDBxbhO2OZYhi+tvO2QyfbBNWMB0O7GVimm1E6Ol6jDtVi9F2NXgbZsDlIAN+Cww4Ns4A22k1kEfXoYbN7y82U8NDzBhhYlqe1oAZuzl0KplDI6I5NPmPFcUcYq+tNeLqbgO+W+th00eLSTUaPAj7332BmL+tLYOyZwneWjENa6WEMl+BW6yWy+NZFmJ5aNM9M5resaDZagvk/c2Yl2TCQ6ZFF9aZkGlrQjpbg7W/Ed/e1iP5eT22OhkxL80I7l6GU8Y57zeYkRBowZ7JDfixjENyCYc0Sg7FpXDIxWxF//t32OU3TQjNq0PvQANsKnRYVFaNdwUalE5Uoyvz6Ssl5disKsXfiGLMiirCQU4Rjg8vwbCzVvRRZUXnz1jRpR4WPBhlxtuxZvweacbu9maEe5jRnuF7jKcZ6a3MeLTIjK6fzMjwtYDb5R8afbQiRRSH7J259KAHl3oFcWmRkUNP73AoobABdtFmPNllAtXVYmAmw16cDqGiasSxjPqslRr8Nyo0nfy/e/qU4356Gc4941DNIw69X82h/32Xf5Z3A7LK/+GF9z+su2ZB+hoL7myyAGyedk35h1efGrBfZEVf93FoYy2HhGO5tPELl/QzrOmDwJoyZ3PJlcslz/4cmpBvAZ/McNIa8ehlDTKn6jFxsw7v21WhfJgGh1lGr3igwlA5h+wqOJSr4VDxEw7tYvNQvJlDh1dwKGYRh56xHswM51Drs+x9CRw614hLKnbdHh+4lFhkTfNb86jFcR65T+fRjmJrcl3OpS6sX5feWdGaJhakak241NqIdmwe11p0+LqR9ctUgWVNNXBu4FCQF5fOhXDptS2XPtdwKLWcQ3vVHOKy591DuXR6BJc6bObSfDdrOjjXhnoO4VHoJx710PIouoFH38t4NHQlj+4utabhfbh0j/VineUfzu0wIzXMhD5+jDeVLKd9ZPxyg0s2k7nUlNWswMqaRq/jkvdwLj3P4NL57jakLrShOe159GgjjxZ85pFbFY/M3WxpeoQtjR5tS3p7W0rP4dFckw2NOcClAazW8x04dO2kBXlzzRAxfbs/sxYzC2xo5xkbOlBrQ/LBrC7jeVRxmEecKB4tzeXRHWtbWhJqS88+2FKgrz2t/m5P1Qft6O0CW0rk2dLIBzx6eMOagth+TpZw6HGiFfXZzM6fz6P4TB45/++7ll621H2tLVkC7Chqvz3VjXSgzR8dyLPIgewKHOjVOwfKUdmTJMWWjCG25BLCo/FzuBSt49CkXA7lLbejSSvsKXaZAwXLHSj1f/cQbc6nX3582t7gQNY6B0p47ECO0XaUfMSWilz8yZfvTzcO+tMkv+YUtDaAqlMDqGlBADm4B9K1ES1o8eQgin8VRG1+BFFkVhCJW7YibpdgujWsKZV9bUpz//pRi0b+5BLoTz3/9z3/Zs1pyoUAqioMoL+OgSS/EkgbL7ek4D1BdPpLEA2RBVFvz1b053gwicNbk/hpa1r5tTU9sPKla2ofyhzsSxGPfKl5ehPaud2PthT5UYiHPyk2+VNhSTMSzAqgIWkBdMY5kHYtDaSnD1rQBATRz9ggCrVpRe2ft6JFySF04HxrsrrammS+rWniMi8K1XnTops+NKLUh0wuvrRsni9toia0MrsprTjsR4dr/EjQh9Xhjj8NDWtO79YH0Nu8ANrWI5BiogPpjLolGRKDyNa1FX042YrixoeQ7mcIne8aTJcMQbRCHUTFjp703zBPOrjLk6JaeFFggjdF7/OhXsU+NCfUl7Ln+FJDni+NuNSUnm7wI7nSj1718CfvW/7Uil2TezqAVloFUt32QAoe2JLGXA6ioTVBNMmrFU0IbkWf2aNVWRC5fmpJr4YH0swgD0qcIqDY3wI6WCeglG6eJN3uSSn/PGnmAm9a0tOHDj/yIXUjX3Lr60tHd/oS3WtC+8b60W2ZH83o6U8J0f60WNycKCeAykcE0mD/FvTSOYim3Q2i9I9B9P52EP3StqRWzwOpPiSQvhQFUA8vd0pc605bnrnTrNWNKavGg2x2CWiiREDTAzzp8ChPkqzzpH1uXjRqnzctHelDe1/50CdXX0qb70v6Hk0otpMfOar9KHadP+2VNiNcDiBr70B6sCCQEvgtaFJ8C5o/vAXd2xFI6paB5JgdQP5PmpNjiD9tuuJGCzPd6KfWjTY7udNPcqe9+93JUO5Op9w9aJm7gAoiBbQnX0AzmrB+hHrSsn6sNlc8aViGF5XM9qF6NmtL2FocxjWh3uv8KI31vt0/f+IJAigrPYD01qwWLoFkbwmg4j8B9Do8gH7UNqMI8icpz588I/3o4GhXCj7rQptDXelGJzcSHXKjTsluNMbPnS4McyfdXHda9N2d1l9oTKvXe1BGOVvbdAENeiOgWmvP/7vX9iOdJ9k0eNPaeh8Ku+1L82qakhfHnw6G+dOIHs1o3brmVLy0Of2OaEa/4hlWl/vTVNa3CCt/unfaj/x2N6FPbJ4XNTgRvJ2puKszXZ7rTHjqTFPqnMnpjwudy3Klt1PdSBnnRh8bu9O6Tu50v6c7BfRhfRzhTg8Pu9PdiY3pm8mDnNIE5DLTkzbs8KIXZ3zIZZsv5e5sSm6//KjW0Z/mN2OHpz9J9H50kf3dk/1+tK+3H5GoKW2404TcpvpS/xof6rPeh6YGOtF/k52o/3Yn2njdiZbFO5FB5UTz/Z1p4lBnWjjJmewjnUk60oXaLXSl/fdc6fNvV+ri6kZ5S9zI+Jb1ucaNQvq608BMd3qh8aAwG0+anODJkOtDMyb60sGTTehMqB/x5vqRd2JTSl/RhKTvfMkl0pfarPSlmmG+tLCTLz3450PTN/rQtlFe9IydQzi7Ec24zqcdt/ik79KI/kU3oh39HGnbW0dq5eREq5Y7UXimEzVv5kxruznT4n7OFDXSmZynO9O2ec7U7LAz2fq60P1brvTqkRuFjnWnvkca09EHArp4gmHQ0Yc2+PrSlmm+5LnDl75O9qUdHr5094cPtdjiQz7dGBdZsRnM8CbNKW/y6+NFN7p70guFgPqeFlBipQN9acwngx2fFnD45N2eT81H8WndDD5VzeZTk/l8Wn2WT14LG9HhH470pKsTeYxzornznOjLWicKWeVEFf85UUG6E/FbOtPui86UdcSVtlncaJvKneaGCyjisCfda8ZqovWhN3U+9PavD9mWedPeAC9aftSTjq32JNswTwqa4kmhAzxJx7CUWCSgzBMC0vzyoEtLHWhbmT21umRPTiX2NNNiT7N4DpTm70DF5EC034FupzvQQyc+DWvNpyOd+aTsy6dTw/jUh+2Fx46HK/iUoeGT4yNHir3vRDTAmW4zTLXIcyNHgzvFPhXQ03RPGr+HYTbfhySMSzaJPKljJ8YvQgFlzBTQHysBbYnyIMcDHvRpswcdW+RBY/MbU2vGCQfz3ej4DFuauZhpJtNi9RRb6rjOlt5vsaXD222pjPmA7J22lHPBlq4omfbutqN7K+1JVGlPTTs40NGxDjR8CtvnfAeKueRAfloH8prAp7UujehgMye6EuJMKypdqMbXnTr8bEzxjP+et/Omzx99qB+rrWq2J/15J6CEf2w9jC9rZ7jTozHu1JNx1owh7uQ3yJ1GsMf3Nu40/yTjtDcuNMPdlsZamLeo4FEl8wan7/KIe4xH807wyOc0jxZd4lG/5zwam8ijgYU8Ehp59MDNlpoG2dLsrrZ0Y6At/Wb75L2xpccO9tR5jwPdasqn8kQ+6Vo6UdwMZxJXuFKjMHda6iigDts8ydHbh+x9fKj5VE8a2U9AX4+401quO4WdcKOXTm40KcGVLia5UkezK+2zZ7zr7EazFS4UNtyZNhY7kZytZcczHi0cynxcvg31CLehP8ut6bmtNXVVcKnFNy59v8yl3P1cyt/HpYyTXBr3m0vhPazptZsNfWU+7edA5tPCeXTkL4/A9sH9aEs9XR1I4cMnq9dsdl47UdoFZxrwguHtvTsdELHed/CimGJvarPZk9p0FdA8Vss5O9woeawLBR50pvvTnGnnFGf6utiZPm5xpoMrnSmUrXmOlTNtTXCiz414NGubNUnWc+nKLC49mc6lad24TAe4JGWe1ekHh05eYHmP5dTv6zj0bRvz96c51Ocly61iDp3mcakmgEsX5zGvO86a3vdlPWvE6v/ElpqBYYHNfUIvR8rydKbO7V1pUYg7eTPstJjA5qSlN1187UlvFwnIeyCrN8eNnoY5k12+E9mtcKJRdk7US+tIF5s70dNFTmQb6UQfjznR4ARH+tmET+cHcWm4B5d8Df//d3jvzedQR6kVbRxrRT2f/YMdyxkqjRm7XppRfsyMITvN+LbfjNIbZvQqNCP/hQWdB1uR91EOpfhwyf85l+6682iZry39x7GjxDcOdGghn3ZtcKK7S5xpP9Nd/jl3eszqfuGeJ/295klD7wmoJdzpb7YrfeviTHvbOlFENZ++b+UTdy2fem7n0+OnfHJP59NlOZ+sZ/LpEvOiD8QO5MJyymDmWx/GMT+8nkM/T1tRlsyCMxVmDI4xo11TlruHmPDujRE3mhux+lg9TqAektX1CMivx91bRpRsMeHiIDPerLdgRZ4VRdmwLPOeS0rmzycNtyWPxfZUz3ww72EjcuQ604wZrrQwwJ02+Qgor7EnZTFec/4pIO4EtgeTK0UHOdOzEY7kwLjprMiBOu12oB+LHajypAP9ynKgNTUO9OifA6kSHOgj44QiIYfO3+IQ7DjkceofpGozTnY0owNMOA0jvs6uxelZBhz5pUfyGj1eNtcj3KQDNdbjFOmBs3rc3GnAr1H1GP7ChMM+FiSbrKibH5fSfa2JxzC1bD3LFVsdKJzxft0OJ1Jtc6aO35iWt25MLf8KqITvSXVsD4qd7rSkjxuV+DrThbBG1MOBT5u+2lOwtR0Zb9vSCIYnQaAdveDaU6TInnZr7WlBVzu6peZR1AwONfGwopHdLKidZ0bAdhNMafX472IN3ocYUDqCrddfB31UNabuq4S8eQXinmqwdGgFjlgqkbJCi+GfdXj+VY8r4bV48dSEUTstWNeDQx+ISzl51gR/xr+R9jSmGZ8mpTtSchtnpmlu5DPeneKZfwypFtCNLwLK0bBebHYjaWNn0rk1ohNsDmsTbMmqnS2FqlguZJzYoZJHexhHbFxmSzsO2JKmJ+P0IpahnvAofdE/bNprxvVqE3qQCROc6rC5tQE9VutxfIIOn/ZUocc6DSafUiPwnwqPzqrQaaIKhVEqbAxR43aNGpxRlUji6fD2th5/1tTD1cMMhxYWuFRa0Z0pXMIpHoVcZ/mR5axOAxpRtIMzzfzlSq393antBLaPPAG9jxLQk6mNaf5tN+rl6kyRDXwaGulAlwbb0kO2zv0RNqT9wPjxjTXtn2JD4Tobih/BuPw8jxL2Mj4dyaNpKxvQaYEZ2q8mRIwy4fyOOmzV6TEpm2XumVr0nVABuyNqvO6vwu7uZSgMK4ZmbBGeFCph/7oI9zhlCNqgQvk2NQ5drcCBHjq4P2e5XVYPt9Mm3GpkgVcah3rprWkDy5RXfRxo9Vg+9X7rRJGjXYjPY/rEePV1poBmPhRQ7jd3qljnRmXMb075xKc/8xwog32updKGxGe5dKInl1Z05VLwSC6FrObS+vNc2pPGpZHB1rTyNZealXPItakFRzUm3N1lwoy2RpwlAyIydHgTUQ39NQ2atVKjS0UZTLFFOH5NiWF1Cgy9qkDOagVicxXYnaQEx1SMvS4q5P1Wo8WdahxZrEdAngHxs+pxkvHBNBsOddjEpT5fWJ+qbGmgLZ+MPZ2o825nctO4kX+ggM6yvNJzs4COMQ2Os3UjTokTDZnCJ35npvEOtjRvsTUpQ7j07gyHwhqsqK3FimSDOJR6mUN7CzhU0ohLwzhcGvK/n/nssqLBWhNevDVhksWImK61eDBDjzgvLbwXa3DLQw19RBmiQorgKmX7CCtE/KZ8/BmZh96leRDICsC7oMCum0qcmlECeqWCp38l7G7oMDRLjxd7a9E42oTMyQ240YxLs4N5lLLclvarHOhqtSM1DXem3gY36tFWQINTBMxzCci2mTspLrvQa9bLC2349PqlPbUt4JFoA5f6Mt6atqcB44ZZsE1nxrN2FuTHWZDVpgE9+1pRwRUrih1lRSePWzDkA5uTrSY8HG3EJo4B5Qd1+LW4Arvbsj35lOM4m7cvNxTokpKPbpPk6PFMhidHZMhNkuHxWTmKE/OxZ7sCZ1yL4DK2HOeXa3DggxZjO+tx0b0GP7owbOVa0UKGq4ztPDrW047OevKpEfOwtWEuFN7anZ6y3HT0GcsmwxvTugw3st7gTLOYRtoFMH2CHc16xCNZPy4Vj+DQASsLNtuY4XTXhDmnWM1yTWg3nWnKFTPG5JuheW/GvmITWrAj9JAJN9xMaPm9DlzWL8USLZqWqBE7VQVNUDH0CgVe7cjHUK0Ma8RSlPaVwmmwFHU/pYhcJsPa/+R45FaIhl5K7N1fCu1LNeI2abFqiB5zYmow4KkZU5Zz6Pgh5nVaMU82jPnIuXyqNrFZ2+hG67PdaeU1AXUdxXz1cMaD7m70nemo5L4jvWTef/8aW5oVwqO+7bgU2N2Kvs8xIyXXiKzwOvQZXovstFoc2lKPpruM4LubkDeF7aePCUXqeqw/YcDsGSa4jjHi9i8DImVMd2ZX4fZUNd4dKMPoT0p871uI993l6HBeCpvsbFw6nIXl/GzMXJMDyw8p5hbKcNCYj9YvFRj/oxjeHdX4FFqN0791cDnkTryXHnTym4DEHTzILGVZ7bUzpT11Iu15Pu3u4kDLA2zp7iZrmlfCofyFFgyMNeELajGFZ8C+k3qsvqFHtVyPb10NuPjBgO5GAzC5BuvGGPBpmx7dWpjg0aUeCef0eDhRB9uWFRAWqvDuYDHmVisgLcnFiUEy/GiWg71NM3D1tAQOwzOwbXY24mZL0U8kw8X4fKR/USBiYzEcY1VQDtbAyGbqwT43iu3oTL/vN6JdUgdSMn2884NHk8O4tHkg8yOHzNhcYUSZtQFTNTpE9tch2EOHY3N1WPZDh2/2ejg10cOvnR5lBh1Mc3So+aTFjUIjmubUwjpUjyEGLfhdNFgyXYWgzkXoaSzE075yrN0iRdbnTJzQiRFZLYbGPgO9N2dj+HopHstlaPs0H5++KnB7bxFOvVHhmoBPVy470NouthSdZkNnvLg016YB31qaMSenDv3Z7Hoe1OJKcCX2nqlAa8YdayZVwTy+GuOYZodOr0Z1ajW0hyqRtUODtWxNtpeMWCCqwd5Gegz8ooUpW41N0eVYn6pEu5aFmJUow7noHMybkQG/n2J8c5bgo00W2pXn4IGnDGovOY5ezEfxQAW+LlMih9XO+NSayhlfXrSzYP4eE/SRBuS+1+Hz9QqcSFAjJlINm2tqJP5RQ6BX4z93DfJMarSqVcNhlBrLfdWI763GgXFG3OtXgwfMKx25r0XdDzVOTC+H5Q3Ttc0FyHsqw6eZOXjpl4F2ajGWR0mQmZUNn5VSLOkpQ2mZDA+/5uFVSSEMwgasOmiGa3I9xm3X41ZLLX6K1JggV7FaqDB7jAoXl6sw4KoK5jgV7DJVOChRYXyYCuu4KuBrOcSeKsQMM6JmeA1aWOmR+pjVK5btpVs5Ih4oEdmoAMbzMjTMysFxu0xsMUsQYs7Efx9ysOa2FIFOMuzZJsO9T3KcGVmAZVlmJK9jevHRgPVpOowZUYFGrmoMnFeOvGGlEHYowZfxJWhbVYKVZ0ph174MTZ+U4VXvUuw2FGPUmWLcdi9Fv51GjCuugbevHl3jtLhXqsaosHL8YNhuO6YAzR/LsPRrDqh7NoaUZSFpfA6sGS4uvZfiVhGbQR8ZrDfLcJLkSGS8cflfLXYv1WOjuRqSW2pMqy6H25xiCE1K3LutxP27SsyMUmJPjBIFRUrI+hShuVqJr1uVsB2sxPmOSjR9b0R6ZC2O99ZD2aCFrq8GSlk5zrH3bXYqhFIiQ+JSKW7vzEH17RwYx0rx4bUU6R+lmPpFijkJUkRlSdE6UYpxOva+9mZ07VaPjBo9nszWYdNrDdYkqnBjRAm63VLib60CBy8rkL1cgcUzFNgwQQGHyQq8OK/A8ncKJF9T4CXT1hMPFOA/NsJZUYOEbnosGqlD4+AKSA+pYNxTBGtzISasl+NSZxkarZaidp8UoTFSGFKkqH4rRfESKUw7cpCYnYUO5gx8Yzy530aKn75mPMypx6WxBjSp1uFWaBVi5qgR8LsMT3OVOCNW4MDtQhz+kI/L6/OwJjMXg8/kIvtULjpMycPOc/kQehfAJb0AGeMLUd28EDsNBqQE6THyMPOgC6og76dG1fQSSBsrUXs1D2k/ZJjcW4arrjIMbpDCLVuK4ItSYFMOKq5koL6RBCcixQjQi8HbIcHAnEzkNpHh9A8TEuOMiFIZcMZPj8zsanzVqeFsp8LnE0UQFCqgNRZgaGQuutnKseGJDEFbZXg6TYb86ezPF2XoI5Vhno0cTVitxuTL8bFeju93Gd9d0GPqNx36ztViv0CDHwPLYXYuwoGbhejzRQ7zORn+WyjDmGYyzJRKEQYpvJtlIVYqRuM0EVquEGHVdxFk4WLsj5bgcKssvF+bg8kOMqQUyxDsWojgcUq8vVWPL71NGHHehKMvTei0nO2pqBYX1+pBV7XghWmQdUcFt6RitOygxMXG7HPv5OjHPMmyaikmsL4ejMnBKKccpBVmw7g1B1sXSWGskKJJSxnsmsuwqVwKLcs/vz8b0Iynx3XG+TaBleiSoELTp8UY567E3RsFiD8ih2WPDJbuMpxgM9v0TA48Lkjw3FGMoi/puKlNw9+b6ejzSYS/88TYMUSCV4Oz8LCnFIP2y/CqeR6S/hTCrZ0S3QcXoYjxjX6AGkeXVUDQ/3//fwvTvWn1eNPDhA79TVgdUY+0Cj2uOurwOEeDrzUqvL/LfAfzyblPC5H/Ro7fPWT4M0eKfW+yoXuYiV5CCTqGShDpL8HffRLMvpWJFutzsHOnFA2PpFA9kCJ8sBFdGN9W99Sj9XcdTvfQ4tdwDTwmlGPDwCJ4RytwbU0BZkyQo81YGQLSWB1Z7TxSxUibIIIxJA2TXiaje2Iydt1Lxf2x6Wh+S8QyohidmmfgDuNFrxUyVrtcaG4qMKteiaih5djJVcPNQYPyEC3mMh3yY77gYUUt8h7WIPWJHpWDdHh1pAKzh6nx6FMZgt2K8LibAmFjctGc4bTsRQ5822Wic2sJ+twXw6eFGLXvRLBbJML8chFuPRPD+Z8EEapsZI5ifiZSipxetThWrMczxplWi3U4cbkSE7owTdpbivHvlbA5qsBx13yE3JPhSrIUjSOzkfRSjA/b0xG8PxlJHklYkyzE0lohxjxJQr83qci2FyGklRizzkiwfF0OdGEyrJTnovUGBdRSJfPBZZjKfMsqxs9XB1TD8EyHigA9mrnrUXtGh5/rqpAtVONeXDnmMc2PYVzVaHIe/NcyvG1hXkwjwZ6zYkz8JUJQYTr4F9LQ/XkKmucn4w67/rsWIvxuKsarURJoFVnoL2JrmG/ES0MtOjLPfrtch4nztKjcrMGyzirmY4rh2UMJz/2FKJovx1+1FAHHsyH/KoayWzqGP06C6KUQUb5C1HsKMWOvEA9bJWHDohQ4/UvH+GAxBqok6F+dg8ORbK+WXIxdpMCEdCVEGaWY9lmF6WVqLM6twkbWw0ksM6g9tAjfrkF3lm2k8mIEBSrxUJUPzygZlKdz0PyVBF9CxJibnY5nf1IRbJWMmRYhbO8LUXZMCI5NEsIbpaC0vwgtTCLsvSxGsG0GPsmN2MbmV+VTh5jrevisY5npbiXG7FWj8HAZiGXhlZcU0HXOw4SpzLd45uAnh609Px1Vg5NRESXEH7ZHh8RE/GwjxOQjQlwdlYSRN1ldT4gQwXqfVJGJlcekWJUhw/pxBbCTKfDasQiX+OUY1VyNsas1ONZQjcZFWnisr0TaAjVurC5DpVCJd2MKYd1SjuAgKXh5EmQ4iHE9Jw3v7JJxvkQIr05CBF9NxEhVAvJ/JiDtTCJ+1Ath+Z2KlltFCE0RodRajBd2JnSursep9wakM9/5yp9hJliDdcyn2POKYe2lxIPtBbhYLgNpc+D6TYLLYhEOaVMxsksSJm4RQtVPiLdjhDCfFGKwWxKWLUtBT39Wy6FidC6RoO/nHOSvlOHRkVx4tlAgknmb5EWlmPxVhVPparSzqkZer2rYddfgerAK7a8UYWq4AmuqGL//keJzl0yc7y3Gk1dpeD0xCZndhFgcmoiyRglQTYmHW+Uf/Nr1BzOd/qJNQSKkz5Mw6k06ThwVodlZEVL3m1BtY4JEWQe3N3osaKZDrmcFXoWqcf9gKerusF7+KkT4R8ZDEilc52ZhYBHrj7cIwdNSMGZIEqYohHhfKESYXRLi+cnInZCGyXtEWLdEjAJBBjowP1SxQIa6+bno6KbAQIb5v09Ksb5UhdcMHxFVVdgmrsCcrmqoR5bCrzfLSTvzETRGhonbshH9TYwOd9madyUhX5OIV20SsKNrHDadj0XrfrE4/DYGf77EwL5lLD6y18LihdhyKw2c1iJ0WSXC3PcmXDttwqaVRkQsZDmnSocJX6qQ+4jhf1s5bvkWIXqLAu9m5sHmigzDBMynDcqExVaCwN8iDGR6cvdvGvMqadC/TUPCjnSEnRMhcpQYGzZKYOuSjd0vpTjVwD5bm48RmQpMZBn9+KpyDFeoMTu2CoMuVmNNJw0au6twb3wRRgcxr9RLjoUs2046JEHJa8YzpckYNliIuLp49Hsey84Zg+9eMRie+Btzvv1GfrMY7LgZg6TCv9CuFqLH/lQ8+52O/JEirH1jwqR3LIeONSHHoQ4ClvXmRmqxvL0GrQepEM2ydY8+SsgHFWJgvBymgYxrx0lRZc6CNFGCi/liZDIuOs/4+yk7mkeJ8aijBHNKM9B+eQ5+q6R47SRHn0H5CLytwKeRRWiwKocyTo32RVUYZq9Dt81VWDlOjc22ZQifoMTJ6HxUMM80wyob45kW34hLwxHG4b1dEzGP/wdRnWNwJ+0XXt39xdb1Gwd//WbzEoO5+TFo9zIe7zYKMWpYKm7fSMfoPkzzMkwISzFh5xAjHgQYsOiKDlOnVKKOYf/BgzJsZt7YrpTlZn4hHLvn4iTL0qPZ3H0olmIEyynlPlKQixS9e7HHtVLEyaVImSfDSIsMDhdyIXhXiO6nlDgxsxg935TjgliN9ZYqJO1gOThQh9c1Ghz/oYJkUDF+RCkgjJZjwVMpm30JujKdeDYqGVXWQnwS/0VgZgw4+b8QPOonjgZHY3jYbwjnx0BoicHQ3n9QkpEAl3whauemQRWTjp9tRXg81IIpO81Iv2zCs0V1OHxWjysXtMjppoHXBxVS0krhOLsIyayP06Yw7o8oRMmyAky7k4dPS3OhcMqFy7RcfPyQi3m+eXhfnQ/BsUJMma/AzO5KcJcW4e2+Mjy6pQJHq4ZXRDUaXdfBU6HDnSQtltlr8H2ICmtbF+FEPwWsmQd0rsmBOVcMt5x07HBJwgBlAuKyYxHQifVu/S/cjYpGMO83Pp6KwaOyWEzv8ReOvRLwurEQgYzrA+6kQ8N6t/W2Fd30aYB0vhnj/ZiXlBvQn+X5hvbVSGIYcf6mwvqgcshWFmNnphKZy5U4yLKNt16B7YkK1DM/1J/l872vFHB8rkCAixItwpXwG1qEgZmluB+iwu01auRdZvM+TYvj7Nyn2jF/U6JDdXstNA/UuPyjHMe/sNz0pRDLrsnQNy8bjcPEuHspDc8uMQ16EA/3drG4nPEbrzN/wW/cb3T+E4Opnn8RNDgBuvaJcDUnYt2VJBRxmCZHiMA9LML0Wxwa5sWhpDMWdKozwbW7Eb18Daj6xDxjvyosYNz9rQ3TrO7/u49MOWyqS5F2swQDWK6ck1iMzZ+KEbKqGJP82d7HFaNTRgl2eZRjeScVZk5Tg9NTg3Nbq3FsvQ6/burxba0BV7MZV1foMKdNNYYuU+O3YzlKjikRwPLeB5Yfkq5kgdNBjKH7UjF3ohATkv8iUxYDQdZvdCv5jWbGGLge/4upkYko1Cci9pUQu+VJSGI8dyNLhFouyzLxIpjucUg2iUM93K1oGMv0I3+b4LK5HvOL9Bh1VIevL6pBLB9efKfG9U1qtBihRhTTjuAU5nkyVGhdokJdFJup8yzXX1ZhZJkKBxYxnjeq0fNdJZbc1+J5vQ6rLHpE1NfB08aIqiY1jMP06DSy6v/u+TQmoRT/D/Ia5ix4nBxbdViT7dveBhtswBQUEAQUELu79bzs7u7ufG3F7g7sDizs7gJEadhAYCM3chuxPSP2DPju3/fHjr3ou2dXnNcZHtputBbYlYWNvdQIaPYPnvZKxOyIx+wj0VjjEIkPl8MxoywMgV3C8TL3N8p7RWHaumgc3BuDN5fj0eJZIuL8lTjQKwnV7HXvsBLjTwkp0F9IJ1vXoEMvKx5t53FhayU833HQqUx488UIY10jPlEZhGNKMaJRCZotMGDKfAOeHjNgdSMDzmXoodLokcx+bWD9EnjLjAhaakKYC4euVRxMY6tQtYWHeAOPp5MrEdGXA06V4o+PHhd35GNDqga/PDIgiVBhhyYZjccrseFTAoIFMRi+NwrDJvxFhiECbyf9RWBxJOLOReNRj3gERieiIkyBoSeVyBInI3JXKvJapmHIf6kYdl5IPRYJafoMAc04bkWkmcdlHx7thRXo+pXD5DocnrD+5j80Yc0ZE5w8TJhRWAbvqBLU8SpBn/JihBUVo+BQCcJ7lyGj0oh5301YWJeD7DQH5aUKPOrDY4+Shy6Uh9zRgtitHIamlmFAHz10MwogeqPBl9XpOKBQQeWWinoVSnhEJWLQtFj8OR8N85UoaE5HYVFlFHqwXvN3xmHIbAXu9lFiuX8Sjn/4h9Eb0vBkngpPZ6nQ10aFzXuFVNNXSFnzalEdbYWrvxU7fvD4OdyCqnHliHnA4SxvQt9UE2ayV931Jkz4z4heXDECehTj4L5itGxZgnuPS5E+zgjfTSa0yjHhaW8Oa+3N+DGjEo00FkwO5nH/E49GWgvekRlHxppQX6nHvYlFmGyvxWNTOursV8O3pwrv5iajJynRoCQBAx/G4Pa9aPzJi4YuIgbv2yTgWycFXo9UQpqXhJI2aXh9VQVxrgoBGSp4flDh7xIh3RwuoIKQanTWWfFqgBVTNTwurufRy8eCwDflELzgkE8c7qeYsDnMiFFBpRCvNCCiRo89bQzIv2zAtIhiNJKXoe14I/Y1MaFDQw4Xyzk07lGO+vurcDHcgqaTedTpzsN1USW+LedgFZfgwBYdrpRrMW5oDt5PyoC6qxrPpqTiVIQS5m4KTIyKw+LWsZiqj0XF1AQMP6TAnKlK7P6djGONVDh8Vo0zgnSs59UQvlPjErvPyNHViOtTjQ1RVvTpY4U6gcd1hv9HEy1w1ZqxJoRDjjuHOs1M2JVWiogMA8rD9Xh0S4/TyXp8FxkQOcaA/oJizOtXgrLoMhg6m9BtLYcFfc1YHlMO97dVsMuxYJGAR+9dFhxYVY7CIiMGHdAjaFQBpozV4lVADlA3HcsXqPC6OAkjjQqMZBhs3ToRW68k4uh2BVSPlNibnoybY1T4nanGR+9M3DqbjTXB2Xj5IRMZl9S48toK3QErbpMV8U5WbP7A4zGx/byuwr9uZnDTOMhNRozvxGrtZkDf83qEb9HDzN6HP9Gj5rYeDV7okZagx/upBnj/KcHTjUbYR5mQzTC7dosZMwRV6GXLo+4+Hv2b85g7uBLVjEOOzypG0XkdHG/nYqZKgyEnMhHLZvzMLw29+ychpqkSnjoF0qoVOHtfidlnk7HOSQWHEDViRmWi2ZccFO7U4PYhDTqM08BpnhWNM3l4xfKISOWRdpl9X6UFXlWVyDJzeCri0LGZEfeqWZ3v9PA9oYd1uR7aGayf1XqMYfPtfVKPXy8Z580wYEbrUtwNNMJyxYRn8zjsXmpGV0UV2rEb+lHAw/Mhj9DDVRi/iMPtWWUYPUeP2G6F+HZCi5yCHFh6puNngQobHVNR9CcJy9jtXx2ThFdpyVA+TUPbWWqEXMlA1N8ctPyuQVi2BiPjNZh1WIPWj3hEv+URw271yX4eXfItOFavChnNzWhqwyE13Ygvi0owo5UB68/ocWq9Hrlz9Vi/RI9Om9hedutx868eS1sWg39chqBqIyjChK3HOYQ3LUdsqgXjXK2wG25FCxOP5S8tTEs4eC42Qv1Zj9kDdFganItwqwad52Sh5JcaJ5+qcJrSsHsM6+dBKs5JVYgar0b/ZhnYfi4HP9kOvcZo8XCVFh8GaZF4l8eUezz23uIx+SiP4T14ZHpZEPKuHDsYNk58MyGyhxG9c4rhOdCApDA9DjM8/b6rR/+vehyo1KNRsQFvuFIcTmGYemaCeAiHgl1mnBpRhXEqHrPuWvGneTXcO1jxchy7f192QxVG9GxiwORfOpz/kY/Dh7QY31mDu40z8UOaDvMkprMeamwcrMbVSjV2VGQwnslBT70GyxK18BqYhzOLCrBkRyHGPeahvsmwe4nHpZ08WjTgEbWyCltzzXi8g8OAHybsVhjRXVOKVb+Kcb7GgCB22zuWFaPb8hKM316Gh4lGxLw04eAYDhGeZnj2qMT6/jyCAq24KarB86BaXHtvRXO27+AJ5bjP5tLethhxXfV4N6UIr87mwr6JFkGtGUZisqBalYEl0gy41c1ExK1sSOtpsEWrQZBVC8+FBdAGFqEj258ptQg9njEMMR0p/sKjx0seIraPMey+X/yuwppb5Zhga8b22QxPcSYkdDTB97YR8UuMULEb7sf6mr3ahC9aE1YyjDu0Yj2fqYCXwoJnLlYMHlcNn2MCiiwRUNdr1Qgt5zHuVyXu+HF4ebUEy/L1yIvQ4d6gQmw5nIvtR7VI0LEeemjgbGWY76nBs58aPOqoBafWIvZFAaimCCtX6DBsvw7Tl1rhuMmK2sFWBI+x4ktrK+q847GM3XTbmCqk2FXg1FAzgl9yCJzMYbgdhzv5JtwQcHCewuFhCgdFkBnO5grsiLPA/w+Pwggrdr6vxcuFQrKuEFLUrFpcHWKFTV3W02sO3gEm2DUoQdEXPeb+0MHGvoh5iHzEzMmFe5wWC09pMWKtFh9/a7HLLQ/lMwshnafDlPU6zPtdjcO6WtxeX4u4+zUYXVmNFRVWLF9uRVURw+pUHq32WbDHrQqvmPblrzbjENPm0zIznr5gmN5UAdf0KhgYNm78Y9x/xgpJtxo86Sqkaa+FNCxYSJPWCKj/bStSSixIaliO60M5lDEP07G2GLkleqiFeqT467C/bRG6LCmE88kCXL2SD9wswOQ5Rbg4SofFR3WY1EVIX84IqXqbkLzGC+m+n5B2eApo+vZqyJ9aoZljxfsKHsJ1PCQFFkRcsuD1QQsWM13qv4b1kcNj/Hgrwu2rUVdQi1OTWY0JQjqaJSSjUkjHWc0p5mqsbGnFoLEWnEgyo3gkh/bdTfg1sRS3uhqwa6IeTVQ6GAJ16NNThz+tdBg9VYdDTBNKw4WUmS2kvzlCikgR0sP3zPetFZJjuoBWV9XAML4a735ZEXHZipAjVhxmr8tsLpFhVqxzrIZjvxpo/gro4DMhqV1E5N9fRLat2ctOROGJQtK9FVBAr2oImH98LrIgKs0M+zkc0jeYEBpShlS7YlQxXk330+OtnR48w3GyRki8m4g8O4jonquITtmLaFGJkFa8EVK9aUJaohfQhpMCSh4moHWtBHRkvICiQgWUT0Lq/FFITxuJ6NpqEfUT21Ckmy1t6mBLt3NEdHOQiD6zmV2dJ6C6XtWoYjW9cbEgOM4MxUAOC6+ZcMhaBtv0UrRxKYZrgB5OISKq18SWrg22oeZbRbR7uIhe9RZRaVcRubLaZJVC+lklpMdOIsoKENFP1n/2NBEl3RfRsuc2VOUtpvGfxTS2QExxajF1XymmXZk2dHaFiF5GCmlUOwHVy7TidBaPdQyT+vFm3GvP4Y+EQ6fBJnb7RnxeL6apt8X0vZWYrg2wpXoCW+qYY0NbZtnQEUcbes76PD7RhpqabIhe2tLdNmLqek5MFSIJDRkqoU6LJJQ4S0LfuknoiI2E/DaJ6b+ZNmTtIqLZF4U0JbQGjTcwTV/JPGNRFV5azWjIPG1cjphasP/fkz2nTrKYprMago6Kaflh9utBYrr7UkxftWJq2VhCOyZJqHG2hHTr7enkACnFL5VSw65SKsu0I/FWCXVjzylzEdOAzSLqwOa1jO2qxYtqnJ9shTPTk5AAC3a0ktDs4RL6NFVCKb0kNLS5hMIbSii1Bfv8Bgnt6WtH02/ZU8dZUlr/RUqDqqU0Xy6jYomMenNSCjkvpYERduTBPv+R1Roz1YbkzdheGHa83YTU558VCg97OvXSjgavs6Ndq+2ofZI9jdokpa6npBTxR0pn7WS0souMVNtk9DNPRqcbO9D0uzKa10ZG8WVS+tlcSiYjm0lbCXmn2tL1xayfCiGFmIUkrJLSUUcZhXSS0dy5Mjp/T0YvLziQ0t2JbK47UZ8HTjS7ypHMWTLKayCjSz+lVJ5iR79CJDS9TWPqdq0xyRb5UosbvvTzlS+d/+lLxTG+tE3jS/0G+NHjQn/aOS2ADjwPoB6KAHKJC6AxOm/KLPCmvSZv6jPIhybG+1BKu8bk2NeXxt3zpT5/fGlBmi8Fivyo+RU/en21CXntDaAuHwNIpAygWbZNaUtkUxLJWpD7oxbULN+Ttt/0oovb2DN/edMOsQ+ZfHxo2nIfivyvEbnV8aXsi760KMOX9jn50ZlAP9Iq/GmSZwBpbgfQoX/s2XWa0uoPTWl3bXPqdLsF5dxpQRx7dpWdJ+kDPMmDPMnd5EnFy7yoYLI36T55U4rIh2o7+tCTgz70N6oRjSRWP6s91tGPuk/0o3du/vQyowk1fBtASaKmdGhXUyr/rzld2tiCjEEtqLltC3L2bEpPHZuS6wt3mv7LnUo6epBNsAc9KPKgg408yTzJk7SvPGmTuiG9dfYm0SFv6lLsTVr2vQWHfEgQ2oiWjPOl+v98qXtzPxod7EdfzzehnHcBVFy/KRWvbEr9RzQjqVtzspY3pY3uTelRbADtPNmE7jq40Y8+bjRkiht1v+1G/ufcqUFiA1o9zYNC3nuQm6MnSfp6UuAYT7r3zpMqWnjRpunelBzpTXX9fegc63vf30Y0ZL0vRVb6UuVyPwq96U8bFgaQa34AvXJqSuENmlKOS1M6kRdA6bYB1GqXH1k5X2omcKWofa5UL9iV7sW60gSZG90a4EZuK9xoz2M3mrndnSZ/aEBhHTxo3wEPupLtQS+aeJJ4nCd9L/Wk9X+96ME7bzJ4+JBfkA+5zmpMPz/4Uk6AH5nYDIZOb0IrpwfQkk0BdHsww9/iJrTuoR9V+/iRPNqXNooa08VJ9cj+swstNruQxKs+XauuT28nuxLPasqsdKUXHdzoELnRyVFulHnAjbp2cKfzJxrQ23ketDHBg0609KThdzxp/GAvsmW1mIb5kLVNI+o9zJc6VvmSoZ0ffWA48FjnR24L/WhTfz/SW31JG+JLJxIb04olPvSR7fJnrjONqnWmC04utKelCw2a5UJTNrnQtusulNGkHtUbzuoSudKliWxWZ1zJ/NmVrBpX0td1o5IubnTiphuZLO7kccSDlA086ddbT/LJ96JAdgf8FR96s6wxTd/lS4ef+1L7m760fZIvyXMbkz3fiHz/+ZBohg/9V9eHqg57U4xtQ0rsWYcG7KpL2+TO1DXAmY7NdabZu5xJ/M6ZbpicaXwzF2rU14WGwoXqTXKhvPUuNPa0Cy1Pc6ETl+qRPL4+PTzqSs5CN0pa5UYytss2bIfFCz3ppNiLzn72pmmt2d0s8KE/l3zoPcPR79kMy9196HsDH2pT4k0LvzGMs3quuXjR+D6e9LvAg5oK5FTZR05rhslp5hI5tboqp79v5fRAK6dtE+rQF8e6lJlYl4L6OlPbU87k+cqZPt9zJu9LzrT1pzM1KnOmN34uVLvQhd571qNVdq7UiXOlG/fdaGN5A+rQw5OaLmhIw9d506tCduNZ3tT6jjdt7uNNPy560YyvDcmzR0PqwPim4q4nHR3lSZ8FntRirQct9Xen4cVO1DLFierEO9GvBCcanO5EQ8sZj7qz+trJqaaXnEb2k1PYIDnjJjndPCCnC3vkxG+QU+dzcrohrEOL29Sl9OHOdCLbmf5jsz2BesRvd6Wna9wo8WYDmsD2O5J9/+WvXhTyzYv86jWkiqWe1KaLJ91mXIUcD6oX40HP2P0OveNBc2d7UJ9T7tSnuxvdzXKl5C8yGhLhQPo1jtTVx5EUDo7k3NSRqic7Us5xR/r20pHmcI70cYATic85Ecd6uZfvRAUGJzpc5kT27LW0xok+sJ5sh8sp1SgnU3VdGlzsTNwDFxrl50ri2W608mADimOzedzLkxoM9aQ8f0+a9MaDgjMa0LfH7nTA7EZt37jR8zusrstuZM/uK4TVaM11pa5vXGlEVxm9bS6jZ0zXboyUUeEopm2TZdR0hoxeTGFaxX6eMlxGC8fJyPmYjC4GOFBqsgOtGuFI9vMcya+ZI3Xu50iNrznS9C5sJ4lOpBslp+sd6lDLQ860ebsLBQtdafg8xjVxDWijzoMknAd1+elBmNyAJh91Iyd/N4rSuZKC1TP0iivtOOFKbkdcyWWdK82d6kp329enGexmL/2VUts0KZ37JKWiy1Jy/09Kmg5SalxPSlX1pWTrIiW1J9P/oVLSB0rp3mspDcmSUpZVSj3ryKi2voxy7Zm2Mh3/7Cmj5aynRnUdaLmHE4VJ5NT/nZxWLnemmt0udJNcqcMxN+o00YNS2E203OZBo4rcqFc9N6oe40qJb+tRSpQLfQhyoe0nXMj5PLvLqy4kvuZCD3u6kIvFmU5/cqY2rCbtXHvKG2BHN6R25BkqoSunJJS2S0KnN0pIPU9C7swfPRoroaLJEpJvk1BOhISWdrGj68yLQGRPFxV2FKi0I6/t9nR5jpRaestofBDzCXcdycPEvEOGnJaFO9N7vQvxea4UHOhOyo8e9GqlB/U94UYL3rI5jq5H2VNc6K2R3ehtZ3qw3ZkCtzrTpZvsfr8607cwZ3rLflYL6lJBJzkFD5FQu87MszH/dttTQv4mMWkfiunLPjFVLhLTlnFiotFi2jxBTBfZz4O2i+nARTFNeCumByli6l8pplirmCZ5SGh3f+a5vkioo9qe3HRSer9JRmMjHGloMzkdC6hLLXq50I+Y+lQ1343eB3jQNnbnd2650eitrvRmB+M+dqMUXpd2yerQgQtyOsFuuMNjOT0tktOTAXUosl4d+jBETtlSOc1PFdPAIjGlsPd2l8W0wlFMDwfbkqCVDQUmicjtgohOL2PvE0S0boCILvYR0W/m2ZeRiJqOF9HH/SxbODD/HGVDe+/Y0tWFYloslNA4tqvZO+zJqVRKiewOrl12olrGJ4ZbzvSX7X1AnCt97eROcyd4UAt3d7p21pUSpjKNYXjq+V1Obi3Y/f5jXBXkRHNPOlHcCyeabnSitc6sH/Z+7aIT7U1woEVnxTRmnph+pNhS/hgbmr1HREFTRLSjsYhq8lgOuySkIXOEFNpTSDOZb71VKqBHLI/Z5Qrog5BljUFC8mQZ9YiJ+Vrmb5W3RRSfZUt5WWw/6yW0otiewv3ZbQ9ypJ515TSvXV265O9C86Pq0+/RTHujGlCndHfaluxKAYsZpvs4k5bpQOh9Jyrt5Egik4yePJSRR7iMEsY7kG8vR5rMbn/WWQcaM1VG9pVSqna1pVa/bajhTxENY5mowl9EQ1n2euUtpPH7BNQkuwaJI6vR7pMVDU5bkTXfCrc2Vjx0sCJbbIW8nhULBlrx9qgVH25Wo3msgJxY/uzPMtapvbY0oYTt9I6EAh9KKWyFjJbscaJxS+XkwXZRn90jr3ClOYz32ge7k1TkRpv2u1Az1ken7kzPBE7Uc6+MXteV0aNsKelipbTdJKX93WXUgfGfsZeMrCIZNSyW0h6GldGtRNSX5bg1/4Q0YIiQ/EbVorBhNbLirXAdbEWPLjwK5lkweFAVVk2rwEqvcsy5bIbdJTMWsKz0FBUITarCdJaf9l2wYjtXg8gXQvq6gc3kky39Yfll7xh7aujAMkGeAx2Xyclmel267uVCOgfGQYwbV11zIxHzSY+Zh/o0zZmWt5bT9H2OFN+OccBqKS32tad+q+xow2E7ChtqT+95ezo2XkoBV1nmaSmleXMkFGQQ0ptMIbX+IGQ7EtDmuGo4X7Xi4iEeQzdZUDWiEgs2mtH/AwcTcfB9ZULzYSY4+5jg192EBdtMLINzGHCCw9+bZgRmVeE1y2cTm9XCJlVI7ldEVHhCTGH/SejqPik1WsRq2+VETjvllPjdmVq1qkdzo1zphzvzKipX6sJ8waBAZ+rYRE5N6jvSQ1sZ3Yq2o9jNEjreTEItmkhoWz8J3V0pof7PWJ5qYkctLktovh3LfnliOhEqJMd7QhqkFtD2+dU4282K+hctKB5YAZfBZrw7yuHMFBPq/i7D9P3F4FoY8PG5HpaDepgf69GstQGyymL0HGOEkvUaWteMlwlV2KiwQv1eQF+aiyiGYbitv4S6f7GnAb4y+mZwpIi2cuo62JnaT3ChV5uYhy1xpdQIV9p7sR5FMi493lBOyVUOtDpSSkHH2GdLWTbvK6bV4bZUN9SWmtixO2Q5/zjL+xclErrJcvTCDDH5vhbSxFtC+qVgWJ9ZDaG7FdKVFvwOM6PTWQ7yvSbcfVqGzJ8GjLipR++nOtz7XoQ1oYVI61uIoPZFCO2ng9hTjwKrHi/7lyBgpAnfnpnxM9qCCa+tMKQKaAjjvSZHxOT5keGO5eIv+Q60x4N5JEtd2tPChaKYthkyXWnDD1eSfKlHGUxXrJ5y+tbAkV6+kdKG3hLauURM+3JFtHetiF4uFVEJu8shwSKa09GGnBbb0p4aW6q9b0vvRoqo9pGQTo4U0ubeNZjdyopQbx6jncuhHs7BL98IH0kJKlV6jLiqw+SNheCjchGRoIVunhbvW2gx9aAW12bm4v3XAsRv0sH9EustoASb63CYssaM4GEWPEy3YmOCkB7k25BvG1bfVCl5MX0czjzU7+F16VNDF1o2xJUapDFf/9iVKM6FAs85k8lFTv02OVDlRSl1YZjbxXaUPEpEtolCerJVSHU2sJt/LqTT7P7/Mp14voZhgnFxkp2IPusYJywR0iFbAUXuZdx1ksdBbSV8rnNIKjFi/+FivN2px7SvRfDbkIfiYC1MVzVwvpKD+geycfljFrJa58DtlwYzf2lR5J6PyrU6oK0BlxgmW4s5rJpdjvduVjx3EVI3xhdXYsX06agdXWksoxUXnOi8Wx3i7P/H0a4Uz/h6yHqW9YazLGOqS9pSJ+q8R0bHGQ8slUkovr8NLajDtCBKQEUONRi1rho6SQ3MF2sRFC+gtFlCmhbFZvhSSMmDhbQgphbjU63IyOfhmmzBecYNN8NMCJGV4NohPVzvFWHKtVw8cNZifL8cBC3JQIB3Otwj1TiWo0avC+kQv8/CmoUaeP3UYtD9AmTv1eOGohhrppuwbSXjmuU8djSpRUM/EW1gPkLHOD3DLKWjzZ3I9qWc/tmwDNHXlZIYb8jV9WmXiwv9al2HWt11IjnjvsKV9vSceQ0wPQ9gXND8OeO0WVbMqODR0c6KUYutqFFaUWdoNW4E1aBRcC2iWd9qfysGqa34z8zj8wkeZVGMyxhfzFljRIpZD/ctOpS1yUNqlgYlLbKxp3M6wuuo4X5chabrVOj3XYU1fmqEOKVj8KVMFK3Q4Mq+XNS5p8O4esXo0cyEKXEceOn//ry8FnN9RDSyq5haJUsYJqUUeMCJvObUoWYsg06fyTzOXVeaXuRCLV46k3m6nPoOciJPFxlN+i2hzkfZXLqL6IyXkGSXrXi2g8fhB1UwGCvx+3AVQs5Z8IL9mk8jK769siJopBXFtlY8OMfD28Rjykcemno8zjSuwFl3xt3tSjC5vR7LUgpgs0cLlwnZWFmuRvg+FTw3paJf23+Y2u4fUp1Ska5Kw4YKFboL02ETm4k+n7WI6F6Eq98M8JlvQvJlE9btl1KzfjI6xbxcHssngUeY57njSic6udIx5oP9/ZivZLorW+VI85jOCodJ6HGqLbkyP9PIsxa7W1uhWlmF6qVmuIdxcFEzXuhpRvyockxYUYnNAgsUBgvy11iwZ10lTr7jcZfdGq5a8F9/M7QbTWg5wgC/9TqcDs5F+UoNfHemo9tWFURf/wGdkuD9T4mPZUq02puE+YdT8HugCq7X1djZPAOla7UYm1AASaQBTxqaUI955eN36pO/mwtNYzuyee5EG+/JaDrLGBu9JJRgZV7sjZCc8pn2L+Vx47EZD3pyCLpjwqFZJujvmUCNOYxmOtkokcO+FmZMcDKj/TIODzNMsLvIMDeXx5BWFny+wGFthhE2t/VIGVGE4/e0UM7Mht06NR50T0VfpyRktVCio1UB70FKxOmUGCj/hwgbFd4WqHHvaCZOTdMi40MeRrCs+OSRI/m0ldHirxIaeV9MJYzLPJcLyIthYq+XBdNOcmg5wYS2d0vRpUUJdj4vwbqRZbg6zIjVZiNOLDAhOJ/9/h8TDsaZ8CnKhNydPOJa8yg/W4XQeRyErY3InanH6T0F+NNEizodMxB7TIWupiTMm6XExCkKiHuyeh2UcC9Vorj9PzzwU6G6Wo2lYYz3OmhxWiyhaqMNXShl3LqkGku+8ei0vxw9ZRzzGaV44m7A+qt6rHymR0KuHh/bG6A+bcCcacXoKi+D28UybBxehkCU4WzrMtRbwWNulQX2BZV4Ag7j15VBF6BHwPY8fDitwV52p85n03DGPgkulQq4f0zEyUYKbD2nxLPSJBx+noqDpEK9p2pcWpyJC621yD8uomZrhbSb3VzWVwuuh3O4W23EoaYGzBXpcfe2Dvv36DDxig6vk3Vo7aTH8KF6dH+vx6yHenie0MMlX4+m9ww4OINHiMICHcPzlY4cOhlL8UiiR8WZXDg6azA3Wo3Gpam4k6mE4yMFXJ0VSK1QIDggid3HP1yKT8Wfdiq4PFLjyOkMfDQJqKuOYSioAiNaclhTVoLCXnpwX4oQGVqA1pn5qLUpQH1FAUY/L4RkThG+qYrQ6mURDENZzQk6dDPpMHsij3sRDBerK7G7C4enoaXoXMX6mpCLRX9y8P6DGroPqahMUsLfXYlQTyWcvythdU3GlZQU2PGpmNlFhdBhati8Scf60ZVopuWQ3NKEU2yHkXN1cHiXh7f1c3EoTItj4VpcUWsx3CYX/NRcXDXkIuduLjqsyEMrYwHmTC7Ej6uFaDGWx4gkC/SplbgzisNGQRlasHkt3pmLdVk5MPxUs5yQhnvlSnw6q8SDd0qcuZGERQtSUH0hFbFslr3qqxBXpsKDsWp8b16OEAuHq44cSgSl2NFFj6HBBWj8QQs7owZL72rw95IGq59r0IvpcSeVBnJ/LW4yfL/prsX6dVocuqjF/d55WDOKxy+VBcHzq9B5FYdF98qg6aPH12F5yJ6ogUepGmP/pOG3OgmDDUpILybB1i4FLpmpGHA/FXPmpOJASiqepqch0UGF+EUsI0zgcHmKEdUM645pRRjdKRfbFBrcn5mD51ez8KVLFpsR8wuHs+C1JwvTp2ZjZHQ2TtvlYL1Ag8rXGsjctYhiPk87uAqepzmc2mzE8fPMKzUuwGCBFnm/07H7gwqNHqXg8KBktKn9h8+d07CJvQ7tTYXPs3+4npwE8/gktNqnRO5QJR6v59CwOwfOyYQkdn+dH+rQ9EkedG5atKjJxpsOGeheoUarP2o4Md0v+K3GoK9qzClTY7p7OgbOTkfNQHZP9XLwuioH/0wWnKysxJo3HLp3MKHC24AXbYvw4rEWDoFZ6LNBjZikNHwflwqH7FQMWp6GTmPSMDw3BWMPJWHnKiXMvxRoM1uB1isVkD9U4H6NEmtZBnsQWQ7fpRymbzFh9/FitG+hxxNrAWova9HkZQ6eRadjwxY1ThWpMOq6Ciemq/DBQ4WpeWmI66PCgAcqBJcyDWQcsOlvOjb9yUD7JjxyWXZ7u9qMmI8m7FtSDCPzBnGHcjE3LQf3JqcjL0mFY+wZuq1p4G+mIX90Gm5t/oc3F5QYeVaBMwsSUHw6DkXaeLz4koikYwo8Xa+Ew5Ak8AMZTlarsT6F+YsDPBx38/h0mkdvYxVaDzKj8V8TXmeVIJP5SEHDItjKc5nf1eD5+AyI2M3lH1bhXE4qth1KQWxuMtxqkjDwZRIcBibjxNEU9A9KQzPGzTMc1Wjvr0aTITz4nxa8fl2BQ7045Gwrw60beuwcU4D3Q7Q4+CALl7LV8M1gfD5ahd7ebCY90+DFuF0mUaLX3QQMj4/B3LYxWJAQA1t1HPxaJWLCNwUqPylR6/oP8Wx/PsvVkB5Oh8N6DUZv1eLGyCIs4nWYU80477YR8xkH1q1fhaLmPEYx/2JYVY5ucg7HI0uRHMp4/3kR5JtzEfhUgxbLMxG4Uo07rJZSrxScmpKEkSlKxG5mXNlSif68AjldmEYyrYlr9g95e9LQdqMK+lus9mk8smQ8tjtVIe8yh8ENTCgpMeBfWx0uH8lF1V4NpEcyIWd8sqhchbwgFdTt0/CxVRJUBxRodDEWqZHRmNomGu16RMPpUzTeT4lB6qc4jDmXiMu+ShQdTIJjRhqGsGc002SjOlCLNoYCODIveJDd37KXZRjPfFdfezM2OVTAaZUZL3w59LaWon6JHkPa6OApyMNBiRa3E7KwiT1nrlSFoI/JOPNHicaFCnQfoUDIvkR0OpeAE4/j4Z+SgJEXFLjFeo79mAJHiQrzJqpQ2JOHnaYKHZ6Y8VFvwuYpbL9herScWghLvBZcWw3CcjIQt10NU6YKe2emIUechOn+ClxYHoO9BVHIeBiJY60icSkhEhOLouAXG40WXWMhOJIIux7s+84nI++kCpX+6VjKssyU91r0lBZi+j8dDohZdskrw7RkE677cChn/kGQXAb78QZ0/6BD14n52MJy3cDIbBx2SEfzTiq0OZeMecuUcOmqwKneCah9FgvtkhicrIhGJJt3eucYRD2JR9ENBVLilKhslYJ4Yypi1vIIF/Po685w9JdD5nATFg0uZllQh68ZTE/Gs8zxIAfl99Lhxry6X0oatL2SMLWzAnVmxcDudBQKn/zFsYMReNH1DzqOi0TPF1Ho/yAaAamxEM5X4O1nJXhKxQh7NSafS0eEOQfb4rTo3bwQyzJ14GUGTJpZhu6DTXB5YsTsMcXY103PPEch5lYwTvuWg0Or05HAvPWB9GR8GKlEk+mJOHQ8Fh9qorFhfDSaJkXBfnMUDveMQmxEFEKdY3B7cgKGfFFAv1OJGZOT8H4Xj8SRPCzTLJh5qRx72O12eV6GxkIDPj4pQgnT0jelzEdwWVj7hGF5mApGcxIuP1AgflgslLbRCPWJZFoUgY+dI3DE8S/GhEWCL43CSzbfPt8TIHRUInx3Eu6/TMOqC2rM+pGJjGsapFu1qDQWwsZHjw5rDQiZXYa990sxx9GAE9DhcUEuDC81ENzNQIyVceq4FEz5T4lNVQmYsyEGXwZH45VfFFYb/yIp9A+udInAI8cIvGz2F68yorDqRgw6f0pE2SsF5hco4BPEI5/5koiKKgweZkb4FRN6ny7GKTZXx6kFOHVQi2pDDvRH0pEbocI/xT/0mqTEhcp4BPyLxqa2UehY+BfTvP+i5/G/cDwXifcxUfBXRUMbFodLOxTYEqlEy/6p4Fi9A8em4+zBHKh3aSFgGXz5SoZj5t0+JBtwY6UBP1rqUXSzAP9t18J+RDa231BjYmUq7mmVuHE9ETbsbg5mRiHZ8Bcfzv/GQITjvmM4ztwPw8VXYViyKRyHO0WiKDAaJwvi0ZeYZl1WICGRRyzLMusG8Bh7pxIbX3M47W5EExsDrrjoUDQ+F7oXGqx9kYmrx9XYwrTixogkfDIlYtvQWLw+EI3NIVHo0igKW1zZHm9EoXpgNESjY3BsVzzuH1dgEuOPkJ8pUDKNmlAnHU4tcjBzBZvfrTx4TNIhaYYe55hHvROkh6mxDk67c/G9tQYTl6XDByr0v5yEmecV6NyffZ80Gi9n/YVqfjhWLwrD6wuh4KeEYkfGLzxYEYp648Nw/flvDGZY6zU2FlsjEjFlowIjU3nU/cPj+0serheY/t81Y8UTE/M7xcjzZj46LB/1FmrxOSIbHi3TsYDp1TO20wnpSjRspoDqehz6zoiBJSkaGvY6U8J6fBSD85PiMbabAgHt2Y1eS0L1uDTMGKzGTacMXCpmvumvFpa2hRjMfON6ox6yTgZM7qlH6jnGzWO1GL84C9XN1eg2JAXFfZUIdE9gWhQNvk8kus8KR1JaKA4X/kTgp+94uPgbxvX+BuuXHwifHoqurcLxjfFHiz4x2LAgEZppCtztZkVTLY/JTL9fllVi4F0OsgFGPGY3WnmS+W+PXDQapEFpg0zE3VIjZQzTp4J/GDkwCYMmMl6NVeD6PAVG91UgcYkCVcznRPdUooVCCf2kZMzdkobRndXocDcdqcwXTjurZT49H/ve66A6Y4BvUAkOzjHAbgfD79VcrF+rwc3l6Tj1v7/fzjTTm/klz20xeHiQYXXab7xyDsP5TT+BXV+Zn/+KYUe+QJ/zBbrcb/D9/AvPEsPgNykKM71j8GR8IqKmKgCHWlz4ZsUUsRUK5oH9D5vR+z3LuznFGOyux4uEfOy5pMUCOw0GtspErl6Nlz5qfJmpgnNVKo5+/4eEi8noMD8Z2ZHJ2Kr9B0NxKgRLVDB0VeO5Wzo+bc1E72kaTGmUi72+hVjTXg99u2Ks9jdi+bMy1H2rx41HRajzTouJ23Kg2cf8mmsaZq9TouurBKRsiEbfzX9xNjsM327+wppHX6Gx+4Kg458R2forLs38hnPTf+Lz4VA43grHjIQozKFY9AhMxBM29wfDhPRrQC0CtFY8Y/vssaEKz99zSAk0YgzLoRvr6BB6MA9JX7UY9UWDrGM5CHmSiQ7b0rEtmPnfGWo06KPGApbhnz1Toy/jUskYpkF7MvF2ew7mfNQg6osWy3Lz0La4CPdf69GR7e5VrRF7l5qwf0gpbo7RY8ySQuROZRguzMJ9d8bHzf+hnZll61ex7Kai0LTJb6xXh2KPy0+0t/+KD9bPjA+/4lf8L0zoH4r1ulD41A/HjcN/0ZzdTdcjCQgLUODQaQXmPRKSu4+Q9nsJaNcRK4as4VE5rxw/qkyIb1CKNpeZ3xykQ4AL8w3LcrF2hxZLWYbgN2tQ3kUDX08NyF2DwAEafJqiwYWyHPQfrsF8lkG6vdYi4GYevA8VIVvOeLQN49HYMrR6aIKXkOWJAez2xxWDM+twdnQ+5jDfYwjJwOdPKixamoQlDKfnR8Rge/sozA0IR5+iX3BY8R1Nmn9FwZGvODkojD07HHFjwiGqCEdVg7+Y4BsNiW8cAvspEMQ0bxu7nfZPhLTmmJCu9BXSR48atOxuhXaBBdXuZnxbZILsWzGqTXpsKdbhk7oITw4WYm96HmwW52JCshZ107UIqdLiSYEWZbFatDZqsaMwF8NUBUh/WoTSJB3y8vSQ+5TiPw8TGg/hUHSK4aQDh1nMZx6dYkCX2zq4sc+oQzW4eDodygUq3K5mOfp0IqS10fhwNhI3UsKwqfcvBCV8w8FL33Ej8Bf6Xv4D21ymGeIonBwRhd79onG3eywayxQ4zCkwtVKBZn5KTHwopOV7hJT/U0AD7lhRE85jKFeJwEeshgATmtcvg26xAcYLemRM0yPPokP38zpc7a5DxyY6vOqnQwLj/RV8EcKFOuhm6hCo02HWET3z6wYsYXqU+NiEmrUcmnctR0RROfYGcfDtb4KmAfPR83UY1T4XXmM12G2fjrQTafBj2trnfgIiDNHw2BQJN/9w+J8MRd7VXxhc8AuN7oRB6R6FNn7RmBAUjT9jYuDHx+LOv0RsOKhkupCEtJ9KDB/EvBLD6dVzQqrvIKQNM6oxpYUVLf151F9fDmFfDp2PmfD+ghFKcxmeXi9F0NFidAWb+3o9LjC/kDRcj6Vt9JjTWI9HzfToPV6PiSyDNDxYgqpPRmxXmnBpAIfGknIkGpjfiKhCH38zVh0wYf1EA45M06GM7X/J7xzIj6hhfJAKxwQlplhZf54xGOIUhamfmeZ/DcPU9WFYy3bZZMFvDDkThVuxMXBYmYAfzNus2sv89VslmsYkQ7k1Ff69UrHluJDqbRFSVIqACn5Ws/1aIWAamXOtCsMKOfzw4DA3y4R1ISY4DjWh7IQRL2xLMbGfAe+XsPtcrkeX1XoksF7vH2PvTgaM3VeCqKVG9H5jQt0GHBrEcfD7XIHiOxb0nG1BWAOWkZk3XzesGHee6pC5PRcTa3LwaBHL72MZh9Zl/uJvIj5GxeB47f+8RSQmnPiN1w9/Y8KfP9B4RWGXTwxGXU7Eu1oFfI8rsXw084yaf1j2NQ2W7irMZjnt3DQh7RwkpG0bBeTcoxotW1qx4wOPqasteFmnHO4zOUjrs3v5bcLoOSYkFpbh75xiXI/U46uDHhFsZyN761G+TI+Z91h+GW1A+dcSeL8rwwpvEzxsOPz3lUPLSjP8/lQiZX0V2185TjTjMHVWGZzY7vN6F6BnhAZdP6mR5KDCtldJuMU8btihBGRKYtA6OgoNF0Yi6nskdldEwWlXDB5wCVjho8Tg5kmoHJyCc6vSID2rQmCBCsd/qXCGeROlXEj3fgvoZkgNVO+sqHS3oscZHkP6WKC5WIHZX9jc+3GISmP318GEf2tKsNWF6bOzHt0rijC9tw7nl+pw5hO7wXZ6BH1g3qSOAVnPDFjgUooem4w49N2E/x5zONXBjMCx5eBKytE3j+WpVSbckRvw6U8RsmZpse11JoKWqRElT8PBLiyH3lYgbXgctjOvq6iKwgNRNLqLYsC5JWK/gxJ/4pIgv5kGzqJCw0tqLCtn2qRWQ9lBjaeszyFnGRYH1IAPsSJsmhW/pVasPcBDY67C0i7l6H2Lw+bWHH6xnT1oXYYAxnH3TTpcyijCiaJCvBxShHm/i2CV6qBoocP0JzqsJj32PtND5W/Al7PFCObKEHLChNZLODQVmLF6YjmMy8thd5EDJy/F8yIdBE9yMWiXBt98MhBcrYLHrhTUP6xEg8bMIyXFIq9vDHa5xeDd7lh0OMH8fLYS00en4eJUNR5vTEfcTpZdJmbjx40sSJ+l4/FRK3YvsGKqnxV8Do+JO3i42VtwcJMZPozbxqSbUDjTiMXvmd9nnrTZ0CI0X12IEZsKkfm5EDF2RYj0KcJ+/yKc+1CE5wd1wAQ9Jl1l2u1lgLVJCUaQEc7VJnxP4hAcXonkbVXwWGD+/38rdyVXj62uRai7SYur/jk4bVAj5LAKH1ck43IXJV67sh5M8ThzJR47vicicr4S21awm1KrwL1NxzJVNtBMg/Mzmcay9x9Lc9B2phX3vK34nsXjyUce7VfziCyqwpm5ZozczEH5zIQTdkb0ZBlmLsOZWsl6YPXnbyxExv0ChDEd82aaV/y3EMY5RfjHcPmO3dw5pv3VUXoYWOZKb2BEc1sO1R3NeLTGglJ3Hos2lmMLb8JBowFRYUwvjuTC6acG3wWZeM5wNFadhlu5SZiwVYmSH8zPflZg1GwllnFJMFakYWLTdLyzycED9pkOHPOoCg2OndegcXcN2jEPHZzAo08Ij+bBPI6ynuYNtcDBtRxe9zm0UpnQ/S3j+5Ri7GQ1vv6nw6GWOsQPL0LN0UK0WFgIjaKQYa8Iwi9F2Mj0d+YcPQ5/0WNNiAEVU8pgWG1C2isOvfPK8bIjj1u3eGzxrIJhEOPc2SWoYd4r4Vg+Zo/WYvHJHJSPTMcZRzVmB6bBeC4ZD7sl4Wm/JOi3JEPyOQ2bLGoM3J+Nv+UayM5osT1Fi6pjWqw1aPCV8fnEhzxuPOBReJRlgzwLmqZU4FczM2YM5+D9yYQjHuzeXYqxI1OPK62ZZl3VYb8P80YxRRCUFuFITx1m/9KBJuph1DA9a16MmlVlSDxtQg7jiOIn5Rh2z4K1JTxm63ioHlmwYy+HiN1lqNnBvPLuQvR+pIXtMw1uz8iG8+Z09G6txn8yFabNScOEf2kIS1Bh44B0tHqTDVdHLep3yEWdT/l4nFQI69AC+GRroH/FI4n1s/otj9TnPBLW8iibYcGVZhXMV5oxYhEHt1DmC+4aUe5ZiiNXDGidpse9s4z3pupxnt3Lqd16HGF9XltjwLuGJQgvL8OYbSYUbOMw40A54hZaMKWIx4wdVlzzsqIvy8Y/ajnsTjWiUY4eu1guDijNRd+hWry8p0HVnWz0uZWOAzFq1I9iPN+G3cq/DAzflAMvX9YHw+aSl4WQ19WhdKION9rqYF/Gekjj0UTJY0c88xIneRjteXgtrcL2tuXYFs/hwgQOtz+b0PGnEdP6l+FbeTFCWhejU7UB95h2tgkuQcuvZQiSmeDCdrhiDYc6tWY8YPV7pvCQxFsRGFiNsPVWNLvKw5l5p32vTfDcXswyoR5/2L0Fh+aibCPDS5QGm6/k4IgoB9n2OYi6loP1BzUIZvmuuGse3EYzrl+lw86zOlxn3i1xiQ6/6loxaLoVHU9Z0fY0y51rrPgJKxwM7Ls68DiZwHzMNaaHVg5j2Wz7GU2IZr476a8RghAj5mcZMXKGCZPiTNjQmYMincMDu3LMsbVgIptNW40Vx2tq8Km5gDw6VGMim9mLSZVYPY+DIMEIhxsGFDfSw7t/EUJu56GJWy70T7W4dk6Le1dYTniuxa92uaAZBUgMK8LD4zrU+co076EOfRi+352rxauHtfgeXItBn2pZLqtBF49qzPpgRePxVnhd5HE32IKK8ZX4tMQM/+ccXi/l0HUk281sDnMucfis5XAuyIxX2gr8u27BBcbr1dVW6NwFFMUy3OJRQprTkz23txWLL1lQf7UZx5tyUG8zIiXMgAZz9Vg9Q4c7jDvazipEnfcFqM0rQG/G+ctnsDzAvPGxSzrcZz5pVbYOthUCOrlKSAO2CanRPiEd2CmkBROEJK4VUO9Dteg2vBqGE1ZEMg9eusuCNvmVGJ9TjnlMv+3flGOlcyVaHquC6KQFX8/zGDDaine9qtHwkYCUt4XkGi+k87FCCk4X0Az3amxk+Nx4qwpv15mR6sPhxXYjlm4pxkS9HqPm6xGTpYP6pg5yxnFTWI3eLI+4penwIIr5+LtCOp4opJ5aIUXqhFRuFlKIQUgNvgpJPlVIewcKaN3hatRcseJNLY+sQzx8p/IQbeURnshD2t6Ksk1WPCq2Ir+iBv/LUBJeSP27iGhcExGl2IooII49b5uADGVWpETyOLy2CpoxZixz57DEasR0X3Yf/Yqxz9vw/x7u3hQ9jjNubVFfjw2T9HDPEtKs3iKK3CGiLctElLpJRJvGiKhXBxHFFQupyxGW2x4LaHJ+NR6zLP4zyopLiVbsZzjZ2Jh5lKkCWvm/f6ufLKRV/UW0/o2IJoXakCDXhlZHiehCXxGNjhHSc2MtPpRboWI1NlnMNPmwGfFM89++NyGA1bmgsxEXjpbiw7RiGOMN+DDUhrx9xNTEQ0zKalvaV2xLq/JsaN8jEW0YLSJpaxENSRFSDtt/9XghnZ4ppH6nheSYK6R97Pc6jBDRji8iki2zJX6XmPaEialBvJhMa8TUKN+GRq0TUUg0+/woAbVvUA3nfzw2eFlwY2s5bN9yiG/CYZ/WhK3BJixrzHy/SkzNHCQ0v1pMtloxrfwrpr1bxRRlL/7/v2fpXCiid2yGyfNFdG2JiJpcYv/d34b4t7aUvV9MOqmE8oZI6NYYCc0bJaGzPdmz6kio3xMxLW9kS59ZPRe/CCm8gYBiGG/NyGcYSLZgZ2QFWp81o1c0BznzRzn+Epp5SEJzFklodxMJrfCSUAMXCdUvE1N2iJik28U0jL1u3RbTsXQxublLKGWOhLJ72dHCUnvyXiKl3dukNHyVlLresqdhnyXUnj2nYjf7LKt3QHMR7b4sJK/JtVh82wqxlseb5Ty+VlWi/2qmMf721CfanqaX2NGd5naU42xHM39ISLpfQh23S2hCiIRM/ezIcZM9hXSV0u/zUppQLqWATjLqNERGvr1lVNZIRp/1UjpRYE9etyT0TiIhtY2YWh8VUaBQRNkn2H1k1+KpoBr/JfNYGiulGW+kJHwlpY43pbRrv5RuLpRSnRNSsoRJqXGZlPReMsofJCPTOxm9VjtQaLUjtevnRLL3jhTMy8ijrYyE36QU/9yO8tg8tn8QU1eGgxFTRbRGIiLFf0KqJAHd9ZZRooOM5tSXUc+jMppwTUZXjsvIapFRI50DBWscqdFJJ2pmdqKeznLytZfTWI0TDfNyInOmjAY2lFG9TVLqfdiO+rMdixhGLG425NBeRH26OFK9C45U0MaJ6IkTPTc50dLmcto7S042m+QUulZOVcPlNNlRTgt1TnQ90pGaLJKxm5fSDoU9jdomoYfzfGnif7407ILv/5V01nFRpm8XZwZmkBGGkBAUFBTstTvPWV27u9u1u3ttsTt37V7FDhQLUOkaEAklhpqgZkBhBnjvfX9/PJ8BgZn7vq/rOud7dB5kxlVv5j/yZmKwNwsTvVmm9ea2PG/qyz0ZavbkDxcvKtwaMNXckPfXe1Nz0Zva+948EujNeWHe7JrhzZMuPjwU5sPwA40ZMM+Xy1/5cqnKl+Nr+bGHjx+vhHgyW+XJuwZPNjd6Uiv3Ys5uLx691ICubxtyXTtvntrpzSyxjtw4b54u8+b44T7cOLMRdyU0ZvxOXy777Ms6al96dfFjzukmzFzYjJ5nmjHjXjPW/uBB++b16anw5MYFnuwW6sn4Mk+ucvNiYBcvrprqRbs8L553b0gHO7HeC968XOJNx8Y+vLzVhwdXN6KrtS8nvPTlqUpfcroff1k35b3xzbjrRDOa/mrGi2+bslTuQfcWHrzQ04OWGzw4tkk9/jW7Pme4evLUIk+2ee7JCLHHEB8vnhwg9vjUi10MDbiojzfrin01E+eUMs+HWNKIa3v4UpPvyw2d/OhQ48fSK02ZP6gZH5maEkF+3FXsyw96X96478Y3Vu6MXODO/Gh3NqlyZ11fDw4a5MF/Z3tw9EMPJm6qxwFX6tN3gCfrvfCku7UXF3T34s+HXrzs2ZAT/xJ1rfCm9Tgf/jFc7HWgL32MvvzS1I8LZ/mx70E/7pjpxxZ+ftRn+zI+pjH9hvmwl8yVazu48sgqV07+6UrY1uUMdV3WdHGnxQ53ToxxZ7vaHvRv6cGJ3cRaJnuwW6EHKxbVZ6+1nvTRe1Ii1vF7jBfbPmnIgzHe3NLeh7OSfTg6rTHXPfdlZK4v7cU+H0X58ul1X6b7+vLP9z5c6ujDl6HeTP7uzOb/uPBXmgvPVrhQAAo9RrvSYY4r92x05fN4Vw6648arF+uylaU7dw5x56ez7myT486xjTz4ab4H1/etR01dT6oyPXlrohebjG/AvbO9+VDmwy0jfdhQ2ojTOzfmnd2NmfmoEWeG+/DVdB9+8PThmRBveg5uyOeeXmzn7MSFl514p7AOF49y5o6Pzuzr7cKIYS78bZsLO75zYaLElVebu7JFe3Fe4urexZXDxrtynlinZYO63DtG1DHDnRv6erBFlYeYD0/2sPXiwQAvPolsyKdfvDnIxoeKBj609/BhhdSHpnhveuwTs9dWzOnYhtSv9eJUqRdH3vOkJteRplpO3FTbiat/d+LB6U78bakTx21y4ps9TlzzrxOfOtfhzPI6dP/kzLdWLpS7uXBOSxeGz3Lh9hsuPFHmwkldXdnuuSsLR9WlPMidixZ48GVQPUrve3LqCC/2b9KA21835CQ3MfN/NWTq0Aac9cqL37d5set4L9bv60V/Oy/uOefJYyfFXNh7MCvEngG1HJno4cg3/Ryp3e/Im/848t0tRz5768it3xy5zOTIdfWc2KONE5v1cGJcJydW/ObElJZO7N/NiZPEfvaonBjb15kT97swzNGVhgBX9oiqy74OHgwo8qB8sCe3Ck257e3Fea292MvXi7NLPNnsgSeVSz35uIMnL9fy5KGE+ow9X49HhniwXpE7o/e6M2Cbkm/nKLlklZJu8Uqed7Dn1Eb2nNDKnteH2XPbVnu+z7DngR0OjCh34N8tHRnUzZHO7o6idx1Y20rsb7wjuzxyZB83Jzosd+K+WXV4fbkLdw135dQnbuwa5s7Pjzy408mTR8M9qfvbkzVF9Wkzrx7nXvXgsKUeLJrkwVEDPRjR3YPJTT14Uqyv2N+d4W/c2LSRK+tE2fFgpR13Vtnx83/39Lkq6eilZJKPkpP8lLRuoaS2uZKSVkr27Kpki+5Kvuus5PJOShaJz6eLx20dlQztrWT5HiVHn7PnFbHu+dWOjDroRIunzkwTs7VjlBsrRf33XPCgcnd9fplVn4fPeHBHfQ8+/ezOKfPdOdPJnZPe12XMgbpstrMuRy+uS/eBblT94UrfWq5Ca2z5/bEtezyx5RhrOzo52/FWpi03Btoy874tKx7Y8sRNW678z5u87Rjfx47f59vRbYcdn++xY+luOyrP2bHRdTvujrCjn72S/bcquUprT+0BR/4524lt/Z25WKz3nL8bM7PcObW/B19M8GBfNw/GTXXn8eFu/LHTlYtGunJWN1d6N3NlsK8rO7Ry5X1PV24pciFnuwiPceKrXgp2GaZgrxnCp9cIz96lYPPVCloL3xw5TsEIwRxteio4rKuClVTQWVzFkxTUb1Dwj0MKep5WsMMpBZtdUrCeRsGYxNrM2yD21EbJWzeVDPB15OQpTjz7jzP/hiuHivMK0bqzodBy22R3ntlYl0dnuVKa6MJBI1w4LsSZF3yduTy2DhM1dbhxrDPt+zvTV+3ETE8nti5y5NrPNjyVbcMowS1ajQ3rJwguEWyzd74NHdrZ0NXBht0sbLi4shb9lTa07GlDxUQb7txiw5tnbTj+jg0znthwv7gs/7Xh6TAbTqilYMYeBR8vteWRMDv2XalkU29H+s9x4s9fzhywzJUjWrjzrsadjs/d2e+2G//2duXsbGeODHTigf5OXCnmtq7SiTvsnQQHOjGyvRP/Eo8Jos9ynjvSlw5896sWd3rasNjdhisDavGDYy3Kh1lz4jM5P22V89UUOe8Izm3fR7BKJzkDO8o5trucwf3kLB8rZ/58OQcLTty4Vs4Xy+WM/iJnRIU1pz+0Yc95ohaG2tSKeanep2SflY7cdkas7YXQOqkbgx+6M/OZO3+sdOMe0QO3ptThs85Cd4Qu9XrvwNsqe7qdsOeOXHvyqAM7FTtwXmMx320daNz7H1PJOKGZnCUL5Oz+p5zpE8SaBYt3aSBnpxgZ5/4l4wLIONJHxvVOgu8lgu1LrfjAaEVtbRnvdxBfnyVj530yPlgjY/pVGeOkcrqMkQvNsObTG6Iuou8kV2xZqlAybbI9m4jzDNnpzDkDXdmsgTuLxPpLg90Y/sOFmhdO3JnnyNatHDhFzPVRMf8HPJT0Fdqwq4d4nCu0Yp2SFwQT3hOcuSbEjh4aGTOyZSwqljG+UMavN2Vs7iyj+zQrNh9tKbhFSp/5Uo4aJOU7keuUraUMayDlR1cppf9d7uLyldJ1nJTZInN8UEv5RGSUs+9lghtEjnhuzdZJNnz1l4Lrd9nRYZKSuYcduf2QE9UJLozq5kaLE+6csEN4jfBL1SsnBpwWc/1EyQeWoufG23HWHltWe9ny8FBb7k235fUhdrx/3I4L19lx5FpbJi5XcIvg710BMrbfKmMHKxlnHbVk0n4pl0+WsoufWJ/IQiEi199XSrgrxIK3YcEtvWpw6Fg1giZVI3xzNT6JjPJ7svjaTglb5EtoN0nKKSGWrH9XxgLB+PUfiHzRSMHdG2z5zVnJflMc2KixE+XFzjQPc2VCI8FAurq819SVVco6LD0nemWckg3323Few9psPF/kBqEdf3RXsOcUoS/HFeyerGDdAgWTJir43F3B6hgrvhfZJSHAimtWWTJoj5T+4txjRYa6ZivhMZHxb8ZU4V2CGZ/3i6unGZpkkfV3m2A30oR3v5sQPcqEQydMSK5jxrBrZrjvrsaDpSID9ZTSbpQlf96WceJmkSUCbDh/p4Lfr9hxpeiL708d2fKJEw9luLDRaje2DarL54L5Hu+sw/h7joynkoX17NhKrHWNyFAdOtjQKqUWX+TW4pzuNnQR2hEhssVtG5HHcmx4pbkNXyoseadUypR1Un4WOdpbLepQW+ylcTXayaoQftOMthdNKNhfiZMpv1Dvj3IENCjD7YdGBO4yQrXFiPrHjPAoMmJu93JEBFUg7IMJgdOqoPSW8EJvUWNR64+OcnrMq0VXDwVvr7OlVQMlpwY48KbQm7LWLmzf25WfhrnxaQNXrq6qw7EvHbmvi5LZIn85tVLwnrUNd4fIeXaenIcXC43ZJqdOfL7iqjWLQmux6mktDnKyZqGfnDMqJTwjlfKaQcIHbyVc+9aCo3tUYVBvUQs3E3YdqYDJVAZ9qhHD/zBCt0jk/eBShHUrReL1EnisKkFnSSnWWBhQoDWg7iUjHs8qx5ReJtSaXwX9egnrTZVy1UYZO4o6rRQZddNekUev2THolpifZEehZ3X4McuFa3q6cpzRhddmOHPdB0eebatk+3hbPrVVcNdRay7rLOfkQJHdF8rYapmM4ddl7GYlNGqcnJEr5HT1lnOP0JxilYz1w8V+xBX/QMJBoRa06liF85kmPAisgNxYhrvRRvi/MWDc7FI0KymEo6MeL1brUPKbDmNrtIhz1+HQIh1cLfXon14Ii+2luF7fiHaR5QicbsandhakvZS1H1nS3E5OpaMN7zZRkLXtOLWbksdnOnLhIiee2e7Cf0tcOCbWhf1q6nDHG0dmNxMck2JLf5Hzo0/JOVesd5zCikPipJz0j5TTk6T84W/JT1FWnLtNxtnvZHR7JOOw7jJGPZHQR1zrbkl4rq2EdxdWwcrKDKtJFRjlVoYnYo3yiaVIO1WInz90qJ2jxdLDGmyIzcN6SS5MW3IQ2zEX+U/yscJei8PeOvg56PGkWQnWnzZizvRK/BNkBo0WTBB643BExkFSa1Y7Kdhppy3r+yp5sKEj33d3ostQFx4UdfsY6MJ2Xevw831HjhLcdqDcliHfbWgaIOfucTJ6bpdyu42UjdKEFv2QcEVdocMTpVz4SMoh4y1pHGnJ6pFS/iO+Z/ldCbveljBuoZiHaTXoMMmMK/6VyGlThlXxBry+WIIl1KODgw4ZCzU4PiYXBe/UaG6nxssz2dg/LhvbwrNRPkWNpQtzENizAPaBWsxroMdZbSnGpInzuV6JNzZVyMiUsLieFQOEF6vP2LA3a9NBrH+42YE9BK/3Ge7Ct99daDzqwpn7nDj5mCN3N1Ry4Z+2vPrJ5v/v41uRacXOHaQsWCVhj7oWnDW9Bi0GWFBaZcG5JyTcXyOhdxcpi5RSPjVL6HJcwpkbJDzwyoIB+WbkHDOhye1y3G9mRMqOEoxtp8fQK1rMmJaPHFkOlJ+y0b1HFlrV/QGHG+n4yzld1Ps7FmZnYu6HbDyqUONQYT42iZ69WFOIoBoD6mf9xMYZZmyfJ6HkhJSbjTJ2SqvFd0KzJdV27NTbge6CX07NcGG88C2/Xi68JBhnmmD+kcKbL4cqaLXehuHOcm5fasnoKgkXX6/BGb0Zo+abUXTCjI+5ZlQerULvgzVwUUiE50lYtlhCvZiL9rMlNGksGKquEvpnxqlVldgVY0S2rQF95+uxM0WL41l5OHBGDfdvWZhw7Ts+J6fhll8abuSk4sfPVMztkYYVzdNRe2AGTpzPRospOfh5SQOXWnrMPmXAP9PL0dZTeMYlC2b0lXJZkPD5H9bs0UHBPXftmNnVnv3qO7HXVBeee+zCx+2d+YfCie4aJXudt2MP4V2zZwpG+y5jC+H1qpMSvrOqgku2CQHPKmHVqhIdHlfi71MmDBltxshSMyxiq7B2bxVST5lhtDDjzTMLvjxXjSuLzeggPGvb4Z+43sKIYRbFsBkuZm9/AcI/qbG3XxZC/hJ1q5UGD30K+k38hrUxybju/w3Bn1MwPSYV/nlpOL0oA0frqiFfnIe5V3TwnGTAy/tlcGhtxoNWNRjfXsoB52QM/sOaP30UdAgQPNHOnpW9nNh0mQtvbnTh52OCUzc5svJ3JYeqbbnPLHzrsJxdV8jYu5OUXmUWbLPCjKygSrRwK8colzIsQRkKlpXjVeMKtH9TiYzPJowVe45wNONrkAmWb8S+t5jRWGdCbk4lfEeXIWydAZZD9Ji0Ugvd7Rxk9c/G0+3p2H8+FTPfJePA4kR0eq7C80cqfHNJhEvnJASmfMO15FTM7pCOHopsLPg7B7OtdTi2w4CRNmXY09WMM5VmDN+sZP5pBx52rcN511046jcX3mklGKu+8HTBgY+X1+bnezZ801J42zIrbnUSPT6hGksqBDM8/Ann80Y0yTJA88qA/i5GvAwwwmpgGWRXynHycQVOH6rExrkVgNjziiZmBIua174q6idq3vaCEf+eKsXL5Tp8nl6A7GlCW57+QIPKVPz+4SvefFShz/MEyOok4CMScEqdgJAUFUpdvqJpt1QcOZ6GHZ5ZSN+Rg2knNLCLqcN21k5s/NiBklg7Nj+q4L+HanFrLTm3XRG6MUvClIdmyF1NsLAsQ0KaAWsrS7BiVjEOpxSjd99SVM4y4KGbEQliH4U5RuxbZsSDvkZsaG/E83cm9HssvHayCRJFBeZPFjoiKUFhXR1etszFXP9sPOmTjvARKRhTqcJvYxOwMiAOy7Jj8etLHOJqJWDBFhV6D0zCSodUBKanYffmLIS55iBMXZv3Gip47pKcP4UHzRDsOflxNd4JFlMU/YLzWOEXo0pRekOPIdGi32N0UDbWQ+5TiF1NimHoWQrTYdHD3wzIVBuwrtqAHkYD2l8yIeeMCSkeJsj2/YS7kxHt0wrx6K0W/lVqnO6QhfXz0+Ai/Yr7ripgUxwWtoxG/87RmDUtFt/3xkMyRYVPO5JQfjAVp2zTkRCcjQ5TLPk6RMJVOjOO9jPhzbgyDHpuQPbkQrQercMfn7TIuqxF7WgtfJvq0N1fh041OjQ/WAibqhKMjCjF/eJSTJYZ0O6gCXXETAfkVmLl5nJcjjRg0T09Oo/QQnFBjWm2GfD8moqLwxKxZHEC/FXR8GwUBX6LgskjDr0WJeBWrgqVL5OQPjMVPSakYcJaCaUSM5QjK4R3GZFpWwqVmPOLk7Rova0Ay7flY054Pm59KoDfKw2WLBDrbKnDDK04Vyc9ZM6FmPJHIVILdZD/ZULYGhPWfqyEh0L08T8G7Omohy5Pgzvz1TDO/Y5tg0Q/flWhSWI86BANp2dRWDc9Bklr4zG+gQq+t1SY8SMJ+3qlou6dNGjeVODW6TK4hBuglxdiTboW69zz0UZory5LjabiauGUg7r+OfjjfC5mTyyAxqDB6AdaJHXXIaunDpltdOiywYSXi03QPa9EdU0Z3h80QOmqR7N7Gjwfpka74HQMqJ0KvygVPv+IR8WhGAzKj8W9/vEwbk7AiQMqvH2qQt/2X/Hn8lRMjkzD+H/KkD7eiCmtSiE9q0NrTw3+rJ2DPx3VKPmYjZRX2Tieno0DCjWqh6oxJVWNh5NysF6biw9FBXi1VIPGonaL4rWIXW3C8QUmQJydZFi58BADDvrpYftAg3jBDf4V6TjdLhW1s8Q6diXgiV88vKviBasnQLpQhfiHKlxLUmHRliT8LvT73Yw0XOhehq5Tjcjfb4CNXo8p/2phUZ6DL5ZqPDiTBevKDMR8yUC9IZloGpiJgvpZSIzMwvn92XDuo4bTLTUuzMyBa5sCNI7UwGm9CWOmmRDxtBLLW/zE3gwDAg7oEVihQd+zaoQ3+oFRD1PheCwRo9qosHJrAtplJqDXEBVCjqrQ85kK34X2tu+RCCuPr1jyLRmhM4zonG7AGl0x9m7SIWRSATLWiLqezsK+7t/hbZkOg/ChKvEoc09HWaN0jFyfjsnO33H88g88+CcLKW5qjD2ihnp4Dhr0N2Gy8Isxd38hYIgRiz8UIm6DFlKd+J5JmVg9MA19333FzwAVLvVQodNqFQZsVuHjCVH3Fyps++/j3mLtA1VQdlFhR00CLv0wIPS/3zF7tAT533RodUGDKO8c7BiZjbUTviNhTRoMGaI2j1Nh9yIV6iDx8f1UdMpPRbeOaWi7Ow1li9LRtXEWFgZmw0KuxtuxJrjUNmHcpQp0e2zE7ZUliHQWc/c2BzNSs1CdkobftqbA60gi7lxSIfmaCl4vVVCHqVB9SiU8RIUOZxMw3DsevT/HYtDwOOiD4+Ey4BdyxPMt1Bkw2K0Ux+z1aNBWC3N0Do4kZEP19QeebUlDjH8qOgd9w8RXyXg0JBmBlV/R+fxX/P0hGdJZKchIT8GZtFSkjknH1TqZ+DU6Gz7TTTgpzrexZyW6OJThrNIAeZDo+6X56FmVjQbS7/ANS8X6zGSc3Z+IJ8JjRw5NhNkqEeUThZ4/SMAR6zhs3ROFRWGRQP0oRA+JwrIVUYhdFY82U1W4ESQ8+qQJN/82YZm7CY5ryvF8lBF7b5ciaZoexgNaFETloqaLGu9GZmJoXBo2TErFq4XJKFqYiMBCFU4KP5xwRYXDu1VY816FO/USEZyTiCYvv2FuXip6HkyDU6cfsJxvQpcpJry6U4nBW8vRRGFESbEeW2RaTGuaA7eUTAzPTUPe/FT0V37D45ok1BxMQlKTRFQ2UuFJaTyazo1Ci58RWOIdAfORCNxcHYk9jMKYCbGYGh+PLFGnk06JGFbyDb9PT8O6Oxlo8IfIBcjHo7+1kM/TIdi6FDWNjait+AV3QyWW+Fegq054po0BHYW+H47Toq3ISlNEj69unQU/v3T0FRqUveYr7hapcMZBhWkXEzDXKwGjA+LReWo8coLi0eVIAmxEfxfmJaK5JgXS+FS0E7rQUtSxRuToqpYVuHrHCJVjCSZN0WHpojzhPdmwuvsD63ekwX5GKh62TMHLT8nYKc52alkCri8TPjJX1G5TOD6v/YJOK78g1i8cur8jsPhsJC6ujMLBu8Ib66kwtNZXtC0VHNlBsHR8Nnba5sLdW/TiMh1Oji9BhUQwQ5UR57zLhY4Z0dHNgA0vRY21Wji8ycfCcDUGfc+C7cF0ZIjZsoj6istCP/zFvs5+jcPauBjoO0aj79oo1O4Yhb0Xo7A0JgYBgh/OvVJBdzUZJ3unIlqfik/ClxrOMwlOqcTa3WUYuVjktmDB7Q5abBCZ7NiIbBy59x1Hx6Th1YVUHN6WgvA6SVhWnIA/R8Yiwz0Sv336jO3tQtG5OATzT4fiV9YXNOwegd0DI3FhQDRWTEhAeKoKf09NwaCjaVDeyIRsoxrskw+3cC1Geejxc2wpjlcacMXRiC41pdjcthBhIt8vCi1AeuMcjBqajXP4DkV1KiJeJmOu6OXHTRLQ/V4MFC2jcO1cJEY0iUTPuAj4PYzACVkkFukj4dYuBm0fJaC8VyImDf6G2gtSEbBL8OMOEwobm1C+8BfaHjbCQV2CN6E6bF1bgIkiB/xlyIK7/DvatkrDogOpKPn+FUdbqpD+KhbxzSPxecBn9AgOwe8zQzBlfwgs+4cidNcXuOyJgG90JBrvisPnFoIpeiVhw9JU1MjSYXk/C0mJaty+X4DN7joMFCzWp3kpOloYYKgpQuwLHe46apGSl4PDP7Lhee4Hapak4f7Vb/iuVWFXajxULaJx+VAkdq6LQMTAcBydH4aMQV8wLOwzBh8Nw8pjERhvH4Vwz3i0K0/AVbUKqoqvcP/HhNTtJsxcUgmZqPPiRMF4QYVQiJ5qUScPb4aoETQsC7tapmOfNhXHPn3D7mMqzAyJw/4DkdiW/wVGSSgMi0KwbVUImjwLgYUhFBNnhMNWnLtz/2i06pMAV6ErBV+/wUcwVMDT75i9LhtdrXPg/5vw6z46nAvRI+V9EXof16NG6Pqh/Hycv6tGPW0mOptFbzxPwcpBidD7JaBOfhSWKyIxo0c4flZ9QpfRoVivD8Eh8drGMyHg4FAcePYF/bwjMa5RDDZOTUBKVgLmbRV6mWbC+kATCsRMB7aowF3B6zEPSrGovh4dSjToP1dwkjhjqUcG/vxT8N7LFFh2TERyXDye9I7CsevhGNTiE8aWhGD08xBsjBL7vhaKDpvDkBoTgf2+UZAMjkf1MhVMhUkYuj0VRRVpWNUxC7dWiBxSmYujy7W4M0iw60EdOFKHj620WPEqByfnZmP1t3TMFTzcaEASrD8loHdiNM7Xj0THxWF4O0u8zrQQjNwcjAGWwcIXg3F4WTBOSEJQZ0UoQjpFoOWwKFjejEfwyQR8Ej8fYzRheaoJZRHCG9qYQJGtJglurVEV/f99ChMz8jF6nxqfL2chqnc6HPanQhqchKkZCSjrEIP7EyOxfXO44M3PqG8MxbO6nwRHfcbpZ+H4UR6BWKHnkW3jsXmUCk/HJuFja8HTYWloeDcT8VAjokr4s1mDhJ9awZFaVAl2e3gnHz/EWUR/yEDZKKHxr5PRaZ4Knr/HYb5/JHS/wrC7dShOvQyG9uMH1HR8hwjjWxT2fAfr9PeoE/wRg/1DUNU4HO7XI/ExJQ5BIxLwz50EPPzLjFEtzTiQZIK9YMPfAstQr59BaJIeRR21iBSZbsW1bMxp9gPzxQw5dErBiNmJeN4vAWvrxuBDWiSui76Vx0fAKiQCTW0ikTorEqsHCK0cFIv01aKX4wWX/UhGgMj8J1uno+70LEw8p8aLzDykHtQiuUqL7nV0+NlOixfnctB5SDYCl6Rjj8iWd/onopFY65GJUfhzRAQGBYUCacF4Efwen1oEodfKN5g2/w00d95g9MIgdFz3Du19Q1Cv5gseLI7EkiFxmN45AWMvJ0Dz2IKtN1Xj1Qwziv8Vet2xApEfjRiqLIFqq8hKAwqw4okaK7dnYaR/OtaXCF5f+g0bFyTikMhkLwUP128Wh9ABMUjUR+OsKgZ9xFwf65mAzh4qNLYRbLEgGXXPCk+qTMO4LZkY3Fywv2DiLVItXo/TYeR9HcL76TDCV4OGF9UYnJGJ56vTEL34G9wFE3Z/G4usZqJGzb7g9aQQqPZ8QJljEAq6vEaUUyBcxwdiTWkgVvm+gf3dIJQ9CcYbyRccmhaJKafj4DVHMLHI6hd3SbjMWkLjiGr8MdiMan0l9E/KEHvbgDG5emzdKXxy73/vYxUz1lBk33PpeDonDQ8XpmL042T8djgRV86oMH+OCg9mqXBkm8gAwiuWhiYiUpuMhutTEb4xDY9epKP2AJH9b6jxe00ufh+vRY61HsqkQox9pcdkVx1ir+bBzUONIusf6J6TilptkvDjSQIcz0WhydIIPO4XCknoR7Q5EYTHZ19j4+MXGD7kGZ7WDUSXk69x4vMb3Hn6Fk/LgjEkJAxX0sVel8bjytUEBHxPQOv7Ev5+RsIuGRZMYhWKf5pgOluBsCIjHm0uRVkDPSaFaGCVmoP9Yo4yxmbjsTwTq3anw222yFllwvvfpWLho1Rsfyb4OltwqW0avovzsByYjmbvf8DLmIWBA9S4+m8OprfSYP2fOgxpXQh/wcB5lSWY2lOPqStEdr2Ug0L/bHgPT8fMTqkYpVJBoo3H6zuRaCrm9N70ENyt8x5+T99gCAPR+84zxN99gqqUD6ha/h43D7zHvQbBeDIqFKvfRGDSq2h0E/7c7mUCmv9KwMnnEv72SMLWOyTUzbeg5L4ZExaZ4HqlHDYwotXbYiTf0GF1sQbln8R8SXNg1VuNuSezscaUBcNx4ccjs7C+rfCoiVmo9yJLaEwW8ptmI/RTNnyXqHFFZN1skccbP9YiW6bHlbEl2DjJgKd3DOj9sgS13+qw85kGO4tF/9bPxtBHaaiFFJwcrcI4kWnVXSPhf+UzCr8HY1ZxEFZ3fQO7oEB0EzWdfi4U9qdC8O/kELiNCcGCYaHIDg7DFMsoBDeNh73oi0VCS7s/kXDiFQm3d5XwgFM1psEMjwmVOOZbBrdpBgTOK8RZkQ3UIVoMfqTBvZJ8aDNz4PtMDeVMNTaLPGwYrsaeCWrcmqGGbKf42DUHa/rm4aWfBicmayH57//nOVSIXf+997rCgNyWRtQJE1nstxK0W6lDu6oCBJxRw3phFrrOT8P67skYa61CQp9oTPsegbj+nzDlcDBe7whCvfDX8Hd9g8FVrzH1eDgmLRa+VxIGi8wwbCwMh8XmSMQKnux8PgGr3FSYu1QF6VMJDz2QsHShhLOsLTj3bzMMZ0w4p/+JS6uMkFWXorigGM5zxLzu0SHXW4cFJ7SwdBa8HqpBzV0NzCK/p1zXQLFfgyEnNWgr6l4kNHWVYIILZcKvsooRNtiA6f+9/3efEYNvGLG8yoBGoSXoL7LBrKICeIr8n7AiE+ONqTCXJWLfJsG386PQbmcE3rwPxcrnwdhd+x2eNwlCnbwgZH9+j5jHEfhqikCTPyIRLzJJYX4kzrrHYMWaBDxboUJXofnnMwXT35Nw0wUJH7SVsMXgGuw/b0btQhPGbqpEapMyBAlGd9ljwIQzpRg4qwT71hXiXaAOb7rokCDRobFOC49cLZqma/EpSYveGVr8JvwisrkOvlk6ZA4rxqJhBtQ3G3B9nhG/LyxD8rwyNO5sxLxTpbDdooPneg38x6gxblEmukSlYsH7RDjvT8DHe1F4LDJVvuCT1p1CcGDCRzj9/QHXb3xEhS4E64SfPRA+tt4tFj6HYnF0Thw0SxJw5ofQxJNJGOeZjEGvvkE/WsLk1hIeOWjB7z+rkLPeDEmBCXnfKnF9Tzm2zjaidbEBqqcGrKprgOfhYkja6zF/rA7WRi2u3dNCf0iL6/u0+HZRi9hg0ZuOOvQ5pcP+c3pYeZdgfjMD3pYaUOu8EaMPlWHA5jKcEFzS2N0A1zAd1iiFj15S4+bKLJQ3TcNPkU0my1TYcDkaSY4iW6z+gox6ofi7KBgKtxBcygrBlYQvqCsYVzk3HnViRbazF98/XIWNnRJxsOArdsxNwflnKXgvZvvgFAu+OmzB459rcLtPFeYKT8m5b8Li6ZXYuKUcq2+L/iox4Mh6A/6dV4oemwox67YOc1ZpMcFaA0wvQHRGAbaKmSobokHGaw14U4uE9TrIjTqEOBXiWJMS5In99GhkRL9LRlQ8MSJwkRFLjhlwWuTmgrdaNKiTi8UbsmG8kYbnGSmY+rcKpzbFo3J8FHwmCf4wf4axeyiWDwzFH9FfcHRTJGwK46DyU2FSqQqnnZJgbPgVzd59Q9+RqXhzWuj+buFJf1QjYWINknZVIy7CjAaeZjSfakL0hQrIT5chWGSbB/4GDI4tBeQluDhFj8W3RC8eycfx6hycW5yDe9ocBPyei1n5udhdmQfNqwJEfdag9gst3EUfSrz1uCctwqP5pVgbZBAeb8TAqUb8U9uIZ+kleLlOh675BdjTRA2Nww/EiPyQ82cSLlipEDY0DjnZkRi1KQL+dmHY80hkw4IIzJsSi7PmBLzxSELsCVGrsakY/iYVxoFp6LMtDW0d09A4XPjb+Cp49arCQp0ZDhPNkOlM6OxrQqxbBX5alYEFBrS0Fty3rAQjBhVi4m4dpik1CDqQg21Raly+rsYbnRqvXHJwvV0Ohi7KwchVubjXqADSD0KHRA9vGKHDsWZ6DK5bhAYDSyF5aIA4bUztaMSEzgYEv9FjUwctpvxUw5iShUW6NPT6miK0PREZqgRID8diZkEkktIiMCU8AgFto/CgIB7NYlTovzMFK7zTcDc5DXf2pmOC73dMjvyO7svT4dM9DdMzTZA1MkPla4aVYNkedUw4+PgX+mUbceG0Ad32lmLKoyLsna/HI5GHb54vwMdfaizfoUbhATWmiGvyfjWsjqjx7bZgU58c5GzLxeFdBcgN0mDYdS1GiF6t56ZHsUUx4p4bsOyFEW9VRrwvNGBnSjGKpunwPj0PIwTrHP3jB064pCHY7ht2hahgFtl58KlY3BD8f2ZOFF7/GQsLqQolHb7i63uRxZXpGO+eiTEdsiAVfDz2ThYS9meidmAaBgqeWSH2tcTaDJfXJvjXM6GnawUe5RqRdMqAKX+X4rejxbj6Qo93v+tg906DXt65SDaJep1Qo/5INXw6qeE1So3MzWr0EB65fnQOEkPy8MFNg2i9Bntb6PDwnriuFcFNaLKraznyvH+i/XMjdiaVorvQZMU+DQadF374dxYu90nHtdupCI3/iulb/vf3Q/cC4hB8Mw4NhiWgbq4Ks1unIOxJGraOy8TNR9kYE5+Nla+zkbI3G7qR2WhkZcZduRnz0k34/bYJj7ubkP6xAroZZbjgKOatmwFhrUTdmhTh7xgdpgZo4dRTgzvIw+zDObgl+KPjWjUeiP1FblHjeJwauy/nIKkkD91ba6D30SLQRoeWSj2etiiBcb4RW1r9woOulTjcrRw14uzcf9PjBQVDCDbYFybW1DtT6G4aPk1IxcsbSSi+K3JaRxX8BZs3tkvElg/JmLQuDY8dMzA/JRvDRY5Z/FyN2+PFjGRlo2x2NsaKem1IMMElSOjHPRNy5phQdbgS6rxy9A8wwtvSiOkbDcDjUhj9ixCt1cGllw7Re7Q4PkaDf/fnYXJgDs6sETUSmmKakYfopwV4X6pBRYRWsJUOo2bpcSe7CN13GbDxRhl6jK/EraUm1P7xC7KGRpSm/HdPrxZJtfNgN12NEceyYX/hO3YPSIN3l1T8WZqMdRe/Qlv/G37apiI2Og1byjKwT+xhnkcOGrfMQ5+f+QjqKLSsoxq+b02CkU14Kfa08qwJg383YVtiBcyZZWj+wAjJSCPayYwYIjix188SfH5ciOAKHT4c0uGpmJ22MRocPqPByHQNms7UYvIPLTJW6bCitx7/OBVhZbtStM40oHRXGaaK5x16yoSHX03wWVIJs/C5a3alaGTSISVCg6oLOego+jkuPQuKA98x8n0amg5Pw8seaci6loY5J9OxJicTAS3U2CR4/PqFAoT/0sCrjxaGJUKrxIz7vzehOsaEDOHTE/JNKH5sQtAgE56rK7BW/hMHy8rgWr8MH64YMUVoWMBaA9otLsX4s0XIGKzH/q86BHzUoXWkDhskQtcP67G8cxGMP0pwDQZc7GnE3M7lGNSlEp9jTZjF/90XnN1c8F2G8PDFws+DiuC0VofFdzQ4uyAH653UaFaZhRPIRN+QHwj8MwNryzJR5JENp3tqOI3NhX6gBpvOa7FX6O3Xw1pUz9Pii4cZrn5mkaPE459mfOxoRrSzGZfEGe4xVqLu5UpkX6uA49tyhFQbsXWbEQtuGOA0sRSPVpdgrmMJvvQpwZXwEkTvK0X+OANaVRowWvSqy/VyUatK7G9vxmnHKkw5VIXuS81IuGHCoCPlMHY14gMNuDOkECkiE/0lE2zdMAd5xwV3T1PjfDc10hepRZYQ+socXDmWj0exGvR8p8XK/+5RDxM8K5gnsLcZZ+PMUNtUY09BNdq5VyN3RhV62VehY4gZkcfNOCb292WzCZ/6VaI49ifudCuDxxkjigTrpdoYcc/nv9/NbISDqFl6jBE/Fpehau0vPOpkQvZJM+Y2r4Zca8G4KgtOvFmFTAczrg6uxNpZZRjYx4jV9gY8F5yxWqlDTUsNVncvwJYNeQgbnYeQ3floGlKAwCsauBzQ4k6mFpcmCG55LbLQf/+uMrQG1y5YsEMtCf0E6zbqIOHW5hKWOEpoGWRB0/1qPK8yI3aJqM9B0Xc9KnF/1S+8aleONnfLsN1QhtmqcmTu/4WFmRVoklyJC65mNNSbEXqxBv2WiefJk3BSoYT2AyQ8uLgKnWzMaO9ZCc2FMpxpYMRm11Is2KaH4r/73/10KPyohbVgppPZWsQ46KASGn9D9NuifB1eDijE0ZXF+DXHgtGTJNxzQuSQ9xLG5kjYpLaUvetLGeUkZYdkCZeIfDK2SOzPqQrtZ5lxP8WEdZ1NKM+phGsLE9Sizw56ifM9a4Y8z4ydw6ux00bCpqkSvhwg5bfFUj7sL+VmuZSLdBaM/27GtWgTlu2tQEGLMkxOMmBJ71Kc3VGEAZ/1yB4h5qufHp2W6NH+vR7/Dtej8pEe0REl6H5cwnkREiaJs3jfWcr9BVKem2XJk0pLSg9JuXu4lGm1pAzrK6Ht4hrcaFOFOpfNWC7WZv2vGZ5GM5wbV6P/IgsuaSNhr3ciZ/aVsl+0lDf2WvFOhRUHOVrx5GYpq8RrxN+rwa3HovcvmJD09hfmty7DwjVGOD02IM9Uio8PSqEX/ls+tRTXRpbiSEApViVKOGaUlHOlVlw7V8bs+zKuvCBj8BwZe0Zb8UAdS65cJuVbRylbirNtZSHha7UFd7hKOHWpyEnfJBzSUkr/kVJ2fCPlgv1WPHdExrgCGX8VyTg3UMYPM8Va50jZ87mED5Nr0MCuCvUihI/2r4R84E8U/lYGC8HkimFGZNsbYSE3wsYgssIcS9rckfFqmYx+NnL6+soZ1FTOTtVifeLPn3vI+OK2Jf86L+WIgVLW6y7lFEr5c76UR35KeXqTFY+JtWQ2lPPzZDk1K+W03CDn4AFyHneWMzdYxorGVuy0Qsq4OAmni8zwo3cV/hCz5tLPhCe+lXg1+BeqapXDz6YMD04Y4aORsXM7OXvdEM8zypoRc6z5JEDOn8PldOwkZz97ObdEyNjgsozXrsq45ouM437KOL+RnIad4muvrdmgqw0v3bTh91AbFt+1oZ2lDXNT5Sz7Tc7v4mfehVjy1n/vg46XcP8RC7YdXYXIoWZc1JhQ2syEK28r4NmmEsvj5Tw52IZDxXOpT9rwzUYb7m5uQ9uUWkxZUoufxGv9u9WaJ5KsuetSLe72saH9GhvGfLWhTwcF7fcpeKNCwYACBTlXwZ+2CvoMtaFGIxcZUc6Z+2X8fbolS/tIOSxBwqdGCw5uXY2SC2aUlZowJ8+GeXobTrRWsK34WZO4NlopeNFCwSFSBWMVCm6rp6C6/f/uadieqeBDhS1DW9sx4JIdB4bY8egNO/5z25Z+RxScZKPgqOJavCbO81stOe8OFL0oseQfjaQ0RUrobyXhp5EWrPebgpV9FLR7rGC7twpueqjgqVa1mVzXlq1v2fKWix177rJj+692DHJX0mKAkmGzlbw/XMnEukp+zbXjOfF9+QsVbFVgwzbLatFmgpzemTKeuWfF2d2krHSWMqGlHfc2sePzADsa0ux4RGfHV75K/jNByWkHlfwzXslNx+xZ55QDUxIdOLKpA3lLyVH1lMRbO35fWpu2TRVct8WGB/fLeUIi53wxE7FtlOzTXcnjx5Ss94895z1z4PgxjjQ9ceR2gyMvypzYrMKRVz45MugfB/75l5IJNkreldnxsDjLbT9taOnnxReDvThruhfXTPDioasN2D+oISHz5sMR3izY5812971p+uLNjyne9BdXsMyHI50acfgKXx555MvFyZ5cmeLJcdWePFPXiyndvOh4wItDyxuwRWZDdmvszffTvel82JvWT7y5NlFcJd68XNuHmXN9eCG5EZWLfTk0xJc7Snzp5OFH+49NeMK3GbfM8+Tyh56slebJJ9me7GP0ZIsaT/qK11kw2ou9bnnxikUDxt9owGmrG7KwpCH7zfTmxGBv9rT24bj+PpwT7cNRYxqz3xxfboz1pcbGj7U2+DHtTlMGLW/GOeea0bSjGSPbe/Drwnrcfag+53p68rK/J/v968kbn8S+1J7UmD3ZxMmLPZp78UY/L3ZY6cXKXHFmHg1p08ybA196M13hw6WjfHjIohEHfWrMHh992be+H68E+XH61qZ8OrkZXy5oxl/+TRkz2o9rvrmzysaDcY08OKS/B+c88OD/AWiMP2p4nBxbdViT6/9mAwabbLjBhowSFDuO3XHfdpxjd3d367G749h57O46tiIYlEqIyOgBwgYKGyhs4O/5/v54rr2b7/Z+8g6uS0stHzY86sOgBr68stuXEwy+zKjlx6IlflSH+rF3hR9r1vVnqzn+3KYL4OxbVVnnfCBfuAQxaHIQ36+oxiYTgvmnPZgNWINds2rwgbwWh9eoxVxzDTr41eD3h8FsFBzMJQt0NPpUYePG3rx+1Jt+Zm+uc9OzY209da303N9Rz9Iueu4crGe1ZXrmvtfz1TYfDg3zZe9Ffnz0zY85tfzpcdif03ICeHRTIF1dg7hsZRD1sur842Qwv5UHs45XDR6sXoOaqjXYRF2DQ/OCucw/mF/PBLGSOojTS7Q8pddxeV0dH6/WcV5fL2avrULH4ipsrfdmTHdvnl/lzd43vekR481wkze3O+s5q5qeEzrrGXJOz/XPfTiIfmySLerT3Z9L9QGc0SyQLcsDOV/UZcfBasysE8zoXcEs2xnMXRODWdsrmMPmVWe96CB+9g9iu/BAPp5bld+GevC9m5ZpF7WMTtTSV6bj7xY6/jFGR7/ROnqLM3i2jsVHdfQ36miv78Udq71Ybvdi1Jkq3NvWm5on3pyj0fPLND0Du/uwqL0fuzj589c5f759VZUXEwN5ISCI6BXEJcvEWRfE3ElBNDGIJ2sHcXRRIG/cDmT026pctdSfbqLv461qtu6g4b/bNPzR3YNNL3tyak0tx/bWMm+Mlu2WaLnliJZ/PdPyabKWD4u0bPlLy2s/tWxh19LDQ8ecliLm/Tom/ePFwaLvUeneLJqt56UHPgw+48dKM/w5MCWAJ2YHMvm9qN/bQMqPBbJZ50DeeV6V/2ir8uHSAKZ986ditD+p8+fLG34cMNKHt0xquooYC1Uazmmh4ZTFGtbaqeH7vRquPKhh0CkNN93R8K8vGqbW9aB6uwddT3nw+VoPjtzgwdYyTx5N8eSjOVr2Steyb3sdb30Wc5FbhaMc9cx/o+fYun4c5+PPlCX+XBsYwDV/BHDov2IGR/pzWDN/dtf480yZH5nhx9Gv/Xhhux8H9fJlIPR8/cWbvodUrDG1Ms8PU7Pvv2o2C1FzSqSaF76o+Ue6mnO/qdlD5JGWrebEEjVHOmroKtfQ7KLhIvG+SY6ak8Trmqoil24aPn2kYeRgT3b8V8vJ3XVMHujFvlu9uWWDnovTfHk804/HXfz5QvQ+670fg3r5sdF6X/qJPTJ5+lCSq+ftcD399uvp0VtP5xJv9nzkzdHZSiZ6qvhmjIq7E1QcNNGdV2LcOTHJnSs+u/Ofp+58ccydtSe7s9Y0d+444c4pp92ZdsWd3u/dOWemuE/pzuP13Rmirsy2gWoG3lTzVg0NDxzWsPlUT6aLGTl4X8f77b15YoGehaECb5740SawZlS2D8N36zm9hZ6NBCasTPTmtaferH3Lm+aT3my4yZv7ZopYtVX4Sa1j1EElF3xRUmpX8q6/iutaqWjsq+Lev1S81lXFk+K9Q30Vx1RTcZivio+0Kho0KtbyUPGBu4qO5UoqpeL+yiraaqnoLu5//o+K/tUq8+V8MVc1xdz7eVB6WsvZ/+o4p483F/2tZ7TAyKSDvty+TuCWwAVDf28uaFqFRhcvvj2nY6N9Oj48oqPyuI62LTq+/lPHe246avpqOWNAJSLMjQHNlLT1UjKqp5JOLZT09lTywE83Nkh145Q3bjx70427x7pxXVs3nuziRvtANxYPdqN1oRs9T7txkMmNNcX3Js1R8kyIkpktVWz6XEXPN5UZoNbQPsCDt2IFjiTr+PK2N41T9Bx3Tc9igbMn6c2gCB3Tu+h42EHHsrNaOi/QMnS0mP/5WjbYpGXyUbHH9bXMKdbQVFnDfUlySmUKtmuv4NfFCq64pmDyXQV7HVFw50oFf09UcE1PBb1bKzi9qYJGfwVbBytYr6aCWbUU9Gqs4KxOCmraKXhM/EaxuPadouDNfHG/yGXEJyU/TVZx3qLKXNdUQ7cMDw7V6mh55cUJhd68pxV1/+XN50VVeLavqOk1Lfcs8GSDXA23rNHw/EINH63S8Mx+DScf1bD+Cg2nVdPwWKmal9+KvbsuZ9l7kUOmnAMq5Ax3UbDuLzn94uRst1PO9p3kHO8h51+Ocnb/4cqAs668dN+Vno9dmZDkSoVGzvlN5bT8IedG8Vqno5zjFsj5JFrOyyMUHDSmEhdtUXLLSBXvJ1Zmo/4aej7yZKehosbO3pz43ZupAvfqJlVhuzY6Dizw5LTNGs5VaFjzqprnB6rp2EbNpcPVHL9NzWdP1DyepOafZ9RsMacyO45WcWJLGb9PdOGDX6585CfnQp2cmzJcaVrkSp8jLhwaJWPbeTKu7ynjrtYydm0i45pqMkaKc9FfXFeVcVp9Ga+3lXFvYxnLqsu4QrzfNVzGmZ4udKsr53rRv7W9K1ESqmTyahVL+qv59yINTx3Q8vB/Oo6/6M33ad605VRhzwZij+t5smkrDZeOVzO1pzszt4g9mqWi2woVXQ6q2CRVxfqb3Rm3352G9So2C1BxiErG03IZE0V8d9fIOGKXjPsXyThyvIipjYxZRmfuX+7MmLrODLI7cVyoE5eOcGKDWEcO3uXIc3scGVrmyDdhTlQEO1NW4MRd1Zy5e78z14g8HS/KWLulnIcHKtj9qhuVOoENg93pWqRm90aebNVQx5YagcufvTlC6U1tEx3P3vfgES8NX02qzPgJKtZOUnL6PCUtA5R8NVHJ8KtK3ilVsqCpiq8FZty6rRTc6MbwT858kuZMc7Yz95aKuK3OXH/ImTYfZ+bcduKN2SLmPVIe6SulurWUx4OkvCCRsmO6hMsjJdSHSbgvSiIwWUJ7dSm9a0rZvJeUS5s6cj2dWeAq48YSGRe9lnPkdgXP71byyhAV260TXLFWQ6/PWqq7eXHlNW9KWnlzRScd/6nwYNUyNT83dOcipcDBz27skiH6ukbBhI0KXrivoHVsJbY95MYgtcDQs26MF/uc5yh21tWZa0Xta5135q+Tzvw42JmukU583tiRL7dImTZLyvu+UjockHBHLQnDDjnwXvXfMISXY7KuHBPf22G8YYf9jh03c8Wxl2PLTAc+WCphRxcpu96Q8i+lM8M7yvhgkyvfCGyoEunG/lVVTL5UmQ9qadi9upZjxI5/HOrNMf28uXWAjqevenKHk4YXX6v44oaSN78pWKe+gi8+yHlsl5yRJ8VeZsl5sYuCrksVHDFJwc2+Cv4tUTD7iiPvbnBizStOTJ/pxIE1HflorZRV60i56R8JJwVJmPj8N641K8fC63ZcbWfH6SM25FSxIeRdGVasKcPInmWoK87Eg2VQqW2o/t2GX5py3O7lQG2KhCsOS5na2pn9F8g44ZWcr58r+OyNkmuvqDg+Vs0iNw+mC81Z5Y8qbNNccNpYHSc5aukjuP6L0Ae1pou+/qXgZYFTS/Su/Fwoo9sbGatVc+HZ+q7cUF9Ox0dyzhVzENtFHC9XWr1ELTdKiWtSGmZKuaW5lNVCJaz8yYF55nL8pS5H6Bg7UNeGiSGleDmnBMUFVhTOt6JvDyveV7ciRGmFzc+KK2Ot8A2z4mHTErRcXYaGh+wYGfIb0VYJ9yZKuUMmo+G8K5v8oWCw3Y2nmqnYsaqas4U2/DZVyxWTdOw+sQo9huuYUE/LBJua/65TMUBw3ASB/WvKXNliuYwLK8vYIt+ZfYudWSawJ3aujAuyZYTZhRFjXHi4v4y3bM6slyhhRaGEIWJXDlkkrHZUwo+vfqPybzsOqO3Y+rYMPav+QtkfxRi+1Yrd+y34tbwIb3/8wNO+3/G8bgEqP8/H9ikFKJIXIrWkCNoyC447F2Pvx1LUfWqHq5uEFyF2ba8zPQUGVX8j58NcBVenKunW0p1HnDUcMMaT0QodQ8/qeMBHx13NtRwldqvVfBWPdFLSQ/Ccg9WFRwJkPNTLmTs6OHF6iiM/THViiofAgkvOrFpLxkrNBCaJXd6b58zYBxL2eC5h+/cSjn8j4dydEtY6+BuO7+zQb7RhqFspFo0txqdpVoz0sKDgxA8MHZOPH2vMOGI04c+dJhzsbkL/DibMv2FCbh8zXL3yscb1B2LGWfCiYzHOptvQ21yBs65SfpQ7MUrgqsdAOUEFx3RXUjtCxbcn1NwdomHlq1re+K3lcaF/1/T15FKDmm4DVLzZQcmBcgVPyVz4/IMz7wkMeDBRyngxZ626SXl1vpR/fJDym/j9StWdOUzgXmGQM13eSpl5S8KGtyX0uiqheYWEg6c7sKLAjoCbNtSK+AmnJCu+H7RAV6sQ1vb5qN/fDJnUhOYe39CoXxbGXzVi0WYj/r5kxNqZWfAf9Q0VHU0Yv82MsfcKMKqRFeHVy/Dolh1/tpRwj8Clz7ec6bzZhb4BCqpC3RjaQkXFSDWHjxccO0XLOdlaPr6lZWaEhp1PqpnfXMV/RY7LbHJW2iF6tNSZl4dLuT1awncCE4p+OXBhJwkHilyaCNzutkTK1pFS2sWzHvwhsPxfCf0vSPjXJgnPfnbgwQvlWOVqR68xpViYYEWrdhaE9/qOww/NuFvPhJ2Sb4jRZOG8vxHzAjLRzjsDd6alo0KXgZQ1mfg0w4iBRVlIuJeHoD1mzNxTiD9TrdhSzYbR68sRUSzhzkVOzO0u4+IoOSeuc+OCHoJjB6v5ZJaGo8ZpmZqm5e2Zwo8NFDpolJo3glUM++LGzQIbl3QSmFJH8FI9KZMqHGhdU46fmXZc9ipH59By1PZ1YNMeEhZ/kfCSVEptuYRqgW3TNkrYdIuE8/6QcIHA+pO77bjja8OTccU49NKCqv2/Y8IBMzaMycPKa1nw6WXEi+cZuKRJRZBPMpofNWB6XwOGHjLgRFAK/Btn4HlDIzr/ykJrax7qVMuHPcWCuWtKcW20HZOPSRhdIGW+p4y/1ghs71SJaT1V3DZazecPNIzZrOWld1peT/DkdKE97pVUpqW60L8+lbhU8EDnmjK+MzlypajX2nkVGDTUjr/X2FDaxIY1521oM96OVn7laPGyAjtDHfipuoTlLxw4rVU5YlpL2KCNhK47HZjfoBz3i22Ye/0Xdo+xIvtJITpHmGHcmYe0EVkYdzYT5/emwcc9GQMrG1C5fxJOJn0FEr7i8fAkvHcyoEHPZKz2zcC+SUakqXNwuIUZD2dZRA1/4n1VO3p2EDUW85RT7swRAterX1SwlvBgE0Ir867g99RVoqc7BW+09mCs8IiDMlR8dUjJl30VXLDFlUMKnekt9IX9kJiN53Y8WWtDt58/UagvgflkCe7VLsXzL2Vo7mxH51d2vA8qx544O3Ia29Ew0IED5jpw+6UKdJ5vh/MfNvTaXAz3SxZceZmPG1dMoD0LM29mQuqVCtlCA5r/+orbZQmYcToeyc3i8XpOPE4d+Qz35ES0+5SEJ38n45A6E/XrZGGtzYQ2ZUXYMb0E+8ptwIHfaCv2q3uuMx1trkycqeBLgbVqkzsXT9NQtVLLs/5axo3VcEdPNae2V7FRdTemZMtZe72M3mOd6SSwZ0GqA2sOs2OtoRQ9XQTWNbFiZWMrjl+04vGQYtRv/RNpw8sQftGGTWU2bL5lw7rVNhzuVQ7tp3IYogV/2G2Y9rsUN3dZ8Wl/EertMCNwZi5kU4yYcSANF8cY0G5LIvaPiEet+nEwno9F6r5YbDbEwjYsDvF74xFXlIis/gZseJWGc2J3R0wwIdhWhL0OJbgj8p3qXo6W1T3Z9pSW93558kETDU8o1UzMUzL3tuCZaXL+I7ihud2R15ylnCetgNMHG+QdS1BF5HPiWxEeniiEh7oILp0tQDMr7PJijIgtwb/PS/HolNiXKaX48r0Uh73smNbBLvpkx2vBIcUrfuJUsBXKsO9IdDBj44cstOqaif7VkvHblgi3kjgM7h+Lt+aPmBEajRol0Zjd8BPkdWNRfCIO3qsS0DE6Cc66FOR2NqKb1ze0S1Bzx9bK9D6upGKF8HXHXOkR4czfAhc76SUsPGBHysMy+NwVcU60IDGhAJLq+djlko+ryfnwFDzWIboIvVRWlP1nxdszVqzLsiJxUDEmOoi+vbCh7XsRe4QN9axCa10uxteTFkj25mMcBTecNgId0tDSmIS+9+PxZmos0lQfYA6KgiQxEr3domD+HYUHqhjMGxGHUWmf0X9fEoKyDQgZJuOdfwXP50lY80Y5RibZ0HnCT+yuaUUlfSFcwszoJ+b1ebQJ39zNeHTMjLZ/5Ys9/o5m94swQOBcXYkVFUIrHWhohespG9zP2LBd6MSBYtbelFlxNMCCmSFmNKqeh03VjIjdnowO977C81AcXjt8gsYSievtI3GhYSQGnY3E5HZR6NjpEzr2ikN21S/YFpSEf5ZLWHLUDu/TZdhgsMI8wIIdffNR5bsJy4fnoWlQLgx7ctH7UR6qXDChyp9mpHfLx7CmP5Bxowg/RlnQe5sF83ZYoN5hQ7I4Lxba8PRzKX69tKL7iSI8WmZG0dlvGPQgE34hBvRO/4Jj2jhU7xGN55NEXO8icP6LOFcj4X89ClcKP6EgMA7Lv33Be7Hj1QXv5saXwKOaFdbsH2jQz4yF8jyUZGVhjCILA1yzcPZoFsJH5+DtrVwc7mNCu4VmyAPyUdD9Ox7ofqDkv++4LTD5yDobKkbY0GdHKe5csKJXwyJ0F3qmVJ8Dxz8z4bbJgJmGz5h6KRbyaVE43TUSncsi8KtjJL5kRor5iEZknRgE+sQh0uUzmgcZ0GZACQqfWbGjtwX3GuZjvXi+7ZbAsf5GTMnPRHlqJh57GFG8WvTolxH/lmfhoj0X6qsm/BxiRqexZrjVMWO1lxk5y2zw+duGyX/ZcHxtKYrOW+HzoxCJrc34e2E25C6Z2DHegOCOn1H7cCwM16LQcn0kppwTsX2OhO+GKNzWfELGqxgc6BkHS0QcKo5Z0djHisqhPxDR2YxlY7/h7HAjtjTKRNmzdJydkg7P3HS8eZiB+qMyUd3RiBVGI2pMzcYday4aeJrg+MSEgU5mtFlsg325mOXeNuReK4X3C4GDvwvxEWa83ZCNV5pMmOcbEPHiMzZmxSJq9AfMrxyFieOioN0ZjTPzPqJz/xhofWMxolUcTr6KQxsPK7RiT+f65OOkIQ8Jv414NyITyoap2IhkhKgFp3dIxroLyUgalIILw9LQMScDHcTM8z8jZkuz4dI2D239TchcYYNSxDhNxHdYVYbX3624Na4I5+aYcXVUDgpnZKLmFQP2Lv4C195xeCF66fUxGm3WfsC0f0XdVsdgTnUR25NYJHrFwbwpDqvqxSPmigWlnwUuzinA36kmdLqWjT6lmThWPQ217htQlJ+E41+S0MuahFdeBpxracCRvQbI7QYM2JkCydYM1GxlxLliI0K7ZyOnZTZajbVh92DBFcvLcH96MVZYitD1mVlgcS4czZnY5p2Mc02+4tjzOBzeHIv49E9wL/+E1ndiUMkxFhMENwzMiUXgh1g8WBaLhH6x+HTVghbJRbCfLcDonmbkf/wGn71GrDek40aOAVdOJWFoYiLO10rEgGGJ2Hg1EbeKE+EjSRJYmYR6fxpwq8KA75/ThTbMRJtRRux9boTbJBtuTLAh+3UZJn0swRqBT0/H50N7LA8Vc4y4vioFHTYmYVJ0PB7XioNjr1hYxAw+qhWLLRdi4ZIUi+i7scidEYODZ6JxYmOU2IcojH4j8E3sdds2Fvxo/R1jR5uhvJ+LdilG3LmVgS19kqG5nIRpn76gZF48zpbHoao4hZXiUV8Tj7Rr8Qjq9QW9NF9xqUsSBsqSoRP6tubTTLSWGjFoltj3Gbb/99Dqil+YutqKyX9+x8PrJtzoLjjKnI7cBQYETErES6d4/PSOQ7NXseglavu9KBZnY2PRTBqLn4+iUDcwEi/aRiCtdzh+KyOwanAkaooc/rhgg7ShwJMTVrT5bEHm9h94uU/kUZqLCG0WXtTPxJT0ZNxLFvV99gX9POMxt0ocwsJikbInFhlrYrFtcSzyxLNaiZm0fopDnHsC5l5JQnCxAVufpmP8rUyELLGh0kwblna2IdpPzHb1YlSeW4QVa80YNjMHMdGZcPqSjGbie2VzErAvPw6KWXFY1icOlSrFYfqxWPzz7iOKm0aiy8z3ONjqDYxT3qDO3Pe4rIiAgZGI+BCJ2m+j8eHvWFyfHI8+oqe3GyXDVWjPjTOykNbLhDNCUzrlFqLM34q4ViX4r14ZfoaV4I8/RG2jCtEiwYyv6/IwvEcWQk9lYrE5BZfFPizrl4g21jiMfhmLqwNjsKHwI0q2fcCkyGi02xAN6cQPWGv9iJyMGKx6FIceTMRRUbOrfsk4eSkdBbNtSBe9dH5WBt/lJahqseDbg3zME5q+WOi/6fUzsNcmuLehqNvoBEQPisesi3FY9z8u8Y9F6cQoLGwdgfanwtBoQyjil4RiX+0wvM19A9XkcKzRRGLJpSic7BCLF8lxKDJ/xZUnBix0zQRDjbiSkIf8ESL3foW4Lp49NF3wcodi/NXXCpW+CBcyzSi4nYfXm7JwVWD+iOVp6HbCgFoeX9HILx6BB2Lh8O0jslZEISU9Enu2RKJP50isahyJrKWR2KSNwp38aIyZEQv/XvEoU4tdrWPA/nQDRq60IUnwws2uNoxfXgqj0GXGXYXwmiK0Q4Nv2CywJXl1GkwHDcjqkIQrgxPxTvcZrv3jIK8Ui2FZkZgg5rbmy1BMfBGCc2tDsHTzayxIDcXXc2/Q+lM4Ek9FYlvdT9DVjsPAuAQk1DOg0ZNU3KxnhOpoDpa+MeFyk3wE3SvCNncrfosa7HxbCHOBGVtcTZDLs9E2yIjtndJh+W7AXze/wjolHrLjsVjW5SMyhB7ZlRiBYfZw/PALR+HG94hY+V5wWDgiH0WgdUQkagz/iHt+cegb8QXFm5MwtSIJ94TH8Fkv9O0WGz4lluHlqRKUfLfgq2sB2swzYWlYFpzEfLYbnIoPkwyodj4Jm8yJCMoV899R4I6oq1nkfuJNKPp0DYFnz1d4FBwCt8uvUa0kFAPGvENEQQScHaNxflIs2ou9ib/yFYnRBrz7NwNhBiPG++Rh+XgzutX6jg55RWjsV4SI/vnYG2rCBddvOHDGiP6zMlCtbzJWTE3CNd/PULyLxe6sD2h3PBJb3COwdtc7nEwIw4eaYTiZF4ohovZbr4ThyOj3mCT0z5LpUQhuFoubMXFIbZGI3i6C56/Y4PDQhhFCt/S7VYpdBVa4jylCqk3gi9BnLuosZA8RPLQgBR8aGPB2ZBJGdfqMXv/GYp6Y5YX54bjpEQaH6BBcWvUKA/e9Qll6CIL6iud3fYNWIyKApEgM7yZ4cEscnN58wYD6BnBiCrpvycSallmYciUPlTabUdm9ALGVC9B4tRnbnAR+irr738tEn6sp2K0xYN3AL5jXNw71DB8x9EAkKlqHQ5cdhrZXQvEg8jWq1niN/MQQaPxeY0D2a/RtHIb19vdYel7oU/H8nZ9jUbE3Dv9k2XDquw3j4m0YEGTD8ogSVLQXu3bpO84JrTbl0jes2mNE2JMMnOqcjO2Ct5TvvqBO8zioun/A25AIFDR5g6e/X2P5oxA0bh2CzzGi766heLM8DPZt4Vi5KxJrn3zET/c4ZEbE40rjJOzPN+BChwzIdxnxOzcHT06b0DDADHUtM46aTchukYsFd4xoH5aOqeEGjFV8xZBfcXAQsT8oEPpwXTjWTgzDWONr9K4cgk1XXiCkx3MElj2D/uFztL7+CvdFTAmz3mCuayTeNfyI7Amx8CmOxZTadlgG2fGjrh0HDTYc21mGHjeKESl4ETvzkfa3Cct+Z+GRyogB0Wn4Z6kB07Z/RXmDeDQbHYPHgVGYPSoce8R8Db0tdnxWKOquC8VcaRic9rxBTWM4hp+MxJoDH1GnMBazV8RjSdpXeIUZYBHYGvqXEWl9s6H6nYdfb02oKs7jgjysDMnC+mmZ+PYuGRsnCCy+LHh3eSyO3YyCx8II5H4IQ42Y19j56iVat3iGtLVPca/GU/Tv/BQz9j5Fp7hnWD/8NfzrhuHX1ghMayV8n3ssVkQK3TLqN976VGDIv8LHfbHhu7UUQ9XFSDhSiJhbZnTwz0OfRKGhCzPwdGUybl5Mwrv5CbjTKQ4twz+i5s9IfD4XgVsbwhG1+j2aT3mPrVPC4bYrAuNGRkL7XxQ+L4xB1u44PFmWgPhtSRitSEa7lhm4uVPk+zQHFweY8E7g2vJLJtyZKrzOBaGLr6Sj5nYDmk5NxOCRor+Cp7YLzjxf6x1uMhSNur7Cq59PcbXGE8w9+AhNAx5hdpfHkI97ggUhT6G7FIJb0aGYsDICtqQoPHOKxXqhJx0GSFjgK+HijN8oumfHdqFVvxz5CRdPK/5AAbyyTNjrloM+bYxC46djjMmAVeVf4TDmM1pNjMOn8Bi4vo/GaIGj+1dEomx5JJ4/jMRlkeeAep+wbUksTuyPE7v3GT3ck3Am0YCGknQ0/JmJnaezMOhWHi5nmDC11IRNYp5WbMvGr4RMVBudgvJHSViYFo+VO2KRPz4KpW0iML1yGIJ7h4DtnmFayydodvEB3v28h1tl9/B7/n18WvMfto97iiO3QpCcG4qkqxG47fQBu4bE4rzQpDOOSnj1oISm//2N63wFfoy1Y/y+MnSZKvz35SLs1+YDH/Iwq5fQFS8yUa8oDX+I/vSKS0LPFYkYuTEeexmH58mxmHw9Fr7ijI+OxWaN4PSjcbir/Iw1nb6it07o1VbJuCO8zLHRRnyumw2JMQ89BTeOu2PGdcHZ1cvy4F81CzbvTDQqNOBm4VfsuhYH9R6xO+MiYQ5/B5lTKHb4PMfylU9wefNDSHgP9hV3RA3uYlSj+3j5/SHC3z3Fw+WvMaf5G+wWenB97Cdsvx+LMb9i4XRRwrXXJNy0X8IFnx1Yu305nnwU+v7kL8w8YkVGu0Lsv2nGraA8HB6Rhd9NjRh7MwMdn6Zg2n8GTJEbUP2amNE/k9Ct7CvOi/3M90hCzQVJyM1JwtMhBkzYmIweG9JRx5SJUf2y0OhMrvAgZiT/nY82ad/hsrgA6SPNuHYgFw4CI0eNysDtRQZ8m5aIHS3iUCtF+LHcCCwNDUNa4GvsTnyK8LBHiPa5j9Yi16oJ19GsvahBjWeocfslsnuEYq88HKfzhNa1Ct+WGgvncXGCiyS8cVXM8hgJx+//jYUn7fD0s6FbYjFGxFuwoMd3pK03Y3JqHvo75iAu0oguzkYM65eJzuszsFR4TktaKs5XpKDQPRV6rzQkbk3H9KMZyJ+QCW194e3qZ+Gft9+wdpQJC9PNOHzhB6b/LsJi4cPKPQswtkDsbsccTGhtRIvyNLzXG5Dd/zP6nouFclQUVg2JwKOsUEx5+wohQ56i6ob/MHfmPVx6dgMbB4VirWcoJHtew64PhXdJGPplRUD+LBopm2JRu6HwfXfj4XBDwsLrEjpslXDnTQeu9C7HImc7vKaVIk94lxIRT8tZBVh0yYwlV0yIPyG0aM1vqCF6c2y2EbrGwverjSgXnvqBxojXoue9xYxKw4yo3zMbHa/kIkBpQkhdMx5OyseXysIHP7RgSIkFV5UWTD2QjzU3hO6qlo38lEx0OpOC3ruT4G4Re/4zBk6nI3F0STgU50IRKnuFEcOfYoLuP5z7+wF29nyG5GsR2GEIR+/7bxHf8w1WR71FK2s4atWKQvqYGDx1isNKfTzm7fuCLaKnhy9L+G6NhOO2OrB113K87GxHosyGyLfFUPta8d/3IsSc+YEhQgfOFP5y5EcTNE1NuCV0b/qiPLQZkQfnLnl41yYPQxrmiR3KQ1fhEce2NSH4swnDeonZdCrAt4FF4r0FY92s+FtmRdQQC4LbFmC+8NYtlmejSWQmtsYkw1IzCdvnx6FXxxikCY08d957NF4cir+1r5C/5SnkbR7jZbunSNr4Cq2kkbhYLRLHDBHYsi8C7eIi8CknEn/FfcRlgb/WkDjs6JCAEXsSsWaDhKfHSnjS6MBKCyuQ9MiOvJp2KPrZEL/zJxpMtCLsqwUT+1mw8WIhQpsWoNoWoYFUZpzINSHphQmzTggNtNGEXlNMmD9cHIGpmfcEj+SZ0MpfYE+eGc1b/MCiThbIcyzoUsOKG7Wt+HbNgiTVD9SrY4Z55DdkC07fcycFpnVJeBYRh40HY9Bc5Jr2x3uUrwjF7/OvMLfaM1w2PcVmcwg2Tw5Dy5dRcGr4AefqRqP6gijkXo7CyGsfcfw/4VcFruVe/YyO5xKh/deBt2c6MEr2G21+2pE2UpwfNkSUlmFqkchzlxXViy1wW2rBiLxCtGshNPUqM6IemKDYlocXwou33pSLXr1y8SP3G17XzEXcf7kYeDYPD1aaUNPDDK9oM/RrChAaU4i0vRZM0VlRWXhDzReR9/dCFE0141P/PAwaZUSzW+lIUBqQufczAoTn/S8mEva+4egrC0P98BDMtL3E6/4hqDU3FOqUcLT9/QHbAwSXzInFosBYBPvGIl3ol4bC/5c6JSDwXSIWnv+KekfKUfykHJa/yuF43I6pzezIENp5XXkpLk8twYkpVuw6bMGrZkXosrMAYRlmhLw3CQ4W+dzKQttCgU82I6r4ZqF9tSyEdM3C5G1Z+BWRjbKWueiekgdUMqNKuBkfrPkYeLkQObst2JdlwRiR59/rizDkqRmxnUyQlRmxOSgTeTsNeDztK/7rFYfkmGiEOUeivfod0oQPWXLkNR69e41BMW9wfUwU2p2MwfMacfgSKrSKQzxaVotH7/R4KF5+Qe+PX1G3exLu9k5C42F2XBZ6KfGCHcnz7Aj0seNDDxv67PwFafNiyEMssI4twoMHBfj4S2CK4L7mYhdzY7JwpoMR6b8ysfBBJlKvZWKO2DGF3ojha4yoly2waUwWDl7NgecN4WFFbX4tM+Pm+XwsFD5z3gHhtd9ZMGqqBWtOF+CFuxmr7uRAX5qJwH4puHczCVXqxGO4wKQVB6NQ804Ecn68w52uYQiaEIZjayPE5x8xsm4c2qsScHrvV0xd8RXVFonc3JKQ/1Boy7wk7ItJgmZKEg4W2mBQ2XHTX/QxyI6mv2yoZilDRt+fsH+0wuxowYrM73Dqmo8r+8zQRZowduI36BKM2NUzE0PrZ8LhnwxEjc7AlY4ZuCh83C3x+WoPI/reN+Lr+iyc9PuGi0vycC/ahLxtZvQ8lw9NdCE6XrJgYLQFdyRFWPBNaP+NeTix2oit5em4O8+Ar70TUT4+DpO6xOBG5ygcSYhAjEs45me8R/3YSFiqx+Lb7XhUbZKELQEGzN8m9MZDA7a8MUBdJK6fGeA0zoC9QhuMuWXDhEjha602XEixITSyDJrPJRh2zYrQtQJrVxSgU7YZ2QvMuBQrsHZSLpbUFJp8WyYcTRloZk/Hhcw0lF9Phb13GiKVGThUnoG+SuFhXhvRfFYWBlfKQavpedgaYcKPRDNU9Qvh+caC3B8WLBxmwZe3BVDeNOHa/Cz0GJ6JI6eSEbA1CSGGeHT5GYt2iz4hcGAU/qgbCc+/IxGcGA3+jsXI71/Q7ncSdnkkQx6XimUhqRh5IhUlJ9MQejUV/z5PxssLNjyLsmGKxYZVCTYxh2VYWFSCVVet6H2iCOOeF2CeVeiX3WasaCF02ngT9L1z0ECehcOXM3H5ZAbGH07H+Qap6HA7Baq7aVgo9Ht0x0zhCYxYJvq9un0WamTnYM2bPNQUvsFB9DDdwYpioavfiv1sEVeI6ReEXw75hknDjcgQOmOnwYBDfb6iRtt4vBJa1bdXDKL10dC4ReNU7xi0FD7029yvGKlNxhdDOlLnCt3SLRP7qmdC3SAT699mQFqRitKLwp9/tiFd+NUeb204LbFh2eOfWC5mdK+bBT47fqCu0CqeQ/JxLN6M3k0ERtQw4dP7b+jZMwvJk4yImZqJjfXT0XpQGlY3ScfeHhmYrszERakROWLustKM+GNTNuTd8xDvmY+Pk4uwp6YVmUsEHy+ywtTags4d8zHnUx4cK2WhQfdMzMtMwbOqBhwW+HhMFo/NrnEwBcWiR2kM3AfE4WDjBDRfYMBIz3QszMtE/gwjPs0y4pG3eOaTTEydlYlgMZu9w20oiBGceN+GxZ1tmKUuFXq7GDaxI4+XF+Hu70I8Ky7E0T2FWNfrO/Z2yEeY0AXfVSYcfZ0LU71stJhoxMfuAnt2GOFlMWJgsyz8Nz4LBYOzMUgquKWZCbHu+Wg+/ztazrQgeX4xcst+omVgCWpqrXh84juGhgs+0uVgywAjDkZm4GODZKiSkrApIREZB+OxWOihp9/j0T0mEf8eMWBSQRrauRmRaTVC65ONjzOzcbxpFiL8jQiel4kIwQ3m/2yY88iG4q029O1dhqPeJdBPteJJhAXery3IFrzoZbYgerkFp58WYe22H6j9Xz6izprxopYJgVdzUTE+F/aduVhZmIvTffKgTsjD3tMmHLss5i2sAPVuFiFsnRV/9f6J94vLsHuhDV2HlgoNYxWeoAgJ/fPxS/zWVVGnk7WMCBiTjkEaofHbGPBc7KDkQBI+tTPAo1ky2jdMx2h3I4YczML3Dbmoci8Pf1/Nw8Dt3+B40gj7eRuc7tlQ770N3Z/a4DrchuzTpXC0FiM8yorSt1bhY4ux9q9izDBYMXe9FUNtFnwWOrPSwh84NisfoY8F9x8Weyi0e80ZZtQ5JLi93Iw7hwqgTypEVGcL6qVa8TnqF1ass0FTyY7ZFTaUCGw+8MgKL6Hpqp0uRMU7M9pVMWFlhyxMupKJtT4ZMESnYOaHZOw+lYItgem4HZKBJmK+D7TJRs2FeXj+3ITzz0wI32bCfpHb1t9G+Ij9Momc1Gk2rHewIyfVhtVrbHh0pgxv1pSiyu9fuNW3DGcyy1BndhnmlvzC/iYluGux4k6iwLgDRchYUIjel35A8fwHBokexgr8qzJRzO5sC7R/WpFUsxh155fi9W+xu3Y7TJvKMVV41ZWbbRjXtAQD+lgx9pbQgR++QyLq8q12HqJTjFgw3ojA3Ex4xmSim/Arf+4yok+Q0BILv6FIbkKGr9C6PcyoYRJe+5oJA3oKvfjEhvB0wdct7Jg7X/iIhXaUTbGj9iQ7UjrYcaibHfHiWj/AjutGG0Z527ByWyk8dCXoG2vFto5WVHO0Yl1VK750teLkIeFBsq2YE1CM0R9L4N+vDHuFRpjzuBxqqYT9RknYd3wFXonfHjm/DLe7FONSWyueCl1rrFMAawOz8PS5eHcwB2PaZ6PGumy0ln1Dckou9grPvMrFjAY7zRj1Jh9G3wJUFtr2zzgTnJ/ZMDnWhrX37QivW4FnUyrQslEF9EsqEPCpAmfE69OPFVizrgIbJ5TjYpIdSwPsGFjHhjs3SpFVUoKWshLc2VGCtIU/IQ8shXNwGX49KIOjmN/VX+2Cw35DvkzCrV5S7hen510J596swI9RdvTbXIZao4rxQ2jNC6ZC9PHPx/DegqsFxwVvNeF6hgkR08yQvjSjaad8+JwXHq3kBza9LkQ/XREmitqOSbbjntqB3a0OfFddQutMCbMeS/gsW8LaPyRclyjhPPH8KKGhl1etQGqemIn6djxfYhPx2tBsvujjFxvu9bHDcMYOjV85Op2vwOlSB/Yqk3DRGSnD6jrS5aWU92tJWTJewvWNy5EguD5tUSkmJVtRcdaCHqsLsb5DAc4zH2dn5MNxTgGWTP2BqtsKMbdrEX5fLsL8Vhb4nbeg5jM7rh514K/DEnaIl9CpspTqoVIajktZ97mU3f+RctkocapIGSE8a/fzDnwTWIHEXDsmhtsRqizHng//i/M3AmMc+Li/hGaRr2qhlK12OjK8uTM/H3BmcaAzP0RJWdlFyufC9y58a8f4pTZs2PUTQY7F6DXWiiX/CQ5oa0G/uhZkTLLA/7EFZuGZzuRb8LTIgsxmEmo+SChTSLkmRcrUS078c5gz09Y5s2yxMz2znOjp5cjV46TsopZSe0rCGQ0kHBAseiB6sSpEeFEPKdu3lXLsPCkrDXakfzNn7i1w5hIfGffLZXyR58yRP5yomy/l318lLPV2YNoPO+oLfN/VqQzpCT/RN0fsRutiyL5bkSI8+7dnVvS5acXhyVYkpkpYNk3KOwYn9k925keZjPPryviyhYwuQTLu+ODMiT7O1PR1ZP0FUk75S8qJo6V8tE3K37lS+sQ70lvtzAUfndmpm4w1D8q4s44L+6x0Ybf/ZNTXl3F9ujPjljmxn/h+41gJxyx24Jde5TAOtOPsKRsSBXYWjSlD3bOlMEtLsdn/F6xff0Ip8m380pn31DJ+2i5j/DUXDmvjyqG9XLh3vYy6rjJ+CZCxmaiBJNyZu786M9tBxuQ6MvaaLuOIMhkt/7hyw245AyUK1lApKDfLWWWTnGuXupDdZfS87Mxx1xyZImpgFfULL3Jg4JAK/DTYkdTOjoY/bbgqdt39rvCMQp8Oz3dmj6kyup9wZckDOdt/lHOxeF28XM4tzeXsYXVl62uuPHnQlfFJruwsPsveIGelz3I281Pw0gwFc9pVYucjbrxQy41hJxXsVVvB2Tvl1OXKOLeZjPbbzrxrcuTaDVL6/pbw02oJLYcc2KJ5BV4Ln/6PxI7eVez4utaFO07KmVQkJ5wUfC5+/3E9Bf+ro2BCkIIXxGnVUMHfXRVcv1HB+IBKTOvlxlm1lXQ8quRIm5ILdCoxQ0qu+1PJ8OqV+L6JglPGyjmzqgtvN5FRetaZZ9VOTBsjZYG7lKMTJFy4UMzoUAeeiZPT9F3OEYMVTGpZift2uPFsuBvXJroxtcyNFW2V/LFaSfkLJbc5qOjeRMXHE1WM/ahi7QXufN3cnXOniGuliprZSup/Khghnl+lm5wLHstY113GVeedufWKI0N3SWn/KeF5uZTu9Soxv6GS+94oOTRGyTNFSg7SqJjeRsX85Sqe+67ihFR3HkmszITJamaHqLk5R80mL9W8eKsyT65VMbySim2qKllV1GVuspy/Vrty8d+i9i4yyo8405TpxPTvSlYuU3KPqFFtg4oLJ1Zmj65qfj2u5qw0NcdW0/DIOA3T1mhoWqTh5XoaXspQc+Poyjw2TsWTC5Q0/qmg1iqn4pLo014XpnYROW1Ts+1HNdf9UrO1s4ZL2mgYbdPwmMSTR5Z4MjfLg3dnabiukoZDGqg5ZbToUaCKa9z8Gejpzx6u/mzy04/l3/24qMSPNzz8mbfAn7ErA9jNMZCTVgZy47VA+oYEst+rQDp/9GNBjB+dxPeqNfBnzTr+HBHoz011/ZnY3Z+Tj/tz39wAWk5X5dEugfQ8Fkj30EDejQvkjKJAtl4TxJiz1emyLZiOYcGcHh/MEZF+nC/OA/G7W7748YTdj4/8/Xmzpj+vtPCnepI/i/f5MyrLn+H7AlhrSVUaKqrSPC2QfBzI4dmBNGqCmHQpiN1uVOee3cH0jQ7mXNcadM2uwaU3ajGgf222GefL8EV+THzix+gPfpyU7MewH37sIJ5XIvXnalETu7c/+zf0Z/0e/jwrntvgoD+P1gxg7oSqVLQO5PzngbzpFcTyjUG8drAaG3QLZl5qMNG6Bkv712SN0lp8NK427w6rTZ/ltTjD5s1zP7zpMlDP/LM+vKvwo2KkH38M9mNmBz8OrOnHvEA/XqzvR9fuflwg4jty3Y/dsvzY2M+f04b489+7/vzzdQBTmgeyT0ogl9QP4vLnQVy1vzrbRQZzbI0a9HtZgw1a1+INWW0+uViLjkdq0FAQzOCUYNrzvXh9ojermLyp+u1NbQc9X+3WszhMzzev9Pz7mp4NT+jZW5xbV/Q8EaenvYsPjTV96fDTl4Zlfhwr4nEVva62y5/bbgWI3QvkJ3sg104OouR4NXJ9MF+XB3NarRosn1GDhw/U4L9TanBEtRpMMwbz+4Rg+iQH8Ueulo376Lixkhdz3lZhrxPebJviTXcHPUs0euZ66pms1vOGuP5Dq2dCFT3DAvU83EzP+/31nLJO/Ju/D2dd9+W3A35c5ezPk8v8mf4kgOkHAtlIF8SRF4PYZmd1br0TzCt5wZxiDmZKcjDHvRTvjwbzHoMZuqca63cM4hpzICseePLYAy2PlWjZKUjHtot1DO3rRadtVSjJrkJreRWmqr2p9PXmJD9vZum9OdvLm4FVvbm0nTfTlntzSaw3w3z05AQ9P5fr+TrWl+npftw0zp93Lgew06lADhFz0311EG9tr8bVl6qz2uPqPFmzOkM6VOOx80HMmR/EgwiiPC2Q19Oq0mmJP21Fapbu0rBguifPLdVy71ctn0l0dGiro/MYHeuN0PFlfx3Vf+r4pIeO87rruFa8nu2l48J+os7iHss6HQ3OXjw6uwoz/vamn5jJXZP0PDnHh+/W+fFgV3++mRbAQYvFfv4K5BuxS1/9gzjLJ4iHJEFclhTIYzcDWWtVIN+PDuQuY1X+ivHnVbH39+P9OL1CzR4/1azoo+GD7h68c8qTu3Rarh6o5Y3ZWu5eoeWATVrW2a/ln4e0fLNPyw17tbywS8ue27XMFq/rr2mZkKPlx+o6/rVUx/UTvXiykzdX2r2ZeV3PlRI/Fgf480aKP0OjqnLYjECmdA/kvcNV2aVtAMdd8GfX1f48PMufqcP8Oa6PP+/V8Ofr/wRe5ftSfUXFue8qs0acmn0FVjZqpmGX6Rr+u1XDJ5c1bHFHQ1zXsEJcdzuv4fvtGlZbIPB0qoaZYwQmDxH3DdLw+nINRzl48O8Bnuw4SsspWVp+GK1jxUgvXhS17T5XzyZHfDna5Ee7wK6EMf4ME/Fcb+XPUgcR03k/6sb4cYzY9+9+foz08WN1dz++aufLPuP0PJjgzXWNVLw9TcU6TSvz9Tg1R51T81GM4AoxC40kGi4S9R4schibp+b0D2rWfqZm8R4149apWXW3mkmr1ZwxQ3DUSjUnv1fzWJCGR/truNCsYYbFkx2ytbQc13GzszfdhuipHOrLjW/8uFPwQJ9EP8ZP9ONeow/n3dfz5hQ99w7Ws9Ofeg7pruc86LmlrZ4ty7yp2+jNkdW8eK2rksn/+7+8UsFrXVQcUKxiwBV3zmlYmdqllVl9RmUm+lXmvYfu/Le2O2e/VLH5MRUPzlFx43gVu09ScZLgpUN9VNw7TMW2d8XnCe7c31RwWryal3tpWMnZgy4jtfw8Q8T9oQqfCCwone3L44/96LvKjw83+zB+rJ5HCr1pWOfNI7UE5kZU4Yw9VSjbWYUzb1Rh/6NVaOjvxY+ddZQ66pifU4kpQr9cu6PkoXwlH9dX0aG/ig9GqThdnD//UnFOaxWv1VbxppuKGyxKPv2k5K3/3X9aya7Hlbx+QEmD0CVJ/yhZ06TkjoYqzhTf/cfHnavd1ZwouD1irYYLvLSsN1M892cV+k3Tc/NNX1b28uOIc3o+FbjcOqkKl2Tq+Gi4jt/a6WgM1tEpQMeypjr6dtWxQQcdL5Zp2WqDlh2re1KaKKdcqeBQofn+UbnxmEzJ3u2VDOmp5NghSvYRPentq2Sbn27cFOfG/v3cyBuV6CGrxNL7Ci76R2iVdeL7mxTsfU7BEmUlZnRxo9pDybCtSrqqRA+XqLj1mzvb31fziNiJseu01B3S8YaY87vbBM7t9eH+WXpWEvW+nip2oK7AHLHHH8yefPnLg7fWeNDnsgeTeol4X3ryn1hP7p7swW7dNAwV8/v7tpyH4+XcWSGnOxU8tUVBx3sKHhLxDbqtYN3tCkaNFvlBwcGNFOxcXcF5HgqeL5Sz+JOcWyPl7Cb01jmhG5tnCW2sVbC++B1FPwV1lxT0nuzGXNGbYz1U3L3ZnbZiNX818WDzfNELge/XSr2ZPkxP3wZ6Bsz0ZqVpOma90LJGvgcniZ7ZhQbTyQUG2NSsqdXwqcCMTn01lDbWsLpdzeVRaoYMV/NoWxk1H13oOknOyOty7oiSc0aJnIPlCtJZwSE/5Bx1U87bo+VsFyznDydx/caVx00unNrfhfB04Vw/4UPGuXDnDReuueTCyvdd2U/cO3CgnOPfytm2i4LHw4We7a5kWl8VV9+pzLLmYp//p/HEfKz/XoVeEj0XOenpPt+bTUfp2OxPLVfs1bCZwI20VmqWOVdmi5Hu/LDQnTK7Oz8JPLS3UPPTVDVniutFVd3ZVirjlloyvv0k4/g+rqz61JUZX1yFZ3Xlml2ufJjkwlU5wifNljGBMn5uKONk4e1eOQu9myO8XaQzc8OcOcjgTPVvZwZqZHzXSMbFHcU9I2T8USE8XaorJe4KWgoVDAtTstJuobUXqvn3FA33ivn2OiI44Io3x/30plXMWuRkHe0BWt4XOPD1/zo6y6i2tq4LkwApbsULtNBCvb0tNepz1d3d5dbdbt39Ur91d3eq1LHikqAJmkAhgiRBE+Bb7/fjjAQ6OGfvtdea85ljNLDCkWaU2JF+JOuFux394Cxg62JHWwfz3O62o8JXdvRqkR1d5e/NlttSGWfJED3nrP+tgzNew1YRNe4V0anNInrKua6Uc5t1hTmd32tOLn7m9DPCjLaWm1L75qZkDBHSjQNCMtkhpKF3hLSqvSl5TjCjk8Vm1KmnOenWmNNU3uPALSL2FQuKHmhFlzivbGrFfK2wpy0mrNWuzrSC53iDvQf1kHvQs+MetGW3K6V4MGsMdiKXRgeaNtWOZr5mvg+1IfcUaxr+2ZpubLKh7Z1sSf3EljqJWaP41d7KltIPW5NMYUYP+dmNIeb0lLNqaZo5jSo0pxcSc9p03pxihphTXb4Z9VtgSla7hbR+qJDu+wtJoxbQiQ8CendOQNM2CujhXAFdmycgN86EggQBaayEtPwvISWfEpL2gRm94bz+/pyI1n+2pPtPrMjksS01WWFHvuwx2ONE88QuNHe+G3X54EFL//Og6+wpXcmF+g/gc7ruQD/Yx+r/l994jtHVimr9reh6kBXdWMeznmxFweutKSXfmp4m8dcjeO6HmtKgmWbUqtKMRN7m9MjOnGZEmlGlK+/Fy5QS+Az2rhFSukhIww8IaEKdCe1e0Ygm8+ux+J4R+1YbsWeKEb8HG2E6zIiKxUZs+teI0D31KAk0oTN3BHSLs2eZmRk9dRNR+GELKu1mRT09bWkGa/zWOgfq3dmJXk1yoRtTXCltrQd1v+pB5yNdaS2zV1RfJ4oZy3NnbkcjJluTv5cV5a2ypBsRFhRwzYJcOa+32WFJbQyWJOf9VPhYkZ/OkprGWFIE13Ya506zPqaU4WtKG7VCOvSfkF4tFJKkNdf8m4Bu+gpoV3YD8huNsDtuxIlIAy4o63B/Xh3sCmqRm1sD44tqjLtUDVFkDTrn12JVch2uDDHi/oF6FPUV0PSxfF+uXfo2njPW1vFB1rSRfWlbF3taUudIjvFNSefoSpN/uNOeIx6UInSjQmaxaR2d6EeV/f9/dl7JOtztjSXdHd2EGjeKyHmCiN4tEtEc7oVc1qll9y3o5R5LerLSkoYctyDxUxHtyuD+4Uzt3UpIaUFCOtFVSGtNhNTzqIA8Ekx4xhuw0aweHRsMGMdrfrKuBlUjKnFsux4dvPQwUejg+4ivrTq0PqTDgRodpqzQo1OZHknSGozMNeDyunp8CBFQSJ6Q9jiwlpRzvUexVyy2pcRJdlTA/POBmc2CPWhmmCt5+jKz8/46XXCh6uZO5PDFngK+21JP/pml3S1pzXwRXeTZCZtsTqcGmpP/P+Z0NdWctvXj2v1mfagT0X9zRCRhfdv2WUB9EwU0JVdAwmIBzYoW0BCBgL4Mb0C61oiUfkZMOFyHFheqcLVcj0nN9Pim1mKythxVxRqME2rw5Z4ajTvVEDxTwytOg3+DK3Ckmw42n/Rw/F2Dq3ONEOWaUGxvId16bk6XEkT0ifP+/p/WZNPMjkS7HKi6rRMNZ5aY192VVh1zo+KlrtSENfMG72/hKnvqzTpxjL3yM+t1N38RtSgxo3/ShZS5T0gZN4T0wp41YbIZ3VhmTsVl5mSw4WewbjesNqey3QKS3hfQ2be8v2cCctkuIIdrJhR0vB4hy434b6ABc8pqkOldicJqHT5N12LQzFJYpKixTajGcU8VHl9SwsOKr08lmEFK3FmqQvsTasznGmxN1EKWq8f+ZQaEVNajlaWQWj41oyrW5cKDljRikxW9vsM6l2xH2RpHGvKmKUUqXSiCM1lwrQuN2udM+ipH+hLNvBhsS9HNragg0ILsVebkLjSlge2FJP4toLaPBGTME9CR7kK6ckFIfaaZ0q0KM+qiMaORc0yp6JCQrv0tIFwVUP+zAmoxVUBrT5vQnB/1uDacNaO1Ad9jqtAqUY+cOi1e9ihDiliNwHsqOEWUYFBoIazOKlDTQ4Gelgr0cFBg8GEFMvYU4mwTJbb2V2NWhAb6NB1+Na3FwWtGWHBtB98VUnOutUUPCwrtzHrX3paKF9jR3deO5Kdwoks3Xagps4n4JWemu8wZj9ibua9PLbOlH05WlD+3CalfmdOF8azPLwQUkNEIQfsGXH3VgH1bTCiPtVxYKaAbM4Xkt1lIT/sJyTlASBMemdC2+QLaMF1A32NMyGpYA+btN6LuggFvZlbjd7AeL85oMfGxBq6kRsuBSpR8KYRwnwIDF8lRm5sP7+85cDufDcfWOQiqysfcO3IcqlLgtqMS22aqsbJ3OUbw2QbuMyCW19PCVkiJ3HtR60UUW8la0sGWXl+yo2RmyYAG5pZTnAdzXEg4zIUcBjqRH3G+YQ3ebML9y/oZFcx9udmcvnRgjcw0oTqdEe3bGfHal7XuoBFjutUjPoafY8Me9on9jL0tP531Z7WAli9swNgkE/Jnf7C93QiqMKJfEyNUD2sRJ9EjvpUOib81KM5VIaakGKuyFdBskGOMRz7KR2dj81YZ1rrK8DxGij1VUrhHyHBcmgOPjXJkuBdiZGgJNp5S49RZHQyPahG+0oiu7C2F101J0E1E4/5Y0uwWthSYwjMr4kzc0pkmsSa1e+9CJ+c50zPOY5OOOlBBazu6Pcma6IsluQ4Q0cT7ZlQjEFKvng2IdjJiyfA6FAlr4X6sFrqsOozVGqDkvaye0wDXXSbUIdyELJwbUfTSCLORjfg02IRGvqnHEva9tTDgjqgKJ7Q6SA+WYcwQNYrOFmPNMwVy9xeg5ns2li6U4VZfKcyKMvGwYwb6nUhHdUUGau2lGDRfht3TclH2Q46aq4XYWKlCUgsdVg+thqm3EQtPCOjkJyHFtBNRdBrzOOeLRyvtaHCZIy3luZXddaGcdS706BszDvf3rjDOtM84JzLPv35qQd+ZFxMShHSPdSbyjRGn2xnQ4XslLML1uBqrR9tJlXjdUIXA/nWoKTBgxXUjilONcO1jxLwX3LcGA8a71aOlRQMy041QCox4cb0W7+/r0YVndqhOjRULlLikUCBqeQHWdMrGpe1SXKnKwNeFqYg4JMHwqRKkT5KgxyMJojSp+PQoC//clWHYwHx8OaCAzT4VPI5o4etXhUHlBkzNMiF7nqu3zMddObtUWlvT4gA72vmE87dDUxrMPf3HxoWk3M+tLBxpNWfB9c+s6UCKJe1mP740yZys+wupRGlCrUca8XFyLd6c1ePyGR0qkrWY1FeHUd563GrU4/nrKkzgvU+6YoD1YwOithiQu9KAfV8NMOtoZA4wwmmZEQ1zDBh9sQpVrnqs71COq3ZquHkVwbhUjoID2TBxk0JnSMWNQRL07CXG+/kp6GadglGtUpDeSYx7/hIcdk1DSDspnqmzMfmyHBv8VQhprUX5j0p4RRjQNLAetx41pYB2TrTex5GmZtpSxmorUvS1pAr2xmV3TCnHKKAcYQO28PoeXKrEojIdYmrLkZOmQWoiz1pjGTTXtfjbqMMN9o9Tm6rxV3ot2k+oQ49vdZhwpg7JdwzwFhuwwNGIxVZGfJhWh3vOldi6VocFKzVwd1bh/Q0FIhtycfR/nxHskYb7UWKcHJyE0sXxGCWOgzg1Dvv/ikdQWgJijClQR0hwMTYTlpEy/JVSgCUrbSi/rRX1rbWgHUdYi+cKqZZ1YtZJIxz5eauPcO0/aPF+lAYOPDNW3mo83q2GU5AG1hPL4CrRglMJRrGObL1bifMLq5G/qwoLThkw/YkBa2OYU64b0FVXgyC+173TWrTbpsbgF8Xoni/HrIHZeP8nEzRdgv29krDuVxzcn8XC3DcWedtj8dInDiOD4pGhTkbQeQmyZek4tkmGC3mmZNMooJIh9XC7a0DSqCpE1+nwakYZyserMaidCoVOShzdqMSkoyq0mKhGwGINpk8oh8KV9a4j88g+PTq31WOjQI8pu3idpw04zmu1czegXluFHX31SOxSgd6OavRVFqI8kes1XIbUzmlQzBTDo208fj+MRbBZDAwjo/G5cww6LI7FvD9xONsqGYdKJQi1yAA/gDopDTiWWIvvt1lvc7SIzlGjxUYVRsz7g6uLCzF/YSFO5BRhop0SDhdUsD6uRki4BgZ1Bbbu0OHFUx1SZDr0l+sgWW7Ast08B9sMaHe7Ds9TK5FfpUPQ3DI4f1PhV4kCmd3y8Yn1OrBMgmbNU/B+dxw6PIqBW0MU7I5EYd2aaL53DE5ExSHwUyLOSyQY5CxFXVwtxh+vxKx0HUrGlqGLqxpli4vxX7wCB5orcIG9ffISBVa2LsTpS0VYVVQC+S8VBptpsGFoGTZsqsCjo1p0mavDyOkGnNxkwI8ZrNOz6hC8oRL2P3V4O6oUB3eosPi6AoETcuE+gT3ljAQ15UnoPD0Ow9rGYMqD3/B3jEaMZQwCD8Ri+704fL2UCP94MTJ4XoraMFOe0qKnTI2v15SQVTJvhMsx+GYBvrUrQL9nBZh4S45vXRXYZ8Z8MuYP3jmo8GeWGm25f52fqOF9SoPcQQZsWW2AzTBe5/g6XFjHmsvcvThDgxkjVNi2l+97PAel7AEvtkog+JmElavjINPEcE1jEBoVgzOdY9EwNw6FVXH4u30yxpaJsZXrl79Mh4NRpZilVyFiUxGaN8rRfUo+5hVlY+KibIz5mg3j8lxEH88HdZIjdbUCE44W4nd8CeYPV+FouQrnmqhxLlSFfn8bIGRO7DHEgIzVdah/X4ncTzqM+6OBFCpEHVfgSHgOjJ2kGH1WglFhyRj/KQ7bcmMhkHJPNotD4vo42JrHI8opAbKfrHt/SXCDe0v9rAIrPqtxprYEF28qUMD1Q/dsbOspw0xbGf50kMHjhAxd1DIYY7OB/fn480KOuwkKnOhThJsjldg/U4XLJ1UoY599McCAiKd1eH2mClLOLVuvl2LcWhUWflbA2zoP/c9LMSZJgglmYpRcioftfO7NSXEQbIpDi/dxOHc6AdbtUnDpsxizRBI0fNei/kk5ArtoIHNRoefIQkT1kUPzJBtJlVKYn83CW2kmtnpl4c/3LNxaIEUnGxl2vpMhfiRzyqkCeI9SoA3/3OVBxWg9qgS32F913Q1IKK7Dmas1SFyjR1RQOeaLVSgYWAi5IR+RbjI8fpcKX5kYF/cmwcEqHu0OxOH6mTjsPBiPqk4peHJfjLAjYmiUKbDISkacrw7tQ8pxzEmDKVNUONVQiAWFcgT1y8UJkmF4bSYGpaTiQGAq6galwvVaKt7sScOhc5no1VsKx84y+Plk4+evfDx1UWAP1+yxZyGSmnN/jjKgs8iARbdqMUehx6+iChRNUMMoKYLZZDkCv8pwQ50Bh3USNFqIYa1IYL2KR9fH8QizSob1YjGezPrf/3NOhrN7PPxPxmHqGGbdIh12rWad6a5BMJ9jr+Ai+PRTMPfk4849GZaOzUL1mlSU9JRgpEqMZvli3GkUY0FvCfqxbtzrkIbq1ZmY2E2KhTbZ2De0APf/yBFsr4B/JwOCFxjwpIsBNzzr0OtBJbrY6NBQrcab3BIIuiuw0zwHPTZKkfYkFcNLxLDomoKU4UkYMioZfdqKgWNi3PBIwcPfcThiF4tZplF47hyBTUVRSDthQPk/lXhiz5xTpsX61xr8vK6C/GUR1ixWYN3XfDQvlGHWrSw03ZCKdzVi9P+dgp37kzHPIRlNOiTD6k4yypNSsChTjJBPEpyem4bAFVIoN2fjC3ukLEUO50WcgaYZEB5Vh96PqhHUSo+Mf0pxZpcKDwcV4mR9PrY9l6FjdCaG1Ekw450Y55uJIR0pxqQHYvzjI0ZueTxKV8Yi8HkENrYLR0JVGJ5uD8fJmHD4Z0diwIBYCI/G4eKAFITMkqAgIxPpzJ0y9p1OyxX41lqF9V3UWHpPi+lWeizyqoJfdjVMEvQYGqxDul0Z6lqqMUT2BwsPKbB4dgEet8rGlaZSWESkYn2RGN1CkxFploDlPvHwVMSxf8fhfH4clnSLR5+hCfD6kIzaRRIUb07HTjNmhPY5uG3Mh/9GA6R8neXznPqmFhys0Lmi4v9//8bSrD+os1FgW0YOntZI4deVmVIrwVFnCQ5wTXf9ECNhRArsB8RhT+xvJDWGwerMT1gk/8DW/35hzIBwJH6IwPU+Mcg/Foe4Rcl4zb1W6ZqBMZNlsKhlL5vJnL5cibHMINvPVmB3uQ47HjIbXtLDnT2lH7Perl1qZLYtQexXBVa9K4DboWxUnZai4m0aTFtK4DkrGRd6st50jsPSO7Fwd4hFr9gYHLKMRcLLWFwaGYd7neLxfGAKjn6UIP9JFroPkWFNrQzhWw1YxVnOsNiAu5/q8O+qKmzK5MyfpQH1VaFqTSEcqgpQNjMbk7ZKMflYBq4dT8U29oylBWL48D0zmsZhuGkk1l37hT5Xv6JqwFc0lH9D+rtf6D4nnFkzEvKQWBSfjkcaxEgek4qi1VLM0TK3lstR4vcHb1ifpm3W4J+WOuTZ6nEnRId7n8tg+Q+f+7YSZP5R4Ka1HIvzs9HPQoaMQRlwPCDBCFkyPrSLR11oLKqZU5LXRWFoUgT6LIzA1LsR6HouCsUnYlBoEQc3bTwO3RBj2cU0eP4jRdOmMoxj3vh4yIBufI2daIDjzlp8aV+Jdn202PBBjaTdJbjwTgFRTT5OV8pw/6QUO2ZnYdzpNLT3lUC0PQWv28ZBmB6BkGG/YN/pK5yufUFMwFdgxQ9k7QnD8qYRuM/zPfdNHDatS0HaYQlONM9C76f8/CcFWJqrQL91Sty/o0aeSwW8uunQw7cCC9+qEXhXiR0rCpHzUg7rrrlot1SGw6WZnHskcJ+egjg+d6fZsVBKo7C4RwTSp4TjeVgYzu4Og8mzMFxZGY5j+yLg1TwG1gvicKchGW92S7DRIwt5WVLcYJ2xfWCAO2ePN6zFl3tW4+twZseGUvw2qjB0yB+k91fA9mg+FkVxjkyXolnvLLjek2Ax603H5XF41yIK6r5hMEv9ioBnXzD83Rect/2Gww9+4dercGycFgOX7XHIs0jG0xkSvE1Kx/uOMvQuy8EumZzzeSH2M5P4RqoxdlYphvXUIEPIHPm9GLMeKKBeWoDhnbNxvzQLLe+lYmsb1tL/4vFhZixW741E29XhsDX+QnX/nygc8h2/b3/DX22/45flL+xKDcObMxEQnIjFoNwE+H/k/gtKwzZXKfpxDvGJNsCtxIC4eAP6z6uD29pK3HbW4ds6Dfb3U8HqVSEOaOW4/i4PFjtkqBzOmpOcikfDxbC3j8eeomhMOxwO344/4XD3Kzr0/Iq9Ltz7GT9RPSEcF5/8hmkga9/XBFj9EmPxOfaCoVIcc89G6MMCSMIV0HGP9U9Q4bRIjadc8+xOzEfORdiXJsdvaQ6GCDmjB6Qjvin3u2cieihikW6MhJd/OHo9+YlzD75iTyTXfPwXDOnxBdumf0FEj68IGf0LK5eFo/RwDCqbxONfJzFSrnEenpyJdSEG6EsNaD7UiA58FXKe6eFdi6cxenxM495LVGPxcCUCjQrEb2benJaDuY1SJLpkYudECQItE7E4MhbtwiMR8nc4ds0Mw+zrv/Cm4Rf6pYXB0j0CE75G497EOJBvIj6GizFoXyqO2HDdc2Sg5gWwDVbg2I8/ODBEBb8QFei0Cl6rSjAlVoFbPQowrViGHn2z8CxBggv1yZBeiUNSUDT7UziWHP6JXy5f0T04FO0En3Gl+Sccmv4JNv0/o50b16H+G8bZh+OAXQzGB8fhz+MUNPGQYNUpzpKbjLj7rR7T8uoxnfNgOGej56OrcdZNjxzrMnzvrsasI8XocVQB5cgCfNbL8Kg8C1dY9zxVKYh+Eg9HZs+mumjMGRYJS/MI2HlEwG13JJL7x0BbEYuptvEYzmve/48E2/5NR7cHXLsu2Th4qAAeb7mmIcXwmarC/Icq/KdW4liXIgz/LYfsRA6+cL5pMyINl2+LcTo0Hn/NjUWfoAisuMrz1P8rFo4MRe9eH3DS6h1q3odAa/oOkx+9R+8XoVhR8RU/A8KxenQM9Mfj0HA/BRtrxahcm4pFQQ3QfjOh4T9NqD8acHKpEX4FdejL+XZGjRa9e2twYagKr34XYmaRHLe25WH5Tfbp6kx0CEhFz4XMgzcTAc7emcZYOLPmvvsciw38/vndOPx3PwH0IwWDlkrQ0z0Nn6qz0EYqw/le+VjiqECZvBC+H5Xo9pEzAJ/3tSAlbtQqcD2+AKblMryPy8Jo9qejK1JQtSgOhoO/8UUfhseW31C2KxQNMz/gUtsQzHR6g9fRr2Fn9hbrNCH4NSoUV3K+oVOvcHT8EoNxnKtnNBXDzFsCWc80/H5mQh6bBOS8REBf7piQz/Z6fDA3osuFWt6KHpHrKrD3nRo3mivRqFXAZBIz5+RczPsiw9rULDyfloasXRIsSRZjwFgx+1YKqktTsHmQGOe4rwf04vzULhU35mfiUI4UI32z8el+Pm6PV8CxUxHEiUqMM1ND6qBGMGfK+uHFWMPcI72ZD9uVMnxwzIQiUIK1fydic1QsHCdHwPD+F3yXfMGR3R8gXhCCiL2vsNHuOTaInqNP6BsUXXmH59JQCJ+zzrwNR9m1WHT7LxHud8QYvFkCvxEZ6NBdQCNOCyg6WEDTJwiob3UjmoQa8c8RA0TpVZDodRD2KoPHZDUMG0pw3LQQ4HNv9jgfZRuy8e9YZpQoKYbxOeJGJuwk6XhyKB3rYjKwYUUWSlZJ0ejCDGGejXED8zD4sBwfWrJXBZXAQqnCxQI1Wm7UwPSpGp/mqfA7qhBa1rRkh1xMLGEdqOKaHRTjXet4DBLGImBROI6u/Y7ov0OR0+4dTH+/RpeMZ3Cb+Bjriu6jadkPvNr1BR9HfsXEK2F4OzMS+u5x6NMzBWXM7SnREnR5lIHjRwS0+pqAPHcJaF24CZWvr0evnka0WVCHMYJKeLbTwXVkKdosU2P8WyU6ryzCBvaZ17y2gSI5ehzMh/BKDho8srHzXxky/5HhynsZHM5kQ1CZi7UvCmCpkyPLohAb9v9BnKkKN2+psdG+DF0Ha/FhTAXmsZcpfyqhqFZgY2c5Dm3PhmcvKUxeMf9dTEHQyjh8nxONktow9N36FannPuP2yxD02P0C55c/wUvL+1g9OAzfmaHaMUtqLoSjZnAMDmcxyzmI0Yo5ekBwKmby2Q66LKDxawSUmWlCm5o2QLTNiE7bDVj2qAr7Juhh+UyL1VdKMe2GGp2fqjgzKLHg9h/0MinEnAEKdOX8XpwoxztmjI+cf024DunNWJsPKBB8sJDZqxjumUocjORMwHNSPaQcSSN0cHumw10XLWquq5F6TYnT7xWguAJYh7Ffrc3is5Gg7F0SzgniELAvEmE3w9CmDbPh8s/Y5fEOXqUv8SDyMSa+j0WzKRFYdTUc38wicGJpFAY3xOJgfAKGsAYuaJWKwd4Z0KwTUAHPsbadgCqHmVDnvfU4Mc+IW+zdJ81r8fq2Hj/SdYho0GLnsHK0ylYj3EIN73MqVOqUeLNTifl2SizaUQLz8mJse1SMmV+K0adzCeQ1JVhepETFI87zpsxhzP8+2lJQoxYBCTpEMot7r9Fi3zc1epqo0CFRAaOxAFNPcG8sy8LIvyRY8CERe1/Eov2KCKwZGoaWbb+i95bP+F0Tgrs/3mDLBda0dbHoeykaf3nGwPNkLDaOj+czSsH2HhJs3ZEG272ZmFRmQoe5b1tGN6JqYz32bTVinZsRk5jV2rrW4l64HnNqdHh/Xcf8p8WZcg2yl6pxXqNC+D0VRrupYDlfiQffSji7lmBoGO/zVjH2+ZUg1E2Jrs1U8A5VoRvvc2OoGsM6lSHmqhZPbuqQH6FDYIGWOU2DRSdVWBxaCLtTctxpm439QinWsba/65KMcNb+TmOZsbuHYRIxa3z4jBLX9yjr8BaXFSmobZmMKd7xKNwdh5R/4/BidjyetE9GRogYZ4Sp6GybiSmrs+AU3YBTHRrwoUs9FHuNOOtqxLS3BkxLqkPN/GqoP+txOE6H7slaPCwvw2OhBt+YDdUxShz4pxgPIwphaF2IFMtCBNcocKdYgROs4Vb+hUhM5Oxy7Q+MISWwncT5fxD3QqAG0a3K8Y9Oi7rHOlQN0WFYdilCOF92fVOM4f7Mm1G5uCSRYu74VNhJU/Cbc9XcZZGY9jgMa8Z8g8WDL7DL/Iqm5yIwZ2g8VKkp6PpEjBPpKWg2MBmFV5PQZ0gKbseJsZPzYoQ4HcP2cuZ6lYWgE0bkrzfi6kQjzrcy4r9EA1r3MaDuQy3KkysxeYQerhotFh0uw0M/DaSuaozcpcT1NUUI/qBA5UPO7EvlGFtRAKGyANuSClDgK8f5J3IsHKaAQqLAqJuFsBaVIGS1CqN6q3GgvwZHwsrxbIsO2h06FD8sR/81rMnPldiyTYEfnEEWrJXBZmgmXBVi5ib2z5cxuNMigs8qDEr/n6j5+QvzM3/je3wi1s0QY8xoCa4+kqBkkwSv+H0i54HU1akIHZfBHpiFsiFSvCg24L8qA3aw12q0BvhdNMA5rA5DetbgH6MeB7vrsK5FGTq7a1DcmrWYZ3T2xT9oznto2k+OhBX5GGKVjzvLcyGsz0HHtzn471EuHDfmo473/iRLDskNBb58KoSbVwkC96sQSWrMDtZgvkiL2/t0mJ+oReUODfzuMm9cK0T363K8n5+NIcOkmHZXgvS/kuC2OA7NR0XjnGcEwj+FoXlsOE6Oj2MOTcEWB866nTJx2DELw+Zk4Nff6Rh3PYO9PQuTN0jhcksK+SEpOjJPz2CGnhhrQGmYAfWcq7/vr8NOn2oM5zx/+qgWbcZq8GA/55plKji9KUH5iCKcmqrAou4FsF+bAzdJNq5wLoBGBh/mIWPzbDx4xbk7Nhfm6wsQEi7H28cKGI4XomVjMeYwL/cYpUZWoQb5F1jz+GwFsyuwfy/rcUEJjnI/rDuVh1yjFFqnNNzaKkZheAKq7FmHjkSjiYQza3wkfpbHYWyhGBs+ZsCL/d7ERoYxBimEX6Xw4rxX0kKG3xNk8K+X4gRzbPkTA349M3A2M8D0uQF99xrQlPcaF1mFCef0EE5lT6hUY8AANd6lKmE4UwL7N+yTfQpxJLwA14flIvdiNgbvleGylQz9SYaojTIU/OJ9T81GSZdcXN9egH0pcuzarEDS3kJsncF8kqTCtio1goZrYXlDh1grHXq906BmugpjKhR4VVMAO5tsmEZlQvhWgkGFKUhgVp/ZLw4bbFlrmVWrNyTC5l8JOmlZeybL0K9rNvpHZ+Py4GzsapeN4i3ZuGTMxogiGfocl6L9PgMCzrK/vDIg/LIB9s/qYJ1QBY8zerRl7R2jV2NdBzVsqpVI3q1EgFKJbakl6DqqEPlecuj75WHv1WwYCpklTWRIlUnhNlyGfcwThpXZMAnOg+ltPv/jcpj9p0C9sRBXcpVIa6uBb60WvUJ0SGWfvb+vAtHsSf12FuPeXwosUOSisRnnUVUabEZJ8CQiBZb6BLgkxqFjm3gMOZ2CNX1TsWybFGN/ZOOaH+etuwWQMdu1Hcx8dykfNzbno/ZELsYyKyw6b0DmOwOCnxrgy5mgrUk1RlzVY1YrLZKaa3BqgRoFjmqkcTbCEjX6tlGjMEKFwPdKLLEswiXuS78yOW7HZmP2DBnymWt10TKMcMzGif05mFWSh2Tep7JEjv2ehTg0S4mpxWXIWaVDuFYHWWs9bCfrkHxYg7KdKvgOLsSw4AKEns9GTW4W5q9Mw645EsReEaOU9faVnRhR2yRo6896Ey7D9DYFyK2V44m9Ap+YYZ+wTjZdI+e1yfFGn4e8Payzlww8dwY48h5r7Lh/j1XjxDM91q3QYpxXKe521eDMZQ2W3CrHaWctzB9WIEhaDodupVhlrYGOM0tk6B+c+6bAf+sV8BUXoPR3PjK7FSCprAD9pKzLJxXYvqIQiqslWDinHFd5f3sv6GHhWIV7KZUo430Oyy/HmlVq3OxTjNkbFHj7PB9up2XI02ThpSINbT5I8OGNBNNiUuE6NxPPRnFGmJ6PHuxN5UkK3G3FfsfsdnuZAj0T5Oi9Vg7lYQN87hkg5Wv3LNaejrU4bl2JL4e5tkkVcDxZgWZvtFgb+7/fBa9HSaAeSQ90MLmuxeDmFZjBfBj1lwadnqsw3r8EDx1L0DOqBGZzlDD9ocT9QBXaJTNXzNGg1SktYqbr0WxfFR7OrEWv28zVl2rxZaseJ5iXpn3TwP6yCrdvc/YxUeD3vVxE3Zah6rYUFX6cGeZKcc+Cs302z/6oPOx3VeDm1UL806UEhxUlyPzBPa4tRJOuCqStlqM7n539NQMaHhqQ/Z8Bo4/XQYEqXOIZVCXrMDNSh5DlPI+9me37VCNyVBU65+oxNViPTgP0ODRBB+n4CjiMKkPV9FJsM2qQskeDZxfUyHisxuWhGnjtZCbI1mLVET32oxoTRhow4qkRrZsZ8b64DgKxHmtTdLgdVcFZRI275cySHQrRbr8co83ykTAmG3scsvEwIIdnOA/7fhQgaDX79fwiDLynxIgYFT6yB63rr4LBowTbFyuwYZcBjy+wbzw24Az35O9NrKXFzAFdquBersdsjR79lldBfbAOS/41YO1MAzJO1CFDUYvP4mqIR1dCyLzr3UKHTZY6jOcMn2uhw9lrrEs+WrTjfbeaqkcHq0ocPVCDdaUGfF7RgF7vGzHjpxF7bhsw+04VrJg5Yl7psCGiHOCaZJWV4E6+AmMnc5+/kmMA99jJfgqEn1NgFeva6LxivGDNDTunxo7jakSpVNj7QIX1lUr4cB963TGg/KMBk38asOCAAbKLdbjbuhY2wlrUcC3behnR8pYRZ7KMyI0zIv2sEYc/GCAPrcW87lUI9K5Eh+96NObroRZWYtn1SnTNqELE0ypctanGnc11OHHXCH1+I2pvCGjuFwF97WZCbmeMGPinDp+XV2LeX3rs/VuHzGWlkAepEdBDiUtP/2DO8SLEOP3BwLJijF+oRPhVzuOc3QTDNajaXYZfnOFsvHg2f6pQy772mfut93sDOmUYsMTRyLxrRBdbI3waDDBcNOK+RT1mH23EZYGAeqhM6M9gEzqfXo+6/kZMsDfARlKLvmdq0KZrLQTN6pD0uw5fmPcOVxqgkTPvtqwHmQmoVXMhXd8kpHWrhbS2hnP7TBN6c8CIiOo6NFlbifVCPV6fqcAvEw2GDmPGSVch+Z0Kqe3U8HrPuW6/Bjf0ZXipq4A+VIs1tjz3Wypg1aDG5N0GnOAzicgz4P0aI3Z48jMX1+Pyl3pkXWhEpQdnqkQBhdkIqYNOQBdjBOQVKKDXexpw/7sRFVZGdEvjs+QMMoj3fMO6HqJ59Yg41YAwBwE9vC6gtD1CEj42pR0ZZhROZrR3uZBOfxPQpsZ6tP/LiLz3tZh9X4/Lm3RQrK1A7ZJSZG/X4K5Ug253y9DbTosRJjp8us9ZK5XnOUyHrs91uH7TgH8VBoSiHgtgQgE6E3oxR0BzCgV0rZ2Q6ucL6eVmIQXsElLydCG1txVS6jkBtRtpQvm8vz+366E814Bly01oZ3MBXVkvoDbxAvIYKyT5X6Y0sYM5DQ0zpyyVOT3+YE7/fjSl8W2E1KKfgPoL69HtkQFW9tWwytJDu1GPCKMOG3ltx9J06PS/3+U7Qw+ntXoYd+rxc4Ee2cU6fGcNnteaOT+lAZUrBaTKENAWNyF9OSukyjOmdDjBjFLNzemhzIw6ZZjSmGtCkgYJyd1USEE/BBQeK6DJIiE16y+koyuE9OuUkAKNQtr6yYwOa8zp6TERuR0UUdfhIuprI6IxG8xpzCMh+QmF9OCzCR39Y4SSGW3kjDpM+FqD7g7V6LC7CkOWVWHlrSqEl1ThP7NqBCZWoXR0FdqK6rFDYkLP0wQkdOB1JPK9Qs1ozGNzGlFrTlY+Ioq2E9HlSHM67GZOcU9MyeKPkDJyhTR6mCmtac770JjRgp3m1FZmTkp/EQ27JSJpRBPq0tGSLPpZ0sQuFtR2h4isBSJqn21Gw3by/ooEFHjEhC4G1WP6HiNm1jNXstYH9uec0NuAITNYF6cYYBFkQJNFBiifCSirludslpB6vTKjr9nmtM9bRAf/EVH/dBEVp4gogJ+xvp+IzjcXUUd+1k5ed3AvEZ1cLaJVH0TUOL0JCf61oI4TLGmG0pKWTLSiNf2tqNTbipBnSTsOW5D/UhHN4Z5Ik3Mv8Dwu5fMrcRZQw9pGJF2sx5QMzqgL+fIzYkNHI7K6GVHN2pDtIqTgDab07xdz2usuooLHIhq814KmbbakPRctqWQD39/WkqZEWlDUews602BBa2da0oe3ltTPxIoOd7WiZfOtSFhkRde325Bsri35aGwoLciaYiZbUcdwSxp0rglZTRDR24fmtLnYlEKPCynHV0ibeWbFSwXk99GEXukbcLPOCLMdrLOL6hE6ypxG5pvTrjEimlrehObct6SHDZZ0zsuKHvAzZ3a3oqtdrEjR04pKpliR/yMrql5sTedv2dBZ2FL9FVs6X29LUWRHXafaUYizHf372pbedrYh69lWVPvIkgSPm1DwNhGZpprTK9YAZYWQzk4V0n3up5n/+7tpFwT090gBxfI5jNJYUFe5JQW1saJnjVbU7KANbfSzpVlDbWnyYlsSnORnJtrSJX6O/yA7urHVjsTW9nRmmAOd8HSklzUO9KLAjha2sqPQt7b0+rg1+Q+2orxIS/LvakH180RUozSnqXPMaYsv9/FKIUXqBUT2QrIaZEkpRZY0dKoVzTW3oXt3bWljsS3dM9rSGzs7GjmJ9+ZlT4v2OlBcV0eqOuFIXfIcaUdrJxrb24lcfJwob4YjpX20o9W+djR6ki3ty7WimOZW1PeuJU192YT6jBKRqsycZp4xpwK9GV1ebEXf060pg/cUVWFLOk87mjvcnhoDHKn4pSN1zHWk+hpHMh3pRKNbNKW/WjjTpObO9DrBiTp4OdFQf0eaH2xHdVJbelZuTUOJzyfLktZHW9DOByLa21FE/cJtqTXfW9iJ69LdgToFOxJKHGmQ3pF05ET2fs50pJcLnRrtQpogF+qyvSn96uJExl2ONOSFHU1sbUdFLrb0fboVvbW1IoHRidaOd6GgfBfKk3lTY7Y3rcvyphVib9qX4E0hfE1K86bvxd70bycfimzfnJQ1LShxjy+Vn/Klv+O9SZfsTTdU3tRB7019NPyzcm9KyfUmNb+20HpTQQsfyvvlQxcXt6CgMb5UdtmXVr73pX3xvhRV70v3t/iR85JWNDTam0bHeNN1fuYqfmY3vl+7Jj402sSHOlZ5k1elN73j9028fChqrA+tjfehZF1z2q5pQeEbfEn9xZeC83ypW1M/OnTZj6LvtyL1I38yT/Cnk4IAOuwbQMWTeG1nvelbmDeV//amlkneNIz3O0LtTdZl3nQ5z5t6pHjTG17DX7yHYoEPLezoQ6un+pBjsA/datWc5hxvQTtW+NIPflZhZz9yK/ajGY9a0ca7/pSk8CdD+wD6MKA1dfFuSylb29Ko820p0N+TWro2o7FZXtRumzelPvcm8xfe5Hjbm1ot9Sb/5t40QO9FbRRe5KH0okOW3nR3gDdN+9eb1ki96YivDz2d7UPxP3xoUFVzSlnoS8mVvnTrbz8aOqMlre7lz/Xxp5JlAVR+vzU5F7eh+8Pakv55G/rZIYDOffAgMvEkkciT9h32JHczL1p434te7fKiLvpmNLtVM3L64ElL/vOkvGBPrpEnjXjvSU99m9HFpl50wcqbzp/0Jg2fw+GhPlSX6EN797Wgqo++PEd+dCXEjz5dbUXr4/wp0zWAdHsCSDWzNR2obE1ZHwPIzehP/+T50x6lCzUIXUng7U5m5z3IRu5Bi+w8afIMT/q80pOGzfOkYyM8yf8vT8pp4UlyV0967cTrdfckdPSkulGetGOVJ11I9aTAFl70aQr32B8+y3E+ZNuxOR3t7Evbq31p6QY/1qOWdPyUP4kq/CmhSQBFuwXQwoAAWmQbQL/K/Onvdf70bLsfiZ39KK6HC21PdqECrQsVD3Ulv5tu1OjnQbseedDOdA+aWuxBo5UedDPHg2qiPPjfPShxrQfdGOVB6/t7UI/xHtTlgAd1y/CgW214fZs9Se3TjNLqvciq1Jtc1/jQq/LmZPLBl0x9/GjuTz/qsb8VjVrlT7X/+tO2zf7Ub4g/PbH2J59freju25bUdqwfhf7xpRbTfOnNtaYUYHCmrh95fXUudH+wK9mFuNLn7270fqM7vTjvTrTDnVp2cifdezeq7O1GAQpXev/GlWS3XGnGK1e6YeNGk5q6U2g3D4rO9KDwDp4U8Jpr/NaLxvCcWhz3oRWXW5C91JfqHfxo5Tg/2n7Vj3o/86NWe/xo0FQ/MhnoR0M6+dFj7vvSCl96OsCXVih8KNfSh6oLHem8hRP13+NEjodZ13a4UFWWC/3ydKWc8a40ZpIrbRnhSmV9XKmxkyvVtXSlJh6uZOHoSj2tXelFE1dqZuVKfzdzpcT+rvTomCstWMNr7udBDrUe1HG3J8XP9KIp+d5UdZ51IKkFuSf40hGlLy2RsaaE+NKx/b7k34l7ILQFNZ3cgka14tcnzWl1lA+1bedD3Ru5jwfbk6mDI9nlsyaKnCh0pRNdm9OUgj8406uOLjT5bxfSb3ShqZtd6PRWF9rF+6hZwd/r40LJfAbyKGca89CZgu84U8tsZ+oxxYUuRrrQXBdXUu1yJV20G4We9aDLEz3JL7EZrWBdG7fTh9L9eT1NfWktz415sQ/ZzPeh1D4+pGU9qxH50EszH7rCr8/5LAQ/vane1pu6tvKkwq52FHjhf5+FdKAtDxxpO3vIyqFOtGiDE2nPOdHCj07U660T4a4T+fPX6dud6MJ0J6pjH5vSzoku+jqRhv1lEXtaYGcnOjTNierjnGhML2f6+4gLGfkMnjzgHjG4U0IPT5pxqBmFv/KmbK6XU38fmhbEZ8tryznMnpDsRV1fN6OjbZvRLvdm5Ni7GY0c3ozGWzcj5RRP2tbgQSNiPCgr1JbMa2zpgIcdbVzLXpVqT5/sHSl9iyMVJjhSS4ETFdg4UYKJE0Vo2b/kjlQS6khjbznS28WO5M2eudjSke5XOFC4zIEqqh3o6hRHahHD9+jhRB0PO9FuS2dyuOBC65bwvJ50p6usF9k7mtHUB6zn7BWDWdd3dPAmqcaTxk3wJAPX8lepB32N96CJiR7kLPOgMp7t+z89aNsyD3LUuZHZGFda89CGTvW3pbHfbUnWaEsrmRWG37ajWGd72tfEgVbddKBHFxzoTjcHmvLVnkb1tSfcsSOzCXb0tJsddWZvFrW1o7Ud7Gg3v4/939/CnmJHgxPtSM9nqGfWyOBziTrvREFmLlQ3wZVCxruTqp0n/R8J0/3ZeJwcl3Vck/v//tlgg002YLIRCoqK3d16Xcfu7q5j67HrHLvj2HWMY56PnZhYhEqqdIzcQIGBwAYIG/p7f39/3I8bxrjv96uu1/PSGGqxxzMfPnviw31DazNltDffv/RistmTh894UBurY4crOvb6n46uUTreKNOxxUsdn/bXsbe7jkurtGz6TcHbVQp+eKHkyP3OTJmmou6tijft1bzUSc1bE9X8MFZNu75qsr34rIWag7VqVqer6HBIxRlUcVh9FaM8VNzkpGLnEmc2sDnzwTEVJ0nULB6m5rhHamYluvLAJzfuX6zhm3B3/jNKx7jH4pzjvZn2oDYz9/nww7+1+E89b45K9mSDEzp2bKljjXwta57UcsVfWj4R9xnvtYxL1xJpWva6ouVyvTvLbRrOi1KwxKhgY3sl305T8oWuBme2cmbtdGe+aKb6/3HNmKvilh4qjhfn21nhzIE9nLlEfO/ZHiUdxig5tJeSLzspeaqrkou6K3lkhpJ5xUr6/uHM4Ikqbv+moucyNT8lu9B0x40uKzV821bLsC06Bk73YtRJb85Mrc0ri2vx9E8vDrzkwXrtdFwvzt7uXU0uuKHhiGUaZq/TsPMJDb/EaZjVrCYVTjUZKD4fVEfDwT/cePGTE4euVDDtuYIfRX2CWyt5aZGSTbYq+eiMkhcfKFl+VMlBU5S0iXO6iHP/UVfJ1kUKDrim4PL5CirbKdi0i4IT2irYSqZgaYiCjz2VHNVXyX17lTxkrsFj81ScPkDNnIMufBnvxtIIDTcna7nGX5zbwZtSSS0OLvDm+govPtd5sLlMx3uT3CkVcfcrcuOPzW7sMc6NrZe4MeGCG18muPGT2Y0aEcOWNDfuuOTGK2tdGZwrY/NfMl7KkFP2rxOd2yioWatg/hMF/xM1M1YquEJcfWPEZ3sV9Oyp4EK5goa+TqypcWTQfjnP/y7nmOlyXlsp5+v1cv6zSc7Txx05K86JV/soOClcwU2idrYbSj7uruLW0Wo+zHBlUBMNbYvdmd9bx+9lngxp6c0Gs7wZVOTFn2oPLonVcr5LTd530/CDvRvf5au5aIWaAavUbPO3mtty1Vy804U/VrvyR64r76xw5fD3alYlyLjtm4ylOjlX/CFnRbmcg/o70vjEkaGTnZiy3omFvxw5VetIz7Vynuku55Kmcj5VyNk3TMYmB2SsP0vGhIEyLp8gY+QmGVdelxEN5DxFOdvOFvE2dGRj0QujqhXMzBX1TlAx95WavU640XOhhl32aTnqlI7qN16sp/Omn8GLH4Z4UPJBS++LGtYLdOPIdi7c2E3NY2KmN4gZaDNbzMJ/Kv6qIWKkmOnJak7poObBMhX7hou8LZfx4V0Ze3yScUCRjCPFeWy/yblpkpy9Fsn5v5lyFojzPa2W8dgRUdMGMrbZ5MC/6ttz21YplwyXsk4vKbeJ61J/Kd/NkrJXjJTRGxz4eYaMvc/L2NomY2dRxwM3nGhup2S0s4pp4gwt/nSl1EvDnxPd2dZX6FUD0XeFXjyR6kW7px4cHaPlrd0aNtzoxhtr1EwWMa0uq8G695V0/EvJjNtK6vvU4P3rQoMGq/jtLxUbD1AxdKIzdyUpObaNlDtO29O1yoG1msh4r7c4j4g3aJeM6qMyVuyTMXeAjHUTHDh5gj0XrZHyvIjDQyllj0cSbl4r4bEREpbUkrDJJzuqA+1Y20FCjxkSNvsoob65lCP+klLW3oGxr2SUiz699FLBB1FKrv4gdGe/mo433LjqjIY7krS8cNmDG0Xt5AlebNDCkzdyhE4c1PDTDDdmDVSzSSsVL29UcvNPBV/dVnDUBTHHCQoWC32yHBIxP1Hy9lUltwtt6NhNyVY/JPx7tpSJOnsOGWTPdiPt6TPNngnd7Hm6nT2DHOyZcUzKbhOlNFdKeHelhFvf2DG7yU8E37TBONCG7M42/Ollw9Y8K8bmWOFQ24bcwTaEPrGhqvdP1Jwg4aKpUk5/Zs9dLnKueuXE072V/CjyPbyVmrtbu/FQZw0jVmqZuFLHf1d7sf8nL25d5sl5JVpm/a3htEluHCp2i+y0M2c3UzKkk4LzZjryTJycSVJHrkt1ZEudgv0fKfinSskbQhvuivnutETB5HgJB5VK2Kq2lIcHiVjGSXliqJTlvaWcJWpV0VDKsS8kPF1tx3l9fuJWug2Txtgwd6wVQ2ZW4dy6SkxJroCjYznOtyjDt1plSAkpw/JFFehapwqFBiv2NqnGPlHji6Ok9Fov45wjoleFDo/IqsEFTmp6d3Tl7rpCwxPcubuNjht0XuzwyouRuzyZYtLyg9DHJ4PcmOmn5se9NbglX0HpQEfWGCnnfnuhW2YZfesJLZwh5+oEOR9NdKKsiYIno5y4T8T/srV43x0Jl0ZKOFcvYR+ThOdzJSxMkND9soTm4RLOL7KjdPRPLP1sw4BnVlgGVWFXTDkUqRaM7GHB0qdmrFlkxldXM8xhpTgTUYpHfc2w+2mG3wsL/AorkBZrxccp1dgfJeGpq/a87y9ncQ8F/1isZM4toTX31CyLc2NK7ZqcYNPyY7wHT+/24loHT+5J1LJLPw3Pt3DjcrWaL4Q+fT2q4AUR0/O3Mm6578C25fbMH+zA2/YyVp2QMbW2nGViJrYul3OU0MIlbnLuaSJhvdUSxp2R8MAFCd/tkPBeBwlXnrSj0ekX2v5VjY2SavzlacMw1yoYwsvQJ8AC1+sirh6lmBBdhE5hJiSPNWFGExOCtSY0aGdC9C0TPr8vQsjJUuy4acG3gh+4Md6GK3UlvDZZygnxMp6c6Eg7nZLPBbN876Hm/Slu1E7SsOKIlsf/1bHoriftHup4R3BG3S4a9ihy5Terio8PKDl5nIJtWsrZOM+BLfdK+aiL6D9I2VroXbdHUra/Zs86vjI2+yDjrgwZradl3DlYxo297XjKR0JbD9HDXSUsz7LjH/1/4c2aauCaDfJGNmxoYkWg4w90/mJBk9NmbFlZgpnjC1G5wYRh2wuwcUA+YrZ+w9jIXJT3yMVtQy5eqvJxU23Co8aF+Gd9KRamW/B6rhW3/H9itIOUPdvI+FJo92qxczfYlMyyU1NpdWEzwRyvqtx5sLaOjdfouLemjm8XudMk07DTYReu/KTip0FKNmwodlANOW8LXfFzl7LRVAmvltnxz9oSOu6TMMVeylN/SGnS2nPaOgeuH+/A1s+FBlXbcNf2CxcL7Dj4hR0tjr9Q3b4aoyfa0DPJiq/zqhDeqRy9t1vQd1QpDn8vxNe9JqyQFmB80Vc4VRqxa5gRgecN6NjVgIMdDXDMNODmSyPWn/mK32IK0Gt1Id4+MWNiVgVqbbXhWrCYnb5C83zlNOc7MWe4ktvOqLitSk2Fo4Z3W7nztuCcq4J/bwVoeeqwhi4P3Wgn9v75/So2bKxkVKATswwyVi+R8sA1CT+3+ImdeTZEZ9kwZ0Y1dtn/wk8nCf0TJVwvdl7fsVI+biJlTTGvb39ZsWpkNTQJv7Bk3i/Um1ANx2U2VGRaUdGuCtVPyvBjvAVNk0rAXyb8/aYAee3zMNk+B2MdjXh8PRuPp2agQ700lG3S48ozPWKfpqPz1WwUHTdi+JQ8NJxhQuujxSj9asG+dCvWBtnxUD8pPSeLna1z5Fp3UbMtKhbOdOGImhq2bufOWq9EH6douVujZXI7DUNbuvFCc8E3niq2cFXyUydHJgaIfd5eyjcitsnPbPh1zoo1yVVwaW/FMKUNTpk2TJ/wExsy7DjprITf3kqYukbsETFXYYFWyEfbED6nGvf+rMavFzZ0kdlgjquC74JyWMdYcGNOKV64F8KgKIDtZi4G7Tci+Vo2GpxIx9SXerSX6NGwQypCP6agrjoVc1z1GNcsDZVTs7GtyIgRQ/Mw6KwJhnpmvA6qxHVZNYY/ldD0wIFdb8nZxkFJ8wsVm45xZd3fNGws1fJRoJbGy1qq9tfkYbmGaXdcaBGa5TC2Bo9GK5g7R87wRjL6e0k55+tPPK8pdMKhEusflWHC0TLsHl6B442rsOKFFdo0G5pXVsNQ344+Xe1oCPqJa9esyM23ImaRDXmhNpweacP12VbMWvQDX15a8GqLGVFJhRh1ogDXGuRiSB0jWv6ehR0ZeqwMTcXAwSno+jYBo0fF47ksHlPWxmPBvSSUBKTCc1Ma6qZmI85shN/aAgzpWIrjTSqwqIEN43dJ+GivPf/eK2eETMn/bqr413UX/tZbwzVf3dld1PtIPy0lGzXstc2NftvVrBS6Hi98TZ83TgzWyvmygz2joyV8Jfp6bCOx89uVYVlHC7JSzXjc3YLkMgv6TCvH5JpVGBFkRe2zNrivtCFF/Jz7zoo/D1txWOTFycGGzWNtWCLyYBlRhSXXy9C5lgVn55TAtsqEluu/oX0/I47FZKLLRT2G7ErBQJ8E7NkRB50lFulnYzF9eSxC7sfC9WIc2nRIgiouFd/L03CkrwG19ufjV14Jtj4sQ9IHKxJXSPhCcEiR8FLundx5/qGY475aHuuuoesmV0Z7qRl3sgYXvlYwbonYtcNlTBScUN9NwqGjbPg2oxJ3ZlnwZ1wplt0vRvPUYqRtLcWTJDMWF1rge7McN0XNG0624uguK5astWLSfCvmrbci+rwVnyOtWF9sxaFBViT1+oHbDy249IcZGc8L8XRUAXI8czCtMAtpYnad45OxzBCHG/Ni4b/3C6odPmHu4GgcqRWNVlGf8KteLP69EYcdbsn4skGPV2FZkGa4MS/VhfuETrvsUtIQ78QWajlbrbFnXcFuHX/7KWbECuu+Mnx9Y8aJ0CKMSDfhy3UT1voX4klcEZ4cKMW7hhbENSnDXw0qEP6rErL64twiprRZVkzZbcXQq1bUu2BF2fwqdEwuQ2lvC9Y2L8XddSakLfuG4ykG9FondOh+Ct4Wx2Fjpxjs/z0KOX0iob8ZAfW9CBwzRWDL40i4fIuG/7hY5A+LxwxPPa5lK3j8liN3/i2jh2C1gO92XHxK9E+9KtxYY0GPLqUYFmLC5bACbHIvwN7pBQhoLGJoXYh77YoRXlqK4nYWNJhaht9qVuJGnx/wPSP4ZogVAausKBe1SG1lhe/MSrSosmD1ZzO85nxHrL4Akk05aNkoG2ca6bG4dgKuLI1Fv0lRePpPBNp//QjzjfcYPP4DbmeEofXJCOR1i8LttBis3RkHWwN7ZuVL2NO7GomrRZ8LHaiOMyNvcBE6upkQ+b883NyXi6vHczF8YB7iFxXg1wETJlwpRGmbEmiumtFLcNj7jRZcmG/Bs2cWVDez4sNUMT9DrWh+qwqujyqgfiC0u6cZnTaKenUTz9hoxMWAdOj7p6LOlThsiPmMXW0iMdo7DDunhKJbcgh0LUKx6Op7vNkXjl7FkUiaGIPd3+Nx8mMVZo6sxAqR1/FTSzFL9IHz03wErcnByTVGnJlrxMMMI85Ny4XBJR9vjhTAx2DC8RHf0cjDjBti3m9KLajV3II3xioM6mFFpM6KN6iCak254BMLJv1TiuBoE2btyUeBuxExPmlY8D4ZFoc4NHsbhVtXI/C5w3vwSgjKZoRg+JMQRC0PRem7MLzKFGdVx6DNuCqs712GD0ITn/sW4VNWAQpu5CK6lxFDJhgw25aNd78b8KGZESHeOfgZlYvWF/Oxc7kJ4fZFGC9YSO5kRs9tZnzYZIanexX+lgleSqzCqx+ViDaUYfIAC4a4liLojAkvc/JwNsaAxUJz8CwRP/fHYnNWJCo6RqDvqVC4HwmBi7i6vw3Bza2h6PUpDBc/RqLOzFikFJZi9NsS+J4zYZBa5PKuEcNyssU8ZKDBwHT8HZOOVnFZuLHPgH0jjHi/Igcf9HlIVJkw4I7QPGMharQqwboNpbjW8gdWr66C7l4VRkdVwkF4jh8dLNgUXAKnLSbU35iHYQEGPNmsx5jsBFQujEWjqEjMXR4B1zfv4bUwFB+HhCJ3S6iYq/ewxYVjcEQkWt2LRbLg4HbRxTh9qRDTzxRgwIkcFF8zoP+ddPCJHi1m6nFhpV7MVBp+yjMw8GsWYv6PpwRvtP/+DeenFeB3PxOGupjQz86ETT0r8M76AwM7VGFlcCXqmcrwZx8L/D+WwG+bYMzVeVA+N6Dp33qo5ifi7Y1YlK6NQnJaBGq+CMNCaRjK33xEfNcwXNscjrfdIjFiXRQG9C/B47AidBtigpdbHiZMM2KDMgvtj+uRujIVP8JSsDQtBSP+S0WD2XrMqZGGe6MzsLI8G5MPGvG5dy66zs9H8uoClJ4swIOBBdh2oAxzuwpPl1GJ3TPL8XmlBS9ql+LpZRO+5uchJceA65/0KOyVjAs+cRh7+xPuTozErW4RuOMYjh2NwtFgVgQy20ZCGxyFg41ikFIjDmGx39FuXyG6/i16aHY+sguNOLIwG5VFeswakoolpxIxLikeAbnxMCxIxKy8ZKGpqTi1So+Cg2mY7ZKNnn2MmBmQg2f98mDzzIfdKHHvUoZteT8wSCX6VXBFUrgFx6+WIjDXhHaX8+El/ufwszS0+pSCPtvj0G9LDF7XjsJbSwQGNY4QXlZcdSKxcXcUZqV/weKpsZAOj8WTHiUY/qEQHeeYELgiH3/KBUs6G7BrfRr+upgK/36JaHI/Do/bxmFG+ziM3xqHlfJ4tL6RgKDOKQjJSMXXX3q8PJOFnq2MqJVjREHTHDiKnq+KFF5i1Q8s6VqFlzt/YL9nGc4MN2Ow0DvVmAJkiO8qd2aitXjGmsPx6HM3FuFV0Zi8OxI3akTCr0kkyhpGYVDcZ0w6FoMl+k8YfSESE/+LwLkHpeg8vgjvxbm1jfNxUMz8t0EGdO+SjsZyPSZMERxwIQ5pk2PxcnwMfBvGIPFEDJ6KPZPbPw5n6sdj6PMkLF+YipWOaXiqyMZ+qwENaxtx1WLAhQQLomdUoFV2JTKF9z8keG6D3ALVye+YKTNh4PRcdKtvQN9IPRznJ6PvgTikno1BxrUo1E2JxI52URhu/xltjsfgzuHPOL8/Ep5iZ6z5JxRvJodgsqcFa4LMiF1djDqPTWjTNx/Da+cABwwY+yUdXYfqMb5BMo6+jkNUYgzmtviEuluiMKOnqN+CKOS2icZf97/AZ24s+lyKQ023RIxZnYpvC0UP3czGm0gDqo4Y0HV5GQ5uqAQniz3drAIFjyzQC43rJ3TGMyoPRaJvhp9KR3Z0KjosT8BWuzj8cecLGjb4hCnzPqPTqxh4bxP6KzTj+rpwtH8dgglfgnBG+gYjd77BpuxgtIgKgcOhMPg6RGKp9DNKxBzcXZOIus56fFFmY8QnA5wE47z5YUZkrXJ0SBY73N2CUy9KYT+2EOGNCrBgSQ66fjBgaXEGluzS49TTZBRnxmH35Rj0y46C/GAkxksioQ6JwN3ACFTWikTQjUhsSYhC57UxWLA5Dvu3JKK2Ro9ardIRNy8bKUJf5zQqR6bglyR9Feruq8TU+WVovMyMI2mF2LurAMrdOfB7lY1svzSkhKTgzfh4dMqJRVLzWPzZKRZjBsXCOv8LnkZG4MvBUNj3CsLEv15h/PlA5C16hcU/3+Lk9mAsDQ/FBp8IbLgShXTEohzxeLohFfvcM/BDacT2CXnYUduEbeNK8FKw4pyJgnG7WJChNWNGZSG8bhdgrNixbGjEJFkWrn8UPdw1BaW145FTFYOGYk/KRMwGzwi8PxKGE9KPOLj8A1oJzXwfGo6j9SJxpE8UeggWeRQZh06zUhA9UI+Re9OQ3ycThYMrYNtcBedaVoRtqYL0RzmmC854cqAEx06ZsKpDHlJXGOF2IxPWP/V4HZmMKeviUXO/mHtzLK6ci8WC6V9Q81EEGjYJwcyKV8j59yWWF7xApe0lzomctPz+DiPuheCfjuF4sS0Ss5bFIGpFHEbdS8H5ND22CO23RAofk1uACboipE8zY53FDPcxZsHohUgpL8ChIV/xY74Rxl1ZcM/SY1NJCrx2xyNqWSz8FkfjhWckdvcKx8yB77H7pzjHuhD8b5SYp39DRO+HYkXNcPwUmtzsn2g0+y8Wq/bH4+C8VEypo8eZjXrERFcg+HQVWguu0qmt+HhM9IboiS6vzfBeUwT9owK0bpsL+X0DqvXpONpKj6sHU7BM6Mk6cxxmpsXi2tUvOCCYpZFvCNoufwVlyQtM/PQclqQX+HklEB6eb9F+SAj6tArD26GRuLDzC+yWxmFyUTIur9Bj+d/ZOJZkxNGP+Rj7wYT+hhK0bmHGs7DvaDvWhPsN8lD9zogLe7JRNTgNyw6mopskEVVucRj5v09QDYuE8+kw9O4diss5wdgTE4RRj99hwIR3KNgVBElwMKakhKChJQyq65HY5R6DA3/EIfL3FBS/TcX8mFQMX1eFymFWTJhghXN2FX7fU4GZny0I+FQKp2aFePU8H0965mBRewPOTUpH3Q7Cc65LRY+5STjZIA6fXWPwb2oE+ot6v3d8gxrnXmKW/QsM8nkB2c2XuKh6jQF5wcCsDwitGYknOz8ho2Mc4tRJ6D5Nj9P7MhE71ojrW75iUmYBgrqJGcgswlbBluOnFuDl9xxECx0+9zUDbdbosXNDMs7Gx6HdlS8Iux+J9Q/D0KggBCpNMAZveIOdM19htD4QDZ4FYpfuFYpfv0GTE8HY4hEK45YIePhFY3mSYLO1iWjRNhUnglKxVnDqzQ1W8IAVq4Snyd0jvGqbcrRaZMEH4T8TA0xYaZePK5lGfHMULFiSBqO/HuWRKRgSFgflxRhs+i0SD5u+R7PnQdBseYVdikBkRr/E4pmB+O/bK3RcFgxd+/cIeh+BwNrROBURi1otEqB7noo+hjScmGhATrMcHN2QL/SuAFt+FKBpXAGeZOWhQb4R9RKz0WF2GtzcUnF5Yzymlceg5eAo9DwcjlruoWj4IAgrX77CwbaB2FLjJcJ6vcCLNi+gjn2Bw+sC4fb6LaKnhKBkUzg+nhJz8SsG9STx8J2ejPszrdgtYn/9yIoayVbUCrMi2K0Khy+XoedXM+5N/I4OQ00YU/ANtW4bUT8gG8YuaaghOOtC/UT0OB2LkyOioBB7YUfLUGwfEwxVu7d4Pvk1vo95g/h/gjDjVgjMYR/xb7NINBA7ZaXw7OYJCUj/JxUdV6TBoyAbHT8JVjiUh/mbC1BxrQARDgWYeTQXn2oa8cfbDGyEHnkhifhbE4fyrGjsEfp/7ksoPvUJRum1VxgR8BKOoc9Q8XcAQqUBOPvzMW79LwBB6S+gsnuFfa+CsetaGCqGRyJ4TQyMI+PQfUMCIk9YMT7Lihe9bdAMs2GUxYpxggezB5fBq50Z9c8V4u79Arjk5MI6TvSqKUvEohf6mIJbZYKJCr4g4lsk7laG46+A9/i6KwQ1zMEodgjBE9Gb77I+IuNxBELtonC+VgzWiD0NaxJMaj22uaRjXisDtgg+nPhfHtRLC/DvxgI0L81DVM0cyP7PL/RJQ+ufKajpG4+uT2Ng9yYSw6aFYUuLEMz6/hqZcS+xNfMpDt1/jAV5D7HtxwN4BDyEfdPH6Kt+ji87A1FrdjBSX37EyZ6RSFwSg7EtxexuETvujhULB9rwenk1bKOqEbLHhjfZVsGWlVgYYYFLi1IEFJlwMykfRXNz0CzJgO+3M3F2kx7fGiZjZKjw9H/GQPJY7Bzx7P5PIuAyLgLVgjMtDyMQMj4Sb15GocHiGPiJHWB/JgGdB6VioWDF5vlZqD3diPHJucgtz8e8SwX40asATy98xTnhN2cszsKPHcJ7tBceEXHQ7fiEBWER6Py72L+hQdh2NBCthj/DuhuPUWvVA/yaf0fMwh0M/fMuYg4/ROdPT+EcGogWacFQOIVDI3bRjpwYHJ4QB2vzBPiGW+HUuhr9u9txmbMdNWersXm2DSWXrbjWsULkV/jAncVotd2EEcIHPioywm6oAZvupWP7Uj36JyYjtH08fmjjcH2T4IPrMSi7+wVnj39B5I4YTFoeC71zHE5WxaGhezK8klPRv2kazmdkYafYbd//y8Wc4nw4RQjdiy9At7h8fN2Tg+kXDbi0PR3TvqRCZovHla2x0HpHYXF+uJiBEDjpX2N7vZewf/0YL5Y+QNtLt3H7yw2cXn8Dz13vYE3zx0jv9AKmGNHzvUOw2S4CPmI+U4R3zRIMf2hZIhL8bXjf5Cc0D+2YnW3H2I+/0NuuGo1EL3gZqtBuahnGLTGjRtsifKhjQumiPFjLjHgjzuYdlYm6tdJQU6lHBwi22SX6YGEC/OvEw2YXD1NmPBZsTULNpBR0yU3FoRI9iu9l4K7g8t+qjOiuyMNawTkt5poQtsqErV4m7Oiaj/dvjNgcko0+zmmoZ5+KJ4/jsPdCDJbPE37b8BGdooNxJSYQv//7FJF4hGlN7qBh2P+wc8w1dD97Fb1tQegd+hI9PAMxdeU7BDwIwYibEYjXR+M3UywWCx5yik9AWeZPOCfa8Y1GwlNb7Tj2VjVOLrGhlcmK69E/sGunBf1ulmL/r0Jcn2SCcl0+XltykL/LiKFvDdDuy8bSURnIkqZhdUs9PPJTESm8y3GVHtvFXExOSsP4/7Jw6YRg78dGfFiZi+nX8nGtqfCt0wVv3v+OOpOKoB5hguusPFRuNeJrYhYSTuuxr2EKlEPiMGTwZ1wujsC0t6HYpg7G+E6BGFYegAHLH2Ll0Nu4yOugzxU4zQnG5LrvsKHiNa5eDMYmj/eY5i34UPkF89vE4eOvOBxMiId2rx0dRLyTZRLu9RL1PlAtcm/DTaUN6xdW4YfZghM5ZnzaXIr+m4swYIsJfkKDz17Kx+h1X3HZaERQHSNGBxvwbakBt1oK/+9uQEFjA7KWGZBfZkBMhBGKxFyAwmPvKcDs9sJLzirE5I0lGHanFOmDv6PPQBMOtMxD8DwjTq/LwutJeoQ/SsLxqFjEHIrCb4Jre10KQbeMdzjdIBC6DwEIufwQqvW38cfa/zCnQQg+JAcj42Yw9JUh2NogHCcNkYjcG4P5wntN+y0BA3ISMDPHjjNL7Xh6qR13VlfDV29DUT8bcj9a4TisCt9/K4PS34KEADP2BpQisrpI+GUTHAWTdlxXgANP8pEqdlHg+K9odC0HU8UOfvDciEyxow62zcH4brl4Hv4Nqfp8+L0rgE5hwpYzJuz+IXj2cCmmpZRiX+V3fB5vQk+HfJxYZMQxv2wM6KuHe7tkRAoG6TI5Cl9zwlEyMASeZ9+inzQQN98HoM7Th7gVewceFddRd0YUjlSH4XpoKOw83+O9ZxiSZZHo4/kJY0/GwnQkHl16J2GVSyK6Rdsxqa4dPTKqcfs/G2qLfdb0rRVapRV/+FTioGMZ2tS0CJ9mxsFTpdj0XxE+7zDhh7EAiiYFaCNY42rpV8yR5OKMSw4uPzEi5ZwR3teNWJwg/PCqHKxu9BXdRc82+5CPxOACDF5nQnVyIZYNL4FsUyki3hfj9DYTnNLzsS1YsK29Ael79ai9IAVJ9eMw/040HreOwLg+Iaje+xbeskC8+RaAnIxHWDDmPvbJvyA0MhK3GIGiVRHCC0firz1R0N2IwdGpcfCA0JXWKZht/SU8SjWe3rLBUWjZumdW1M6twuTASlRuKEfhWeGrM8zou7QUfquK8OWeCcX/FGCVJA+1l+bA/18jRjU1Iq7cgD1XDdi30IBrQwyIHCE8/yUDBvsY8d9xI+7ocuASmoviKflQZBVgrWDB5GVFKIkqwZMLJRgjKcQ7MSelA3OxTfjWcZ/ScGtaKnghDi0efUGAYJT/PodgbfMg9LoTiCjlcxwsfooBF2Kx8W4seoh9sf9pFNpMi8KBs9E44RuDOxWxSDwajyn1UrDwYwpeNKvGgbmilrVsOJokdnNLK45mV+Lb2Aos15WhTl0LTleX4LJ9EVruNKHO6gL4h36DR5MctBV6jeAsHPTMgNfpdFRb0/CbfTpMQqOMjdNxfmYGuuzOgpO/8MjCn7Y1GfG4MBe7/5cPqdSEgSUmDE4rRtcNpWgyvgh9m5sgD81Dv34iPwezMLypHjt2J+BFi1hEzBFsseADlhiDkT7pDT5ZAuE5MhCXnsRgodj90ptxSBZ7fPjcWMQWxqBQ7MyOk+PQ9Z94dNiUDJNnKva3SsWvGjZUCh5rnGpFtwuCza5WISjrByZFl2HZFQtUjc0Y/74Q2qkmLJtYIOqWJ3Z2DqrbG+Eo2Gzq32lo9Z8e687pUdREj1G19Rgk7puEn+2To8flS2n4NSoTeYZsPFAY0ULstQ8Tv+KLRnjv7ia0Ki7EmB6lmPGuBMM/i90/uAC9hP6l1DGImukxXGi0rGYc6syLwt12EYjYFIpVYwVj+L9Ds59BaHU0Ctwah1VXk7DttxR8mJyIMX/GY6MuHovWxsOpcSKW9kzB0T9Sod2Qiu4DU9FU6NLxx1bsuGlF6UIrSpZVIWzDD7xdXIaVayzIvl+KlEoTboiZa9shH0pzDp7fNGJeoAGq/EwseSG81MNUSEXvtbqRgiXJyfCdk4JjHqnICkvFzc161B2dhuH/ZMAjKRsTfhkQ7JiDEr9vcLggWHufCceef8eKp6U4vf07guubcL7TNwyzGbC6fjoyx6XiD8EOix9+xjFLJP4sCcO2vqHo0iEEK0+9x9Gln+DGePiI9y3PTsXt66nIrEpB9qQUbDuQAi5NxbaCVDSMSsW0S6kIEn6jwy4r9g62ovXJKix0qITsUBlS51hw/EQp5otYIXjw5NdvMDjlYNAUI1qLmbxTmIX5u9MwUujohpupeFwzGQuHJ4ieEL6gfjLqdUrBMMGXf4/RA4PS0MkjE1iTDfcUA2p3Ezv8ah5Oyk2I7lmENamlGDSrFPbBJtTIyUf/Y0Y0OpyFEdWpaPE2HulbYvGm42c0mi/26fhwyCd+xDvBt6P2xEB9PwETPqbiwN96/JIIL/RZj+lTRI8N1OPkBj2Czutxyk4P/dVUpI23Yr3wWKGDrNifVYXY25Vo/KkMs1Za0PWGqKtzIfTHC4T3+AbNmBzYBuTgg+0rnvXMw8skI3RL0/B5o/A+LRORmBCHL9MSsO17AlyjE9DXkowvHUXOt+vx27I0NH6SDuM/2RjTVXBWZS4KZ5iw6EMxVrU1I3iyGb//LMLEbOGrWudi7D4DIiYIHShPQtCGOFzuGYu+Uz/hTWkkfm6PRN+MKPxxNRap3ZMRPEiPNaoMBNzMwqnJmfif6Im5H9LQyDMdZefS0dMxDWW7RM0HWnFxstg3U6xo1NiKzo2qsKt5OY5vFSw9pxQ52kL8dbYAlzPEzC7Mw49zBSiKNaHRnyZceGFC17RkhLeOx4CMeHz4koxLmlRsKEvFyBF6nO2dhnErMnHbko0143PwsLIEp3eZ8ey6GY1CzIhvV4qJb00Y+kc+smON6PoyC21m6dHTOwElr+Pwu9i5iW1j8aulYMGXYv+ui8cGu1R4C83+R2JApxADlq0UXiwyG1vbZWOBKhuB87OQcT4dK0XtFvW34vt0Kw4OtyJ1ZxWWvy2HYpcFDXSlcO9ciIDWJqwULN823ITD1cU4VFUK6/BSzJSbMUhpxmJlKR5cLMY80V8LFulx97Ue7ZwEQ5tTUDxTj1XHsjC6PAsLq8zYKXSu24QyXNdbUPSPGTucviOlgdBewWLn5xgReyoT/g31GNE1BT23xiPNJx4uLgl4uiEJn4RXLI0X2jcmG0PEjvvfaSPqXTLi5xAj9mYZULbdgG7GbLQ4ko5J9lb4iHi6jbLCLrYK28orsCbEgnoqM9JeFsG3RyHKLhVii18pkvRmXN5iwapzFqCTBba9ZnQLLcWWlaUYWcuM0HFm9FCWofjtD4T9VwnFbgv8Lpbi2vJCbPyWj5KpOfj7qAFzb2dgw349KqakImRFKtZlpcJvlODmRWno8TwLI383YuexHDy6+xWu/b9i+YUcOC8TbBljwJPhBowqr4JdXyt6DrNC6mjFg+2VSBhZhkFaCz7uKYXBswTdTpaim9KCqe3K0GlPJU6zCkOelWOh6MPmYl8WDrZg0XwzprYww2W8GTnDRCxPzZiSZcd3l2w4ttSK7UFl+FRmRouppTDLC9Hlcz58fHIwOMKAmR2ysHGT6HmhRe8GZWCIYDv5AgPaxxlhmfQVyR/z0XFXAVrWLEDfsDxsPJuDzFADMm1VGNDUCl9x/lY+VrT4qwqz7SpwKsWCPJmodaDIYWcLOgk+nTigCoVGKz7b2bDouxU/46zIXmaFx6ZKwT5l+NOhDDMuWLBExGl8ITzLoHLsrSfluU0S/q/NT7z5JdivshKHT1pwMcgMr0vF+Oui8FsN85E2PAf7dxuR8M0g5kP4uk1GDFfmoP3pXDRonY/HHwtgum2CaqvwLIKJS2cUYGSHPNQMrsLEblbIm1jxKF2cL7cS1/4oR1SVBUMfi549WIZrA6uwo6YNYz7aULjwJ+qd/YU9aT+RN6UaLfdaEXO3EsO+VyDqdgXkDSox+3ElSppVoUsLK9SrrZj4Q0K3DlIqW0p5dImEh7pV48cRK56PKsecYRb4innaMKwII3qbcFRwaPO/8nB84zdM+vQNcp98LB1RANVIE+58M8FwphDntnzH712L8LqjCeFHCrBlRT72i/eNcLLC1cuKdRlVWPq0CtHuVQjt/wMzhPfftqsS8mY2fKlTLZjfjl5BEsoyJNyVLGF4DQn39KjGalGTe2JXF4204vVdK2QZoq6LbOh3X1w/bAhPt+Od6VLGnJDy/v/sObq7A//XS9SnsfCd1TbohUbGvC9DYbwZxXVLENS7EBLB48eGmHDzNxNOitw3KTChy84iRHwuQdq7Ulx0M+OLuGoJTb8hONvFuxINTlchR8yxXCMYuLkVQdOsOLnCipYlVrh4VaPfOTvWt0n4sKmUF8ZLmegnZWmMhPk37DhkSTX8d9lg/8iGq+JMjteqkT76F4aG2zFuhoTFegmD/pUywM+eu2bKOCNJxql/y5hqlXKYXMpWXe3Yf6UNu5tXYVmQBabDZqwTOlzvj2I4O3/HlyXfIelWAu2/pfjtphkBzSwYJzwI881IPG9GtFHsvx1V2Cg44N0xK9INVgTuF/3+y4YPB6sxQGLHV08lrNNXyhNJUv7Ya8+yLCkn9ZQyIVFCeErovtaOWy12HDNJwgt3JBxSIuGLblKe2iDl1XgpX12U8doWOZcskfNZDzmn2WTUKWWcPFHKpHsivsxqnFcJD3HwB5rEi7Nts2DtAgscx1pg/tOC7vcsUFiEZmwqw0er0IT1ZYinBQFPzDhgqELSOisCYqywXbVh9uGfOLnJjhGtxFkiJfQbJOV5hT1vBzpQvUDGIVIZ38+y5yZxtkUDpbwxVcptO6T8/bqUS5JFb4y157i+DuznImN0ioy/UuQc18yJDyc7Ec0cGdFbzulhMu4ZZ080l3LeQAknNK7GwWorJt2twsjrlTBl/kBl2g/sm1gJx7RKGPpWofn1Kjx8USV2aSW6V5fhsOCvo1IbQrQ/4esroaPI8Qd7Kbdsl/LQc3uOHSnjxRgZl36T8UuUjMrZMlpNDgz96sAshYwnp8u47LWMyb9k/N5cTqfJch59KeeHSEfOWaXg7FgFZyYpuOEPBbu3dqSlpZwxg2Rsck7KzlIpc1PtOGN+NVIu23B3oQ357jZ0EN7mvuD+7SKWcUI/GqltuG2zwiHQirtDbSgeY8cLn0ROnaX886TQBzFPv+2S8YlEzvTucurHyTlvpJzNxb3TCjkL18iZtV/OZW/kLJ7oSNsSJ4b4KHjzkIL53xR0GKTkuyQlwx8r2XKSkg9VSi5tqaDykJxbRNxdFjnwwZ9SrimU0GmshEV/27HM7hdqpVTDvWU16pfYMEDMTCdVNXausSFFnPt1dwkrzBK+ni/lwoEOdDorY5a9nBtWyZl22JFnK5x4vLWC/3orOKq/ggVzFHx4ScH7+Qr2bqLk76OUnLZdyS6ONXhulDOdx6nY8J2KLltV1G53ZvURJSeXi7xuc+I00c8rA2Wc08uBbcWMFgyV8rOblLc/Sth5i9Cr+hI+Ffusoq3I9fpf+BD1C/82kfJeZ3veGyvjsBIZU0S+2q90FO9S8HCpgpu8lbS0UvIclTSvVfKCVcmSkhr81+jMAzNUXPVMxfMqNdcPVbP9ZjXnPFKzGdS8WaTi9TxnPl6v5CJR9ycSJ9ZfKafKKuOIaSIHAxw4vVjKvMlS1tBI2V8iZXuLhB3txHmnObDikYzeSjmbnJFzjdWJjbMV/EPkY9k1Jb8n1uAjrYpPdqgYEabieqma2e3UnLFBTft2LvTf5crgHm50Pu7GE/9z44DbLszuo6YhVcWabcSZhih54r2CptdOrBkh52+t5AxIkHGWONfwUQ6Ur5FytlLKfQ2kXKCXsbVW1KqFIwfOUzDgp4KGJaJHsmqw5TQVR2erONJFzWAR80SVC3sZXWne5sbs927s46Sh7jcNO6/T0H+ThiOj3Xh/uguzuqk5ZbGKPUuVHNhNSY9kBROrnDi/hiPHtJXzwXcZ46/LeKaljLWOO1I+QcGzEiU3jRG5nOfMK/+paCpX0X+8mh4nRGyD3fhnohuzKt14rJ+Gl4/XZBudln+M1FJyxZ13B2v4fJkb//dWzS0yNb3sVXxwVskg0d/yIAU1l52oGSNnmHi3UcTXo6mSGjdnjtulYt1SFV80VDMwUk1znit//+zGZF8NKy/V5MJNWlpDtezxUcvb67VcGqihY44bV0xxFTlW89d5FZveVbKOs5LvjSJvRQrGDlCx2Q8VlzipebaXmo/jXejx3I1b+2sYMMudxf9pOShBy9/jtHz4QEtLfE0GaTWirm5M76/mcZHrxe99WP7Bh5PE/ds7H0597cP34uoa7MPYSB+2zvbhqA6+/N+bOlwUWZcB4rN/onxY/cmH4774cHeMDzPFzxvCfDgg1Ic9xXMOib9PT/PhU7kvE8/6cvzYuhzS1I8hS/14744fHyX58cZLP+6N8OF38X/bo32YIq4PsT4crffhAvG/dnE+XPPRh3vFOULFvX+KDz9V+vBHW1+WRfhyduO6nFrLjyU7/dglzI9Tiv3o3LEeT5XWZ/J8fwZH+vNNgj87PfPhtSAfnhHPsBfv2yzec0yc+/xnH958Kt7/tw+DFvvw8DQf9lrkw7yTPjwt3r3I3ZfLhvuy9KIv/9lfhwtkfuz02I/RP/z456B6LB5Rn5qu/qx+7c/4PH/u9GrIrJuNeHd0E/ZVeVM33Js9WojnXfGhXrwn8YUP/7svYtnuw4F1fOh1szY3N6rNrwG12OZkLc75WIsBU2uz//fa/Dzfh2+TfDi0kS+91/qyRpM6zMiuy2Vf/FijVT0GGOtxdmgD/rzjz18//ek9uyEPLG/MVZOaMGNAE24f1ZjfT3ixxy8vDmngze3tazG1oDZ7dvfhGx9R27e1+XtkLfaN9+ahzd5svsCb6hnejJjuzYDfvbl0gzevvfUmT9fig7LaPC5iaOPkS4d5vlzgU4c7q+ryUL4fX42ux88d6jOzgz99y/3ZY0ZDXpvQiDWiG/Pow8Zsv7Yh51b486xOx3h4MPOsF6eUezGwnXjnNW9ultWiNs2bGw968+g4b57z86Z3tRdTMr2oiPZi7Hsvbk/04nWJNz27ejNmoTebZXmz7aLafHrUhyUKX/531JenLXXY/h8/qrzqMf1hPV493oB13vjTZt+QLTs0ZMXihjy7qiFluoZc+dmfyZP9eSFQy6RiLZ+56yhZ70H1Gi8asr14xcObY1uL89UXZ3L25s18L0675UXZBC9aaoh8fvZki4ee7BXmyesyL56c58XUZC96dfFm2D2Rt161qRB17tzcl7FFvrTV9GMf0TOzV9VjZWJ9fp7rzxfh/lyb6s9dMf40vffnkf/58+gwf9atUZ+r7OpRWe5HjtSw/nR3bn2s5dl8Lcf10fH33R5c4SjeudWLt254sdsFL56f6MWdBZ4c3MOTd4d5MCJExzv7dXTaoOOVP3X88p+OGUM8uPSNJ93F9+NcvZly1psLDtdm7Fcf9lntyxd96tIz3I+lunoM2VePqbvr03lRA04d04CPn9XnvJbi3An1+PVyPRq6ifyW+THqvR8LM4U+2WmoOaHh/86689hhLd0rtOwwXMep53Wc3NCDXeZ68FxTDzYX59qxVseAETqRKx07NRP3ujoqPHXsLK60xqIOg3ScclZHt48ePPKHF+uL/Mv/8+abytrMEPN4KNuXoX39+DPXj6vFGSY616OLXz2erFWPW6v9+CHBj36v/Njtuh9P/evHOr/70XF3Hd6U+jIuQc22Zlc++eLGVTU0fLNWw8FCD6c30tIvSEsnFx19OujYtrWO88S5LOL3eKmOI8qFJmdoueiZlm12all7vJZzu2l5T9xHBGh50F7kd5iODew8OL6VF3e7eLPkjTfzBght6e3LM2fq0HW3H5d/9OO2k35M+82P5x/V5aQZdXjwuS/bHvDlm73i2u7Lkyt9+ai7L3tV+/BCRW32Hqbm0G9qZpa6csN1N3785cZv0zR0itHwSA93rmigZYvpWm76XcuBs7ScPFXLN720fJrsztbWmoxpXpONwjSccEXDgec1jPio4cxZNSm9484L/2ppp9Gxz786zk32ZIG9N92Dvfloqg853pffrtZhWUZdDiurw/s7fLmqtS/9i30YfsaHI4VOXp/tw5yVPrwnrlbLffggpjaH3fJmfzdvdjqjYoVRxdX+an7Yo6aLiyvTh7qxUOS+uqGGXedrGLVXw143NOx3ScNnBzS0rNJw/TANW7TT8Es9DeNEjWBx48A8N0Jc7lY3Vvlp2HuAhtfvaRgk+u1AkpZ9F+iYN8mT34q9eDzMmy8XCn0TZ70z2pcxIv+fLT7c2cCHLcfU4tvt3rROEdosdM5daN7H5d5iHr25a6w302p5s7PQna1tvegU7MyTC1Rsk6jiJrmaxdPUlP9Uc99kV578zY2dX7pRZXPjGnHGIHF/mevG6NduHHTBjUMFr6xu5cZ6D13ZK9OFl/5yYf56F47PduG9D66cPduNw0rdqB+tobpfTQ6B6D8xEyVfPbjnmxf3F3jTssuHGtEDXb770GOmD9cXevMZvHk11Uv0jRe/NfZiaE2hAz5ezOwtfhbaNHeWFyuiPPnyqY7VKh13ZShYUl/J4pU1ePi7M9+tUZGC2aa0UHPMcjVvv1Lz2HMX3vqfK+c/dmX/sa5s+cyF+/xcOPGCmvMEgw4R373tp+ZTZzWnVanobq/mA1HT1RQ5Wavml68ivglu/OqtYbaYpwtZ7ozqruOCMA+elnvTcWUt9g/wYYRgiEtaH56aI/Q72Iv2Szw5/pGOEHHb99exttC2zuN1fLZYx77LdHQdo+OpWjoOrNay32ctTYLpahoUXOiu5K1Z4hpQgzX/daZkjIpHIgS7eanpM1zNbYKTwgUHteqo5smmYt4FFw0MUlG2VvBzMxW9Hjszp6gGXQ/UYPiDGpwz35llTVVc8ELFroIjHY+oOTXIlWvT3HhjtYZvC9yp6qvjjD2e3D7AmyHXa9NOcMRbheCdUWJXdvHiBqFz80S+WxzQsl6hOydtcefYo+70L3XnylFadjmo5ZhzWs4eLf5eVpN7j2jo56Hg2uMKVoYr+LRAwWPdlVy+R0lJkZKBDs6cK1Fx+1gVj21QMWShisMdVNya7Cz4uAZtL5TsN07J8q5KNhRsObCu4Hg3JXeL3JwZqGT1KiUjx9bgYHcVz3xS8Z2otcdQV5YJrY7dr2FVQy0Xr9HRbrYX+570pp3or1HOPpw42ptRVk9OGih6cbuW3fvXZOQcDR+113B/C8GoPTVcM1HDb4K/Ox4W+rNHw8+9xN/VGm4udmOOQcaGv8l5LcKRSpMTuwuv9/SUgpNF3bY1UnLqbCWPbFby9nkl511WcsFyJRd3UjJLxBGmU3L8MwWHjlBwn07BhkecGODqxFeXHbnpviOHLlFwbKaCW4VnMS1VctXNGiwWnq3eHDUnzXdlvNmNLm81bJOmZUF3Dz4Xe+OesjbfR9emVXDN56+etPYUveao5Q6hPV5Ch+5q3dh7p+j9Ja5cFSUYu4sbE1e50fOBGy0GNz4KF4w8RXwnS8Zn+TKxx+X8uVzOjRY5F110pJ/wuxs6KDjsuoLP0xR8IXzjKZOCf91X8NEQBf1KnTjsoSMzT8tZNUjO+H5yBrWTc0QzOd8Jv/6ltZwPQ+Uc6OHEUfVE7I/Es0Q+zuiVbLRdxWl/qHmDbuzRVsMdr9x5SuzGJv5e/LrIm3df1OIrwWme9l5066Rj2EV3xnTScHdzN669oeZI4c8gZkDWQ80Ji9QMOCbmIkPN3LquvH3WlQc/qqkTulaxX8auH2T8FC1jrvDkrg3kPDtRzstb5HwcJKfvLEc2rHYkFU7UD3Vk4F4553SV/7+Svjquqfd9nw02YMgIGQg4EBRsDAxsr1vsRuzu7u7ujrfd2IqJCah0g8DIDQQ2chsCG7UN+D2f7++P53U443DO/dxxxR870H8d+bRKy6OD//FoxgAe9c0zoT6nTej4LRMSakxo/gQeLarh0QN27fP5fDL2YH5PYUYOVqz2syyoucmSVg63ohPhNuTFeGDVWxENjLanMUx/dXzkRA6TGE70YTrQx54G+NjRaeaRIlkPz2SzfeiyJUX9bkUTN7H5z2tFXZdZUqdYSzJrL6S204R0ifnn0EJLeslmuqkTl/LnGFOmEY9ejuNR1Fi21rB6fuTR0FIedXbk06uRfNKM51MTi/Udj0/7A3ik7cWjHb5sL+lc2juNS9v6cymwI5fe2nPptgOXEntwaf08LrkuMKZ88CjgKY+ec/k0bCefbsSakWakgAKGW9JaPyF9y7GmHDY/MxgnP+tsT2qG1UfsnGiG2Im2MO32awjTO0Z2NIbD8GawFZ00WNKeJgtqs1dAOcME9GySgO5uYV61VED3LVuRiG9J6XMsyYJnSS8OtqKVBg652nHp1lku3fEzphmzjWk9O3b5ZkxZG02Ia8ejjSN5dMCFRzZRJrRwpjHd3sKlZ2xPjg0cunOXQ+JZHIqx45DnOiOaH9aM2aOb4b2yBY2NRiQJ5NBOby6Fsfv/G2tCM3N5NOoo62WGXU+qBTStxJLUMUL6lW5DtUat6YRGRBET21BmriN9bnCk+YyXwgbZk8rdjnoznKj6JaRn/7F6XRHQznLm1YeZ06wmMyptZ07xp82pkPXIpwUCwhEBTV8joL8MH/6VmVN2GodcSji03IRL54dyiTuHS8Rqo1zBpYQDbO+PuJRyk0sfVnGpywQuZZZz6O8yDk04aUSjrzXBsNOAd/0MmC0ygBOrR8wcPU700ePtIT3sbQ14lGPA86fNGHSUQ6bsHvUDTWiGK5+6mJhTyAgB5c2wpHuMIzbMsKGTjLubH4nodLY9fbzuSK2ZR0iZ5kgdetmToKMd/WW+/dtJIV2ey/h2kIAmTjUngYRP65fxyWclw8jLfDaLpvTjCsOIk+akKjGn3FxzWhRoTrOrzKjPIw6djuSQTTqHCvI5JGEr9A+HYmXsXMOheaZcWlzDodmXOVSeZUQnvzWhZ5ABR1sbMNNKD52jDr9XNeCXdR20GVr83KhF+Hotvj/WovOjWphVNsLIwoDwW02wYfst3sClss88EmfxaXqtOUWObkWtnIUU0sL0Sj+GP/OYzp1nT+l+jtSJeZ0PHR2prbs9Fd9pTf2SbWj1fCGlu1hSKuOiny5m9JHNlPYHj6qX8GjKER5NkDKc6cc+e8anqpOmdO23GW2sMiV7KZ9aT2uBtSmH9m/gUP+DbG/rOFRiwaGOB4zoPetHzncjmlJtRG7TjWjp0SZkPzdg5xY9lG8bMSGxFj53tThqpUXuXg0sTDV4uLUGkthqNF2phunEGmQt1qAgSovBinqs6mZA9uVmCHQsj7EmtIvNvMkOc6YlBXSviOFKsBX9EduS7yc7smZeINPakekpRzrD9OXYZhH5Mo5Z+tiG+X4hcZJaUbrOnJoTWY9k82ibwZhKw1nfvOLSno7GdMPfhKpn8MhVzaPsBXwK6MOnWGs+Cdn5gKtNGPVfCyz+GNHpWiMa89SIHkY1Q7+pCd97NGGEexMeOjRhDKvp5wQ9DoQ3InV2LfSsjta+Gvw8UM3qrYbVVhVU9io0ZSlx97MSM/KVSPdVIWeTGgWTa+CUq4VvaCNO3DBgwC4O2f7kUrd6xtMzzSi5l4CimL54dFFIj1Ns6KBta0oxYn5H70ADiXnat/bU7raIJs63pcCdNlTSWch0QCtKSzenpOl8etiPRxd2cmkun0sxbDYtKzk0oy+Xqs9wKQvGtLHchDq+5tGaXzy6eZVhZIsefzs3IcKvBWNmteCrRzOOi5swZY8BUzwM8BcY8DtPD3GYDiFf6nDpqxY7vDSo965Cz0YVRnio0NVTiV2zy9GhoRiTyhWIeKfAP60CM9xLoZqtxGA3NQYdq8FggxaNgXoM/dGCIicufbzJo3n3GQczjp6xn2FmbyE97GtDSUzP1LM9XjzN/GpfB/rTjenOrNY0iOl60VprmsETUjLPgr7eMad8D4Z5Q02oqi3jBDGHBNNbsKCuGf7zjMiMOHQwl0MhC7l0RGhMbWBC/Xca00U2p+pgPSRWBvj8NuCMqAnd6wxYuoPNaqEemiV6TPlPhx+dGsHfUosPPbUY1lCNu+PUKOqnwtjNFZjoX4J3XxW4ZqRAh+IifDheiNiiQtzQFKFgqAK9fhdj/BQl9u9XA40a9F/cgMBwA14VcejbFxNKYLpjxkFzamkU0GOukLYwnW/Tw5ZaM9+7jtX7paM9pTJv+3iPLcV9s6E1N4UU+cqSaXM2y7PM6VYrPonqWF2jOdRYzObvPwOyRhnQap8BaUZNoPbNCIozotAIDi0exCXTLlz6xHpBVMYh61t6hMXpcY1jwN5NBiw6wjA2i/WBgOHujkYMXVkHrlaL5Q5azNrGZlaiwp+OSgQdK0VztAK77sjRJ7kQ/vfyMPaeDGE9ZEjfLkNHUR48wwoQUyWHM6v9n9kqpF+owXmfWgwfY0Aoe3ZxFJd6GfGpsNmM6hcKyCrPkkafsKYmX1vqaCGihbnMW6SLSBhjR4e62dISgQ3l9hdSu86WZMp8U/oIM8pnuq8bq+n0RRw6+dAAi3l6dHnZiOlnGxF/VodZT/V4/d6ASsdmWP4wIqdTHMpkfGrMcJmzQ4+ER3rM/6lHpJkBnqze9i56VD5pRIp7HV4yLN5bo0FNSjWcFCqsmVmB01uKEeCswAllId7Oy8OEjTJw50tx0ikX7+1z0EObg4aeUnDuy+DVvQCTXyiwfGM5tiSqIEINPqY3wuyZEd3rxyWH+zyK62ZGOraXpzZCOuVjQ+/G2VKHkSKaECeij8yvjNHYUjLTuvbuVuReZ0mXVlpQC+Oi9k/55H2GR1sY7y9cYkQf+hhw6VED3ghroQ7UotyqFnO61+Hsi0YMeqOHiPXbiYomRGpasPd+C05kGzBkmh4rj+ix64oeX6/qYTFQj/JBOvjH1cE4XQupBeOjjTUw76PGEWkFigcUY/hCOdYM/4vOt2Ro6y3FyJfZGNQ1A0anJajeKMHnsxJ8DciAz/dczMuVYbtXIUaXKLC3lRIOx/7h7e56TDthAJ3mkK8Dj/xdTcnXYE58c+ZZOTYU4G5Lpr1E1DVWRFNb7Khuii35zbGhvouF9GOyJbmtFtA15l1W9uBTZLkxLWvkULsDTZBu0ON4t1rw2HzNL6pBV1UNcqM0aB+vxaPZdVB21iH1mx5nLxuwjOGZV5Ee1gy377rqcXWVHmNW6mHaS4/MAB0urWvAlv61SBqvRclsDapnV+JamRI+K0ow+Jwcvfzy0c5ehp7XcrDFIMFHUwn4U9Mx72MaPqpTIVmWBmVkOvb8zEDFMSmqrfKw8lEhzNieegbaUSPZ0uMd1iRkfh1uFjSK+Yrta5iWn8+jo4u4JPTl0CCmhVZwdbi3jOmCBTW44lEJzy1qtHyoRHjXGqQqNVDzauHkXg+//jp8G6vHs4t6eN/Xo/m9DqPH6zHRW49txTrszmlEUJ863H2thUKtQe9j1RA9UsEhrxy3jynQNeAvpgtlGLwwCwnLJNAuTcPdycmoS0hE1r1EjLibiA3iJAw/8gc9UtPxPjIDC75Icf0e8z8RltTwSUB9FplRi4FHNZuNaUodhz7dbMbYSj2GC+rwI0YDJxb/zL0qCFqUqOupQp6pGgf9/iFZWQPRGC1Wd6rF9QH1eMCwNkeqg3GcDhNzG/HUXo+6Jh28L+tw5WEDVrLrZvhpkThMg/IBlZBGK6ELLkb9ryLsD5Hhw4dsHB4hwawhKTh2NRFDDfEYYxOLC9NiMfN6HPruTUDPzEQ4tE6FW2w6Ytcxf5fHo9CRXHqcYERXGQ/XshmYdl6Lhf1qYPpYhQUTlfhzuhwTjpajXU0FqkiF/hfUaFtShdZdWR02azGvpRZeQXVoiKjHzJ06hO5tQP0DHXZ+Y3F31yFexX6XoMWPJg1We9RglFSFX2ymXNcpEPMgHyPmSiH4J8GX36nw2pmIpyPjsGN6FN6ciETht0i4To7CZqNYpHxJQHtJEqY3p+PYPg691BuQM4bN8bla5CZq4GxWiehKJcYmleKAUzEG5Ssw4r9iiPRlqNytxLIvKtjxKnGobQ2mtNbi93YtHhRosUBYB78ldXgc0YhXK3W4xY4OubU4fk2Lrnc12Dy7CpvnqOA9qBwDU+UoyZYh92A2ElgO0/YnQemSAP9lUfj5NwJPXSLwxi8CVwZH4v62KGSZJ+DvxCRcGqJH7NMGPGI97VJTjY+nVdjvWYGaYgVGVsjhxrjkQL6c9a8Ckn4luDS8AnYWKrhPUUO/qJppKg0qjLW44KGFMFQD1V8t1js14JuRDgntG7FvaS0OztYijmlMjyGVEDUrIY4uQXw7OWZ2lKHpdAZGl6Xh29JE9OsSh4W7IjH8Qzh0O8PwyS0c3rsiMNg8Ck+2xiOoKhnTlTpQrBaFpTVoWK/Gt69KBCYVI6REDmFwIdb1LAA3tQAPPxSBeApc7FSMDcFlOHRDibhCFcJH/sMDngYXn2tw8rYGi9ppUVVai3lujfAsqMepdrVwY3t5vbYGyb5q8J8qcXZPMbC9CMcTpLj2RYK+o9Og75GI8smxcJ0ViVnlYUiI/40uj8IwbVIEvqyPQuG9eEzyqWL8/A/zZqqgiytHt+MKiBIL0XlSHryiZJiZJcP5XXk4cqEAp33ljPMVeH6mFHaTlag8p8KzqZVocquB1/5q+H5Q41qSBsYSLe421MFpbR041VrkGWlhoqvGE6b1eOuUGGddDBfHImx/JUXpTQkKuWmw7ZoInmMceodEYnd5OGSfwjHJLAJnOkbi7JlonD6XAJdQ1n9MR5Q8VcGxnxJpM4px0l+OCRvywLWS4cVxKSYekcJXJcWfBBm+78tHnawIdaEKWOaWIEBWgYheKkQfVOHxIhU+L1Dh3B8NZBOZd2rQYtLIWqyK0+KxVoPshGq0rlbh3VoljjkWw4mK8PS3FIGvJFjFcO7v7ERMHBWP23ujoDkQCbt1kShKjsRzdu7tGY9ndxLhzrj/+hQVct8oEX62FF7eCkwO/gv9MBmGeOWi6FEWzs3Mwv5hObjnLkXWBBk+B+XB9hKLeYUCkS+KQa4VeH5UiT5PlPi9X4mWFxoQ64ftjKtfPGX9zNPiSGk1epmpIXiphPmHYpTFFMHEXAaMyIB/v3S4tU7Cx4sJ+HozBkato5DDMCF3YAwehsehg0siaj8kw8tLjX2jVehnpELQ3XIk/VYgR1WI2eEymK7NxeItGXjzTIKxtySYXsmO9plY1pSDa/+k2O+ahz3ORejUgWHG2mL8KCzD1pZyHDhWjo73WA+3aNBrjxYxT7Ro6KZF3fAaXJ+hhgt71tclpbixQo55W2UYxXLh1ZCOOw4p2NU3ERPuxCPUJwZzvGMxIiAeOl0CNpck4dmSNFSUq3H3sgpPGpTo/r0cSFDgyNoieNczfPmTiwmHMhiHSDDKNx1nnNOx9UQ6RnWU4JFzBk575cA6QoqftTLc+lAIu64KOCQqMJzh3iyVAq1PaHBapcEmhs9rU5huZ1h38E8N1o1k/Ted5Si2HA+ECqxgc3E0MBfX7kiQuzkNu0oScel8ApQT4zE5Oh5+cQlYUJWIb94pKLqbgsm+iYja8w+Hk1UwLVciOaEMqUz/Dx1bhNvOedB3l+JEZQaWtpKgTWEqoj4no++wZJxtn4KYlFTMCUiHY5IEb75m49BDKdpw8nC7uRD2xXKobRT4WifHrksapEk1+DJLi+hSFjvzWn2Yf145rgp33qlwxVSJJdkKpAQVYIupDH9dM7EvOh1Plcl4MisRi74lwCIrASuyE7HgVDIci5NQsYrx+INYpOZEYmoHLZ5Ka5Bwm2mKHir8l1eGfh8U6LS1CKVD8rB1pRRxqzJxt4MEx/1TMdczCTlrEjF6VCLus6N7QyLid6TgzaR0LIyRwH9GNi7eZb0/Lg/OHYqguSlHP5Ij6zHjji5aXGvWIrNOi/c9GNd3r4FzF+afUpS4c68Ed9bK0a5THn6vzoW4it2rJg2j7JPhoUmEfdckVHZjz9n+B++mJiL6VRxcD0ciaU8YYi1D8UwVgodltahg/fie6Yz8+1VQnGR+e3IFOPEKKMOL0OduHua/l2JdqyxMmSqBq2MqsnJYDV8nYEtYPCy84iGeHI8rfRNwkOXo59ckZEWlweaxBGOOZGNcsxSnH+Th3txCcItZnz3VIHgC66VPtYj/XItNL7XwnKLBrNuV2M3w99/YClQEKHC9bwGWeslwIjAbey5JwMlJg7dpKraYpCJwchqu+f1B0KkEDGT7uTD+F2xdQ9Bj7g+0hPxgOiMYyv2hmOgVgQkDo/E+MwHjk/7gVlsJrEazvmf+osNtOVb0LcNGkQpvVVV4zHLtq9PArp6t6TUIslIz6KjAyq7F2DZWjqp2+RC5ypDHz0bQOQmMX6UimGmhI/0S4OwfizMvoiD0jMJelyj0K4jCwrI4VPASsXxJErb2TMctVuc/mhwcZvfgmuWhv1M+nFkuWjGN8EVeh4DV9RjUthYBIi16xFTD1VWNld+Z7p9XgtBVcijP5EHFeqRyZxaykyW4byZhtUrHmhHpuJ6cAn3bBMw5E4Ebm0Mw6MBXdDz8GUdsv8FncDBOzAnF5ZMRWLQmGhrGMYMupEKwSALfqhyULJMhbokcLYdL0JXp9Erbf7ixT4OlmRrcr6rBzBUMU28pIYwtRuUPObr9zUfBZBlWXMnBXbanpYPSkCJMgqoxHn8TorE6MhJbUyPQmiJw3CcCXuURMJVFYsGMOEh6sr5xS8GViHRkemagu6cU3QxSnPOUoebX/74/qMWAX3Vw8GjE1Ol1yGQecspuDdacZ1rglgptXldgfBvmo/yLMM0lD4uZP9jwOQefBmQij2nvJa/T0UWXgmvcBDw6EoHQjGAUqz+j1b0gjPT9jPQ332HxJQSP3CIgvBGF2owEnL/0B92GS9CpLAd5C2SIfF+EFUxTSZyUmG+sxvblNfjeRoO1lv8g6sx0f3kptFMVuH2zAHjBfOrMXKyfloGk2jRs2sHy4J6ALz2jsaNnJLLuhCNzzy+YJIfCKDoUyx1/o1XbCJxIZNquKA4OTxNxjZimmiNB3cdsrLwkRfcgKV65aBG2uQ7x5Y0IMDTg19VaJE7SItVEg/UzKnF3lAqDPpYjLEqBkHZFWMb66YxCiqUlufhyMRPGtemwE6Ti2sIEXImOgM/vEHjaf8Ul0Wd41wVhXOQXdBoXgu7fwpHANFv/awn4UZ6MUT0l0C/OQf4VGS7wi7DmtQJ7XpZjh78Kl2VqZJ+tROdAFeberEC1W/H/fY/zZ2Aerr6Rwjo+E7MtJNiakQx+dALWnozGKlUEbkb/RoBPKOTtQuB/KRj7rwTjwtwQxMpYT3IjYM2eP2BfAlYLk8Fl9XPYk4Ev93Oxa5wUKZe1KGrbgIjFOgzz1+HAyAacGcF8aj8tsn/UYGW4Gj8tVbiRUYb3txXgti/CfKM8HGCYvmd2LrCf9USXNFSVJeBOdCQO3v4FU48QPHv4HdlzvyG3yw9ES0Kwrj4coygKKx4nIONqMi62Z/Vwz4bzfBm6OBfggasC5XtKcBRKWCuVKNMq8emgEssXlOLaHAVKdxbiXKgMWeU5uJohQd7rVKy7ngifC7G45ROJ3IZfkF8Jwf7YH3CI/gr3Ll/gMvALoiTfsMIyBCWxP3FgUCTSmHbm3UjEzdQ0pJ2VICcjC1se5MBvUS26L2uE/UcdSn/r8HarDmNy6jGnQy2cSYsNy2qwaYEa6hAl3m0qxc9tCmzpUoTlpTKsPyfFap9MfB2Yjr4FidBejEOXz5F4aBaOtO2hmMTwYqdZKDRHwhgmRjKNH4vn/omIO/gH0sUSeP6XDdlUGQ5s+4uMP3K0Ol+M9Rcr8J1hgvMZJTp0r4DViGJcnCzH9eI8/DgpRfrfDHiNSkfCiiTsvBaPe4wzH6wLw/tTIeBEf8edeZ8x2CYIo3d9wt/bnyA7GYTgjd8w40AIZqyLQBteHI5OYnylSEWboRKceJSB3m5ZWDuUecHueshJj58d9SiL0sGlvh55fWvh46XFZsca7OOqETdViVlUggekwMaYQnz8yDT82FwsTJDg/KlU7ElOxNf18fDYFYV7nEgsv8+wIjACC05GYtI+5nVjE3B8QBIOvUhDeZ4ET71zkXSR+WOm/8cz/xJ+oBgdllbg2CGmi7srYdStDL9Z/6W1FMInRwahYy5UTyU4oPyDYGEixrpFA8zTGbmG4p31D8QIP2Ng7Ues6/IO3jcCQSPfIqDgA+zyg3B7UzD+hYRhQ49omLVKxPf+qejZWQI/bga23M6AbWc9pOf0+PRWjzmZeuwO0mOUix7tVjXgtLgWP5kvnXi9GiNTGZdGVWDKjmJ0UcrR9VcBxjLcfhOQjcwnEsS5pyH1f+8dbJ+INcxXdOElIJL5fbujCRgxjmm4sCQUP0uD62u2D2E2XOKlCDifh7M/irDkqQLn55cBfZQIPcX64HQFhn4txq/fclRr83GBI4PyVibUD9MRuSgJE5rj4b0hEk5Xf6HHtWA8G/wZ3359xMFdgdi7/jXC5r/CwLmvsbjqDUyrPkE5Oxg1luHYfzsavmKmwWal4sIoCXSlEjxh+nvgBj1OBevhpNXDbq4BfbYY0J1jwLNJeqBXA0oztXiVo8HXWVVofUGFxj4V0DC86rdGDodj+fAdI0PgxBw8qZGghivBxTHpOF+WiilXUrB8VQru3E3FE8bZo5vS8b1Bgg8LchDMl2HR5jw89CtCxFYFfPmlbG5Y/T8q4X9biQBdOZZUKHA8sQgbOzMd10qKhgIJHn9PQ/jmRDwZEIcFyRGojw1Bv7tfcc2F7XNJIARXX+Lm+afwkj5BduRTZHR8A6OcIKbfglHlHgH99Vh8Z/M4akQaPi6VoOGzBEOYhq/533cgo/U4O9SAZUUGDEk3YM1JAw7ZGbDNTo8n3vXYu02LIWM1eLGhEqrxKujzy+HG+PPxAznmji+AwCCDe64ULr9ykfI+C2PcMvBghgTfx0jwLVuC/fJMrFuSiz5xUgwtlKHu918MHiLH6TAF1o8vg9dmJYqYf9lkooLzFyVOfixD5kkF3A8Xou6CDH+Eudi7ifnwuj94b5GIxzFRyDCKgKwyGNNzgzDe/x2GOb+G4tETHH33CK2yHmLNrgBkDP4Aedx3BI8Ixb+aCATvikfmm0TGJ2mQLmdxMW25mdUt5Lse6z4bIMpuwn+9m7D1mwFNUwxI/aMHeevwaGUtppkzzfylBuOmVeLcKhUaFldgWUgxfNYrkP1MjtUFhXDh58NnE+Pycik6vZZi0hMp2rO8GPrKMI7p+X51BbgCOTYx7/pofjGE78uxNk+JA3NVWBvF/PERFWoDlbgaWQJHB6ZdB/zF4cEyfNVmIU2ZDsXnJHzwSkC3C5Eo7BQG3/PBqB0ahIdBgThi/ArD2z/Gpuy7EMTcwZG7EZgcH4Kej0NQ6xCGWXsj0X1mAl74JMF2azq8j0jwi/XVKhsDfqc24djXZlBfdnxiQMQIA6y/6ZHzXIfdq+og9tFC+V4Dy4M1OMB64MdiFTjHlSjYWIGTXUvRh2n8aeVM286WY3xxEXzvF+Hx8SLsYsdmdm6xRY67fAVm5SiQPof1+60K3ClUoudEpsWYB5k5gvWVTAWbe0rcO1sCA4dxYVU+buqZLpuXifJp6Sg5nIh2HvGItIhEpelPRPYKxrTZQfiSG4gz5q/QdX8Argruwnt9JG5uDscppzA8/x2BWvNoXPubAEVZMhyq0pFbJIF2bAYabJrA39mCsDXNGC4zwH6mAW/L2SyI9aie0ggJ8xX7e2mRlaSBmmnHtOJqPNihBmcww8McJXp5K+G1phwT+CUYcl+Blo4KPDFWILJRjliuAl5tFZg0RoEZzJNady7BnwPleD1ECbNSJV5vVaForxp5cyvhLVXBj3mwIW3L4D1WgZXSAvi5yGDfNwvHD6Qjm+37Xed4eCVEYI9TKDJjfqB+cRAGjnuLuPpXEHg8xfQLMfAJjAR3CePjNVFI2xePTbpExDJvb8T0+ZnNbB5XZ6CyRwueNbXgzLYmFM034LVSD6vhemxY3Yin3eow7YsWKoUGWx9qMCesBrLIf8hlddmqV+K8qxJ7/5Sh08diHGX7TR6kQEWLHIuy5fAPlyPllxzBucxvWivQfbkCRzMV2FVTjEHO5Rg5Uok1Hip8TFdByHzAeLkKXZhfUnergOdeBYw3FqH7OKYxdubgfEY6cqyScPl9PG6VRqCMza5P2A+8ORaEKz3eYWn8G/QNSIXlkkR4i+PxrmMcZp2Kx9OFidhmSIFSkQ7fURm48CYLHaMycS2/BW22NsPlhwHrGaaNvaLHqspG0Ow6yBRatOutxdiZGoRtrEaGcSUWXVJBdoPpM3UZRh4qRl0HBfp3lMOEacKd/xViSWYBfJv/YsTev5iw4S8GdinAp2WF2HqmCG2C5LjA8CB0dzEiTcoRzDjt4AR2vxoVMtm+L7CfGzoqsbZdMZ6Nk0P1XYYfgblI7y/Bl3/JeOaRgP6dI7Ez+CcO7giGYtFnxFh9hBPD8sk70xHgn4L6K0zXnUjERuMkmHxMRgXzbdHvGZb3zUbnRbmYm5WD1F7NsPpuAHU3YIpcj/VCPRbG1GM484V95mnheEcDP6tq1E9Vo8FTBWtFBcKSSmHUqphpYTmGlDKcupqHlncyiA/IYDJRhvDeMlR6y3B8kozFIEMDNw+OY/Ix6Hkhjj5iPLBJgf9+F0OvLscAlRJ8hmdeMytxRq3CgQIlWnHKsINhwKawfHy+LIX/Hwmm1KXibF4CxjGv++tlOKbrQ8C3+oHflZ/hOyAH97Ik+MS86aTqVKwxSsU+F8Zd89LhdVqCstBMXH+Qi38cKVpfzkU7hR47cvVY9ohpmH46FPLqcOKeFq0NGsQ9qcEXqRoVQlYLrwr8XVaC9f8UGM3692Z8If4tzkNznhTlh3LBn5OD4rAsrJiZhe3XszGhIgf83lI4tEjxjOm/oLg8rF9biEfX5Xh2mmH/oRLcZ9qtG8PELxo1Lo2vxEPmq+J+VWD4RQWiphThxgQZEpoysZfpgxHHEtEijsPEUZGYZ/sbBzuGYnZAMP7j5+L0GClGCHIxf2kGPM9L8Jdx6Iu9Erxpk4HSPllYcywX2T5SvPSW4tI7PTgBepRP0ePV0UZ4bK7FhCUMry5rcDutGqN7qbF7t5L58lLYNioQnyrHhAVFiBuSj+jbMqR1yoXfzEzcXJyBDnbMd1ZKIOqUgbCQDCQGZSHLJxdOwVLUnJHB8XMerlUXQHVUjl6xCgzfUwaFRImXQjVanfuHqy5q+AUpYWVegsN75BiTJsPk+bkYwPSFxeUkNNxPQNDPKPz4HoGcG+E44hyDobvS8O5fDlqipJieI8Xv8lx0tc/B7X5ZMF7M8j+c1b8wF98OSrFjjxQv/KQQb9WjZRHT7ayfFVMbMXJXLbK2avFlkwb+Z6rR7KXGGza7fFUJNlxn3rqpCPt2F2LxizwsmsQ8sV8WxkZLkOQtweI96Qg9nI75HSRIYZ+FdcnAuzaZmLMmB4e3SbHyqgwrp+eBCWqczZJj0ulijDleAdl5FQKpCr0X/sPUESrYcSuw2EuBF3PzoWBe8+AVCSY++YMvhkTk74xHy5kofPgehd4xSbAxleBsQS7DehnzMMwTsjkyMI8Zu1eK8Zul2Mq0cfsqKY7HSOF0jX22UopZ0/W4O1CPbiU6nD/diP7Gdbjw4v/jdMzHaghZnXOTlEguKMGCdQpYieUYt1SOxMty9D/0B1f3psEtOBUbrNNRyTyQu0oC/5IM6P5lw1QkhWVnGRafzEP7hEII5ypwMo3x0HI189M1eDm8Bo091JiwSInVTsVIOMNmJVyKp1USCDemYZJrMuz/JSLpWSKOvU5G/LU0nD6YAbM7UhjPzcNFQQF6r/6LvJ152JbFNOIjGa7eZf72nAwDS6UovC2FjHkw6656tPmrA/IbMa5LPc5za7FymBZhwhqEdVfjRLASb0aVIoLPuEdbjEt2jI/OJcLtVwo2ctPhx3jd97IEMVszcNAiC8OKc7CumwzjVXk4UVSI9H4aNO7X4P06DYbY/sOCWiX8mOd+yXBrHC8PtdszcaJPOmLnp2PFM6YRpjN/8FUC2+UZaLMrB7s/yRC6uBDm8+R40U4ORUMhzDoUwCkuH+qZ+TDKzoPxahl4zLNe6aPHJo4erZi/Xmejw6iLDbA4VAvlGi1a/vc+rzVqTGR8+sK6AqsN5XAeooJkRjVyIjWwS0jDip0SuDpn4DXTKZoReThklYtT8Zng6bPxrCEH7+2kyFsmgzojHx2PybHLXYGbvZluYJrpyDU5fCqL0HF2EapnFuBohAw5V3SIPqnDc2sdRvdrhIxbhz2PtVi0WoPBPythck6F02yWF4YzLeZbjckaDVa91sL4qxx/XQvhfC4P1qtkeEYyHNstQx/kYd2DAjxbJUfyGwVsZxdj53W2+hZD+h/DO6Z/jFfLcWpTEcYd1WHTAR1KrHS4sbMRF1fWwe27Fu5pGuzzq8Znf8aJ/dRY0a8aigINJo2rxYq9OjiX6hH5Wo/3ZlpoF2mwUqRG7HAlPIJKsInpjiNpRRgQW4Dq7gWocy5i+C+H1x4FXO4XY2H3chz/WIGoRxU4s7Ac9xk+fxugwMQbjJsfF2GWnw6lPxthd7MRUz40Qldbh24ZWowXMI/zuwbhC6rQmXFj2kcNktxrcVapwxChARNmGLA81YALUgPczhoQxDPghUIHk5JG5L7WIeCIAR00etwZWYtdPzX4HlWFrNUq3GM8cPZnCbbXMC24QQETFuei/sUob1WKwppyxEGJSy4q+G5T4Vh3FU5eV0LoUIE2i4qxf6ucxV0LG8bdB+82QlVYD7VlLTSztPC4rcFUOw3efNHgc4wWyQ6NELc24KOyCVk2HCo5yiG5H4d+PzaiS/2aYHeQxRbaiLNvdfAq0ON5LwM2XDbgTjmHbHe3oKivAc/PN4LPvF6UrgY3/CqRdkiFiCtKBAdVoHl4BT4zzxPGNGyf0SqM/sZi5qgx+YQaZztUgmurRgtHhQ9MF98XluGyXosR52uZbq9HtxUNOKeuxXsW5/L//b+KTlpceaBF17I6HLqtx+UOTbCcyKFdVlziLefSq2FcGlrIoZ6bWjDdpQkf1xlw9RzzZ4UG1Fo0ofpmE7qdNaJqIz71iuPR6otcWpHKoVcTmiFkOqC/ZT0udNTiwJ4a3P9biWBTNQ5fUaHjVRXOBqlw/6EasyRVyDldg9C6Ghxy0uBpZA24M/9hHdMIs44wbe+uhX8y8z0/6jCpawPmPKrD4RO1qOxbi1/yWkTt1uHhKwP2PjeihmoOzd7LJfUVY7odwqVCay5d2smh/pNaYPmiCV1vNUO714iGDuHQp3ccej+QS5bBXNp1lEvbT/Pp01w+tRfw6dk/E+oKLvkM41BhtAEjq3Rot7gWHzpo8clbg+Pja/DjQTXSA6thMbsGW5ZrIGL5/BeqxdrjWshrNVh2nen3miqs68082kQteCb1+PKsEavKGzGgrBGt/zHe9NfhTIIelZubcO45hwJGcgmBxrR5Lo9eLzCht1e5ZCTg0p/vrDfecCjbkkt3prCYD7KYP3Hpl6cxbZlqQotf8ahrtimN2GdO3RvNyHiIKUWN5JM6jEcbS7m0r55DX9JaELLWgBELdDj5rRbFL7X/9160motMm73RwrVSi2EfaxF6oh5upo2MM+uRe5bl/SbT5K+0qN3VgPC7OmS21WPgdoYJbO5MrxjQMKUJA92MaLyGQ4++c6muO498s3g04R6P+k43oYsKLnn+ZTH3MyaLBmMa8NuEjrTl0dtVPLoVw9ZAPrWp4lO2hznl/jKnjBhz6t/PnIwL+RTD49OQaBMazfYcyOr1pnczGrYY0GsW662pOgwubsSghkYETNfhR7QOdwfocfaGHr8+Me/YoMPm1FoMa9+ISV30uPRKD64nmy1RE5bdaEZMuhGdieSQ6zwudUo1pqk3edShmUdhDTyKUvDowUsefU/l0RwTPv0mPr3fwqeq//hU/pZP0hY+eQwxo7O7zGneQAGZzxdQoZuA/P6Z08wgMxJN4VPjcx45OhqTviuX5rH5X7q0GY+yDPC/YUA+w6jNqw14wo4pVw14xfJoO5Fhmq0Bvr/0GLdRz7hGDxHzw60mGtGtORzKk7H6T+KSn7cxXR3KI4GeR7OH8OnRV5anXqa0tocpDZtpSleTTCnwgBk9djan6HPmdCnBnGZwBbTOV0DdfrO1vxWlXG1FXgILCh4kINvb5jSCa0oFbfnEazChpsdcWufEpZhHHCpi+HVvlRHdWd2CKrsWpNxswdYw1kfnW3BrfBP6VrNYdXqM6NaMD3s45PC/dx2M5lJ+G2O6XmFCp//yqMdEPnl1NKUsU3PadNecEG5Op9WsTzsJKGCKgC7tEND8EAGtX2NB6qetKH+ZJc3LsKQpnkJKqrCkq4ssKXCoBTn2ENArsTmlH2bzyepzLo/dv4rN9wrWX2xuBHZcOp7LIbc4Dl1N4ZBnLIf67OdQ1/dGxJlrRN5SDmV255JHHZfykk2oz3cevenCp7tZfBJXmNGWfHP6aC6giUMFdPuvgNpub0WmvS1p6F72/AjL//sfQJP8hBTzUEgOc6zoa5EVKY8LycpWSAGTLSnrjoCcqs2Js92MRuzmU6oxn4Ze4NFXJx4ZeZnQNqExTdnF4mSYk+fJpWYHLh3QcmhYJYeiJ3IpfZAJPX3GoxyGpYf38WlGazNy/8+cDpoKKHCRgIyvW9CLLZYUV2ZJ10yEZNRdSEXBQpLOtaZTA2zoxTkbKi+woc8iW+pfbU0r1gppPbuWZreikEkC+hxmTqILZuQTzKfMBXxyceKTQwaPIjbzaMMbE+pdzKVp/lyaspNh/jQumSaY0N5cHtV249NeHcMSI3PyzmL7GyAgxAjoQ3Ar+hVpSTxTIWXOEpLPZSsy+NtQVIYN9W62oUsDbanne1tysWxNIhZTZIMVjR8npGmbLKl/lYBWjBGQZ4U5WU83J8l+M0pK5NN8hgXv2QzeiOKRyW2WNxGPHIp5pOvMJ08pn671MafxbMYeTBbQjd4WtMvBkk7+saQnfYU0sF5IS/XW5J5kQ4lCWzL6akvrZHZUflBEK6eIqOWwLQ28aUPjKoR0xU5Im6db0rJFFjRjuICe6MxJ98Oc1GPM6OA6PulX8GmVNZ+6s5nvAnPaxfr1VXsBvRNb0EsfS8qTshqwfhj3Q0hbq6zJotCGrObY0p5FdsT9IaLATBEFfBORRWlrSmljSxkCG+qzRUi3aixpL9+SWgcKaHSlOVX+Naf59eZUzvbVgeViuyXbl0JA5+pa0V62L51QSJfXsdyet6aVchsKmsByamtHIZ9EpPnDnhMhIjtTEXHH2NK36Ta09LqQGs2E9DXakjbusKTjkQIavKoVbWZ1iucKKbC/kJTVViRl91rQwZZiamxp0G0RBbN7PYkR0Q2hiM7dtaXzEWKqDBNTK7bG/e/9CsFiehwqptpIMVGamL78E9PkRS7UTuZKR3LaUed4MW1LENP0RDGFRospiF3n/FtMyd/EtCRITOKvYjrGzh+kiOlzCbtndxfqPNqVDLPbkdjIjabecKOH0W407o8b3YkV03m2vJPE9DZZTIfZ2srOp7C/j/8opvZPxPTnnpi6seO6z2JKY9cJq8TkO9CFAhpdaFyWK00TutGze270IsmNVhe50ZPn7jSxqQM5fvEgChRT1VsxlbB7FsaJaQeLaRt7xkYW88g3Yuq4VUzTeosp01jMctWWjre0pWu9xFR9VEwLpWKaJXahZ8tcSC5wJdxuR4dOudG2HDdax3OnqQHupAvrQG8/e9D+LA+qqPGgFXIPsp7iRJt3t6VDD8XUwPIZwZ6l/iWmTmwPHF+W69dtqfmVM40wd6aIaCeaEuREVuFOtKC1My0ucKYv6rY04bSYTujENG+EC42IdqHVq9rR/FdudFjoTv4H3anUqQPlXfCgdPbcYQYP6nncky487USdXDqTIN+RRrZ2omWbnEiX2pYGHhbTyt1i6tmd5XRPW8rq5EzjLjvR79lONHCYE031cqLELk5U0deJ/CY70a21TiT/6UT1f5yJO1RMm2RiesNq+CLIhabPa0ejIt3oQCd3OpfgTh/edaBTsR601dWTvlt3pLLQTnSrqhO9fNqRrq/3pEsCB/rdyZHS1Y5UI3aiuVonmlXvTF7pzrTAlK3jTvRtkBNNr3OkoYGOdG+XI+XMcST/qY60bKkjfb3tSGvKHGlaLyfK3OdE1gOdKUPblu6ni2k8i6lTggtt/9SOolndR411J48O7Sm4twfpaj1o+nhPhhGe1CeiIx0P9aQDrT3pVLEHjUgX0axsES3wtKfEAnsSjnIkoypHKvJmdZjjRFpWv2HdnSjd4Eg7PjjSr56OtOJIG1ZnB7rv40CLuA602MGBZt1yINNbbUjo50iNckc6Oc+J1rZxplqOmARsZu5scqFrD12JzrjRgDbutPSVO6062IHWvPWgPqxXQsw8KbWrJ31u60kvyzwofJoHDeS1p/0Muy6G2pHlExEdkYv+790DPq4O1N7dkW6GOZI1i9WF5cs+2ZHm+zuS2bY2VOfsQN4X7GncCnuqmWVPllPtyX+aPV1daE97j9nTJCcH2pfShvazvwme70TX1zrTEtYTszu50GGNCy1oz+ax3o1c/d3Jsmd7GvW8Ax328KAHQ1lf+3jQhgEetM7cg47+bk+u/dzpPzW7VmHzf+9r8ZlmS9sSW1P2RhH1YvH2GGFPhyrs6ZlfGxIY2tCKkjYUP6wNDbd1IP99LN++9sTvYk9Trezpb62IThayeuSI6Fcpq4mDPa1hcf9Ls6cNoW0okOV15xEnOnurLbnXiun1LRfKiG5HF1Lc6EKzGx3p4k6eM91JtNadrJa40+kZ7tR5ijslsV6YPtSdci3c6flnN2quY3O82Ib2pLCls6GJ020J91pTuYOIUhJFtIbFE7jUno7vsCfZWnsaP9aeytqzGC3s6XKdiHKSRLT6soi+MG7p5iKirwyH/TuJaNVJEdmoRCQYak/fFfZ0v50jvbN3or4NTvTmpJi6T3Qh9ypXevrQjXZluFFirhs9YMc+H9zIb5sbLe3sRrySdhSQ1o4ipe3ofUU7mhXqSnVwoT3VYlqmsaTSC0JSR1nT7BcMx/U2FDDDlvZm2pLfQjtqf0BEk4pEFNIiolPNInKsF9EAFk9GgoiebxHRnCo70vW3o5ULW9ORClv6FWxLZ7Jt6f8BJH1SPHicJHt3VFNp9zUJEEgggQRCiYCiYu991FH3duy9t9Gx9zb2Mvaxt7H33kfHgg17ASxUaSokgECoCSAkCBLQ73m/3x9ZFwi59znn7LPLWtDkbw92NXvyTZKW2vZeXFjbm9jhy/t9dOzh48frVn8uvR7AWspAxl8P5Ms5gXzwrBbbtazJrksCOOO3AH5pF0BtmwDmdhKvLgF0Ed9Pt/iz6SJ/9rpcgzOjlOyap2S6j4qvj6o4o5k7vbuomReu5pS6Gs5fp2GXER6U6D15tr2We7tqqa6v5ftsT7Yf6sn7Kg+mrtHQ3E/DwI4a1mqu4crGGj5so2H9IRqeOqfhK6knD1/VsmsbLx7t5s2fF3zZ4k8dNxT5sVaDAPo2rsnu5bUoa1mLOzYFsLFzAF9s9qdHqR+7DfLjUqkfJzX14+gZfpy+w481l/rxh7YGY3/T0bXal9c9lYybqWRlspKt3FX0nKHiwSIV+3V0Z+epaupK1ezQQ8Pf5mk4T5z19ioNf0zXsEKcb2FrDWd4aRgs1XBdippp19V8eErNLefUfB2i5n+ZaqpcNNR00vC5vQe7LNeye2svvqU3D9z1ZettOg5p789dord37gbw4L4ATvIKYFYdf15L0TGiv44/muvYWqtjtpuOpd46Nmms47pfdZwhrqdLfVl/iy83eftQnyOnV2MF/de48FOFK/VblLySrqR9AxU3LlVxm4sb8++4s3C7mr3FuaZWqxlRouajT2qeuKVm8gE1vWepudFeTac0N7Z9oeLjjSoWbVfx3FsVy2+58VOOOx9cVrN5kIbt8zSETsvxop6AZd78EePLD4919Njmz3aeAVS7BzA20p81Q2pwe28dw0W9lbk+XJTvzStjvKnv581m/3oze6IPbyX4cJ3Zh3PXeVPVR/SnXMuLRjnfi5pcfRQcuV3Bk+tcOPaGK3VDlTz5WcmWrVSs/kvFZf5uzFnkzvTn7py3yZ2jYt34u68beUjMsKeKwU1UbKFT8YxRyZ7PlEwIVnKZ+PqV+Pn6MSrWre/GXc3VnOWhoec2DS3Vngzp6MVfw7x5x1HHyD9rMOuNP9O/+3P8EX+eKtDxm0THtWd8GLfdi++ae1En9eLez1oOzdZypdaL/bt48fwwL95s5MVkOy/eTdOy/UEt/x0j56oHchZ/kvOjnYJv+in4ZY+CqRUKPuniynFTRF1in0JbqujRQ2Cxm4q+nVVc0FjF/AolX1xRUrJNyeBGStoddWXmCBcuLlTwQpqCzya5MPyUK1eIe6z2ULFws4qLw9zZS+D3yH4N1/6qpf9gLw657UPvgTqejxT7kenP1gf9efOpjrmPfanSeVPp78XB07Us0HuQuRoefC+w7unBK+88eOKdJxdRS/McLVXFnvQr9+D1Mkce3Svjg5nOnNJAzkcz5Iw8LacmV87mDQUe/1RwxzcFCze6sguU3LNOyR37lZzVTsmjsa48eNCFp7YpeJEK+tRU0Oyh4BwHBX+UyvmnTc7lAtM/RZ8Crir4YLMrvzxU0uFPFXVX3HnNScOCNA3/WqrlxjVe3Lndl+0v6/ibqKnypD8do3UMu+LLk2e9WPejlmuDPfhmmobpEg2Vb9SsjlBz/zext2KP70wQPVotMD1Vww11NNybp2bLUkf+K+qb3VTGlQ9kbN7DiRHnnei+wpkPO8lpipOzTJyvZJqC39cp2OiogrO2KHj9f3Ntp+BZRwXlh+RcXEfOiEvOrPnWibvHO3GjtxNrjHXiRRc5mxwWe2uV89toBePHuHDqaSXLxL6WydQ8XFPDse08BOdqueuCN8v8dPS87sdve/zZTVeDYWKnOm3z4sd9Ws67reG+r2o2LnTnzd/cOC1BxR5Obhwe5cY6eneuHqnm1ytqLohUs3iXmtmRbhzw0JEvEx0pz3LkNWcZg36R8eRoGVdsk7GvXsYQmTMf9Zaz8V05n+XL2adYzqgQUfMoORvFOtN1kBNXL5Qxu6uMCfVkHOEirhWOXFblyJ/u4vOzZZzh6cTSu840bZZzS2sFP3dzYc04JUtuqHj2kJqX+miY31LLEWO9GL/YlweO6PjLL/60P1yDwbFCrzZ7MXqRll5ibqe3qNkkXsXBHVQsKBQYeq/ksUrl/9+VmqtVdMtR8VGyqFnjxlm/qli7Ssnn46QcpnDgvS6OTNjmyKo9jhy725G7rzsyO9ORS/xkNM2QMT1Yxj59nLgp2YkTfndi7AEZY0RdW2vLqE5z5KGljgytcmDZD3t+6GTPkx3tGZRqzwmfHKg87cjXouYRonc7SmT0kci5V8w/dJwrWU/FA2PcuUxwbU+FB+cLjhi90JsD3HV8/Zsfs2/W4ESTL+fs8WL6DC0Lh2sY/oua7QeoePWckg09XBls78JopQsDU13YSOjVnzeVnFhfxZe1VfQrVvJOjpI3ZFK2ri3lqdtS3tXbs9LRgeqj9ow5b8+uExx4q7GoOdSRea4yVjWXMVe8VA4yHv3PkY1bO7KZlwON/0n5Tw8pzzeXco1cyrMxEjYPlXDzVwl7NpFy7BkpY8Y5sGqzI4MkAi9rZVyklfPwbAUbLlayzXIVV3RUs1svDRsO0rLeAC+uvOTL7dd1fFSqo7rIl0+OerHxTC1nD9Iw2+LOn4LrLG9d2XyV2HNPsTPf5ezgq2CfMQomRyo49KoLJ2W7cmZPJSfpXVkyRcHRBgl75EnY20XKP7pLuXK+lD0nS3lykpTNtkqZ/UnKUfft6fbAgQ5mB/a85sC8MfacvkBKpahtnEXCq0clPNJTws4RdpyQ+APTAqox/VEVHtatxuF2PxE5W8K/6knZfYeUqXMciDxH7hMYaZIlzjfdhS9/KrllhBuXyTU8U+kh5uTFc56+XKXSsb3Q7XEffLl8p+DSP7W0Cf/Q8oI7G8pVbNbbhaucFEzzkPPgTye6xDnxygFnyibLubJAzoKBCqaLfk6AgtucFUwRP3u1V8I2TyXUiXlEfJJweqaEO5MkPBArYYCYzYtAKRcOlzJ5opTR4nqpi5RzsyRUz5Twy2Y77t9TjdnLq1CvRRX0BTakLbShfkwlWk+sxPEzlcg8aMOVM1XoN+EH/jgv4coVopd6B4a1lrF7Nzn3jBca/KfweoNVTD2opleo4MkcLT+ke3Nooi/t7IRPOe/LyDFedJ+k5ZyWGjZp6M7bQmfPH1Sw6KScefEyfugv44GWMmq7yzhpgYz+6TIm93dm71VyxofLWfeRnLr14uvhdnzZQkLP+RImTpDwp82OtdbYMaSzHYPu2PGX0RLK7kiovSKhwx8SHr9qx04rq7HkQBXuldkQqLYh2q8SugPlWN6wDOUzrXja0oo3Da2YOMiKoHQrvlaUY9ZJG3qcq0ZhnIT5m6Rc9NmRcWud2NhLwTXBruwsdFc5Xs37gnt+f6DlmCovPrzoy9V5vrw52pd/tvNisVrL/b4adpzuxoLXSlpGKviqtZzpvWS8eNGRh7MduDHWga7NHOl+3FFwuIyVl2U88tmJV7c5M6+fE9/2FPry0YakzCosGP4TX7bYsUpnx7qzfqD/rGqU1arGvv7VuGv3A61f/4De4we+OFTjxboqTBtmQ/K87zi+sAx7llpR9sOCs5Ms+OdEKfb2LcGeOsWYv7wIf24qRtnGUoypZ8Vgl2/I/2GD6sFP9HSU0rWPI0MmyXjoXzGnABfO9VIxLFDNB4OFJgrfoj/sxQ9CW5Pe+FLf34eunl7cet6Dhnw1JwSrOPqokkVtFQxf6ky9Rka94BL131LOE1h0WCilJkRg85o973VyJBxlnDNUxp+1RB+ERpx4bsPRX6pwTlWNRmKGeW2rsTGvCtI/qnBYWoU4ZRW+jKmCTeA3r0kVbo+woVmt71hTrwzjfxMz9bWgxKEE8UMLUX+CGa2zTFi5yoS63UxY39sEzyQTxsWaUdrnK7Y1E/PvXoHT56qgPC2h7Zw9//CW8WugnF8XKvg1QfivYDf+J7LLpCJPthnoxaBuvpyyyJdthQ5lrtPy5F4NI26oOaCPiu8mKpnjp6C2lRObXHPkzO1SNimWcO00CfXDJFx6XEJvhZQFK6U808ueqR6OrHnLkS9WOvLUCgeePWaD/Scb2jhVQTO1Cjf+qsIwvyq822LDmu+VsL2sxGNHG1aUVqJTy+/oebQMbVdbsSGzFKV9i7EkzowuVhMqiwtw/q88FDhmI72XETdohOskI3aNykbNWQWQnjLjpGsJ1CVW3I2yoWZfCbcKvgx96UjNFCcmCJ/WY7WS+SdU/JisZuwgD+5We9HtnjdvNPShT5DIj308WFspPPIbd9YTmrZ8uvCfhXJmLZVx929C/wSverURvPSlGjfcq+G7ohrTPH5itb2EcQkSpkwV+lEhZXGk4CjB0x8aSvlqoA13jtpw/YENp+JsuPnChpUNbXg3shKvwirwoGk5Ej5/Q0BFGeY+saLjewvODC9Ba9dCNLOYUMejAGUnsvF2qxGTwrNwp2smClemYbxJvDSZMK3NwqtPRnypVwB1phn9a1qw2qcCGX//wEdnKdOE9rUYIzQsTc71H1x5Qcy00ySRj3ZpOOW0ltsh9r2rF+9f0jJoksiyZ9WcdFVkqXAl/z2rYNNTov5mMj5c58ARQn/9n/xA5eoqXLxvg9tWG2K9q/Axogpfxd4yVXBYlIQtA6S8L5EyskpCv9OVmD/EBsUfNhxsZYPlSyUMTpW4fa4crYLLIK+you4VKw4MteLnKguWrizG/UtmLDpfgP4DczD7sBG7B2fhcfwX3LUZMGCkAcXX9djWxICbewwoL01FHc8sHLcZ8SjQhMenS+F0vAzt+1Zh3EcJ+0oduLOvjLOFV/dY5sK/A1Wcp1Wz3h8ijw8XeaFUy2YRWp6f5MmmTTWcHCtylvBVM2oqObilgqpSZ74VO7zN3p7O9yV0fV+F0PU2PF1dgc1nvqF0ZTn+qfoO3502mMOqsGvmDxz9YceeFyXc9krCrP0SLkivQGhSJToWV2LlxUpovSpxeE45Tq8R9YdYcWWgqN9qweQBgtfWFuPrKjN+/5CPaT+M6Ho9C4caZiCk2IAFfgbsCk+BuvgT7nb4iJcDP+F4QAoK0/RI9UpDeHYWzIG5WN5CcFFbKQfLZWyUKicauFDWUXitVWr+mKjh0PlaDovTcttqLZc/0HDESzW171TsmaFkl+EuvCT8iUTmxAPvHWkbIaWlkYSzR1bhDr9jarUVB8WscsdbMSDOCsi/YWX2d2w02LCzuApbbvxAx3527CZwsjGhGjU7fMOurO/w21SJrI6i9tAK7LxQhicC659GWDEy0YKc6lIk/VuMjtfN+FKrAK7ZRqy4momFr1OROsyApudSMGLRR0y7mIgHrRMxPysByzwSMep1Ik66fcaeIANW2qXBb7LIwZtE5mml4fSxWn6P1/KZm8hE1DBDqebF3ipCquS4mQp+6ihnmMDF7WAH1vOVclnoD2SH2RC0vgxDv1owomspVFtKcLl/KWL+s+B1phWzX3xD7YeVmK6rwtHLgl/bino7V2FbohW3tlWge7tKXEj7jlGO5ZB+s+Kt0KqDRgt2aS142OorRuWbEVrbhB3Ds+F1KxOjm6ZizHw93PI/YeCRRHzelYDnMfG4Oj4O8w/HoHpwLGadj0fm00RsMiZDmm5A71kejKsl6kl3pyVXSf/rCk6/Kefl9cLLL3dkPeH/xq2UcOK9KiQEV4J/WdFjgejvqkKkvDKjp30hzmwpQv7aUvTUCi3tW4a3EypQN6wS0edsmPJQ8PVtGwb2sWLz829YFyNmvuo7XheXocNdKyLqWDFNaG+N9yVYPrcQu8tN2Pp7LhZHZiEoPBU7fPW4uDkJMY8SsPjYBzRLicLCskjULI2E/aNITPWOwj8TojFNmYArzxMx9Icr+4lsedjkzAKRq6r22VMrlXJq/59Q+1Sht3c5Zlos+DS3CKXDzGg50YTIHiYs04iv2xciH18xbJoFqw5ZMeRAGYaf/o6JEYJz9tnw7IANarFXNSaUwSutAhdvV8BpShkWCn35/syCm7dLsV5SjMV/mzG1ogBRmUbEB2ZgY4ABvWQf8aBnAspmRGPY20gMNL+Fh3c4/JzCkb41HCcmv8Pdq5FwHRyN9OcJ2CFyUehhkTOnCa8eacdXt6pwbWclWj0VGDheil+vmvHTwQSX2blwmJWDJmvzEONmQre1Zni3LkJ291LICgROiq34IC3HxevfsUd8flq4BdPOWxGd9w3x8d/wi1sZBrSzomKIBT//LcGTXoXCP5gRPCwPbd5noV/vVIxSp0DaIxEDd8VAsS0SdyPD4dQoDBl/hGLTmlB8N4TihSkMc268h6ciCtPUElZ9ELw23gbpmzLcy7TAe02R2GcTThbkwOGhERtHG9HujBEThBa9O56Py5UmxAQVYsKFr1D8bhEezgpNuRXzOpdh81sLJgZbkNXJiuGDyxAsen4oyoryLKFtCaUYFlsM1WszTq8wYcOBbHiHZKJ2awN2Pk9CE/sEvF0XhdDMt7A1CEOA6RV+VD0HA16gb/or9P4Siicvw/FubRReCD2t/fAbKudZkWQoQeU/ZozzL8DbECMcp2ZhxMBMxF/MxL77WVhoNGJ0VS78J5lwIdSM4o9F8HleitvVFjjYWTFMb0GbSxaMKRJ8tMwK+8dWSPdbsX6XBQl1S9HrZyHC/jKj5EUBNEeNqFHwBc9X6zF3eSIy/OOwJD0S/04PR7MhoTA1eI5PuU8x1f0ZmPYc4+aHorF4b7M4Z6LQp2SXQlT8a0LLs9lIeZGF/v+lY9a8VMxalQrbtHT002fCa68Rq9flYH5GAXIWmdE2qhAzF5WiznkLGv1lQeLqUuTvtsDjlQU1XcVZ51jhPcSKfe0tuNqnBC/qid1oa0YrWz6K2xmhvi30ISoFt+on4kVkDDLPRaJNThgc77/GzF7P0H32U+jvP8W4ds+RPScUC6a/x7XHhRhYuxDLfMxQXxIzX2rE0Z4ZUEYZMNHHgAIXA6qWGVB2MBWxNTMxd7ARTz9l487SAmR2NGPYuEJsb1CCf2qVYNm6YrhPtMBF9PjsBwuONBIYllmRmV+K7TW+wivdjG32Zowdmo97zkZEFKei+6YUVH1NgLNvDC6IXfthDoPaJRSd1j9DduxThIvrX9EvobKF4sCRCET7m7HPz4zdRwpwrGk2OvpmoZ1XKnZe0uOhVwpiziUjMCQFuiI9IhqlYurlDIwPMOKvHtmo0hVgZLUJqhAzpp02QzLTjE7LLDi20YLgqxbMEGdeeduCdXdK8XuTYtQRXPqnyQR7z3ys1hrxanEaxrxJQQ9ZIqL+jcHGmEjYjoWj+nIoihxf4nKNl6iqeIVNZ0IxyTkc/xpMsMs2YX5bE9bqchApMaJ5XhoK7Q24H/UZH4YnoatDEqL+ScJY62fM2azHsy8GHK6fgcu5WQjTZeNJQT4cbpow87YJ+ZUFSL2eI3SqFOY5Yn//tqDXdAvCjpZiv74I9vfMuFligs/afAQMNeL8xC84/bse4ycmou6KOHxqFYUFv79Ds01hOJj/Gv9IQjHRPwy1toSj25J3qCVyR7ngmbwTJoT55uHxYiPenMhA4WkDWgQnY3Z2Inr/SEDSqwSEShNxLCYRNXSf0KmjHmMTDKgzJgPvMrOwok42/j6Uh+Ce+ThyOAfr3xvxfnspQhpa8LKPBet/teCO2JHntiL43Re87GpGbI8CBNwV3Px7JgqcDXg9PgnLkIADjaLhNCES+yzh2Ds7DDOnhAnNCUffjPeoHxQF971xGLnNjDliD34cNmHe6zzEnjDCu2kmzqUZ8F/7FARVJKLt8gRYH8Zh+eEPaHonDs/HCg5amogL1z4ifaweV5MNWC3OP/RbFr7cN+LHWyNazjJisYPYh0GlCHe0oHELCx63syDGVIqM98XYIPLY0BZmjHcx4Zf92TjLLPhfNcAt6bOYYSL234rFoEZR0Cx7j25XwuH4IBz5Xd8jPTQSczKikBX3Aa0lhdAOMKPBNhO6183FpJWiV7My8MdH4X2XpmCYbxKWj0+A07xYNPKOxqWIKOxVRsNwMAZxt+MxckEizo76hLe79TilN8A8PANdjmRhdWoWtm3LQoPMTNxpUoqt70ph9bBgcTexn79ZsPtqCUYMKMTQsWYUXTQhMTkXC+2MWFYjDduFX5lSMwnjK+LxqG40PLdHQvXkveD09/hjUySM46Nwd3YUzk6NQqLdO2StLMLJXWYcjjWhZEYuYmcaMW5bBnZ9MCB5bQpSuiShQT+Bmacx+GV3FLpcj0TX4ZFwORCJuO5R8N4VjQs34/H2aiLWd0xGp3/1WJ9qgOvrdPg7ZgpNzcCTu2n4q5Pw/cMEblQWPBkh8vIYC56+ERkysQghZ81I+m5Cr5EF6JhhRGGDTHTdasCW+slYuyIRBx/HoZE5Cs/kUTjvEIX2ceL8XaOx2TEK/Q+9x4MJYXjT/hVSioUWl5Yiq2shor1F3l6VD+k5Ix4YMxCWZ8CK4BQYFiRh4LIEeMyOQfHwKJzaE4HRRW8x6eAbTKp6A3vRpwtxkbjVNhqdb4gZvUqEQ59k+HzUo90xA9YsSkWO1YC07gb0HFmK3/oKbP1pwfBtFoT8YcGlGSXYKjTf2NmMpf+YsNAxF19MWfguScM/l/VYefkjBvZLxPlvcYgwRmPOumhwyAeUtItFxslItJ4fhmFLnmPCmhCEvriPzDmPkD7+Mcb6PEW/bq/wq9ih830j4e4cg5LIBFhGfoJ7GwN6zMtC2w15WOMleP1xCdwuW2ASfFh5xYKWr75ixlzBD24FmJhsxK/bM9FX8G7wQD1kmUkwfklATotYvOgThc5R7/FiZTgm7A9DDYRhx8AwhKaFgRffwvNOJDJ/i8bzBgl4+CYRsn+ScfaZHuUi96x1M0DzSI95aaUYMtMCH6F9k98IvL6wIP9kKZ7eK4L7ETMSxPlaHCyAXPDjh9mZglMNqHDVY9k/H/FDYOj5zAQEPYkXsSUeR7vHwqMsArnrQ5E57wnMV+6jYHMw7m4Mht/NEJh7PcHq/S+Rui8MgVsi0WxqLNp1S4R8TjL6DzBg6bQsrG+fi8eCF395/hWT9lsw7qkFdjtK0dapECFFBTjpmY01zln4c10q7oTrkS32sdvwROwq+QDPPVG4uPs93nuEIzsiFFtDXwP3XmHrv69QZH2NkTvC8Nz6FuPqRmHlsFgwIgFplkS0ETqmPaDHh5d6dLyix+9ewv8utmCYmMm0HAvWqq3IGm9BrUEl+CE0+NloM+Z9M2GPez6enzTi5oEMaOINCBymR/zMZNxYn4QMJqLZhgS02x8D58sR8AwKxdtTT2DZHoyxO4Px80Awgo8HY9GHJzi57QUS94ZhytJIxOtj8a19Iir7pCBkhcgnSpFBp2QjRHBWxstC1MsrhZ/Sgl+XFkGaY8LFlTlwCstC83tpGNnZgMufP+NMWCKOOMdjYnoUskvfY7o1DHFC5/MvvMCf/Z7hwMOnaPX4KfYdewanga/x+WYY+la8x75rUThQOx6Slom4dTsJl+am4F57PS556dFCaF/XUAte/bQgqZcVgVIr/iwrxeWwYjzzLUTWEDOGvDRBczZXaKARzy9kYJTRgLtGPQ6LPb77PQmxScJ77IyFvykCPVaGAqufQD/vPlR/B6O5wMmGgfdx6ONjjHj5Eq2WhWHPgkicWyJwLjBycEoKOsQYQEMmvIuMqH23AHnHzVjfrgiya4WYJLg1Izcfv6YbsX1iJkx2IjtZxPlXJMGtdQKi5kVj1IUIpNUPx5/HXuOXu8/QssVTfLV7grLmjzFo6GNsnPYEFepnaB75Gj014cgR/Ot2KBoRwxIwaWsiLtX+jHqFyRjQLAWpOyxwN1hwWuS6iNNWBIsMFC/yRmZyKTZ5fMW1HoWY94fgtAUmvDXnIHqkEb72majlm4o2/gaED07Bi4WJaBEShxr/RuLZiDA8ufMMCaMeI331AzT++z76tXiA8GtP0e7Ra6h+C8eGz5FA7w9oKLQ0spPwRmGCRzplwv6yETO752NxiAlFwkO1KTChS1IBPogssO1NFma3TkdkewMknp8xoG8imlwR+vYxEhN/hKPcMxRzlj+DftYTVH14iH797kPz5h4iPtzD5Jz7KJ8heuL6HKdbh2HU2Ahc3RiFQ+fiMLdWInz/TYJk60c8Fh76QLYFFc+sWBNSBn2HMkzbYoWt1IK5OgsWtC0BBXa7LzBDSRPaHshBgzFGsF8mopxS8avQoKlNPuKVNgGrw6OwzeM9zs4MQ1qPV3hveIqZ8U9ERnmKc8dfod6jMPz7/j38jkSho2c8dr5MxNyZKegXZ8Akj0yEbjbC3T4PY34z4dBJE5IHmrDmQB6m3jHi1MFMDGySitu5Kfi7bRJ+rI3Hx7womBXCmzcPg9uo51g/4QnY5AH+bnwPiA1GwOs7+DgmGMsj78J34gNcH/YUD4eGou7xt4iqEYUf1TFo+i4Bd28koktAEprftaC6SnjyJyKnnazAuahynDlXhjcXragheEQ924LtylK8nFWEBZvMeO1tQrhrDs51MmKVPgMH/hM7MywFh54m4tr8OIwS/ajuHYH+7cPRwzEMwU9DUTM4FHMPhmGW5R3S60Vhf58YDFmVgHdXktCwoR5N66biy5xM/DfJiMmuubCzFeDUeuF5dhbgTl42DkuN8Br6BSNE1ti7+jNW10uE86kYtFotvEKdcFx3fo34IU/R9sgD/Ay5iy2WWwhT/YfBjW9g5+cbMLvcwjbbXTypIbBx8BVC2okc/yQSV/TRWC/8qm5lIt4vSUSVbxkObqjAxT6VGDi4EjG67/jY6hsc06yw/mLF5BAL9MZSZDctxpvtZoRFFsBrZzbKv2fB/u0XrB4hevHiMxLOJeKKTzweNo6GJTAK4xYJ3Q2NQKv3EXg9LxLPp0XB83QM/mIC8r4lIi9P6P8MA/6Zl46ra7IQ9UzU2yYffoNMOPGH8Pb38jFWmo2H9llYvDsVGX310E8UPqMqHtY3Ubhme4+2DmHYOP8ZnDs9xiTPe/hPeQvj4q9j36GruJB/CScbXcPgPjfQkXcR+ugxjKEvseRlGGoeixS+MhqPLidgfs9ENPZOhH11Oe5fqURRZSXyv1aiQ0YlrhZ8R6+Kb6gRWIY9A6xYpbDCY5AFS+sUQ7PcjOS5BdjaNRtTNmaBwo8N7GXAMibjc2Eipoo8MNUrAWtlcRg8NAaS/jH44BKH9U0TsEkn8lIzwd2yFDwYaYDHpDSMFXr5i/DXf53Mwc8c0eNjgiN6mcD1efAT3PHXlwycfGTAsF9SsO5QIqZcjYO1ZZTwY2+Q1TkU57RPUXPyffSdfgdHP1zH+/OXsOjyeaxoex7nvl5Az5rX8WDmXQwWfD6r9Wtc6R6OVy+E734ajQ3nEzBZ9KCJMQFds74jpYUN9nNtsK20YeIyG5Jow4gJlfB6Vo6jv5ShfJgVbhor/g2y4NbBIqycakabhgW4jGzsuZaFcQXpkIrcpn2jR+8VKXAp/YjZQu++1xHPEM9xPJmI9KsfEb0kBbOS9FiXb8DmZV/waVYWuogexPbOgcvTAphem3A5xoQmOhNqjc7BHuHHDfXT4drWgPo5n1DllYjpf8Sg9/+wFhyGa+9fYfWWJ1BY7+JsyQ2sN1xBVugJvAk5geirJ7Cv2UUYJ97AqUX38Uj6VJw3FEFv36CNu/C8l2NgvpOAVt8TsO5ZAlYMs2H7JRu6RNpgcqzCmmQbHrayoXa3SsT1KMfZT1ZEeVvxI80C14hSjBF9GLvEjOL9BZiuzkHEDiPSjmfht4Uif+xNxZL+BrQXfrdql8jhm/So90qPC40MeNA1Fa3sMjCtfhYSi7Mw9aARR87kIOlBASJzTbgmNeOD1YRqgYnVv2Wj+dwsFC5LhXSfHu0vJmFUzwQEBEfh8KgI1G0VhsyazzH5yWPcPXEX8z1uwLjmElwencDiyyfwbMcJeOU+RKrHEwxa9ww5hlBsPytyzMIoGFcLv5wu9iE3Af/tTMCWPTZ0iLPhc2AVysZWobl/FXYut+HfFZV48rUctvplsLSwwjnVgs0nhSedXwr7XkXIHWzGWcFjn2YWYLjgNcejRihPZqGGIgsZJzLxZUQm4rpmYvw0wfMvM7G/fxYKkrJgF2hE0jEj+nbPwYGWBRhx1wRntRmrfjHDQeTh0MwCzG+RjeNLs9BrVSr6b9XDo2kSPK3xCOkchcI173Dl71Ac2/cUEc8fIebMXWzvfQMLT1xCrOIcLm89gX9rhqPqzTPMm/4MnWe/RtWJMCzwiMSO0ijEtYzHZU0ijAUJwIEEpN+z4U5LUfejKgSsrsIvrlV4MduGt5+/I4bfsCnaitZBVrgKP/5yswUHLaVY86AYX2+ZMdHJjIuHTDjevQBlR3PgccaIKSojLHlZKInNQrHwgqveZaHbZzHzgizkC64f096IXi+M2DI3B3+Z8lF/kwkqlcjB7UXmcTaLXpvQqG0ORojfnVEzHce/6vGtLAmvmiVA3ikKD8vfofGwUFzs9BQFtUKwd+9dpJ28Ac3Mq/DadhGTHr+DaXQYVvmGosmQMBwPeov3uZEYs11k0PUJ2CFyc2dR/+SLCbDLt2FsfhX2tqqGw+Qq+OfaMDmrEol3yzG/ZhnaDbLi95cWmLUWrCgvgVxejD+rzPAUc1pVVoCR9fMQtyIb52cboRP1pk4QWc2aCbuNmUBQJnqXZqBTWQZet8rEsPBMHDuThVktjfAQvjDidA485xcg9q0Jp0TGKBW9dP7XhBo18rFVeNaM9xlY1MqAeN/PIt8kYO/KKCyrEwEcC0X6iKe40zMEY07fxdYnN3A64DompV7E3h2RON3tHXbtC0d77VsMWBiJvEbRKN0Sj5oiA3S4loT9r0XGOJmAsLZVGDqpGklpVXjfpAqVt23Ykf4dmogyvF1uxbUDFgw+XArpyWJ8GlSIzB5mfOxhQuR/edBNzkZfPyOK8kXWvvcFzZ3ScKJjKrJlqViRaUCdKANiXgl//NYA/1IDBj9MRfOJX2DIFL2pysJKsxE3DubCs64J/1Wa0KKuGe3E7s+8WoCV141o8jETW8cYoK5Khqo0AX0GReOP4Ah0SAuFV51nWL70MUy772H05v/wOvc6zg5MQLZzNJyFj9y3MRLv7ATOA6LhMDsOXwV3XuuThIgTn4Wv+YT9y6swROx66xIbJgy0oV6PCoyyL4NKZKuCK8IL/VmM3vECh7dNuJCYjx21czDosRGzFmShybUvOLQ4FamCl2cO0uPXtSmYn58Mv+BkBIYm43lxMoaGC926q8droZGdAlJR82I6XvzMRJ2GRgwYno27pfnYkGfCu95m6APNkC02QVk3B6uOZOFMTdHD7BSEioz/7WYsPg+IhP30MJz+9BKK5k+h+O8hNqbcxcqWKfCKSkT7N/FYdzIGd39GY1urWARY41BhSMAbkSMPuHzGrPfJaDjoMw7cEfv80IYX12w4va8S2wd/w7qlVjh1Fhrv9RV5ikKsvCNm+11ocFvhRVobsaBVFno/+YLEpqnwnq/HmtLPKBGe7qK4d25IIjZeEXkhJhGvGgqft/cjAiclo0cTPb57GrBYmYqxB9LhWDfr/3bDIxct9pngCTMcR5pxTmTFCTn5iB5mRGvLF1Rm6VEUmISATfGo3yIKi5a8QeTGUOyf/QzZvk8QsPkeVkzQo4Pw5m1Fr3uJ5x/+kIAj0xJQ92YCPGsmQlmUiCd/fIJrhxTMG5oC+6SPsJ6wYcABGyLG2KC88h11FpThV6FlPqtLUettIYrFDO6kFWDeghx8Ent5SuS5ojbpsCpSMfuE4J1bnzHcLQmdnRMxW54Av1nxiHgaj4qlCQiRJ6LT8USsGJ2E9UWfoE9JQXGAAY5fDfgqao8S/uCcazbePMhHpqcZO7aakeNnhvYXEw7kCq0oyETPKQZ89v6M8h0JKHgaBbvpEai/PQxDR7/GtV7PwUw9mn3SY/9LPRrOS8bDzCSMFn066ZKEoEVJqNR8wsHmKUiW6dFVrod0iw3dF9sQorHhbkUFFjQsw00H4WEsJTj304xErRmDSwpQu2kuQrYbcS48AxGNU7FT5LEjPz5jU3ASPjRMRK02CfDIjcHgZdFYtzkGDSpi0a0sDse6JaBXQCIO6ZJQVPERu8emYE+CHikOqegs9P9rIyOqGubg8xMTfF6Y4XvEjF+jTdgzNRcpZ7PQ/bkBP5em4Gf7RJz0i0HxnEh82R+Okouh6Bgdiq49EhCe+Amzmhjw7F9xpgsGJP8UXsJHzCItGcOVyeD2ZFy+nIIDQ/Q4NUmP29RDucoGyWAb4jMr8fVIBQ55lSG+rhU7hpdi5bxCdO1qRrcmJix5kItFu4x4PygDhX+n4nCqHq1Ejj00KQof3kVhSXIUaj2JRrNaH/C8fzxelyWgNCMRP3p/RJNvyZBKDBiyOhVRIzPxtns2GrQ1YU6JGQlphQgbZMbkdgUohBHjO6TCejYFkR6J+FXk266XInH57Tu8Eb7w++Ik2N6m4OXKVPyb8QX7/v4CteCUNRsNMHkYUCR8YjODHmWf9Si/rUeDNXo0+k2P5k1tmPShEnf2VWCIrgyPR1ixABa0iypC9hkz7i03wX1ZLvquM6JPiyz0qxD+VBqJtJJItLoehZ5e0agxNhq1usXjpyUBk04n4urQJNGHZNReYsCs6aKuGaU4NbsQS2GC3685mLboMy5t/Iz5PVLQ55iYRWAGzq7IwoZeWbi+JwNlt9LwdEAqPMoNcLhjQG4fA55GC67YqMcuTxs2n61E05AKfGpahrYLrThRYMGWTiXoUiBwWG3CJFU++i/Kxg7vXOx3M6Oj8OlFIZFw9ovFjhEJ6CTyQ2+h1afErt0IE/MO0UNt0mNmuAFHg9Ng754FPycjWjoYkS28xkQXoS1HMtB5whfkJqWh7RWBowg9ahdU4uGQSmwMq8CsvmWo+suKe02t8B1TCtvUQkhHmBETU4BWvQvwn9mEkTuLMCAkExeCM3FmZDoyW6aivj4Vdf8Q9a/OglT0+KLIbBtcsjEoTjx/kBEdcrPQfGAW5AMy4dA7DUFibi1eVSKh7DuK9lTg8qIynN9sRTcPKzIvlGK5uggfj5rRsNAER50ZxtJCpDUTPqONCVfGFkAZko1hwgO1WZKFu5Is1HufhVpChyovZGPk6jyEDitAjSYF+LoiD+Fp2Zh01oh3OVkIbJeFpCNf4NO+HOXLv8F/QhlenbNCUWSB+41S1DxXhLavzEjaYYZkXCGuRpZC/sSK3qMr0fO+BZ+bl2LVCjPqnTYBrgX4c0cOdnTKhuxWNobXycPQ5QX4Z6gJx4RelwvdfiY82/KTJsTUKEDXZjno7Sm8yzqBvRPCM6+zwv2KFUlHrShWWWEoKkXT0mK8mlGI/U8KhQaVwNfHikhrGQZJqnAtxI6mfAn/+k3KRjop99WQ8mwzCZu6/kCnpCp0+NuGU++s8B5jwYSFRYh9bsaIAWbcFXwzVfDqJ+HHy3qaoXtoxp5CM8q8CzGndiHq1inEwLlCax+YcHNDPpS7jThqtaBxhQUm4e3fdbIiY7UFT38rxcy/vmLMmRLcjLFguciA699X4npktdBxCWesk7JqhQNHn7Lnvn5SPlkioQ9+IrO5hKP6StjohITGHxLWUEt5182Oh7qLMz/9jgkPrOi/Rcz2SAkGxheh6/BCwcWF6HOxEEfMxbg/pBSbYsVsfpSiibiO3VeChZML4Vluwr9aE1yOCg96z4LRyRbUFbiN6WLFL68tIu9b8Mc2Cw4dsGJ+agUer6zC4wQ7Sv2k/JBsz1FHHfnA1ZFV76Wc2VDK/fckLNkuodog4dh2UmYelzKtsz0PD7anaxcH9vjuxDkrZPyjwJE8LGVIjIS19ldjpMiGw26Vo/lzK+4UW3BgjgUzKkoRaGfBqA0WqHuIjCDmHJRkRdt7wjtKrZjRzoJmvxfhaQ0zonZZUC/eggsiT/ePErgotWKmXvgPcT/nvWXo4yh0yybmf1nC9aukXK1zZGmmI+u8dOTDLQ7iHFLOPyXl9DtSRrrYc9UHe76558D79R05+S9HbuwhY0S+Ey8+ltNaIOcHZwUrD8pZ9qsTGyhlfNXEgeH1pNwplbDoQRXCt9pwfEIFtoudPPJNZBuTFS/9ylDwpgw1ppSjpPl37D7zHQn/lCN3nBWb91twM/krZghPPD3Jgg2RVgy8/g3bZ5Vj7MByXN9RjjE9v8Ptgw2Bjj+woUrCqU3smbrGkVMdZbwnlbHLPUe+tjpwoYcjd49w5OEQR25SyNiBMoYslTH5oYw+k504v56ckTY5qwcr6NZYQUuZnBPfO/O/ZjJO3ePIOZdEf6wSLvrVjmWJIq99EzthLzT/VCVe3azEcQcbClfY8DHahlUpNjR4aUPF80qkty3DwmALFCLH+vcow+Ta3zFodSXqfqrEs0k2mOVVWNe0Gnf62THNQ8ofr+2peebIQ7VkbLZRxmcHZfyyWMYz/8ioeCTjO5uMhyc4McvmRI9rztT4yZl4U872XRQsS1fQ9MKFuhwFk+oouPhvOfuckrG6zJGqQQ7MHymli8DipQ52nDq7GiXPqnD8YRVSI6qw1K4aHWtWY1d1FWR7qtDTT8xrng1DRJ87lpfh4h+VGL7Uhuw0G1pvqULvZdU4m/ET5WsErltL+dcle24Id+TRITLebe/MdBc5nX46s0ljOd3myNnvqpyZBjmvuyi4sKOC0/5UsJ5BwXlrXVn7tJLGF0qaSlw5/IaC8RY5Vw90ZlJfGQ/Md+QrL3uuGSrlujwJc+dKGO4hYYcUOy7Q23GhTMJbSgk7xdnxzrAfONmgCheO2XCitg3q5zaEjqxC2C8/4HvFjiPWC46zkzJ2s5Rv2jqwMtqRJX/J+EgjZ/BnOY3f5KwIUFA1W8FerxQ83cOFx7u6UqVU8tB2Jc2FSv7opWLnPSrWaq3iulwlz593ZcYfot/r5KwfK6Ovp4xH5jrybZQ9L5yWMnWMlH6DBKf+IuWxICn7ihk3lggsfZbQrq2Era9UYViSDVtFHn50yY6/3JAwU7w/f4GUeSPsObSXI60uMm6/JGPlFWfODJezm07B6e8V1Nkr+eKMkn6xSg6VqljQXUXfBypqnroxuMKd1/qo2aeHG81NVVROUPLsdQXHV8s55rkzlx+VMaWxjPYfHDl3kiM7ejpy+QYH+h+3p7lS6MAJKfO7S/nfdwnbvJNwckw1Ok+V8OhXCVN6S1ndwp6PSh1Y8kbsVTcxp+8yvneV86pRzrFTFGxcy5W77ykZW6pkBzcVpx1RMeOEOwdtUtMYpWaqVMP1vTRsuULN50tV7JKpZK9mrtw3TMG2r8T8E525p74TY1bKOHG4jKliH37PcKT9WUc2FT35RgfeFdx0sZGU559J+Frs/rKNUs475cA/jzhynkTGo8tlDLjgxIEj5VxWKueIZQqeiHDh0QVKPhfP8xyq4spwN376W83V+Woer6vhxw8a/pfkwd5BGnYY7M6hA1RcvlDJdVIXZo5S8Ku72LNrYt9ayrlutDOVpTJOGCbjdJWMx/WOvJDmyCQ3KUc8lHKU0YGfohy583+YuCCjYY8zq4/L+VnwZM3tChZKXblniZKPqpRctlPFrFHuvH1VzSfiHI0XerDXYi3/+VvLgisayl6oWVzTjQX1VZx+Qsmrr115NlvseIv//R+gnEcFLsIeOrNvhIymlzI2uil0ZL8D1wk+X+ou480XMs4NElyRIOerGuIzJxU8sMSVkpMC1zIVsVnF6xfdeSxazSZTNTz1xJOvI7Vs+UzL4ac8ubmphk2Gq2lycuMkbxXz3iq5OsWVpzPEDv+qIMVuf5Mq6GtwZIjoRZxBRrm/nOmpcnbyUVB5WcHlZ1157oiotVrJPmtU7PPJnYosNWuM1bB7lCcfhf3f3w13gJYfxmkYJ87yNsSdG/epxD1VvCCe2bvSlWV1XWmNlDFa4LhjsZhDMwXlwQr6yVw5fYuSH8XvhsxR8ekFd4ZlqvmdGgZJPbnkluinuH+/+lqeX6RhsVXN7ANqOl50Y5dksSMrFOzXzYUnxRnH6lS800fFYk93dk1Rc1MTDQ9+1fD2Vi1XvdRyi96faz/7s81Hf9ZL8OfLeH9Gie8L8/zpXCeAc3ID2H5jLe4oqsU5Uf58EOHPoZH+XBTtzx/ievq9P9u98eeQcH9uE+81+uRPX7M/V9cNYERaAOc3qcUhz2oxuXMgT14IZPGbQF6KD6RZfPZX8ft6ce0g7nv0rT8zn/pzwD1/el/x5/mj4hn7/bn+hD897vhzpHje/RJ/JrYM4IKoACaur8mTObUYvTuQQa8C+SkmkDPdarNT07oMXRXEuGf+vPDSn9niGV7idVw8Y644Z6e7/uTf/rza3J8B6X5c+Z8f+5z3Y94zPz797scWI/05OsSfK2zieS0CeOR+AFX1arH+74GUPQnkupxAbhxcm31a1mXJ2iD2iAziU0MQxyYEsVPHGuyxyJ+hj/x5IkzcQ7zSnvjz82Z/XpH4c3egHwf61OCp6zo2363j/i06Ptqp44hbOh5vU4MvZ/jRv7c/v4j+H2sYwAcXAzjpW03emR3I+0WBNP5am6M61eEwdRCvPwvipi9BLMwJ4vGF9XhgUANq0n2ZlejL0r46Xl3sx8kr/NlY9LH9X/5sKfenpbgGA2J1PDxHx39a6zhJoaOmyJe9sn35u9WXo3Q6ZvfSseNKHUsVNZh+w48lV0WfXALYaX0AVzyoSdPfgZymqE3t5to8+60OV+4K4m1xhpuKehyfUI+PVjfgusoG3F/tRecKH5rjfXnaSce/r+jYxM2PG5b58XB8DaqSdfx9po6jvHQc9MKX6OfLrkU+vPLQh6U3fbjksw9rBPkyfpsvteJsq6Fj7xAdU1r48fFhf7o5BfDT1gD+bV+Le24F8je/2lTdr81Tx+qydnIQ27EeywLr06NbA+ov1ee5XvWY6FyP37K1PNjEi4qnXoy182X1R1/+rKnjh3k6ylfrmDFOxxeBOu7O8GWzUb5UN/BhI7MXffd6cfpfXvx1pReTNnlRFurFbju8mZHrw4VXfDnfX8f+F3UsFDPefc2fu3wCuPhhAL+dqsXstEB27l6bmjp1+K5zEG+UCay0qsfRS+tx3IZ6PNegHtuag/hhcxBP+HjS+YKW3kYt1/p5MeeNF5sU+7D8tS/df/pyq4uOK7/7Mj3Yl7YPPjxcx5vtVnmxqIcXJ9fzYnWllrOztEIntFwd6MXzA7342wEvbtvgzUPjBT48dJz3WMfZt/1YV+x4txkBvHiyJvduF3PV1Obn3bWZLqnL2AlBbCwwpowLYmZqEEelB/H38QJrM+tQ512bDwrUPDFBw5P1PBm9QMuieC0fBHmxz3txjjk+nCqe9b//mbrU3pc13H24/Y4XM/qIc/h6sZdBy5qHtUwfrGWgt5Y6mZa9W2r5fI9W5B8tDfO8+G6iN4cu9OXONjqu8K7B3dP8Wdo2gF08anJs20Dm5weyUUBt/jGrNuNzarPplDrM3F+HPpfqcP3bOrwlrcO+o2ozx742J74N5K+91Dwo+K/JDzVP99WwzzgP6os8OeuBliE1vXhM9PDVdy+ubOPNra+8uHSkF5fX8OLiYsGxZ7UsEVzukORJ70GeVMd6MOOoB39/48EBxzypnaJl369aTlnrxbq9fZiT6sve23X8Q/DLCvcAfn4dwHUVtegnzlGVGchuxYHsVx3IDXa1KSsL5NSCQGZaAqn8FkirwEqXQ4FskFWTq1oF8E8XFfcLrXJ3UwvvrubwEjUv9NRw8yMNN2g92U/0/mSJlitqeXGzqCNHIeoQGLgperzqoJYXNVp2FpjKdveg/SkNBy7T8IDQDPlWDdcZNVzg58mz87VcpPLi4yTx+RG+vNVVx7HGGkzK9qfjtgB2fViLodcCOSkkkAZxtuSugVRdqcXANTXZtCSAeR8DqCwLoK9vTXZ3qsnQ3gHCEwRwfbI/95QruUh4uk+TVcysduPRdmr+/VjNud4aPlys4eLOHuxur2X5f1qeStbyW4qWQx5r2W6U2IEHnoJ3PdjtoIb3Rmi4q7OGS+prOEh8NtZLw23tNHywV0NVqQdjz2kJiF2p8OYewWlLBVfYLfGn5rcA/i56+evGQHqNDeTLWrXY6ngAPTsFsEIRQJnQnS63/RknOHtsnD+Dv/jzp9CKzzv8OXy3H3fu0/HlF1f+E6xkovBaC+xUrD9JxTomFWOFpm5oK7Q9Q82Jv2k45ZWG2b94UlbiydA4T/6/ks46rAn1feNssMEGm4wSUMDu7tb7sbu7u+uox2OL3XHsLsREBRtQUAYIDBA2cqO2UQtqIwf4e8/398cudinM933ivj+3l5vX+7jQmU7O1OyBE01nv//S1Ym8rZzop15C05mfP1OweUySkKxEQlYSJ2qzxYnWNHUhe9a7uTvc6IDZnRp6etJZ1otfFV4kf+tNvx3ZbCS1oA9Xvel9vRetncn0Ob0ZHY32JO45TzJc9KRlTIcGpbI9d2pGfYo8yZZp2uamnpRT5EEjvezp9HsHGjheRELGTH3ZnZp1EFOfTWLqkSWmcUccKdlPQtNYjeumOdG8OU7kMYXdbaATNbZ2IpOTE/X6I6EXGRLqsF9CJZmONPO2I+NTR4rNcfzf+yZ/PZKQwdqJjjEeWrLZhTrr2L7fZtr5D5stprP+9l5UPMCbAtb50INoH9o/1Zu+7fGi5R7NqP9s5odM30JvedD6vR60bh/TvLselJfkQZtrPCjW4EGdX3uQW7k79Yp0o5d5jBcZN07qK6RYqZCOqu3J6p0DZbP75cWKyLqVmJYfFdOMPU0orpeEgqQSWmCQ0HpW/3bsedl1Ca34W0LSHhLavc+Rvtg3IcVSMUUNEtP9EWLqy3p97qeYen1sQrJJ7OeYfrRn/Txo50pBjm60lunFDJkHRQd6Et31Ij/ypn8PedPZ9t50UOxF3A2e5BfnQZMC3WlAkRudZ30dudGNmjMv6f7Wjb70aEq765vSzLCmFH3LjTI7utGRAAGJ0wTkUcQykquQ6uYzXr8opJtGlimaONAqElGAQURPR4sp4I2YKnmO9CHWkW5fZNz9uQmla8Rkxzg4lWW8Pz3EtFQiJm68iJSPRBR0XkSypyJ6ZxGR71Axhbxjd3OU0AahE4X6MV7uz3o1xI06tHSnie5shxKaUUe9F01x86Y6xkSVkc0pYLQnZffzoIkv3eizF7vTO1eSTHCl0hFMy9cxNn3lSlvs3OhpBzfSs6/dWf9z77vSJJaDW1y1pS5iAb3+S0BxDwTUg2WkYUYBtW4rpD/rGbeyLN3/gQPNeCmi3yIxdWY9mEHsLgPFdLyNmOJYdr3M5nbdFhG1bCuieW8dqOVye6pKZHn3uZDSi4UUZbQnVwnLa0WsRqz3y0sdqbvIidZlONFJ5jFJy9xoNdeDHi7zpOMtvei1yYtEOi968Kk5OQ/wJE24O11jfnrjnCudPOVMKQecSML2oGq1Ez0/wrRH40S1Gmf6keVCAh9XKjvkQmeZFtlW8ijIjk+6OXwaMtyWRjTYUk0vlv8u2VFwNwFZhwqoF8ssI08I6cQZe2roICLHvSIS/M1y3ED2PNqBuKfs6eJ5IQ2ZwPrNMtEGHyE1coT0V76AnrBHllBIezqymZgnpA+/7enKGxGbW8b3HAk5smxzx9+Z9sS4UrunzGfDPeie0ZMsjKlrC70oJLY5BTHu67DMna70caO3uS40l2nOo1zm5SskdGaYhHawbDTwmoTOmSQkYHlj6UonmsR2fwbTrf/eG7sjmmXWfB61qubR+K58erucT2D5dNVZPp2P59Osd7Yk7CggM+tpwCghGViGvrRZSBs3CmnyFCHl9xbS53oB3b8loFN9BCQPZfVJsCXeIFtyaeBTI2zpwQk7mttFQK3OCGgOe4354+1pWZyIHFj2bsI0x3WmE9FMF1rj7kZz97vTBdYzoSdj7UzWy7rmdHAgm8+e7nTR043cbF3oSSeWm1pIqF+imFayfZ67hmn3eTFN/sOy1SRHmjVUQl3ZnS2nJPQ5yJES+cxvpTZUvJNHce94FPGNR7W/WF6X86iG3d3HmU92c/kkj+HT5kN2dHafgE7IBGTMFtCOINbnWQKKCLCjIW1tacdGPt0Zyqfjrfj0s4JHbViuTtXz6DGPTzN78unSUT7t/duW9m4QUOoIIVlV29MGNvcLZzahpHQJnWAe2Yqx0oBjbrQs1INKGJd3fOhFPTp7kc9INqs92Kzy3WjCLGfqU8s07GoTmst25v0nNv+TRLRmoYg0fiIqcxFTwS4xOWrF5MXud3u1mLK6iGljLodKWnHJQ2xNl5bZUIfrNjR5hg35dGWZe5UNneLyyPSCRxua8km2hk8RgXyyHmNLjT1tye0Snx6N4NPDFnxSpfLo4SYe9aq2Ie8Ya/oaz6V+F7jU9CeXLs22pml32Wud4tGAXnxqU8WnHxBQ6HIhcURsl+ezvfaS0DxvJxqx3oXusb7dCnOncayPghEs//Xzoh9MczoPd6eujA99rJyJmHbv8xNTeYaIbG0daNxNIc3cIGTaLKTB4+zpaIoDfXksogyW0TX/PfQimnlPRMdVHHIu4ZC1O5di53Bpx1UujWXndDvApcSjXFodwqUXR63plT2PtoXyaB+HTyM8+XS6gUf/vuVRh748OtDNhsa/4VJ74tKezlzKrebQ+Iccku3iUOQZDt1QcihoEJfWxXDpYqYNXWC6sPYBn0JOC+jODSFVPxPRRH8xbXguoQNBTiT67Erjo91YPvMg387NabW6OXmwmV44yZ2U7L4h2U7Uwl9CN1eK6cUyEbU/IySfBgHNvieg0ksCuqUS0NXhQtr/Rkiaf+2pNM6BjsscqHStPd0dKKQLdzjkJ+PQsBQOHVZzKKCeQ0dLOfSG9T65gEMjxVxqMZ1Lix5w6a9h1tS2nQ0J5tjQzenW1G0bl7Z34VLjHw41POZQ4mgOcfytyMq5ETWP67F1dj2Kl9TjU+sG8IdZkW0oh6axWv45YUMnbZkuLLalrwIhHXd1oLctxTTgliPt6sH63NqVfvVzo+HnPejVbU8S72xGEc09SWvtTt1rXenfL060/aKERk0Q0+4qB5rQjfnDCAElMV31/8Kn1pV8mq+3pbkdBNSC6eKW0UJaP0dIo1oKSVAnoPGDrOhaJw79WMah47M5NH8gh76EWFH9FivKOmJFN8Uc2hjEoYNWXPrBelgymEvGrlx6qOFQ+90c2hVmRX1cGuF1tR7hXetRGGfBm0EW5G2owxNJLR761WDE7TqcENWj3/IGYCyHdv/FpUxHHgkmsZ3eJKCl24S0+KKIHsaLKdAooYkiF/Jmflnl+t8ee1LheE+KLvSglQ5N6ddvV5Jud6LHGyVU01NMOnKgQK6QLq+zpSD2em2Y3n5i2nOU7RotZHcv4VO/e3b04oaApkoFtPCVgKyOCmh+iAXpPeoxNa8B6Vv+IH70H7w91oheexuwvGsDXnRuQKv7DVjU9w+2vbei884ceifi0NmlVtRxYwMyj9Wjc4MF6tEWZEyuQ8G0aqgTzTD2MqO4yoTSTyacyTKh6m8zChSVmP25DnbTGnAohEPeCrZHNny6cNaObjGdv+okouypYhKGS2jxAGe6IXGj9kFMr1m29jB5UJsTHjR9phtpfFlWGeBEOYwdJzQT09a59jQoQkAD/+GTWxSPHpyxofD71vRYb03nUm1o1WUebezLp2P/fdZQDztKLrclzx62tOYGm7dAC759tWBos3o0ecPm01CPn7/qcWpEPUzsXk1NFtzuW49OfuyeRfXYp2Hz+7Ueq+fVw32qBWUvanHuYSXWsvtt55lxd4kJmwdU4PHMUiyaaIQ42YARM4yY4lwG2QwTGq0qccGvDme/WJGAzVHNCR49YucaZiWkdhsd6NpgMcWy3HZb7UT/WruRq7M7nYj3oMIYDzo8wZ18WGYzHHShcMbbgzwdaV+tiFzeCcmRed+v/nzy09hQLtOlxb25tLsPl8qmcun1Ey5NDbSmrX/xqH8XPq0bxqd97fgUw/x4znELfvpb0CzKgiXVFuxzrceNJAv6DLBgkG8dRtnV4dGVOuSts+D8Zwu+77Bg5PM63LOqwQrrSlwaYcanoSaMnVCOXsuN2DnfgHsRelxsqwe+6JDuqwM567F3tAGhAUaMNlWg28lK3GvaAGcjh2zKbCjqDp/Mnxi/zrT/H3/HjJOQx0En+vuHK+00uVHeEw8K2OFB+xgLW59wpcHBLFPESWjQSzGN+SqiZdOFNMyDMUQTPmnaWFPZf5/tNIRpWKwV2eutSLmRQ80tHBp0iUsNr6zJZwOPGq/w6OMeHn04xqO5MXX4e7oFB9jdpq+04FcXC54urwPveQ0mR1bhnakSw9tUodCjGsrAajS4VGF3qRmB7O69Qyrg6lUKdYwBN+v0iDTqMCajEGO+aXFMqEVdhQanSIvV8VoM7F6EpEw91vFLELbHjNTrFjxi2u8TzqVbffhkaSWgh8FCUphEdKSfIzmNcKKAka7s/G6UU8/2YJE7lbDcXTfembgs1wZmO1LvYWL64CaiM0zHnB/Z0v4Yxh8ruRR6iUP/RjWg+fd6CD/W41aLBgy50ojrdhzqw+q+6iSXdH+4tK2tNRlGW5Nb32qYW9bhckAdNm2vw8iEWmxtUY0m+yqxvMyM98/MOHPLjGcPzfA+aUZRTzMcWpuwhF+GkmIDzsXrsdFUDO22fHzepkXGIw1Kf+ah1fwsNB+dBc7hXAyTqTFsthaV3QtQ3tOAXUxPO47mUjrb2aQMxgrMj7tEiMjJugltZ7nJzcWFlgrcyDfEjY4udqMdB1yJu8iJ/jDusn0lpmiViB5w7elQooB8j/CJu5dHN7txqeiaFY2+Vo9Jf7OZZbP7Vl2HznIL9iTVQ76wEZ4dWA2YBxs8uJRhz2aikEM7n5oRW1WFAW9r8WpYLbwqqyAfWgl3fzPSJ5lxWmeCb6QJb8NN+HDFBEl+OVa+NWL8dAO69NXh54N8uOzS4nEHDXTSHExIUuE+T4UJ3krEX1Bi9EAVzmhUCOapscRFi2vN+dSfPSpXCal4EGOvJ2J6fldC71VOdOCxK6WI3CiBcXnJB2dq3sqJbh1zJMUQMR1hGnmeMW7fYQJay/bXf68NDbHmEv9LAyzpFjyeUIOKtZXIGViJ875VSNHXosk3CyaLG7Dh1R9EsF1IVXDoWQx7SDm0Jc+EEbVm7DhRjV+mKubNlVj1xoxzA8xYdpLdk2fCDjbj0Z0rcLZbGaZ7G7FEr8eHtsW4F6PF9FkaDJmRC7dEFTarlPjinYkz4lT41yjQf0YK9vydhpMiJdb9UuH9Vg00jOsVniyDnRLTgScS8j/jRPdZbrqe7krqba5055ITWfwYXzN2H8MYfgDPnpyZP6/YZkuXqniU8J1Lw/wZj1yuB29LHaZxK9GrmRmRgSb8bjDhWgo79z9VuLi6Dk/H1MN+XwOufbWiwSlW5BNqRXc+mGA91oytOysxa00lDqWb8XmzGd2Pm1AeWYE1/Ar8PlcGelKClUIjPtXo0WdIMf55poXAR429LbOgdlNhrk8mWs1NwfVlCjQ+l0PrIsdoyPGoqwJhtSl421mJLjUSOjrIiYZfYZlP5kqH17uS2yQnyj3hyFheTA6MZUuXCGnRIgF13sRmoQWPivoxJjhsRclt67E7two+Lc2Qt6zAzqRSnAsvxZUZFThpMCGhWSWWtK+B+ywLTgXUYxTb8VLGV18d6yF4YmLnNqH6nBmzIszo9sqMnrZmTDZXYGZ9OZQPS5H2yoi5SQZM6WxAWF4xVmZoscBWjdusTzuMmZj/dyoGTVdAMkKO7d2TcVaWgF96Gbz6xOPp/d8wlMpRdTYVpJJQ9P4mpGU+tL+B8fkTAY1gel59jUfR+7jk85ZDpS0bUDrbgpg0M/p7mpB/1ggbPwP+HDdAJDZi64BSiDMrUL/JjAHZlTAPrcM75kf9yy1or2IzzeZXfMkEr2QT7nU1Q7XXjM6nzOh71YRN+ytQeK8Mr74aIX1nwIJBBuzppodpRz6eNKoRaZ+F2aMycb9IgQ5N5biyKAHSETJE/RuHqfPjUPUpFvPaxOHXHBnszyWiwSsF8yoEFDZGQNe9+KR9YE3rnBmzT7SiSePqkZ5Tg7o+ZlwtKkX2egN6NtEjdoQOQTU6lAxkd9pixJv95RibYkKlSyXcomvgY6nDxfvMY59Z8H63CVmfTagpNUE93owN082o62lCu/RyNL1Xgv25BuxbasAA5qHCLkVo6cU0pSYb/DNKSPgpWDQpGU4lMkyXxsL7XiSKpkrxZ54Up7ZJUdYhEvrwGKQNk+FEmA3tYlzNM1vRJVk96kvq0MCrhIF5dcdyA/xG6VHypgBjW+ej5k4+1NIi7Fusx9U0A4b+W4rU4Sbc/2LG8qZV6M80cXp4Labeq4RwgQk7b5nQPMKEn45m3K42YaW8AmUPypC22YhVZw344mxAp2gduozPR6GDBlFyFZ7uT8eJKDkcPOPRvVss3sZK8d09Air3H7gt+gG7pj8R/CICHxdHordEBl5jPa58sKDVwipo3My4Yy7F09astzsLYf9Ei9ZGDbzqNWh4qsVDrwK88dPh098G+DYtwZVXFXhFZmQw7W5Yb8aCHma4s/us+9sE80MTBn034Rzb91aTK5CQyLxYbcCrRQY4vdCjk6QYv+ZrEVCYi+BIJdZUK/CxPAk1lXHwmhuJmA4RSKz/Bm5oKLL9QvHo2DfYVPxA28AIrHSpxh72Z/r4VCA4yoD1N3V4G828sJsGw0bkYW1dLrQX1agUaBG9Jh+XGopxq5UBteuNeORUgaY/THhRYYIl1gTvrWxGHExwnGYCf58JLstMSBGbEL2qHBmPjeh534AJrB5KWz1+Li/A9UwNbD9nYc+ZTNzwVsDfEo874jh495Hir2HhCFwRij2XgjHpWDDUfUPxZUEYLrtKca5jJTKvl0NqZ4Tmux5OtgVomqBBN3M2lhWqsOWbCv/MzkL++1wsvaDBdPt81M4uRkGRHvdbGGFsXo6RLUyYucqEEmumv98qMK0lm+0RJjSw82+5VwFnbSn+khgh+suAD2l6GKfr8KJLPvbs0uD4feaRwzMw8qIcm67LICqPQcqRCMQEfEP0mRBsP/0VjQ+/IqcmBM+7fsPbcaxXsw14ImB1e12MRce1SFuTh9OBKuTdVTI9U2KpTInOn1WYl5yNFW01eK3UYmtSEdr81uNQtgEjRaXoReUIGVeCFex1mlEF7jH9SS+vQP7XChzsV4FfESX4i7H7f/9u/tUhPc7fL4bvby3GjtFg1ioVevVLR5cOcoyaIsPvghjoMyIgFn/HuoQQZLcKxo9/g7E8KhQ3332H2tuAiCT9/97Lle2WD41Ig6uSLKZ3Sohmp8NjRyqe90zHgJJMXJyvgn8rdm57DSaGa7HvRxE0fnrIfQ2oDDdAMsaAb44GFEaWwVtajkUsa/RYWIGMX+Vwa1mC228MmGVvwOUWethbFcPvuxbfpmrAPanCeecMxG6TIztIhlE/YnFmthQP3cLxfk8oTO6huFvCHm/CUCaKwPogPU6Gsx4/1eEaY7qkbA20T7ORp1NiozQNf5IVaMK87+szBdK+pSChbSZKhqjwckQ2OKM1WCzX4o6gCBfH6WG5pcejOB3CmI+OP14CuWsJbp4sw6Lcclh1KceJUCPsrzHNY/PXVapD+JciDJZpEXpNA5cFWcg4lom5TRSofZyAF7fj0G1gJKt1BCRbv6HXvG84eTwMrz5GoF9AJH6tMSDKqMfbtazegQVY1VeLyGV5MF9UYdDcDJwNVeDYJjlcjiYjoIkcxx0VKO+bgjmWDNguVWGqKAcFRzRIYrrSaW4BcqkQmUwfw19rseaLAaqWzIfHMK0+WIYQXyNcDhlQfUSPswd08C0qwmJePj5Va9A1OQcZd5RYkqJA0pZkJOyU4b4oBi8mSfEm/AfStD/QelMEcn9EYkRhLPayORM2N0DG6uV7pAjqfVo8763GYcaM/uxsIUoFFmUmI2t0ImIuxGNXqwS0iEpCfbwc0/ukoMuNTDy8pIJjSA7W/qXBrlFayA9rMXikFmF1GvxzwYBun0owtLwMrh3LEHeDnf2AAbf36qFZpmN/fjHC2D0vsKzS/C81ssaxXjZNw3GFHJFh8Ug9EIfY8kh0bi7FbaEU/TpFwicgBotT49D2mAF9mY7ZNNfD7kQB2k/QYp4uF9OkKqR6ZmKqTgHFp2REx8bj+VkZmrvL4DpchsGieMx+8xuzcuS4HZWCDjOU8H+qArcqGy8Za4WFq9GsvQYHR2iQzma/V3UJYqVlaDWiDMvZDCleGrD/kx5XzupQHFgMG1UBTt3R4vhyDbq3zUKftEx4KhToOSYZh6Qy9FgSi++SKAR8i8SBU7+guPbfe9Ti4NpFhr6vDGjR34C8JXr43SuAqK0W12/notUzFTzKM3DbzHj2ajISt8WjhYMMtQ9j8TEsBtKRsRizOw4TfslwoWcS+rGdOLI7HcPvKTFyuwo5nln4/iULWSHZ6N0pB8syDXg3oASXmcc+e1WGmk6lWFVmQEumEeLWesxoq4MlpAjiJfloydHi8K1crOyuQmBxGopmKjB/UhKivjOd7BGHI8mxWG+Jw5sJMuSp4+DhHYuyv6XYydhvSb8y9Gda0VyqR5JPEWgr49dueWjxXgWpQyYON7B9CkxG+YR4+ITEwewcg3//iYSHSQppm0h8jY+CiygOIjWr265k4J0CwUHpWHBUifd/GIuIVVBNVGHFPyrEsvO7WAy4eqkER2eWI1VfhvRLRpxea0A645jpgTqsSi7G0juFmPFci7ZMQ2NGZuH6EiUG90qF1wgFfEKT8MY7HqpAGZI3JOBl9wRMCIjD8Hwp/KXf8atzMNq7fMTX93GYIZPh+FE57rZIw9ThKpx7pcH+WcWIZvc9HF8BLeOTt4yBt/cy4WAk40KTHkfmFqMfy+QPXdW4kqkC71UmatunsDrK8fhVPO6eZXNwJRqTpVLcTY9AweoIdN3H9nOCFGdkkTg5Mg65TvFQSuTw/aCA3/00tO6bCaFQiconSqx9o8SexUZ4TCtjvWL6oCnHkValWMnmVu9iQPZYPfIm6LDcWocTY5nHDmX6+DsPsSwnRvOV8MpJRX2gAmMWM0a9mAzX6GQ4XEjEkY5x8N8TgU2bQuF0JAjv1wdhzZwgNJ0ZhCvCYKx5FIrS5REs48TihSweaU4KFP7OwHWmd3VhGhhiizCKMfEUjwokPzbhFqtLC1P5/z7f5P4gHSZotJgQrcaK7lkwTlJiQmUK+rKdz6pKgL8+Duu6RePnP6wGyT9xKjwc+05+h+u575h18wfeNJNiz/EorLCSof+gRPz+ymrzQAHXKanI+ZmBy82VeGyvxKORpdi4pBwDK8vxaXYFXk4ox+ZAI75uMKBCq0e0Soc3KTps5erQPzwfr0VaDGez6p2uwhs2bydjMuCQlYLzcxQ4c1iOoXsTsPV6LF4OikBkZjB2nmb12MrqsTkIEt8gDF/4Ff7tvqGdmxSbbOOwqV0iJpMCJ1P/85EsrHimQRNuIUJFBpxYX4pLg0xIj6qARWZEzFk9NjC/C7ihgV/TbPTQKjGsYxqarFVgeYck2JyRoeeiXzi3UQqnqB84v+8bXh4NhQ0vFPdcGGOpQnHI+wfCTkoh6hyLWw+ZtrDZXlUix7TrCrSySsOZxAzM8s3AkCHlWPe6HM2Yh9PVCrxfWoEBNmUo9zKieoYBRn89HAfoMWQHm99WOizen49VzFsy7uXh36bMF71V0PCUEDJ+2JYiR2vXRLRhvr5wVAS8EkMw4VIQZu8LAu9EEBay54MfBOPXx+84tUGK2iNx+JDxG+kLFRjqrkTimyx4sD36tyAfUQf12JlnQPfVJbjOuC1IbEB4fhGuH9Di9S3mpUzXg6Zn4jg3BZbryXBziMe5tBhM+8IyyPYfOJscis0dQrDY9yuMyz5jYPpnrPINRsvsUMyt/InlFIlQX6ZbbJ/cNiaj2kGBGxUKrE9Owd23Kai9UgGPxgq0rq1AZEYFPs6tQIFTKVw4RlxndeldqscWuR5zVHpcXqHDyif52N6TsdkqNRaos7B1hgpNX2ci8ZQCq/2TsOVGHJoOlyLW+xu6HgpGN79PqHkUhML7XzHyXig6sTP17ROF9d1ksHgnY3q0Ap0GKnH4URY2QoMTLvnIPq2Dn1KPcQY9Nv/S47a+GGXcfIwbokF2RBYaQpSYfo3l4WQ51s9OwJv2cUjpH4nmrX/iaWwo7Jh+zTz8ERsPfcBMmw+Y2/kD0p0+4tqwEDzs+h0e/aXo2yYWEyfKMG9XAnxHynF5tgLt2T5PYrlJ1M7EZtUE2mhCtykmPJpkwtYFFXjnXoobQ1ievmPAtGkGjOlkwE87A5Z91uFo7wJsWqlFG7Ua1g+zcD5DiRUpqejZT46dX2W43TwGKxdK8enODyRt/IaiPt9QePIbHpz+ibPVUvzzPhZtBsZj3RDGSZEpyDupxO6MLPzVh3FZihYboll+YbOy5boeK2N1qO5RgIquWiw+k4eOv5nPDMiEJV+Be7+SsJ7tzfyx0bC5G4Gzo7+h7aBgbCj9gC+S97D/+g7O+97gW/lbtNz0HjT/E3RLQ1EwNAJhS6Nw7nsc4m3jETQnGVWMA+sS5Rj4RI4hc0wQnzOh8QPLdQksk7LsxGHPV/qz2ZlTxjilBMMcWe74ZEDyPAOsJIz9K3WIHlmA/FlafJmtxsdfKny+mglRlAKV15KgjpHBf0wsNjHGbNJGCs6vCGwuiMCGK1LMvReD689l6N00Cb5LFJh6KB21PircjMzG2wUaDL2kZbtVhK3t9Ji9VI974cW46ZAPnzkaOM3MxrQsJdufVLR8LMc1/3g8s4vD6WwphlwOR2VUCMy9PiJ2exBSVwRgUOortGz/Ch97vUbInDf47P0BRctDEFzwA7OfMI9m/n/5vgw3riQhycj6EyHHnWtyTHhuArfBhE0nzXjx0oxui81YqGdZnWW02Vnl8NCVIiSwBPuCjGjC+Cm3mQFHdTrM1jLNa8FYGXmQME9fMpQxJ/P8tz6MOdvEI6SdDFMXx2H63Vis+hyLPowHJXdl+HHiNxLK5bguT8G4Jkp4s6y/+G0eMtM1cHyhRd+vRfBjXFhkrcdNlgf8HmrhNEuNErss3HyTiZ8sX/stTYbVVRm63viFbR8iMDwtFH8+f0G3M+/hODgAG8a+BPf8U2w86Id/1/hja+/X2DHxPVolBmOYPBwjIMUqpnvxp2Sw1/1G2FM52j6Q48gpOSxRJsQGmqH7XIWSV1WQbK5EI6vLo1ZmnPA1IetRBRocK3A3phzytmU44m7EMJarv7zUwXgkn829Bk935uDaThWyLmXgS60Ce3kKZFuSse/mb6wUJ2DLlAQk705C+Wo5DjA95TgzpknOROxRFZTLchDCeHQC06eHi/Ox6VMxno7Q49V1HfidC1jW0+L+xlzY7VcBnAzIFrO5Ck7E7aQ4nB0cidT7P/E1LwSFwR/wM+wtWlx4CanmCdZ/uwOX73cwyeYpgutfInXBe7SdEIKzCT+wfpoUlkuxrDcytJr+G2PWyOG5WY5gXzlqrcxo+bQSi3vU4kNVLW4Ya7BhVhV8K8z4utSMuWyP5vcxYbOAsZPIBLun5fBhOadVPwM+btOh+4F8GFQaeKzOxXP9f59BqETA/kxcKUzFy58KzGnD9rOZAq1jFLi1Ow0SWSbu5SlhZJzzV3kOnrNdmO+phTJRi2xdIV7m6JCz9b/3p+tQMiAfZ1ZrcCUmC6JAJTxFqbh2QQ6PzvEYkh6LyWukKM8Jw1rmLc2D32P+8NdQ5PjB4d0d9PW/g+3sa/3rOwi++hq3unxg+hQCr8CfKLsvxdX4WHR9KsPRvr+ROlyOlL5yVFyrwZvTdfj0ow4zX9chVF2LsJgqvOJWouCwGSPdzCh+bUKXmyZcPWVC2Ew2K61K8HaJAXaZOkhfFqBlkBY772vw6moeEv2z4D1PhScqJYLPK3GGscsqqRLJ3VTo3CwLpM6ByyM1hrzWoIT1Xcn0QjGvADZ9dHDepMefO3qUdNVhDatNU60aB4tViPRSQp3LtCk+GR6bZRCujYFvfgTu1IRiNzcY0/u+R/zdVxh8/QkevLkD9/t3cPD6HdSeuoNQyweMe/AVXudDGU8w3d0VieVL4rAxSYZrlt8onixHYB+2J7I6ZE22oH6jBcNnWZAmsSAmpBZl1ZVo+smMj6vNyK03YU+gCUmXTPBZy2ajoRwCfyNe9zJgMmOmJwt12HWuADmTtdi7R4PdNWoMu67G0/lqXB6vxtw5asSeVeN4gxrzfTVY/1uDqbYsU0/VIpdp5JXZRQgv0eH9PT2eB+oxepQOzX5oIXHRwN+aZYWpSpSzLBf9JRmb28qwtCoKPjYR6NgzFPvWf8Zrp/fg/niFTkl+6MDmoPrGHXQ+fgdfb4Ug7XcoWrxjOmEjReuAaLxjvDpuIWP+/snYxHLE+IVMLxZbEHrdgkFRFvjmWsBCNxYfq8OlkCo8UpjRe5wZ+QoT1mwwISauArVTK+AaXwb32UaMY7sh+KIH0nVYYl+Eg5x8+LL8GFmgwakXGozcoMHtjhrcKFKj/3tWj9dqRKnUELFd8FZqcGGQFv9WaXHidCEGBOjQ7aEex7+yGjzUIWR6PtQf2L55Z2MDY4yf41IQpE/GgWYy8D5F44pVBORVIUiJ/ghdThDONXuNBc/8UXXjCX5svofBcbEoFkZg1Z4fcH4cgT2cSCA0Fmqm3U98E9F3o/x/n6/9mmmDZo8FFd8sWNbI+u9dD3WBBfdv1qHqXBWOfjRjbJYJOr4Jn83lUH8rhe8+I1o8NqCsRg91lA6d5hfCp08+LEvZ3aUabDOpEfgmD9JWufh1LBtnX2cham4WbvTPQv2sLAzwyoZiQi7aTVdjqb8GLWZr4bM9H3sXFuPKSj3ehurRf6Qebv8WAmO0MGTl4qCnCq2TU5E0T44SlntdA2MQvD4CIW6haL3xE9p2eY+qFa9Rqn4BZPlB/XccsD0KJZukkAyJRDL7fq/mMrSviwdHnYze3RVQZMrhf57VQWaBA68ef5rWY0uaBVMm12GDohIP5pjh08yEBXvLkOHImELG8lyuHluP6OBAhWjTOR+JLKv7HlWjbm8OGo5kwYnlbFM7FcLfKXF6mhLZPkq4tFKi4wKWJxIYbw9WYXm4CkWpWXB+kod3gRq2t1ociCtAWLkO7jI9xgbpUdCEzdRuLV4tVMN2iArDnTIwLIjpF8vJW3bEovJHBCresLs7BEMz+gO+/x2A1uLX2D9FBp/xcWi5KhbnnOLQc7AMOB6PWdMY33ZTYEOhAq/4CtRekmPkOwv84i04XWjBqksW7FlQixEDK7GGY8YofgVmfTOibqsBqu56PB5UBLsp+agbrsU9sxo3XuYgoFcWxjQwvY7JxP5V6ciyTUX8pBRUtEtBWssU9JucgvGjUhHul46eezKx76MSJZdV6Mj6/32KGi/EWsyflo+yJTq0itfjFuPsVrVMCzox/y1Xo8kdFQaPZH5qr0DNn3hE18Wi+UApVOPDUFkaggDpJ7QWfECcXoF9w9n9rONRmiXD6L7xiNyZgF4tknHdR4FDRQpsyUmB9LACXxkbLH/+//+XRn2gBb/cLcibUg3vL2aUnjTh6a9StHhrwI8OjOXcCzEsRotDSzT4OSEPUcYsDLmrwsDMTES8T8ORPimYyDJMt9ZyPA1Kxrq0ZNxYIkeLCjmublDg8h8Fhq9IRYkyA+PClNh8T4W+H7PhMYpluUdarLhchAXv9IjJ1mPFVT1sHxShzkOLolM5uPCXEh7HFWgqT8I3e5YlT0QiMuonbn4OxdRvwWic+wH5RiWacdMhX6CAc1kyGtYkM59Ohst4OXq0VmCGlvEKUuEUlIqMZAWe3LPA/64F549bkMv8b1tuJZwmmpH8tQLt3hgRXqhHv7oiDPfKR/+XGozQ5GAG47UlfVWIHZSJBLdUjP3I9maGHO/aJEHP8g7vWTymOyegw/VEeH1OQuPrZJh+/fd3zQpWm1RczM5A7S8lboapUKrIhcpGiyV383GxmR7vM/SYkKnHxDc6tN+uRd0ANXazPU8ITcEHBznWLpOB3ywGu/tJsb37d2gFofg7UIVOE1RY5q/ERpZ/RzFv2LFaAft+CnRmdeilVGDsrlQ8Lk3HjJI0WGJZ729Y8PqsBesXWnCuoRbC0ZV4YWH5wbUCJQUGbGmrR5SoEHOuanHFWYuoojyIdSr83KFE2MN07PZSIHACYyjGxIPHx6PZcBnaMB2umS6DkuWpxsHxyBmdgBETWU12srz/DzvH3hSc35CBtVwVkrZkIS5YDRPj4sf/FGNxnB7ba/WQT9UjnrFPWKUaVtNVoP4ZaP4PywgfZDhmjsGjzVKot0SgrLkKwe1zUFCUDXWeCr6LlVi0PAPlW1KRvy8F3gFs15g2Wh/JwM+Vmcg6nYF82xTMZb4+sLUFSddqkS6ohCbdhPER5dhfZcB+pq8XthWi53stdrM7P3yZh7R/szCFZZVJfzIw5ncspreJg1X7WBTsjkWPTSxL28gQ/ECGj3PiIeichCtMQ2Ss5qtvpuDj/Exc66eCT0UWbt/TwKFpEdLYTn9rZ0DiJT0c2xcg1VGDnIkqdGPfGwA59gxMxBwOY6U3bK9Oq3G3Vo1Z7XJx9qsKXI0SZXZKCOoysDotA8ZJbOcqMrHKnMnqnYnHwyyIV9dh74pazKw24zvj11aR5Zg+yoh0vR5HyooRfjIfPTprcbeJBiv6qhGvyMGYU1I0WR6NyD2x6DiC5e4ZcZjlI8Mdlst2srzajuXLiM4KeB5MgWIL47leKuwRZqF1oRJ57lmIFubh5XUNxgZrkBqjxpRV2XhWwXq8QIW9YvZVrUT1PSWub1Nif2sl2lRlYGU/C2zy6pC9phb6P2bMSzbhfm45LuYb4bzWgAiennlBIVrc1+LXTC0gzkdSvhRrHsegS3wcrl6WwXlKIjr4J2NOOtvtMuZbsUxLzmeB+y0XPpNZzvDWol97LSpZbunsr0Y04/TcaMbTrbMw840KR5lOX7yuxCFbJeY0s+BLeB0+zKjFCrdKmFUmBDhUwOthCXrdMKATy7Ae54ohf5sPcWMhqhr1EHXRoHSjBh+YH5kuqcGxZjpVrMWmZ/mQjc2H6xctwjuxX7uowXFHNTY+ygVbfvChwiG2q+Gd6hCmrkYkvxJDa1ivnCtwfmQJapjWtlmlByerGOKGIsxkeuioMqAbY6o5HB2mtirAhd9avHyiRWwjyw6JBThzuhhOr3V40lsH10LGTsdYhr2pxQyjBm/7abB1bR6qL6iw6JoSEqsaLHWuhNV+M846mhE/rgLhn42IOmhA2C49xh3U4dkYpr+rDIgZWobWa8w4ZzBgIuNbzk09qs/psGFzMZb/KsbCQh28GZvYuTIOaGKARzrzLJZhnunY738pQOMmLQKCNHjyQ42Bs7Pg9rESnbuZoSgyoVkc8xZ5BVpuKkHsSfbadXpMDtfjRE8DZumN+LzJxPK4GSsvVEJha8bhgnI0rjWira0R0q8G+OwyYNR5A/4pMcBzuxHt1hmxm+3xghADnp1g56lmHh2pw1/H85GRoMH2FRr0v2DC5DsmLL1swsUBJnxUl2FNeyM+sRwzbKcBmpVGTG8sh32YGZMu1mFJUSPKGji012xNt7/zaMxHHj3j2lCzZC7ZJNQjrrkF35MrsaCvGWG9TFi1uAIFwnKI2pXhnLEMTxgbD6ypQEB1BVawfJ14qhxxv0vwZY8Bc6P02LOrCD36adFw2IThe00YuN2EkIksp0dWoCinFDHsPB8mGrG6eRnO5plwbVAVTC3qMXcmh0ZHc6nzWh7Jq3h0vY5HXwby6JafDT2Os6FnX21o2GP2PMyGui3nkTieR5kdrOlRWy710ljRzwn12LuzDu3fVsLvqhkdmOe9bmvGzo5mnGHZt+9FM577maFlrBu+0ow9oSY88K7AAivmiUzD3n/R4e1UE+NMVst9JgRtNuFODxNuj63A7Qvl2ONmQvoNM+5pavHnXj3uJ3Lon9/WtDCYR8Md+VTUlk9zinik2soj+148yp3Ao7RzPDLx+DRyGJ/63+bT7S+21FEkoE9XBNSuVEAnSEjjBwlJ6i6kb70EdKENnw6xn7dbzqV5nzm07UkDDretx/OoOvzpV4NF1VVoGlqFgZJqnPhdjUN1NUheXYulR2qwh/n8XnZf7iITIsYacZDN7cl5JhRvYVx/24TaNBO6dzVDONeMl4PNWDLFDLu/K+Eyz4Kjng1YzONS1iUbss7i0expfFqWx859nE/Hvfh0sQ+fpq7n04FHfLIu5VPWWluavcyOpnoIKOyMgPo5CGnhcyEdvudAeVp7EvcT0tFbAgpeyadzGh798rem1GZcSm7CIfGVBngcqIeu0oJOzyzo99ICbhbLpi71mOlWj1ZFFiw8ZMHblFo4V5qxi823/w4TRjwzoc6O5ZRMM6avrITraXbfJlVY1qYGB1mmm926EQIul6THrWluJo9ct/KpzR07OnTejqZ8taUFs+0oMsWOdC4CmjFRQI+vC8hXKaDlnkIq2S6k2f3t6bZERG0/iEg6WETuEUL6YxBQ24+2dKodn/b349GHk1yyrubQ95YcWtnqD7IvNuDboAbYL20ARTagVt6AB0MbEHehHoFN6vGoBbujexV6xZowdDbTpR9V8Flei7s1tejxpA5zGY+vP1GPkIRGlP/mUEAsl3w/8ajdcla3LgI65i+gSY8E9EQuoBcCIa0YIaRZa4UUfUlIvFgh3T9kT2czHEgaKaKC3mJyai6m8nQRjXN0oOFsrlZOF9CjbXw6FccjQXsb4rDzX2b7YpvJoU0XODRzG4fOb+BQpx0cylrJoRM6Kxro0YhDzetx9AHTAZMJM69WIvx7LRYwhu5804Jk1qcWz+px9nwDNiyxotNyDnle4VLiDB5ZJvDpr5529Pd7ARVWCsjSUkgB1vZUscSB/BocKHGNiN4FimgiT0z6pWL6XSim3j+a0Go/MY1vJqYzC0R09I6QumYI6OVnW5o2k09LpDyKL2L7P9aaGq9xKWgtl7wWc2n6PC6NnMKlf1pzyZzHofs27Pxb6tHkYQ2MrO4BjP8rGyxI+1aPhGGN6OJrRc8Oc2hZEy49fMsleakNjWzkUdl9Pv15Z0dHNKzObA7+WIuo8reINhtF9FAkpgEnxORY0ISok4Qy7kpo128JzV/mSENGiCnqbxEFlAupsbmQ7HsK6Hw1n2bM5ZOK6YFtEI+aM5262ZtHg0w2ZLlvQ04J1iT9l0sd/nBoXBiH3E9b8CCM5ZTW9age2oh2RivafJ1DyzlcarmFS/FLrWnVNB4tsedTl9N8ima19XwsoIN7hLRzvgPxH4gorERExplispvlSGl+EvqrUEKTHZxo4AQnOhckobZHxdSnWERNFjjQ6/8+wyRHQD+nCuiVlx3d+s2nJ5v4FL6YT4c78ynJwCPnWB4ln2XaqrCmmx5cyv5pwb/b6iEbZkUznnHosZlDPUdzabWWS2ev2VCrZzwStmb7cY1Piyy2dHSKgKqaCaldupAG5TjQ0kIRcfaJqXVvRwq9IqG7tk40LtiJFB1c6NBgJ3r81ZEy54lp32kRjdloTz03C2nKQCG9rxJQ6WkBobeAbty0o4etbSl/EZ9MXD4tTeSR1U0e7ZnXgITPVpSt5NAKIZeOnODS3mY29GcZj67kMQ8ZzydhEZ/+D5Cml4N4nCSYdVzTe9zFZcJgg002AWkBxe6Oq95z1Gt3d1+7u69x7bx2dwt2EiqhUlKjBxIDhY0cqDCQ5/s8zx97zcDf7/v9xDnv4+xLVkzeIuNFNzljHsoZsdaGp8MV3LlASbsP9XjjhorXJqlZ75EdfbbZU/pNzV95Kn4+VY8jhyqp9Vdw/ygF1/S24abPcgZAzlQLOVelyPh5iIwJf1gxfYSU876b8ZpUwupZEk4+Yc7V/hbcLpey+KCU872suHWejH8Wyeg/Us6lP+VcX2tDaZaC1kuV3G5myzXvVCzeqWaJqz1Xv7bn8ig7tu+l5vRbKg6eY8tly5WcXKtg6VMFgzJtOHeaNX9Ol3OBvThLnow3wmTUVJqxflsJrULM+TjWggGuUua9lrJZrBX/vidjjjh3+kQ5R5hZs5u1gh0LFOws3t9qhS0VCSouWK/mQBt7ZoXYs01ve2rXqKm3UHPPVRXLiutx5VUldbZKZsYreHmRqOEYaw5cIKfskTn7aizo3UjKHQekXCGz4pLpMgb8krFysJyvelpzy3QFN1cruGmJkg8v2HJqqoo+ou6aUDu2emLPZYvtuWJcfTp1U7N5oYrYrmL6eVvO+lPJ0xUK6n8p2MpDysiOUqY8knLgDiteMhd32S7n7SJr1qxUMMlMycKpSvaorsdHop7vxLMuJNVn+i17tjxlz19hdlwn7vRNqmaXTBV7W6oZUU/0tYeCYSYFMzsqmaqoR+xR8UljNZ91VnNxV3duauvOnq3cWenlTmkTd87s684tPu6ixw35xuhBh9aeHPLLjYOK3Tgy1437S9zYvtSN0/VuvJHnxtBvbjwsfv9T5c6Xe9x5Ma0hh0R58GVdTwYv82SOvydrv3pyqdSL3096ceKnRmxmcGMrnRsXp7vRMcWN9ZLcOCbRjfkJbrwQ7cbCEDfW+rsxJsCNn8LduFK8t0LuTtVAdy5Lc+ezEw159rkHj6/xpOmNOF+y+K7xpH6dF1s6NmaTjd6M8/GmXDw7LMONZuJ7TZwbS6Pc6BvkRq8nbtz0rxuH9nSjssKVjcJcGfvelfN1ruzbzo3zDrlxfqobl6vd2WqAO299dOekZh5sPsGTNx578qPGk3fcvNh9XyMO6ebNqBvePJvozVdfvNkq3pkW3V15TrxjmHifKdKNduI+08Tvy6aJZ/u78q8rLrTIcKb0jDP37HZm5A5nVu1zZv1HzjzY24W/1rkydLAb+4ua3PF056H77qTKgwcmetI53pOuDb14wrwRnd815qvb3gxK8qY+2ZtrMryp1TrRrIMzbQa5MKmHqOdtNzqJT+ISN0Z8cqVpngsrrzhz3Ehn7rRz5vZcJ/4T4sStfk7URjtxSY0Tt3R2ZvsFzvyZ7Mzeo1z5eI8bJ0vc2XqVO3vMaUjz3p6c/8uTIcO9eO6vRuza0ZuTw705ROfN5i2a0G1GUz582oy3Jjuy9Rsn/pHnRLsxztzn50IPUefA/1wZcdCFBfec6dDPmbJiJ/psdGKzQkf2GOnIE+8acO7tBhxX3YCfHjmyTTcnOorzbXJxZj9Rq5crXPhe3O2TmMmnE9y5cpyYufGevFbHiz/Xe9E/oxGNZ7zZtMqbicOa0GdwU45b1IwPuzXjt+/27J1tz+cnHXg13pEJL53ErDpzyGxnhlxwpmKvM+eK2lRbONP/jhP9Qxxp26QBzx9y4JPZDgwf68DjYxxYMM2BwasdeD1VPKepI/vOcWJNhRN//e3MB5NdGD/cjQN+u3H3endOjG5Iz7OenGDnxSQfL66635gxolabuzXhpPdNWDauKd9dbsJ+P735pMybIYOEPs4X58yyZ7KtAwOvO7C3ryMb3XYS++/En6Jve6yd2VT07sEsJz4uasCP9xx4rrcDT5TaM/iGPQtW2HPbbHtOPWAvdtKef7Vy4Ftx3uduDXjZwomHS5xYvNKZy9+6sM0ZsYsN3On+2J1Pj3nQX+zTxt5enOXeiCXNvKn67k0Pmyas6NiEk1s1YddSb+55Luq7ujFdhNZYj1PTsLI+g3sKj0mwZ4LagX6XHPja3ZF3pjnR/bUTy8TZH1Y68u6oBixY68AW4mesfewZ1tKeLf62Y+qC+uyuqs83Q+rTxtuOEY72PPLOntFtHIhoByp1jvzb5MSsq84MuufKiYVulC50Z+2Nhny03ZPrJV60m+jFk16NmHWuMed39WbpQm92PuXNVcu9uWR4YxZN9+IrMSMJp1Rsnqvij28qRrRXs9y1Prvm2rHqmj3X13PgenG+VY0b0NrZkZM+NODb9w7sPsCB7j/t+eQ/e6ZX2nH74/r8EKFmnPCV/Glqzp+qZtMFarYLVIv9s+Oi6/a8L86eUOvAjMlOnNlS7LjChc/XufEY3dmrTUN27uTJN0JLflZ4Cq/z4s0eYjYmeHHAMi82EFq5ercXZ/zlRbd6XkxO8uQjeNK3qZK9n9Rjvb9U3PRIRed8FY+1UzPDT82FWfW5rZ89XQvsWdjWgcb+4v0dHNhJ4cAuSfa8vMmeIR/sqGxbn3v3qlk4Qc2CAWoO7q2mYye12A81941W866Pmq6iJ/di7dlxjQN/7HHkCzHbDc47M7yx8IFm7vyc784YmSfPvPRk60ih9cGe7Cdm3GORJxNHejJLfB7P8+T9lZ6MXOfJ/DAPSgLd6ebiztByBRs6KDk0VMk2i235T2cV49+qOKGBmr5zRC0r1fwj0o6NhHfu0dnzt96ejZPthb/Ys/0bO45vX5+9N6p5vb+aAV5qRlepmJGs4s4gFTd+VHHNbxWHDVTzeayaa+vaU+bswL86NOAXXydGr3dmE6HzOoU7hz1zZ3aOB7OOejJquie1jzy4s31D3t7iTr9x7vQd684BU93Z/G93XhfaZxR/ttfenWvz3Thjpxv7LVPwbLCCMr2CZYIdmkwWTKVX8nlHW/p3VLEgUkUbMV99HqnZdYwdG4udHnLXnts32vPnNTt6eNbnUzEz1aJ/Vgo1g9JV/CmY6NYiFTd0VVFST8VH/VX8IJ7jNEzNcyvq0+WRPc9uduAimRMnC51WSFz5W3hyu3/defq1B/+c40n3bh7stlX4urM7K164EXDjIpXwo3pu7NPCjU1HufHZQjeeXuHGOjWu9Et24fIRNjyab8MPmxRcHKigT76CH1so+XaZkkvilHzU0JaaLSqOF+dcIjijbZ/6XNzWjod21+fJ62quEjM0rr6aHWpVdItTselsFU8F2LJsqS2X/mnLaUpb7l1oy8tQMbBAxclL1Yx9YCdm24FnpjagKseJy4KcqbrkxsGj3Ll7sged23gyzbMhbRu6M22uYIBJLuywVOh0f6HNwjdUg525d7oz09c58/xm4VlznWnZzJknvzvxd6aMlrZy/ndfzlO+1rx4xYbeVTZ8NEXBw4KR97srWSTu9ke7evzZUMV/xJlOt1azsovYZzFTGnFPCzM1vUtUVH1WsdsoFS81s+WPXCXrHlay/UElrS4oaRGjpO2bepQJpvvHWk23BDVzLtqz4WQHTmwrtJrOXHPZlXRw54nuDXkw3YNtxB54CH5Ka+nKOsIvRiY7sWkfJ94XGnf6niMfC89p6uIk9NqJl8TMFgQ4sROceOCr0KUoGd+nyxhvKWfYADkvbZLznY+cZb/l9JXbcGoHBfd+UTCgi5KzPymZ88GWb6+p2EswcEvRl+cPxK7NFXyoUjF3li0HtKzHCyuV/NlKyY0NlBzvpOSf4tdHuis5caOSp1xseSxa8PtQMZ/37FjHwoEfJQ24N9KJ9W45c8E1wYLz3dk5viHjbwsvfuVGz1pndq/nzJRaRx545MD6g4R/9XRgSDdRkyHiDkJTisIceE94kZXwT7n4s9359vzzmxVXL5Ix7ZGMBYL5xxfIGC6TU9lGzq4L5cz9KKekxponDyo4Q5x17mYld8+uxy+Cuf0F57eZVo9255VcO0XJ0t5KoQ1KKgSXl0Qp6HhdwRWHFEw7p6CFQcHPQn/azlfywT1bZghmPn5bZKNF9jz4hwO7bXJkvLczV012pd7WnYmXhQYsE3r3yI0jbjrze5ATcyc04OFODpwrem3KsWPJLjtuPmjH81l2XDjOnjPDhe6YxByU2POM2FmcsOPpEgsWdZMyQGHJE8Ot2N3HilfCrBj604qHhsrY7ZWMXmJmvcVdzUZac9YkBSNFPvgg+pHdU0ljB5FPxLmXZyt47a6C95YoyCYKNg+24aQv1rymsGZQmJy/EuW0kdowo6OYBfGzszcp+bi7iiME95tEDmkbaM9zyx14e66T6LEzjTsE17u682t7d8Y9duP9486cfNKJ3lccuEMwiJmzHQ9uUbNuT7XQFjXL/lRz1mQ1K26ouXx5fZpOC69Q2rHbfDH/5WJfMi3YudyCNvYiH4r8WLxHyu5XpKx8KGUvrZSNTllySKEV27yXMay3nMEFcv54b8OzIkf9Ep9Z3goef2LDIRetOTNGzpNr5Py3v5yrO8gZ2EDO5WUyxulkDM4XudNJzsmz5LQWs98kWsGst6L/M1TcPkjNRZftuLFGMETHBrzyw4m3fV1YIfJAurU7p9x3o4+45/g9TnTe4EDfHfY89VLNSUYVK3uL/fC3peyMLYNzbLlwsIp/RakoFZlpzl9qepir2Vdo9TFfFa8rLFhx2oJLQyzYNdWCq8W951ZasI9EygwXKSeMlLL1NSndn1jy9kkZBzeUC2+Sc4rIqiaRcU/8Jec0Md91amR85y/qsVXGtk3Fve5ZURpgyS/tLOk7yJLp0ZY8cMuKiuYyXmkn572r1kwSGn2oVsmrwvve/yc8u509n9KBnXs4cafQRd8topciu2nvuPHVNWfyXye6LhE7ONKePwSzvViv4smvSg4cq6SHyKI5g5T8Mk/JlBDhYRa27CL8RzFHRVkzFT0G2vJOnhklgyTcfa4u770w56oqc0aXmvN+gDnrx5hzh7sFrU5ZsLjKgq8nSdm0tyUTPWR8fE3Gdh9lnHRLRqvBMs65L+7Wy5JPDkv5c7bIvZQyQi7l7GwLpops3zzOgmYxFuxvLeXwG1K27y/jgjFyNnpgw5SuYqef2vKonZo/ytTsliGYzEvkhEqRY/50pYvIkD/vujHytTNPHxLZY64DnbzsebWXmteKbfnHCCWfPRWaUGvD5gk2fGmpYIvlCr7+LTKyyO/FF4Xu/aPkKKEfJUVix7LN/u//Pw7aSUS+l9D/vYQTwiTscEPC9lclbPFBwndD67LhM3OueWXBmLZSlvwt5bx7UvqnSDl+r5T7xP3Mmol65Fmw3S4LejWx4LFlomYVEnafJWG8qOnVxRLueCjhIb+6fH3HQmQDSy47LuOg/XJWzFOw879Kxgj/zRbMM36uPU8OdWCA6Od0McPZB93Y4KobnwQ4s8NxJ14W3nPOZMflLdTUO9uyh9DB8Oc2PHxEzjuD5Rw6Ts68zXJ2t7Rmx0s2vHRWwdpMBeO/K+gcpOD9vxVMfmzGqeFmrEg047ZCM66wlXCnvYQRtWbcXmPGA0oJG/eRcMl/Es5dWVf004J/vLYg9Ba8VWjBvU/ETgy0YN4Rc4bpJfxjsIR7Wkv42iT+7REzDh1kRmVjM37824yX/My4s4mEU+vVpeGnBT1ypXwUIuOMOta0FGf61LYelwiuMBc6NFPkIdNfjhzeyJmG5m78T+R4v9POXLHLic8GOrBeuh19ndTsMaMe22Up+Le1Nf9TynlgtYwt3GUcJWYp3FfG6mZi54RvDt9qTUmsDbtft6FlJ2ueu1qH3Tub8cMWMw5YZ8aSuWZ829SMtel12DG2DrV1zDhskxkvF4va9JQwfbuEt1MkvNCvLrc51GXqeglrOko4Uy3hswDxjMlm7BBdh/rZv2G4U42O7auhaVCN+G3VGHOsBl1967CV+HlzUSfnhlKOnmTFYz3klD2z4SEquXWWSniqmtNf2XNHiANHFjoxpdKF+2zETo8WGV5o+LouDmwoNNhbLtj5u/DyewreXiTn+LMy/tfBkvfXSTl1iZS3n0k5+bAl7TvLeMgoY9YoOdsMEf4qPLZPsYx1/UzY1rIa/4TUoNC3Fm0u1uJnzG+s+1GD7Jk1+DKiBjO21qDdHHGXhXVoWGLGOXFmfCLm4bKVhNvTzSjfa8Z/LM04qlEtOsVVw9ShGg9DTajtbkLNmCoMefcTrjY/ULjkFy52NMHqWjUk1bWwmibmqdKcTbdL6fivjEv2ijMJ394tGOWgYPmmQ8XMi7n2PevERUedWWPjwk8eznx82pHnXRyo2l6f+3QqrjsqdneLgoOEr+QnWXHoNClnfrVg8H4Lym9Y8N/fFgxfKHypo6XwdjEH92W8JrRJqpGxaYCMHQNM+BJogty8Gto91UiLrsaw4GqoVlYjx7UaQ6TVOO5ZjcNrqxFcUo3Y6zWY/fE3Rt2qxS1pLQb2q8Gd7f/f49F7Teh8qQr7T/2EOrAck+3K8SPMiAHzjfCvLsPCSiOCLSog3VOJLo+qkfzWjNGaulwl9GKNlYwn2gvuWaHgVnU9znURvivYQi44avlsJx6rdeJcS5HfnzjRXGTtrI8iFwiPfnVZxV1DlLTuo+Aadzm7LbDkbwsp5Y/MOb1OXUZHiFmdWZd/xZpT9tKCbZZK+WmcJZtdtKI+2Iq9Kyyp3GTCjIsmaO6b8CjEhFOJJoz7YMKvPia0XF6F53Wq8LpDFZ5lVSHR14QhdtXQDarGjgnVsLSuxv1+JuhdqxA28QfenilHlrj37RVGPJOXYeDSIgy4bcCi5QZsu2DAm8BC7FxbBu+P5di15xdebKrDNy8kPNhOymc/rHipp5wuMxV86Sv6KnxXedKOB/o68Oc0J7ronXg8wok2kx05qrkD35bZ8W0rNX+7ijwomKlqvw0Dfss45ZKUI09YcNt9CR2bSnimwoxtLSW8IjRp4xsJG0wxZ2qYBXuOlvK78K0e3lK+Fjr0/s8qLFGa0LSvCbPdTWgSWQVtRiUevf6JiU1+4PjjCjz5VIEdY35gQ6NfKDxcCdcHlQiuX4l9239gf0w5pg0tx4t/jOifV4rGzwvRaY4Bn17r8aGiAB0tC3DoZD6aluSj/Sk9vucZUJleim5nyxGfVYdvVRLanrPgjjgr+vQTeu2lYLnIHaY0FWPu16eThwNL3zuyTqIToxaLPLjOgRa37TkgV83NxSouG12PawU/PqmS0zZUxh1DpTyYJXynk4QWK824ZXAdhvjUYs+DOjRbYcbhDSRcGCrhnHvmnHLdgquEF+/5ZMF19yyoXlKBEw6/8LigEkWBlVjX5xdyXH7gpEcF5vqWo+7ccmSPLMfq+eWIeFGOBQXlcHlbjptHRO+/G5F6rwyVc4vRLcKAf1UGrLLX44+4b9h1V4fzhTmovpcDL08dzpzQYYQpF5GjCnCr1ICgn5Y0d5NTE2BDT8HrD6+rOCFbzf/K7Pl1UQO+2uLE7HYiN9mIWoTUZ7pg05m/bXllkpIOgiWDBGudaSfjC1cpFQPq0qbMjNcMv7HjSzV+L69G6qlqlHnUYJF5LTqMM2NgW+HBXyW831jwTLQ5p90y5zmjEVPflCPA6wcW9/uBj9MrcCe+HCGTy9FGa8S8JUb819wI2y5GrDhuRF0/IwIWGmHftgwdxLzv8Teg4rMei3/nI2xjLg4u0SH5aA5+MwtrVenI9dPi5MYMBMiz4fY7Bxve6PDunfCqxjZ856Fk81Yqjv5XzfUX7Fm83YGr7zdg9SIHflplT4vlam4/oGKr50p+ELxycrY1yyvFfcdb8i/Bo7s3i55uEx6bLXTsjgkdGlZhYHQlyu5V4VCxCQOdalC2rxYPr5oxtYeE/wlP624t4SnBeh2eGNG8yIg2c8qh8S/H+DvlCBpcjq1njYi6W4YBg0vRbnwJhowpwZKiEvg+KsGioUV4k2LAhUo93Az5yBqTi7TZOmx2ygHbfYV5oBbfg9MgC0jFQfM0HHmShuVHtCi5nIHGDjpcn2rNiBoFA0We07VTC66xY+kve/q2cWCXeHv+x/oca6nmMFtb/tdDyfUqBdsLnlm6VEbJOCnLZ1iwXPip+7w6dKPQ57WVaDegAuZ+5ZigqkD+sx+I2liFt0LDfx+owYGCOrwQbMZWCWZ01Jlx8GbR6xdG6HRGbBK7e3KI0O3TRkSeKsNHhxI0jSzE5+6FyBtRiDLPQsS/N6B0kNCyRXqE5nxDg5s6FHjkIO3kV3i902LL4zS06paCvM4JyL6swZk7GvxYkoANnVJxuoUW5q/r0eeHyBsD6/OmyIkfvtqzzXJ7Khao6X1UxSjBfecfKSiNk3OXyD3VoZZsqpJSfaMuPaqEju0VfrNZ6PO/FbjQTMzoaCNetjJii0z0TF2B9zN+or2N0OhSUYsBdXhqoBk7dzTjoCZ1uKO1EV92iPv6GNHQYETScyP2F5ehr1Up/G8W4v07A/7Za0D/jWJ+hxvQxNoA7056nMrPw8XxOkz+mIXiPC1afE9DdEAKvEo0eNFeg9Nt4rF9SRyu743Dl3/icUOvQeOjaRgSbM8bsfYMWGfP0dPUXKO1ZX8x378Ff40ZLad5VxnXrpdy0hoLLporYSPBiJ/XVGOTthLKReV4FFiGup2KYaotxK4bxQgMKMOnruWwOV6By5Iq5AlPDm9dA0fvGvxxphpPq0zofawMT/oYcWuNEWPWG3GgvRGX/izDopgidBNzen+DAbuaG9AhV48HH/Q46arHnNo8aMfpUHUyCy4XtWhwPhUKvwRsd9egjXk8HjEWAYhC8rpIPDkVicGDv0DTMk68X8kBgldPTBdZ9LqMvYTvnHtkwSmPBOMnmdHL6Te2fTVhu8UPfE4yonhzEb48MMChlwGFSw2QDS3E+JklcP3biOjycqzd/gtWM0146V4Nt3wTYr+ZcHxGKSblluF8UyMm1zPiyecyrB5YioB9hYi8ZMDdHgaoL+rh3ErcI6YAa19+Q7O9OqxemI2e4Vrsv5eCy4EajLsZh26TohDzOwK9JkZg+bFwrF8ThhM1YfD5FoEpB6Nwvb0V44QfhhTWZWBjCX8l1GHrvaIffYSG7CvHKacyyO4YMGyQHsGf83HlSz5ONdEjdYcBUpciTD5fhpfXyrFu6g90X1mFDidMCFphQrfBVThXVgybpWWYmliG9aFlYs/K8Hl/MZ5XGgRjGBCcrMd4Rz2uHC1AyuHvyJDmwllo5oTEdHT5nQrftxpkr4rFvvBI9EsMw+O8EEzVB6PJl2CUlQZjz9gQ5O4LxfM5kfgxXMzSFDNu1lej+WgTnlwWnhVuxN64QryO1KPrX9+QVaXDMo2oU0AuvD7kY1WFHhmjCtG3vBS/2pQjUGiIn20lOjpVIi68AjOchbf9W4RG2lKEHirDu11laHmlFMOdi2D1xoDb7Q34NUOPjbcLsHttPho/zoWmu/C6RtlYPk+LUl0ieo2PxxCfSITv+4xe/4ZgfMwHrAgIwMQJAQgfF4jauUEwbgxGmpjrwcEmrBjyE8VjyuEaUoqalQbcG5YP+Qcd+vjn4OW8HDiU5+B0hQ7HOnzH4F16bKlTiPRupegUbMS60+Vw2lWOub2ET9cpR9X+QqiHl8I4UjBZhzL8cbAEk8YUovkBAz4n6rG+rACHVQX46fgNjkE65EXn4PyqDNxlGro/1eDS6hiUHYqA/8MQeGV/wOlP/nAf44cjyW8x2N8PD/sGYkuHYLTvV4Xyw+VYKub0QcdCNBwr5qN5LrpuysGo4EyMMmUg8EMmVv3OxuazOqyPzMMlsYMfow1wKyjGaWfhQWJXRkUYMeKG8NliA8pul6BFvTLsDS7FdttiFPwQcz9BaPAyPUYeKUBY9XesXJULu8U6eDQWdbmjxaOSFMyPF/X+HIl5EWFYdSgYVQ0DcGjLWzT6/QK5D1+IvXsDuyP+OBkXjNg/SvDkZCHu1OrRa+43fHLUwfXlV3TO1qLjJi12CR+7+zEdS1tmY90gHdzN83A8uwC3BdM2W1SEuzGlQifLEDinFK9WGVDzrwFVT4uRc7cUK5xLcVFdhMTPBrSwM6CzrR6TbArwvNE3MEyH2c10aLQoG3mNtXhanITzynhclUSiQdBH/O4WBGtzf4QdeIXq18+x/ORzrO33GoYgP3yfaYDz/2p03QLBqDo0sM1GfIQWTn+noUXrVKyMT8UGuRbjPdORvjsLY7x0mJiei3ElBXgp6pfhJHTVrxBh+w3Y7GaAezsDnp8vwv2IEsw9U4zdswqRcMuAeSF6XH5SgMsN8xEZlos9Ql9kFTnIzsiCvlp4e0giVifEoaI0Asd2f8TzJUFI+NMfTRa/xrImLzC66Qv0TBO19vFH7G09DP/qoTLlA265mNoyBx0HpEN1LA1hO5Pwqn0Cnl5MgEXHFOiPpyGnRIuzZ7Ng1kUHrTQPg+8W4EyWHp9dDJhYxwDXYD1mZOjRYGIh3p4rwvmMQhzKFjXZY0CC2Ilj3gUY1f0bouW5ME3TYWVCDuoJH/tTpcUenyR86xOPtH6R6JjzGaVXguGb7Y9OL95iwPfXeBj/BluH+2PerHdY91zU4KpgnH6C4XvkYk18Do69ysBwcy1WSZPh+FKDqWXx0Ms0+JmiEVqbhMLVaWggT8ehntl4NFiHdddysTPpO/5zL0B32wK88MhH/l09XL0NaPPKgHUJBmjPGjByhgFdZ+txsW8+jvrn4upDHRL76XA8NgeDu2TDcY4WWRUpmKKPR1hAFFo4RWDRphC8/vQOf2b5oclOP1Qu9YdLQgAWCb0LFPOmqMlFfzHTxU2yEH9cC92OFGx5p0FW3XjsQCzqL4uF+R/xkB0Quz43CQXRadg4Jx3yy9lw7SS80V+HP0QNb+bq0EXwasQ1PZ5fEPUo0mPTdANerjDga0cDdvfWC13+hu7WuRiwU4eHPXVQ6XJwqFrM5qx0rO6UhiXnNNjfIg7r+0bC0vsjJvUKxtVhAYjvHoCFfd+h9epg1E4Kx+87ekhEbghK+45L83W4MTAbHwq0yLZLxbhMDQxH4pCk+IK/tZFwLImE4uAXLPgUh9M3NIgRDNbRXuzsi3QYRmfj094cPH+QgyjR/4dvha9c18NTp8eQ/gacm2dAWw9R8456NG37DTGxOuxfqUNFbx16VObg9pUc6F0yofiRhm0NE5F6Jx5vFkVBVhOOheUhSBsXhH9HBuF+bDAWakJR2yMCUS/0ePuuAKFC354vE3y/PAt3aoQfO6fijji7fnmc0PMoxHWOxKm1Ebh2LQLvxkXC7WMUln2PwyKbBKw6lYr6XbX43DUdcx9kYHVPwZgbMzEjKRPjRf3TS8XsTDSg5yKD0D0DFs/Ro+25b/gdo0PnOTpIxczNdNFhhyEHKW+zERWpxbQ5qbgkvNS3fRwkmkjc7xWOpZdC0cM8FEXHPiLjazimlEUgR2hLerUeJr8CbEIewqx0OLIkE7pbWgwISkFGluC+XnHQNYjCyvMRSHgahndun3DK5xOqZoWjuH4khuEL9qbHC4ZJhOugNBxz0eLIAC1ihR/+d12LgtdC727q4VSjx8/5BqjE3D/tYoD/Mz0iW+bDulMuLszSod1wHW6J+Q9y0qH8fg50C77CJHTNf4vY36ka2B6NxZTESMStjIBWFQFpagR+NI1EI10E2meG4+lkA07KDVg2XA/z53kI+VOHlmczEXVei1YpKSjM1aDFqDislkbhSOMIbFN8Qmx2CHxWhODMnhA8Zih+BYbh+aZIDNkXi/D1GtgPTcKPPamoCEmFf3YqQu+niZqkwe2K8FKhRzv6GZA03oDZYwzCb/RovrYAzgPzsOuiDpemCM2fKeZrtA7jbMUu6bPRuFk6boxPw/sDifBepcGFdnG4XxOF3i5R6BwShTlPo+CXGYGjLh/xPvU9fq42QnHYiOrrRmTvLBNebIDnYz2uLvmOrkKfi/yzMD5Ii6/zU9GyTgJGvovDpi5RcPgWjg3VofCeHoKHVsEwDBH+sj0IrYU/nqkXinK/cBT8joS0XjwsdmmwfUoCKrUJKI5NRJ+sFBw7m4on4o7TXuoxvakBlTcNMO4T/tHNgORxeqy8+h17+ubCf7MO+5bq8HKfDtbDdIgvzcH9h1kYm6SF77A0FFglY77ICalF8TjWKh6bUsXezoyBfnUEptmHwDPOD4etX2DdgKdYOfgpNP2e4tGAt2g60g+2oR9wcVo4jqqj0DgxHltfpWJWVDrKxawr7AvQsa/IaPvLsPa+EQv3GaFEKX6KXjh/ysfAEB0CTmXjZvN0JHik4cyuBNRdEy+yTBTih0ege3Qorv4Ixn8BHzBDEojBtgHY6hGAw7WB2Lw5GM0vh8L1awQUQV9QtDseezppEHJEA4cVCbgXm4T3q5KgFyy7RnD+oiuF+NeiEKGCb1un6NHqYQHaOn+Dvk4uhokeHUkVmi709OskHe7G5eDWmCxYGsV+ZKQh+EAqZHuT4HdLg5n34nHhTTQS88NxalwwXJYJ79/yFGvmPUXM3Kf4JL7Der9Euzn+eL80GKHqCFzI+oKHszTYujEN+V8zkCkYY9jxfBwQvt+7WSkOityoXFSG4nGFGNlUjzMOubgmGO118wy8TklD4uVEZLbRoMQYjSzPSOz0/Yi2qcGYaP8eLZL90TjaDw2a+WGa6IfXcn/MyA5E3vAQLBkQjnpnhKbdj8HnYfFw/xaPJm80aHk+ASrR7+lCZ0NETSb4FGEoi7A01QCbDsLHj+hxwrIAtqfzcETUJ5O5SB2dh1avc/H9sA4ztDkYIxEsnZSO0M1afDmVhkibZKwxEzrkGoMVxeGQLgjGzkw/JF1+imd7xNxsfYp7555i1tu3WOD8DjVRIfgRHiG0PA7LCjV4GJaGUtdM5Ins9/LEdzjWF1mkVSF2DC+C5oPQogd6ZLX6Bpe+grkbZOHTAy2u56dgUpIGjzvH4XZ2JI67h8F7Sgi2fnkHi2X+uClm9En2S3RY8wJBGS9QdOSN4Ap/GFoE48bhUIzcHIEl7yMR+V80gori8PtXPDb00uBIbTzkInt/6lmI7SHFCNOUYPufRSh9acAsJzG7/fRwuZGPsZo8NOmTh89tvuNIl3zUzP+GnspcvO+hw0CbHNT6fcWcM1oo2gmvytdgfqc47PaPwOqlIYhYHIBjjv7IP/UGz3q+wZCHfvhvbwACXwTjcNJnxEZG4vHkeLwfmQg/Ly1q9mZispsOlr3zcL2rHr4Fevw26PHumB6r73/HXZETyq5mo7hDOg5MF76uS0DSgXg0DopCxbtwwQuhsNvyAQ22+iOj9jXiUp7DP+EZtnV9hhEnniHsx3Nk/+2Htr8D8bZ3CGqShcZKI7FZ6M/uxzE4MS4enYPjUV98egnuH/yiFFdHlCGvXyns5EX4JLTnt9DWlsK3iwTnKQblQ3c3H4krCjBZZOHv5fnovyAPnfcI3/gnB5flX3HITYtlG5JRcToekxMiYfc6DDEHQ9BpRxAuVwTCyxCAy5bvUWdNMCwqQnH6SwTWr4tGo0EapDVOQSsxe3V/ZEJakINA81zUcSvAx3/02L1V1KaByH7NBCP55GD+6a8YuE6LJUdTYPdMg4ixsRgyNBKzdn3EvY7BeGQdgOFr3+DNgedY6PIUlzx8McTaB+0n+GLs9mfw+fsV3i3xR9shwQi+GYpjf0Zg1OhIfPsdhcV74mB7XOyW4JCv/5XiwhmRtcLK8CWoDKe2l2JugyIcFfrjrjJg6mE9KuvqYSNYZGdxAWYs0GPbEz0GGQpQ0u0bpv+rQ3ZNNuY0TMdLeRqGpmqwLzsWXb9EYumQcMyYE4oB40Mw0SEE6mYhsFGGwvZROKy8oxBVEIdhvRLQNCEV+ntaWG3LwuqIHBwXz3x35huGp4jaWInazPmOFnd02O2TjcuCARuPTEPMmwQkDI1H8pwo2PqEo+OzEOwc8g6HpvvhybfnaD/zCe5efogQyQMU7rmPBekP4GP/CN0XPcfRO35oNSkIlitD8FTMzARLwX9ywU3i3NdXxGP0yXgMqi7Dk8FGXBpjhHdLIyS6UlQvLYKT0YCLow3YUNeAYsHGXcIFZ38Vu5Un2E/kighv4WvVefCYqsOdoizsE5zy9EEKHAI1eOkZhxiPKBi7RWLPCsE8r8Oxsm4EsuIisED49Ms2cbA/o8HZG8lwiExDu59aFPfLxsqvOdgzVzCH2KN58YLpn+TjzINcPGyoQ72DWXCP1uKHayp+hWvw14dYzJwfiU78hMS1wTj61B8fT72CocczfI19iE/v7sJx3k28unwDcx/eRk2vh6h79BketPfDkmsfoGscgtXVn/DPywgUx0Wi5/RYPP0zHrm74mE12Yi9IlO3/GCE0SCydZQRf98qg/ZqMZpsLITyvQF7dxuwYLMB7TYIzxKeWSW46f13PSos9Rj2dx7qNNbB6lkmWom6eCWmoFqegMD6GlQ2jodpSCw61o3GiSvR2Ls6DkF+8bj5QbD+9GTc3JuG/Yu1mHc0A5q8bFgLHrgt+MDTVtTEOx8rXb8jLk0HnstB0fcMLGmhxc7VSVDZaPB88he8FFxQmxaCkV5BeBHmh1lnn2Ndji+eXb6HY59u4PSLC2i/7hpSz92Az6YH6Lj8GXZN88Orgg+QOIVgR9pHpCyPwKm3kVivi0HrwjhIu8Xj82YjPgYaoW9UjjPvy7HiUTludy2H9xwjDu8pFfxbhEbLCzFKVijycyG2ikzcWFKIzYLvNMV6DI0WOy/LQ8OWOni1z0KseTryK9LwICgV0WeTENA4AUfmaJC0UoPrtxPwu5+YJbs0LM1Jg26FFmYx6dgp8m2fpTnItBN5I1SHPZ/zYD4nH20ffUMdkf3GFmfjTT+RxUak4dGYBNwWtZ7yMRJrFoZjn/DcAQGBePLjLYY9fYbn6oe453sTK19dQIaoSZnvBYxLuo6pHx6gZdvn6OTrh+3rgtCgZQgC3n7E1skRGPgkErYXY9BwZxxOnIhDK6MRHUZXoMmfP/F13A98aVUBi83laBlsxIwLZdjVphTtLxRDMq0YqWNKIHlagqUvihDvJ3bLwoBdYucNY75hWLgO927nwME8G7GCKxrt1MKlLA3TBSufuJOGTFGDFp21mLxPi+hR6SC/YkFoFiaIrLg+LAcfx+owsZ3Q2HnfkdK4AM+HfcepqzosPZGNyHAtduekws1fg9Zn4zBoTiSOffyMhb7BUD72h9+5N2jXROzF4gfo/uIGNC8voM3DC7B7dAE/bl5Ah1HPsHrsa9ygPxbogrBPaNzgo59w9UAEXn2KxFCLWIRci8OGu2LndeVYP+0Xir2r8CyhEg4VP1H/nwrsO1aOwmgjZuaXwcy6DIt3lWLd7FI4LCvF3Y6luJlSBLdbBrwWOWrxHj0mFObDcDoXSfY6DP83B71txR3vZ8PbKxtlLbJgZ5aJN3O+4uK1r/jzdCa238hC6dZstO+SA4nwm9OHdHjsk4u8LfmY/7IA+93yceeK0JDkbMzP1uKbVxo+vtAg8UAcJjaLRP+Mj6inDcIJW39MnPsST7OeYqDPAyiP3ETluwsYIebj1NUL+HbsBpzXvcUWqT/+OxuIDWcF574PwYweYUiqELzSIwqQxMElPw6BRvE59QPRV6rwp50J7/OrUHuxCvZWv9CySQUCx5XjwEoj4seWISS/BINnF+PUviL4pBeimdihP8Xe5H7WQ+6mx5FZ+bC/ngszkVMT8wS7bMzBiMps1LbJhm3dLIT1/4rF8gwUPUjHMF06muZlYIZ5Fma/z0ZuZA7GrhI5Z28uLFbn49mvAhQm5yOtWIfr63KQfjEdq4+noVutBpnhcSh1jMR/Fz+hTUWQ4DY/tBnzAk5+T3HI8SHWH7iDua1uYsrkGxjufhOrhgbi8rBA9MkMQkyvEHx1+wildQQWn4hEN+MXwTlxyLSNh7FlPAJ6mOC23gTZNhN6TDNhl0cV5kZU4NKGcuTuMWLj3FIsEn5coDNgy3oDHrc24KDI7optBVjY/BsS3XOhGqRDT98caD8JH96XCX16Ok5VaeFzWYsN47W45a3FTDst/mqmRe8JWky6oEWfEel4USbmxCoHvhY6rDSIPCH2Q19SgGYfC5C9Ig9PPHS4+vgrjDVpmOeciBO94xHaNxLvboeh9+JgXHH2h+7iS+wa8wz/JD6EWccH+LfkNirdbuPIvgjULQ9B/XfB2HYkBCeafUSXFeFI6R8Ji5goWC2Jg+c/8fh7UDy8G8ZDvcgE6wsmWL004eUDE2ZerkKdgT+QLOpg2cOISXFFGJlsgFLw/9KZenQ9kY/0xsJnEwUXFOXg+ups5BgyMLZHOkqEThwX/vn2bSqmrkqBhWMy4kcnIWRzEpR7k/HoXgo6n0jFG+Ep6oZa9G2ULrJPJroty0H3TTrgWx6GSfR4tEKP+cvzETpdh8hnWdgsmPaEKQnVZ+IRsU8w+IZwZIYIzov1x5CJbzFm3XP00DxC2+MPcbTFAyy6HQmJyFLHd3+G2+cwNB4WAZ8OkSi8EwXX5FjMuhaPpRficXKVuP8xE9bdNKH0rQkbfExoM7sKqnCxDyiH1esyPD1ciNkKA/621iNTMPvUSh2aiUwzQ8x64PYM+GZqcTs2Dc2Pp2L2mCRME7m7rWCJ5FYiMxnjcbBa8GpHDaS7NViZocFC4SWGZcnoKHY+pofwkX/SYXLJxjWRgf99lYveCQVY9UiPV+cL0CdCh1e7svFT8KhhTwr02njYdI9Cqsj6zbuF4Oeid7As9cP5ipe41eE59rbxQbrgwEYzYlHvcyTqi57fmhGJDeGRGPU4CoYvsZj3Jh75jhrMeB6PuRviMf2ECQ/F/bs+M+HHdhNm76tE0/oV6JlvxDzBqC3MC5E5Q4+rk75h43udyPI5MK75irki79bLTMOvjylo3j8RReYJsBH8Zn04Fsou0fg95Qt27P+Cr77RKP4cC59XcfAQNZ/bT/B4twRsmpMsuDMNI9drUdTkK7qczMEOow5udQpQfE8Pu7F6HJ33Dc8NOej/Xwa+O6Vh1GQNWnnHwqEoAr0GhcK0PghB9/0R9esNbhQ/x9SqBKwerYH2ZiyejIxGUckXfOgXg/5/xCEiWXjvcA1SJmpQFS2yieAq02UTgq+ZcE9owYOpvzDrWTk2LTJidMdi7J4ueh4rcrfIBf9ocpDRMAs1OVqc35cGg20K7rZMwClNPJ4LXjJMj0bvBlF4tToSV0TNZVMjYfY0En/1isLylChs3x+DqR/jMMVFvHt4AtLLk3EhTnCVXTp+OmbDfLIOD15/g+dqPUp89FjZVuSggTqo9mRhQEwaOsdpRL6Ow9aOkXCz/Iylu4LRusYfDT/5YW7HdCTvSEPqJMEoIvdrRI7zFXpRK3Z8gkFkuk2CYd5qsH6bBrer4iHZE49OYuZ37jMhs6AKfer8xKS55bh8sQw4VYj+QXrkiT2c+o8Or6fn4N/ar8jL0uJtmZjvyiQ8+qjBkN+xKPWJgmpHJCImRqD9pHDcKQyDb5twZH8JR1+fCEzvLTKayIPXXn4BX8RhRwMNmk9MQItZqeg8SAu/2xl4Ep0D7wO5yK+nh0+IyINC/1ou08FxdDYeqrW4sSMRVW/iMLVNJP5sHg7doRBAzIl/tyzcj9Ji/bhUBNRLxPNYwfiLNGg3UwPdbQ2uzE3AwocJ4EUN6oqcXrDEhN4zTXC/WYXNrX9gnWs5/vEtRTd5IZYv1ONvbS6a/6VDdSfR5xGZGHIqHSOkaTh7JAl9XdJQf2kEOr0Nx7nmYQgyhmJ2/VCE+IdCV/cTTriF4dz7cFHrCLBuFHICo9GsXzz0fTS4MyARFR3T8Fro/uvFWTjdMBfrnhWga7Aecz30+BGpw8X6whOT0pChTIPGMQefXufA+nc2RntnoJ1g6RfvUkVeTYbNrwR09RF3kidi8p0kbPkrGRvXJ8BW7PPxyaKXYoaPraiCY0wF7puVw6NDKVhoQKMTetQ9m4cPIkvvuZKDpiL3j72ZDb/VOXA+EYzrshCY3w1BD0MIGrYOxaqun9D/Xjg2l0dg88AodA2MwT6xK486aRD0NhH+jbX4xz4dPpNzsDEqB/uSc/Bsaw6CkzPRUWhCivC7OUfScGFmKjreSoHnphTY1E3FpkMpqHiRiG0uohcrqzCwqAKsNCKrugQeOQZ01+rhPvg7usfr0L2V4MeYHHwxE4wk8n9PdTACmoTgwpJQXP38GQVl4Xg8PRIFrl/gOS0OjW/Eo/BuPH5eEvl9gA7qlzocvaBDVBMdPjfLQaNOX0UmSsf7bcKPbbVIDkxDytA0TDCmQuaSigFDEtFf8NAMZRV22/4QGbMcf8hL8c83A6br9Xjv8x3ZJTq0X6xDXfH8GQU6LG+jw5UcHUYIzdoQnYuyWd/R/v03BNnkwrW+DunDc2CakIWZHhmIb50Oh81a5IWnoeWSNMwUXnHyYBWmj6rEjQsVWKosx+qppcg1GDDMX2Rbz+/ol6RDsfBEjSIXy0blo8XgQljkFSDSXo8Vx/OR0fgbtsR8R8uYAniu1+NXRQE6Sb+j58RchK7QYaHwqDvLsjFvayYcP6bDWarFxJtpyGtUhYf8ia2XyrH5ixEltaXoUiX45oPQW1H/B1Lx79W5ODv2G6QBepT1LIK7+Hv1XQP6tTLAM0KPnq/1eCh4IHGdAQ6DDfAQOdO3jx6jFubDbWIemtTosDcuB380FfqRkYljHbTIvZuGA/uFpxYbkXPaiDtCb1RrC3G+qQEXyvPRKzgPpYe+oUVmAbx8Dbg5qQw7ZpfDcM+IRSPKMD2kGFGrixDwsBAvbheic2YRjt8qFtmvEANfGGAjzvEsXo95QQUo2/QdTWaJ2Xks9jkjG1PFM8aJdzqOETkovAyX+xSDJw24u1TwXIcC3IwvwBKTHo5m4h39y7EqohK/bpjwNf8XztStQA+ncoSIrCkfJ/J3QRkaV5WhxXQj5mwy4mZSGSJ+l+D08CKYFRgAmQGyznrkS/JwTczwIPHeD8JTOncxotGOMvjYlKLvyUL8MdqAtHQ9xlfqsbB9IR7dLMPdHhXCP004MdSMwzaY86HRgr/Fp7OFlF9/WzA+xoLSuxacdN6Ci19b8B9HCaemmvHk/WocPiQYpk4lBvuJ/GddgaOZ5dj3uRxT74tMfE58nyzHur/L8SXZiNcvyjCjsghtuxmw76ke0tb5sOtsxKD2RrT+WoYxf5dBFlCCAa8LMS7BgAfKQqTkFqPGXuRszU+cGVgNzTMzzigzZ6qllKkbpCz9LqXzCSmDOkl5WSbl1H5S3vkg5Y+FVqwos+L+2TLmX5fx0wcZ03/IGOEk5fUMC27SSDjMUsIdv2rx/Eo1RmpMsP1ehdz+VTjrWoUAsypkJlfC7UQlapf+gnzQDxzMKoe0xojNTcrwcbng8mQ9ClobsbqZEV7tjGiqMEIXW4Zlv0qxtKgY7gHF0FaXYerlcnBPFcL3VmPjFzOea2fOClsp5y+y5EtXGdfdsuKMfpZcMd6S3pOt6PfRis5/yTjyoIw2UTJOri/n87ly/na3ZvZ5BaV1lOwfpWC/29Z0lsopnWDJLnIpt0Sa8+4fEja6Z8aL8bXY2q4G8Zeq8W19Na4tr0b3ddWomVWNHQ7VOPLQhNb+VSg5/BNTppVjfm8j3v3vXngbUWeIEeOXiRk7YMT8m0akXjTC5qzIJkI3FzarwB03E2KiqtHzqRmvBkg4UWvBGZVSvtgg48xrMoZOkVF6U8Y+uTIelMv5prGcJaPl/LlTzpoqOWPn2jByhYLahkoebq1kRrWCu67bsMZDziQbGV16SBklZm2CQ13WdJJQ6WvGBbV1uGJEHbq8qMWhjbX4NaEWV/r9xtCGNTg4thozM0x4W1mJmxfLYb3ViN0iQ7SbIubqmth5vRHLZ5VjYWw5tpvEd+8KuFz5gcHtBYfFVcN+rRlHTJLw3FkLrl4l5eIAK/a5I2PTVBlP15Fz2xY5a4vkfDvDmtouNpycY8PQtQoeLFVw8DYldYp6HPtQyS+uSjadoSBXyXn6rYyKfDGXdlIGN7XgyJ8SRot3LGsn4VgbCTMKzHg/xowXnpvxw1Yzlt6pw1yPGrhWmHB5SRU8jpaj2WYj1j424sLocsQVV8B50s//48UpcyuRtq0KN/xM8PtZjb+8zBgh+t73hDk/iJ3VvJFy0gcrxmTJuLeVnK59bRg4R8Fj1xW8mapgb0cla7Yr2bxpPeojbWm7ScV+pnq0/FPJFg8UtJ9kzfHt5JxXaMXAc1KazKS8sNWCH9+Zs8n+unyXJeHpQxLWmy/h7qkSzm8loY+4y6eAWnRyrsYfwmslkUZUlpVj969fSN4nPCe3ClcXmnC00oQXh6tRtrMGV9/X4dgqM26JknDxIAu62kiZd0XKuQ3FzA8RM+9rw+kRCvoUKhjRQMmezvXYTqliowcqzshVcZ2Fmge6qCgfoeTKzwo2jbTmasj5TsxgipkVpRel3N9Hynbiub0/C906YsE2Uyz4pYEF5802p+qOhAUmMyb2MGOzNdXokFqB4rFVCBX5PP21CbWNqrE6sBo5vjXo3qwOG+0040MXCUc/ltAv1pwX8i14eZiUw90tOUbUeke0nJo2Cl7OUPDvbkrOjK5HyRkVhxarmGyt5vEJak5PUrH0k5K/lUr+TwlfHdaE+r8N0w0YDNhgo0cI2Hrsjvu2u+vY7bG7PbbHxu7WYx8TRAUDAZVSUgVGbuSGShmEvs/39/6xaxe55/l87vSSvf1gw6cBcv7hKOfiR1bsZG7FufcsuC1GxsINMmb8JaNLfRkDxes0PS1l7M86rJRLGHnenLLcKkjvVqOPmKckqga7r/3Cx0tmHDPFnIlZ5nw5RMIpXyU8rK/LL1mCn11lNA+Xsc8mK7boKif7WDNGcLC5nS1nn7Pl0V/2bPBZSd0yFQ+oHdloqIqGekpGL7Dly0gFD82zYdRzObcPldOhlZydCq04Z68Vc/pZcWaIJYf8lvGpt4zPcqXMNpfy+wAJ495XY7aqBtcUtWhy0Ix7d5jzUIo5vzSVcMR5Cd8G1WGdQVJ+Fl6TPkTGI8UyauRWnFFtxU3b5OxiZsMVIQK3E20p+23HNLFz6lTc00jN070c+FCu4pFZ9gyebMv/PiuoP67gU38F/zJac3u4nEeGyVmklDM8w4rBHaw4NUR4xU8p/9bW4E1YDTYFm/FLlDmtK8xZR8zLZmEdnvKUMjRKykNtZNxwU8aJ3S15/4QVX9rJabZVznUONnz3WGBtlNDgt3aMLVLSI1lFqzFq7sty5NkhKq7MUbKfyZ7Dimy5brAtg34rKL+tYKWFgov2W1MlZnihwoohQVYce9uSA3rVImSpGTN05hxea87NUyQ0LajLgAAp71ZL6ThGxnYWFlSnWrLZAysOE3i5s0HOni1s2OSegoFjbVlQZcdreiVH3FFx1wg187uoefGbipPbqagRn48brGSbeDveWmHLTZa2jMlW8LCXgiN2yzlfIefNZHNOE37Yd56Eaqe61FyVsncdoYXCT9t/ljHlhSXPPhFzFBp95qCcxmM27PZKwdLxtmzqbc8vcUru3aji3N+O3LtczWExjjwidrW7o4quZiq+PKvkxRd29Jpry93itbt/VzB6qIS5xRI22i1lV+Ffg+vJ2GqNjIseWVARYMXmneSsEHtslmbD4DBx1r62nJBnx7DrSj7spGJAlAPrDFOz01w1Dy91pCJLxcA2KsarVCwcr+RlVyWX6qX/p1+9/GVsVilj5V9W1E4RmPC1ZiMXBV8/U9BD7NIvx47XDyrp4KLixD0q2kY6cto+Nct3qPnXZEdW71Wx5ygVT2R5Mq+JF8fbeDGsuRffTPOiV7IXhzfx5uBx3gz86km/ai2bj9BSXV9Lv9VafnmppdlZLXud07LzRy3vb/Zk/nYvfi/1YtoPL97q480l173ZMtWbzbx9eKFZPWZE+3J8lJZhN7ScNEHLtOFauorfd6TGgzMstDyh1PKOtZbWMi3bWGqpV2uZ0kHLXae03L7Bk0sbezEuxYsnVnvzdKQ3o4q9eaW7D7/Wr8dLgb6c6+HHjN1+nHDPjyvyPGghfr7EScsfZlp2/+ZB90IPFiV7sMErD5677EH/rR58u8SDfy/34OF9HrR65sFplR6s8NHy8AAtlweK19V58o6XN3nfm9aF3nRu5cM9UT6sP9KXLlP8WP+SHy1i/Lj3gx9Nke5sNN2DYWkevFHkwRPi8TTVg71eeNB2pQddP7vzvK87A+DGvvGuXHfTlb/+deW9SFe6dHbjzM7uVNt58MdJD56v8uCSdlq+fq7lsnZenDnHmxcSvdnJz4cR5T6888aXkw/4sd8bP/bNEmegP9eo6rN1hQsR48p3ie4s+M+DG2M9WB4qzrDYg45X3bmpkxsDj7ty2XBXpri6smmZC5ulu3DjJxdeL3FhU2dXNunjymurXVnP0o3eZ9wZfNqDR2y1DNyl5fjjnhxKb3757M3HQ3wEJupxmJj7ned+3Kjz46/ffvx405+D/RrwUbgzL050YYHBhZ9buLJZNzdqDe7UNffgq0B36qe68doBV25p5Mr1MS5s3ceFbo+debbaiRf2OPHVeid2TnBixiFn3vd34dbbLgx0dKXHKlfqe7vRx9GDD8VOdw3UsovGk4dk3iwzeXP6QB9G96jHTf392D7Tj01++fHSJn82b9+A47804IQKNb2OaOgywZn3DrnwbJUL3/R05fD7rrxlcKXZEVeGdHJlnRwXrurhwneZTiwL19BtoYb1hmtY3lnDZR00fNdPwwWTNfQ/q+GJv514U+PCM2kuzO0ifodJ3Dfbna0FDn/00jLG25N1G3vT9MObY1b6sOePeqTAaYaDP+8t9+fYTfWZ79WA9z760y9ITVed0IAval5epOGGKc7s8LcLPxW7MMHDlT/8XJlm7sq7gS5MfOrMHd80jJmm4W+Zhq0ui5/rpKZPuSMDCxx5RqvmiS3i4+9qhg7QcGWUhsfFPF/FinmKcxpUbvzp68G+Am+X5mgZss+T6zd7s6/Kh8oHPrwd6ss1BX6sqO/PoJ3+XBLuT72vPxsV+nFohcC/0MeaaY4cM03N0VFq9pJqOH+nhncuOVFXX5wvROzsnQu7bnBh+ChnWj/WcLqY3agCNcePVPNxqgOT41T03Kbi6b9V9L6qolH44PhQR/Y7r2ZXJw1Lrohzb3XmsAwXtpjiypnH3DhjlwfbOmj5/IqWNmu9GB/vzcZtfHjilw/3lvhSLnjxVJzPzNmfadV+3PDOjxNH+bGjSz0uylWypcgF4a1UjPV3oF+6I0cdV9Pzf+/zMFHM8IeGtwY6Uy/mVLpP4FDc57KHhgdi1VxUV80eXR0YukHFi31UHFVPZAo7FfuJ5059VfxD3CNnjANX9VFTIfYhv6Th5mhnbv/mwnzBux9n3Zlh9OCp2eLshz15d643Owgu5fn6sGCbD9sJPm38y5cHq315vpMfPfN9GepUj5n1fTi31JtZe+zYbYaSCe+V/GpS0uCr4sJzKka9ceBWkSG6pav5roWGdWdo+N9MDcd21XCcOIf2qZqfwxx58IfIQnNVPNVFRYufSs77V8nnC5WsWqbk9AdKXvql5JvxKjaEA68tU7NnIw2/WTux1WLBA8HhFfXdOHuTB7tTS2+B6YdO3tQ892bPLG9WCe7l1npzkbMPrzf3Yb1h4k4DfLjAx4dHi7w59Ko3Gyz14rM8BU872nL5H3YMqLFn0SQlFwYrOUipYseJKk5IVdHymCPHCyz3Nqr5vFzNM/lqzha8eJ/gyD++qOguzujiKnz4jZIhS5Xc1ERJr9/2HPzZnvMtRJ4Wn9vzVcng5WJHTRzZJkvNj/9oaJfrzH/tXfks2pVHhwpuNtdycaGW8/O9uPWgNw/v9OaJjt7cWOLFLoeEJ87wYvoKL07/z4s3xOcqf3kxWe3F/hO1/GSu5aM7CvonKDilWMFJoivtEh2ke1s7Hh9nz7Gtlawfo+Sa+iqOPKDiyQQHNh6iJsUu3j1RU9pSzQtzHLh8joqNvFTcphPfK849xEzJhv/Ys2O2HWevsCOX2TGopT23DFRym9jPzBAV/6GYRx8NBzo4s+yLC79ddeXTbh58L7zLIkLLiQ+8mN3Im/M7ezHrmvC/nlpmtNbSxVdLeGt5vrHwlU5anh6spbGLlvnCH9tHePBylg0fDVbw7X0Fx39Q8KvElkraMmGJrfA4W5qa2/PvP5XsIrDjOVPF1IEO3GB0ZAcnNZsUOtBuv4ov/FXcW6FkxCUltfWV1K+x56z1dhyeI3rlGVu22mLLvOu2rPvEjunrlWzdXcXZvxzY75uaU35pODfIhfU2urKu2oM/hX9Pvy18/IYXfc548a/zWjZWaRl9yIM909y5zMada0+78fo9Nx7u7k6HF+48+9udPYQ3qNu401b4m10/OVfWs2ZVgA3v1dhwwjCRE48oOO6jgid8bLlsvi3PVtoyP96eB5KU3CjyVsZWFXs/UPHpPBVVHio+qlLynuBcm3lKPrloz0fN7bhuuy1LRU71E1lr1ghbuojnNdfE/m/Y08kgcn2giuNF1nonNDxgkAsnCY95sd+dZVItvx3RMkBgqmKhFw+LXFVXePWB+24sXezK+n+4cqrA6D8/XHhc5sqtgnfSAa7kLFeeHOjK1kL7p7xx4aJEK94ssOI3ezkV4+Vs+EB0dIk1my6w5pH+NuzSWsFvcQrua2BL/9Oi84y058BnSjqJ7PrCSsX+5iq2+K7kT3HnYduUlH6yZ+/NdvQV90prbsvR9racK7rUJfGo1dpyg8DBd4HtOduVPC0ycPQ90an8NOw8xpnPxXmnD3bjIZF9ZiwWOxL76jjYiwH9tbSiB0POCu347MKXTVzYu8qJTeo5MVHmxNGLnLhhqTP3C69Yu1n4xQIX6tOd2Et466YdVjweYkXrd1bsYrLiIbXoK83lbCB6tHyJnGuj5VxW14ane4rcXaHg3U227OJuTwoOubwU/f+FkvnrBAZFb3kQYcfeBbYsmmLLgV5Ce2S2fFaq4PxyBXf9UPBvC9HFxX0brbXlrY/2vOqg4i2h48lCNyqCNXz8xIXeK1yZuseDY/pqGbVN8GuqF2N7aNko352hIk/NXutCpVH49SANL6o0XJinpsqk5mpXDX3Haph6QMOhdzUs7qahvZWGX7+qOV8tozFD9LJrlvQSXTmmoRWP9hB9aJi49x4rro+2or2TnL8myql+J+fGXBuOrlKwk8BaZp44bwt7Woo7nzbZskrcbWdrW74R96tnZcsThQpeDVZwr8D6s00KFpxR8FKugj6C056+tpzf0Y4fPihZtEZ4+GKhj+01/PjAmRcauvLDXXc2c9Ny5BJPfhIaYiP0Y/tJd6a0d2VBiTObj9ZwzmM1R4U4MmKZA4fbOfBjfwcWuzryqL2at6+p2f6DmnrxPecaqxll48CQSimLa6VUih4aslfGi+LehaIfjxcd5mEnC3bUW3BRlSWDL1mx1EHO4rtyTvhow6WfFAx3tiXE3bwb2/Kq2F33FAX331Vwh7hXdTPB57s2PBZkzeGdrLmnTM5bLaxZcMGGg5cp6GxScOkMW76aIjpWZxUHt3RkidjNF+EH5x+4sOaKK28Ee3DpLKGdwz25TOihzRp37vN15TQ6M7m1hs/lau46rKJvExXX1lXxU7mSjZ1UPCcyQMExFYcNcmDAN4GXpyr+0qp4W+SLgCtSPngvZZXoa7fEvT94yljjK6Oln4w3O8r4aaKMHY7LmN/fgo+lVtwpk7P7ITndRR+/21LBsL4KjnYSdxf3MF2wZhM7a969LKf3YDl3/SGePeXUi557v9aKDSVyOraXc/MroQVmAtMetqzZYMecRCU/rhNYFl6zQ6uh2TpnXq3nSmW8O28rtCzepmWRp5Z/r3BnHxdXVoY7McROw7alDnzZSMU6fyk5oYs9F0+246vldhzS057vHZX8ILJCqbinVviRfZaS5Z+UXDW0Dp9G1mVqaykTBki5ebKU2yDlrlZSnpwo5f1rUnYvk3JeOxknPpLRxtKKSnH2U93lPDtEzlND5fTrIefdpnK+rStntt6K8z9YsWa/Fe/1teLYLEu+9hf4yLag1t6S5m8tuXG1Fa/vk/OJuYLr+9ty+FR7TnYUHb298KUHau7fr6Gn8JNTz0TPeunBKcIfFcK34/e585ralZtWO9G5WORMmQNri5RUB9hx4Wzhc//zBZXQ9Ca2nD1S6PpVWw4WX8vLsaemnZKWwfYMX21LfZo5h5Wa82FbCdc+lXCwug57N6/DNuUSZryT8GKphC3/qsOArXW5c7mUngoZP5+TsVt9S3aabsUjAuvKE1b8OMCK1xIsWX3bgg2tLdjbzYLLLsi4HDLeksuoeiel7KGUtrul9IuSsv59GW+vt2LJLTlVU4Vfb7Ol21rB5XEi085xZK3QnJlPRO5sKrjcw4OFpR58LHLn8lvu3ObkyvyeTlyQrGa96yomHFHy2yFxl3QFFwp/vNLUhj2sbXg+yIZ/DVRQkyFywERbPhb3Te1gS1sxl7tCN/8JM+emD+Z0yjPncLmE7xpK+Lu9hGb1JezjLOHfvhLu6S3h/fUSdrKow9fldfm9WMrk9jI2HCfjsi0yTl0nIwbI+LWFjN+lMu4IkXLYRoGXDlJa2tblrEgJZ3aV8EoHCdN7SPjPLQlzuwkupVrwXLwVx0mtaRGvYGe1HS1zlMw8reLRt2q65GjoI/rsyEtu1L/24EKdyHqX3Gl0cOVpWydeeq1mwnYVD01VMn2oLetMUPD9fTmH9pJTKniU2kfO+QvlPJ8j+HXQhnUCRL4T83mTpGDDJwrKleZ8tNaccRfMueeMOUedMGerbeb8MtKcT5qbi3xmzu+rzXk83pzyehIGHpPwSEEdmgZJufOqlCVvpSx4IKVJ8EJaWJduB+tw+A4J37aUMMdeQv+35vScbM570WZcvdqMf6WbcUmAOdtekLBGaElAoAVjbeS8brLm1FbCBy4Ib2+qYsRkNWXCf1pscuGe7a603ebB1m89eLKxO6tEz418Kbzpnpqb/lJxZnMld7S35bHbNqztKGfbI1bcIjh29o0lFzpZ0Vd8nNxEzgtBcv6MtObiCBuebWjDXlvkjH9Tg+Zhv9BwvBlTBpgx6PlvlJb/wkerXzh1rRZlEbU4x19o++I3ZrmbM9xgzuRWEt4ZI+GtrRI2uynhgbUS3u0s4VJPCd/nmnPSDnNqGprTK+Y3/pLWIn5gDW5/rsb4pjW4G1SD5O+1mLBPzEUj5fdBMmpfWHLGbDn/sxf5+5jwQ5Gfsxc7crPQufjjztwjsO8oMmT9ox58ZuFG17cufC06fNYuNQt6q1hfdIXdbraMWmHNuCorBuVb0OlvGX8Nk3HQZBlPXBb6LOa8caYV/YXOjhW6W+Evp4XQpqfFVtx2sxqeUdVw86nB5ss1cP1Rg0N5NVj+uAYdp9fgfOcaZHarwfp5NUh5WYNV02qx6clvbBDzaCfwEv3MnG9CBY72mrOqlTlnDTbj9sm1eDy8BufSq7F6VjXKT1Shdf53/BpdiVZNv+Ht45/wLapG0d5aTBwi4bp+Ui6dI+Ob7lZ8f0LOmhIF321SinzvwIuiY4cOcuIEW1d+/OTG5DHuzBvqSjPR5RZ30tCoVNNbYMayvT1//FbwYZycQ05b8cRBGV2/SnlupvCtrlIO3iblbpmM8n9ktLtqwbbDrXjnrRVXZltxV5QVT++pxuUb1Xj1sBrSxGo4llZj+6dqNDlcjbuO4g4nqzBrcRWCQ6pwaVQ1Hoqvb95Sg4oMsdcGtXjetRbKTzUoXypm2KQGmifVeFtdhfD9P5BUVIFRzhVo/qkchzuWY/DBMgwZXY6pDypgmfodXbdWY8FBc7r1kDK6q4xNm1mx1Z9ydjQoePmXPUcKPVh3Ts2rxzWsf0/0ilauVDVw5T6dC+tPduL1ajXvtnXgb6H9Y4psOV3k5XWL5AwWqdW+rYyZ4v7yXxLGb5DQcEnCNcvqsPHvuszNljJM6HN8mAXfitdsnWlJu0gZ2+yvwgxWI6pHNWzqV+OPd1W4nfcT5uIusYZvePC7EuZvKvHc5RvWVn7DwV8/4LW1Cq+HVuPrQbHX1dXoal+NHvOrcHrNd/SMrkBEgwrUHCiHdbcy/HHoM4ovmmAzzATNDBO6V5rwY8lX9O9dgam6b5gldtXXSkYz0QumZMpZJLLize32zB2s4pOFam7dpWHcHRce+ebCvsku3LfCmYOgoWmomjH9VCxcpOTlgbYctU3BinZyfptsSY2NjI8X1mH97hK2zTKna4g5X0slXP2nhJ8KJNxnqMthv6WULJDxRmcZh9eR8YPQ+VuTKxE65AeMY3/CWvMT4QHfcfRjJe42qYRfWAUCZ1egTZ8KjJ1bgQ1HK1BeXIG5Qyox7kElzkRX4rr4vrN7K7CyfwX6PijHgKll6N72M46v/P//x0Jdx4jgq0XoeaoQE7wLkaI1IuCVCeOHl6JUcHRKrZzVzv+/E6xsJjJbDzVDZmrossWFOfkubLTIhSe3abg0Rs1f/RzY1k5FqYU9/T1FNx1nw45CXydVyxj5TEpv4WHro8wFZsx44+9faNb0N3yEJp++aM4rg4THNarDsR2lfBgjpX26lEfjpTwcVo4usyow1KESyt6VSLOvxO2LFbjRqAL9Estxd0Y5gt6XITOqDNN0ZSibV47OAudzLCsw72c5qheUY8uhMjibvqAo0YRt7iZcoBFvhhbi/m0DLD/rUXJCj+A8PY4OMqBz8zx8jyzApM9y3vyp4JJRdnyuUlGR6Uj01vA/0bEmiby7/4cTx2g0nL7akUGjVXTopuT85bY0HlQwSGi73XUr7h4j4/3mUmYLP5Imm/GQrBYVw2rwUmjyuEs1qF5WC/lsM9YJNueCvyWcsKoO4411uUzkv9GbJMy7Uo7W0eWYWFOOy6jArx4V+PmhHL8Eh0vblKHpxK+Ivf8Z41d9Rv3Nn2EX+gUjHUtxU1aKwl1fYBpcgr93m3DwkxGTGhdj8cU8tJpvQMxuPU4WZ2OwJAP7z+jgMD8Dc9rmYNh0PTa2z8Odmwqa37flNpmKu3QObCG8wJDtxKHBzsyaI7rXJjUDd6k4W+RXZ9GfnKW2DBPedt5Z4GWvJZ+7yOh2sw7f/jCnxOkXQm1r8HtlFVp1/onAKz9RKa3Gvrk1eH6sFkEZZtz41ZwDBQ/6dJGwUPzMt0HlyN5ejqrz5egtHgtnlSM1vAw140rhcvIzFvcpwcA0E3LfmhB5z4TJMSb8I3abdtmEkCkm9L1hxIroIkzok4fjkw1I89TjgiQLoy/rYHM6HcVH0pAZnoblfulYfViH3eszcP2nkhdvqPjsiZqtJmg4Q3jc+Rw1Y7s4cLRExX2VdqwVue2NWsEh0+Q8FmDFZ7tljAiW8tpuCfWHzNkrpAaOttU4n1kJWWgFJt2pQNmgShz58wdme1fj5tMajKr8hd/zzbmiUMwm3ZzdEs3ZUuBTIy8H7ctRm1qG8D1lcLcvxRnPzxhZbUK3xSZkVhgRGm7E8vtGZF43YthjIybfMuL19mJsX5CPjdsNuOqmx7YpWej2RIev/7vnxk94/zsZTluSEbEjGUteJqNP5AdMm6ZD/CgVUyzUlOhFvxT9usM64XMjRIddo+SRVaLHX1fw/Es5M8uteEFpySfeMmaE1qVdcwkj+5sxvEUNcn58x4y1FShYX47yR2Vo2a0cX2ZUYM66Spy+/hNqRQ0upNTinZPItmPNeUhw4O3dX5jQ5AuWvijFqIFlWCD0uNP8UvSe8RllX02Ys8IE1QMjcLkYj0cX4+7fxTAsKUaVqhifHAqxzCUP980NmHEpB/+miH2mpGNtQCp2fUjGO+dkLP2ViDPVCdhplYh7Dkm4W5oEu2w1h8wU9/NXccE2JZeLDrywtw3dKGdzVysuXSLjyCNS9ha5MOeFyKPda2FcWI2sRmJ3goPqhl/hfLwE3xNLcDbzK0a0EPoSV4G1A75jo/Co0u81uLazFh+qBM5X1ODkvybsNf8Cy4WlGDSyFH1bfMFmvxL4BZiQUWtEVnoxrg4rQtvPBWidV4D1qwvQ2C4f8ocGBKTpMbtxDvbt0EGyPg1zt6Qg0joZs1MTsWBGPFqGxaL94FjYLxbP0+Lwe0ECBpYpuOGQNa1uWFF7RMYBkVL2d6jDCksJp8vMuLN7DX66/sT7gRXY61GKJnoTbJuZYK80ofiMCaXBJShxL8NYoS/nIitROqcKoWJ3G61r8LGwGnatqmH12YhBHUsQcekLxqz8goMnS5B5x4T9fUw4tMiIwLbFGL25AP6P8rB0bB4WqfMwfbcBJ3/rUW3IwXGhM/N6pOL79WT8WJWIuco4xBfHYFuLGCx+GQX/oDfwOPAWkctjcPb5OyRdseDHRjKuiqvLrg0klKlE3kuqwf3W1egytBJjV5fDvX8JZkUbYf+tCDJpETa4FqPFRSPuSUpgducrMoKE9jeuhHW9n/jZRmSD9tVY1OgnuLkCvUONGHLMhPPen+H5owSnCsU81pjwrcgIhaEYUT5F6FySh+1JBmQfNqDPVAPCXA2w+JILSf0MFJ9Og+2FZDR+Fo+t52OhznqLEXciEHopHLs6h+Pq2HDM8YpAWaMIZDeWMEn4/cE+tVhztRrHG3/H/A4VWL7oK1p2ElhBEcY1EloVbEDjcgO0ofk4nlSM/gJHUu0X6FCOkrcVsAsSWSf5Ozz8KrHIugLj7god6G3CjoEl6NC+BJrbJpzpb8Ldf4wY160Y/2kKsMwiD2N3GHB3uAHbLQ2od0qPX1uzsKIgHeaNPmBn3SRk742Fe8s3eIQInJv9EqEvQ/G1Xyj+/RiKtQde4prhFUJrq3E1+AfmnBCz+1KGBlUmdEosRh9xbucveux31kM3Qo96fQ2o3ZOHhGbFaCWy1cwWnzHgTRluDa7ArsUVeChyaFCu0IuzRiyxMmHnBxOs8kx4edyEOloTEvyN2NuvCL9v5eH8RQPm/2mAoUyPbkf0yBqeiyaFOiTkp8F7XzIM3d4jb2AMvu+NQPTjl/CfE4pVsU/wx7lglGQ+waKUUEyOfYV+kyrgtqccjRYJn/xqhGpWPvKEhrxelYOt4zORdSYTJRdzIA/X47pfHrq/KUJvwY+3O0oQGlSK2SJDBAodWGpRhmaCw7tPGXEy34gtO4XnhJoQdcCEfJMRS4OLMedaAc7/NuDxSgNWCbxol+ghL8vFWKdsZDXRYaguFX8+SMLMjbF4eOctRnYNx6IVofjZMhhz7gbier1A5C0IQpL7U0TsLsV8my9YM8+ERfeK4LzNgILgHKy3zUDSBB36zdLhzncdXC5k4dAUPVKqDfh6uAijpCbEfzGhuuYzTk3/ivHjSvC4sQlbDxqxLk7wZbAJFadN8NwjsBcsfERbjAsD8zEqxICWYwwY+0yPxM+5WOGTi7PSTKwypGPMmE+QyJKwviIGXQ9FYsGIl3jx5SneK4PQbN59ZMy8j6TiQEz+8BRPl5lwsa8JTZ4X46J3HlZL9FD3zMCKR+nIyU7FX/mpsOmfjhn7dMj9LxNhQ/QoELhP2lgEY6wR06eZEL5PnLejCVN+GiHZYUTjQCMauog7CY7aCD8cttQITe8iFC/Mw8JjBnRqILgzWOBkcS4ceuWInpeBhuL1Zrh8xOfKRBR/iUFN/0gsbfUCYwOeYvylIGxYch/pc+7jdvcghMWE4MIe8TqzjOiSUwTHf/LQcZseQ1plomVVOgZu+YSWFimQlCfDd8YHLF+RhsA5OlToMjH3sB7Hvv3v9Qtx/kUxerQ1It1L6GWPYjwQ5xx/0og+OvG724ts0lDgx9EIJ8dC5EvzsGutATMz9dCm5mJibg7arctGa7MM3IhKh8+/H7FkmMBKy1h0b/cGz/54heTuoSg4+hgbWwWh4T9BcPwVDO0aI/TuxVjknwf/VD3c6mfh+kAdipEKc+GLL58mwW9VEhb1TYbdtBTc6JOGB7t02KjMhm2EHvf+NcBxdR6gyoff1zxMbJwH4zwjpGLu168ZsTrGiK6iKywILIZcVgDfDwZsGWFA8xV6WI7PBZvk4IRrNh4OzMAgax2WPEhFfkISPKti4bs3GudHRGBNnecosQrBrjOP8S3wKcwqQyER5/60rBjbCoSGqA2YEp2NyAAdvhlSEZefDEf3JNzcFY/9nu+xvCgBQ/KSMH1xChxk6TgZqcOfYdkoE7MfYW1Aitj/hE4GXHY0IHC0HvFTjNi5wojTu4zYtdWIdvON0K0vxnWRldSvDTCrY4BC8PLBe4GVZdkYOy0bG4Zn4qXglUNRmsjWyRi7KwFSxsIwMhI2G17h4NVQdGIoEps/Qx//MOz804gzQqcP2BdiwDCRScxykZapw/J2aZgnT0HzZ4morvMOcS//934vsYj3i8M5/wTY2yVj5Y0PuHEqHV0+6vB6eRZSJufgzP4cFObkYLNzLu7/mYOekwU3x4gdLBO5T3jswGFGLJ5UjBD/fCwRXG0XoIfDqlw0GJyDzmbZqP8+GxYjs+E4LAPSO+nYEJqCwgtJqBMQhz0Z0VhnE4nfmnCUfwqD/d/hkB+JwGCx41MXBE+dC1B73oAdvrn4rRX6sigN06uT8fSAyFFT43DbPRab9dHweRmNkjcx+GyIRdHfCdh8NBk3cz/hTmI6bv6tQ8No8RAzuKjIgEeRDkFHddjX24gXq4zIW2LEfjGzxauKsQH56PRKaPsgPZZV58A8JBvu0mzs8s+BPikH09XZ0O3V4WzvNBTfT8acnomoLYzF/vfROLPqDSYNj0TzsEjUfHmLodax2HLACLcRxUixyMdVjQGjWuRgTpgOK2RpaFSUjPA+iRgu5v9ofQx22kfh36BIDL0aCY9Tb1F3YQyinONwpyoR3SxT0Gp/KjotSEfguHT06paOnvHpQk/T0Sg9HUOHC53fIDryJiMOiL28iSpGPUUBzEuEdgYK/3gg7mKVDZde2Ug7mwOPEbkY9TgXwQGZCBbcuPjpI65tSMbu7wk40z4OEX1iMSwxBg4JMejrGwv/AbGY996IdyLXeN8rxnvBx6fuBnwckg1e1GFTnTQEi/scHZSIPpZxwof/97cnr7H2SQSc7CNw3SMCd0Ij8GD3GyzIi8Gsu+8gTU3Cii4pWPXtAyYlfEDLyg/4Z24qvBzS8VdIGtoIrqgFR+YHGDFynxEJDY3oHlQId5G13XsJXo4WXpCXhZuHsnFvZi5qwnJxVXTIJ6dzUdQsAyFb0/F02ke8viF6hnUSvDol4JDDe8Grd8gqjsMfjWNhXR6FcWfK4X24HEOrStHUxgRfwf/gfwvwZprQkss52H9VB0+Bu9GSFJy5nYjw+nHwCY2G55lIrFZHALNeIWBQGNYeD8O7rFeY9DICkVVvsf1QLHYNS0Qbd6Fv65LRfG4yLi9Nhl/bFPze9gHaJikomGuE12Yjzp0wYvcV4TFih2aiU7y8kofKEwaM6ye6U2Y2GjXIEf6UiwxvPf4N1aOZ0MfTb3LQ5ocOdQWnarenYvjTFMwR+ePvT0kI7ZOEim4J2C922LVtJGZHh0KRHYRPu2KwcF8sPo5Mhvu0dKgnZGNcGwNOXy2GxUDRc0TH63GrHPIp5Vi29SvmNTfhYUAR7osMGLgsF1WWGRjomY7QdSk4PiYJ/W7HYbBLDMq2RmLtf+HY9PAlljd5BrtHoWgeEorQJ8/wZ/Ar3LCLxHuB5x1f4yAvScSVx0mo2pqE40aR8w4nY/7YZBxJTMKS5UYsW2/Ej8v/+zs3I5JTRS5wFo8BBWggsPzFzYDpvXPx5J3gkbkeEpHt2sbr4V0j9PalHpGxObBckIE6k3R4Kngy6EUqLvmmoHVOErb+k4CR02Iw80k4nE0haFonCA+GPUB17/+9/9JDxE4KQndx5qvdI/BlVQy8P77Hz+YpuPItHXOicnBuugHvLhZj5TgTio6VYl67chRalyHDpgTzEorxS+ScK4v1qGydiR1F6dB7foRbw2R8Xvge5z7HYHjD12iyNxyLzV6g/alQTGoZgno7n8IhSvh+3VDcKH4GqVsElg+NgvX4WIx8/Q77hC5XMgGz8hNR6ZSMquIktDqdBJ3Qxw4vBd/NTIjwF3lV+HhGnWK4386Dz1EDJl/WY9P6XFQn5KLRTD18ha/c9DHAzcmA3sLXW0fkYmVJFhYKLfQSOSL+XSpcRyRj3OsEtJ0k9nk3HJe9QtHY9xFCmgRhtywI7x0e4cfBEGhvhOHRkNcI7x2LD1OS8LzhRxwfpkMfj//9vZwBh7oUYyxNkDQrQcWjEvTbZcKr1kbcdcvHH74GLIvMRpPLOvi+T4UpMRku0kSsiojF6Rtv0cw3Av5fnkPnGorME0+w8HwQLLICsb+nyEUlj7F7SSiWZLzCrQ2R8BN4+iw6wjX3OBwMjMP19QnodicJo+KSoF6TBEeR5bd8MuJYAxPGzjJh+SQTXggdkcwrxNm+eXBZasCat3o8ba6HRvj1wM4G6OYakHVAZJ/TBqSJjL/7lh53nwqemXSYcFl4l/0HBEgEdu1jkaKIRMjAl/Dr8Az5TUNhey4EndaG4u8pL7HpaQT86sYgfeE76ES++ZGTiopzOnwal4sLqw3o0qoQ7bYZ8U+BEe5GI/r1N2KVTwFyNhhw2y4XBpG18rXpGH4pBUl/JWHOP8KjT0dj8jfR27Rhol+Fojw1GBevB2Ld4Ie4Hf8A26c8xA1jIN7eDcHy1Bc4MjECySujsDosBpaesUh+HosZWe9gaZ6E+JtJmH9e5BiRa/ctMWF8oxIsTxPZe4wJz1oZMeZwAcZ75eGomFFXDwMGag0on29Ai7sG/DifB6/eBVj3Ih+HHxnQv0RoUe8cRCzQoYFrGgYokuF8IQ5X9kRD/TwCvZaE4/miMJz95yWa/vkK8hURGFQnCpW3Y7HqYSIe9knBdI909E4RWBQa4y36ibd5HrTBRRjRx4i3MKJO8yLMjBO7aanHNM9MOLnr8OD7J0SeSsZ75wQEtYhF6qDX2GEVjivmzzBJ8wQ7RgVi1oH7ODP0P9yMu43yqXcwLPkhPCY9gfJnKKYFhOPdzki0zIxC/z9jIOkVi7Mz4vCgSSKSRb6VlxlxSFWCdr8/A8c/o9i5BB7dTVitFOfZX4B/++Xh6mXRX/cZMExklOaKPCzIz0fHrCK8e1uM7+mFCHxvwNmjevFzmeh9UOhR7xTMDEjEtfRYHFsYjU4DX2Pkf6Kfz4jA7McR8B3+Bt3qinNsfIdtFUkIXPgR+x6no1u8DpmaXOTH6nFSeF/2vTzErSmCn7IYAf3ysbKPAVX1cuEvycBhkROLFqRghE8ScobHoXZjNJ5eicCnH8+xoFMI9mUHIiL7Hlavv42g2JvoO+cmPHrexmW3+5jWPgiuxhBEPHmF/0ZHYP7o1xjQMhquwkcCi2IRMz0BZp8ScfBUCaZ//wrziFK4j/mCmM4lWC1ms72nEbG6Qjx1yMfDTnmo6ZGHu5p87D1XCL8xxbghsuN4keGvSouw77bQ05e5WJihw8NGaTgWlyw2nYgLjBPcjMXERzGQdojB1FMxGDtTaE3UO2ydmoTX7VIw5ngaeorccljMpblTDpKm6RErunODawasL83DnbQ8fBZc+iNID0zMxvAzOuwMShW+k4ysoQk4OyQWbsmvoRsfjj3BoYg+HIz3nR/in6jbWPnkOh5Pv4L/Eq5gZdU1bK+8jeclD9FmWwgmub5CO+sIlMsj4ZP5FpPmCH+NioXNf/HYNCQRYbJSnNpZhs2xZXDZUIYtjb+iydIS7BLd0U10xb0ji/H1RSGU3oXoblaENt7FOPemGPEzjFA+NGLzQpEBZhbiwnoDzqwUuvNKh21+aYjskII+7ZNRcFD4+vZE/BBe1sE5ES2Ez1OVjA4+KVidnooBYeloIvp8C5ELxlZkweOE4NMrPaKnGjDyqdC0zeJZeEATNz061c3E8rx03Ej6gLFpSRiaHodtXWLwOj4CmyrDYJMkPFLoy6y+d/HQ6yae7bmMba0vocfsS7i/6l/c/3gLhc8fImxtCBaXhSHCFI7J1yJgufwNQh1iUHEnFol+8fAoSMDFY2WY7lWOD2NFzppbjtFO5YhvVoqBaSWQhpjwh9KEljONWJ9ejKbvilGjMaLz30bce2bE9udGlL4yYoDQpYz+BQhdY4DfkxzM8stAd60OJ+sJfoxIxaA1H6AbngL/02JWhz6KXaWhWpOOD7Hp+OytQ9RsnfDsDMy/kfV/70fc67HQktkGlAUYME3Mp0JlwNEjueiuysBmoUd76qfgmMjeTx/EYn3XaDQe9L/30HmO0t9P0Sb+IVYNF7gov4LGfpdwM+g0mtpewqJNl9G62218nxqI1HshmOvyCtMrwjHmmOB3+WucrBODsGsiW3eIx8+yBPhOKkfzwHJMKSv/v3+DWvuqHCPblKFj8Wd4tyqBbo0J07QmjBM+0fy3EaGdTPjU24QwKxMafDDiYqgRD+uLWXUohCzZgNpzIguJLLysIBNbHujQxkmHlLR0NBC9PdaYjnUqHawa6DCisw5DV+hw+4UO819lYPrrbCxIyUVXox4nhP/5/u+9qsIN2NDCgJhZufgrXOAwNg1jg5Oh2JeId3NFhzaLwpN74eh4W/TP8CfoNeEhupy/JfB6BYFjLiIj5DQCxMPf6l8EPL8HqfVjvHAIxT8TXkFrEYF5QRHoPP0NFo+IwfkXAisl8fi4KBHWp8rR6Fs55j2qwAfHStSGVuCgdwXqW5ej8aWvOP68BCefm+AoZjN4uvD1GSYMFP5eNEx8zs+EzyYjfkcZ4TvUiGfxhVDHip5SKXLZBT2+2Omx3ZSDKU5Z6No4A8X/6NBvig6tRb9eOk8Hw1YdYoWmNKzJgMvoHNQ208NCbUDBCwOiH+fhy7U8+ItcUOdRLqan6nDQLh3XHyXDdX8iCrvH4nLpG1how3HfIxR5GY8Q4/QQS9JuoWuPf9FvyCWcfX8RqsxLmLPjCg54PkL7xiEw7/0MdAzHRZF97pgioIp7i6rkGLy7FIehHxIwaXci3B4LnMyqQOGBb8jp+QM/N3zDELdKKMdU4A+R1UcPKUVFeAkOnxB4ETnnRA8TbrcxoWFDE3p9N+KSyNNrfYSv1yvG+cB8dN9vwCux6/qL9HC8m4tTUdmw1mfgwCOhxSI7n+uow9VWIq90EpwZo8PbfTrcnykySUA2jA31aKU0oHGq4E5sPtqW5ePWSZGZhulxdFsGWu5OR6QiBf+KzCpvH4s3998iqm04CuxDcWbdIxxUPETxkttw7HwT6zr/i5clV3C87xX0uBSK6XGhcMwIw+nicNEvIhD8LhJ9t0ejxcJY7E54jwfHE1F2IxGqkd8QEvQTN6dUQfHhJ8KGf0dTbSW2+1bgrqkMvuZfsP+uCR2bmPCj3IiWj4woHGvEpAnF8NAWgB55sBGcP/hUj2t3crG3PAtp4uzttuhQT/Dk2Kz0/9ut16c05D1Lw9P4NHR2TQdOim5qrsPaQzp0dszEisa5sP6kR5MbBkxtUIDmEYVotisPgSJv5w7NwtLKdEi8PiDwzyTUmx6LDspovDgTjtg5oYKvj7Ej6SGeHriDC21v49XvG0hacB31IwR+3MIxSfTmuicjoNwbid8vorCxWOTJlXEISkqAZbDolbpEaKZWIe+Paig7V2OqZTUyS38iuck3mG+pgKvQ2V0Hv8DtgtCKGCO+2xgxML8QZk/zECry7QS9Hi0u5KLn4Cx0a5uB9kt1cAhNx4DpaTCb/BFLNqfg3k/hOR+TUZsgcvoX4c+tRHd1/ICT8z9h7OE0mD6kY+l7nejFWVguuqrrHgOC7hTAf2UxziwrxNpxBlRPz8FaNx2GXfyIdv8lYfP/9O9lNAq+h8Pl2TO8VYYg4VYg/h8iqBZWeJwUW3VYk+sbZsMNN9hgpKNBQD12HNuj9213dx2Pncc6dnd3HDuP3R1YhEEJDBRhILIBsg2DDVEG+nt/f3wXu9j2fe/zPPdzB9dFp6U3EDvsMqJaXEIKEuG/Ng6Bgc8hn/Ac0wa8xN/T4nDJHI+TykSERr7G9H9T0SwpFYpvqbjqbcfFf+xI3mBHxSI7Tp8uR9G9b8jabsPE8VbcdPuMn+MtkOaagF8FGJZlxGyTAa5OeZhZno2VZ/SoE5eFlpMzkRH0Fn3qpWNu+zScX6KD/85U1DWmoGVJCqotTEVXXx2Cb+nQvkEaYtLSMPGvN3h7MRMd/fW4MCYbfkPyUKefEZqCArT4ZULGcBMKIo1oej4PYybqMX9lBoKv63BAmohWB+OgaB+D3KSneOodiWoP7mJUwC2oVl1BvQnJaH46AauWxOPPHfHwj4/Hi3oJ0AQmYkWn11i7ORWPGumwrZ4O88LFOVfZsWaPHbd22XF7Qzmmfy7Fub42vHxWgreJxQjTWnBzcRF+aPOx+bEBU57kwtMpGz/WZkF7JQO7d6YDB9IQ/0CHjUNScPJAIpidgC73E3DsRgL6vEvA57aJuBSWBO3iZMzqnorUmzrsihd9evYWf83PQrVDeswbm4taBQao9+Vj1x0TptQyY254IWKyDaAlG3OeZGJgxzRwazJeiZruBMXi2pkopORFovX+e9g17zZaDX+LnKs6tL6UhEZFCdj7OAH33yRg/thEnE56DeOxVLQaqkMtMZ8To3UY0kKH/svteLhdzH6ZHU+DxPx7l6Kzow1/rfqKycpidBtnRp6qAP0jjNg6Lw//rsiG4WsWNImidmU6qs/VoVFACq6aEvEqNgFjnsejUXkc2i6KQ5y4rPFxWLk3HrvqJGBfQgJqPxL9OZ6Cc8U6dPJNxz9b3uGpUo87J7LhU8uAXUYjGuQVoetcMwa/L4K+jhHtKnLR+WgWdu1Lw/AWqQj2ScB46Uu8/RaFPrqnyIzJxuCNWZjrk46kgTp4lyWjuM5r3Ov6Gh1SkxGak4qxa3W4f0WHxZt0eDhDh+Yr7BguZn+ytx0bD/6AodyGX7esqKn+jPK/LHjtZUKszoiaNwx4vTAXdR7q8cY7C6bydITNSEO+wFJ/i6inPB43nOJRZetL3NfHIrZ3LP75OxaDs2Ix4u8X2H39FSqWxcNvTgLyixMRsicVD39PQ4Mqb1CszELV//RYMOYDdk0x4q8XH7F/qBkf55oQH2KEvyoPLmVZaB+SjpLLqRjiloDRg+KxOsqAmkM/oMdKPdrNyEDQ/TS0eqvDmiY6XKyqw8rOAtufdEiQpeG3LB0mH9Th3iIdQifbUdXfjnFVfsA10oaQTlZMnFeM9m/NqN7lI7wWGxEXaIDhdA68THp4XMvCp2tpWLI1Det+xmPpxXhcc47HsnmvsNwtFtYP0ZDlRKO+IgY9JsRgQnoM4m/FYm/NVyhbHo9+1xPwu5hDeC8dHi9PQ270W9z7kYVZx7IRsM2A1M2FqPfFhA7VRc2JBkifGnBreB7c4/QwzsxC4ZS32K9NR//ZaWjbLA2dmqbh0uE0pC5LQ8Z7HWKP6iBfp4NXJzuqZ5Tj2onvaHvQhoefSnDIsRidR5lxrGkh2ow3wvNKHqq9yMG2ghyM7JKH16+f4dbOKJSmPcNSp2fYeDUK/c9Fo3RxDN4fjoVf2Utc2hKPq06J+HUpGbHXdAgXvFW2PQvqCXrUPJ2N4ZuMaDjUiIc2A3T38mA/n43cID26e2ah45sMDAh9g/Hj0nGmYzo8ZqRjYbt07K2ehoJ/dehSzY6a+8pxd+d3eB2w4XtKCdZ+tSBJbkZ0YQG+rDAib2cehi/PRcqMPLQS3DD9RiQYGYm5n59gtzj37eQobOgZg13jY+HTNQ5f9PH4IklC4wAdApJ1MLbNx5VjBTjMQixyyIc9y4AjUbkYUCsbPZrq0emu2JmVmQjp/w7Hp2RgxvQM9H/4BvtGpWGz4GqLqx1Bi8rxbch3tDllQ5N40VerBQeqmJF9sQCOO4zYtj4Pvtc/oMtuA66NNmLivkfofvAJeo+NRk56NDj2I1oOL8L8WyY0fGnCh5mFeLLWiH3TDbBeyMUMgYWyg3rEib51Fnhr1zwLkY8yEbgsA9fPCdyZy1EQUY7JJ8swca0NUnMJlkuLsaS7GTcfFiBRnKHigejPwjwstxtw0SsfK96ZscjHAocKM4YlmtExz4z8SDPiO5iw+UA+bvY1YsdDAxZaP6AgOgdhdbLRrIUeZ59lwboyC6deZGLI4TI8HlGKQdVtqPS34uWAYhy9aEa9/wpx+aYR9qMGOMwzYMVPIw62+ojs45/w6XUxXrIYv6oVY2N4MapmWLCnjQXmbWaYRxXhVkI+OkcbIfM24jd9HuSJuXigyEaj2CwsuZOFjcOyEP2nDQ9+WLHvphVH3a1IOPYJV6paoBIatM1ZzHCMEWX7jYjuUohbPc0Y7WBDp+9W+I2zQrWmBO36lSBEWoLOLEHWiK84NKEY5n4WLDhjRp9wEyRLCrFuZT4ShI6fb2WAvvF7vP2QhQM3s/A02YoWt60IW2TFrMElOBz2GWMPWbA/SWjxggKM75GPG10K4FlmQqGor6DICv3zcnztU4Y0Ct2MsmHNLBtWd7PhQDUbcsW5cq+JcylKcFDzCS9zBK/6W7ChgRnd3YrwbZjwE8cN2OSXh2GCe9tss+I4rDjbsATTm35GzVILpsaZcT3YhOy3H9FknAkhDcVcVV8x/6oNv1ex45CuAjNL7fi7rx3Wez9wtsN31M37hmvNvqHhwFL8HWOD22wb+putmJ5Tgg79vmBPoQWlZjM+ZZngrMyH5L4Bl/tYMdrbio0TSjD/9hfQ+ROy9lnw8Y0Zb9eaMd9qRqdNxVg62gqvjFJMr7RDVk/CJVmOPNdEzp9hVdlphYLjGyl4cpETHX/IeeyzEzc+rMoBuxS8/lTBQ9kKTvRR0tLRkaP8pPzSWcKvayth212BMqcK7Im0QzPdjpK6dhx4VA6Hcz8wct03zKhaiv7tbIgaYsXImp8xvYEFWxaYcX51ATY2sSKpqATflpVgRcZXvLvxBbPLipEiuGTCcguafrBg8owveFzDhhsO39GqdQUi+ki45aKU9Stl3GVz4pmLCra4oGCt0QpeFDUUZih42EPJzLZKVh+hZM9FSma0debu3ir2fKvi00Vq1t6i5rwQNetkutBLpWT3s1W5313OURNkDFwk5fwKCb+1ljCo4S90OFKJAXUr8Su3Ap9vVaDRtAr8YbHjiYvwnbHfsahlKS442zC5dYngVAva3TZjW0wJmqWXoPa2EtzsUoJ+176ib8ZnHO3yCRfWf8LR/iWQrrOh9c4fWNWvAv/2k/BTBylXHpLxcqyc7VooeOWRgtNTFFSWK/j0HyW9CpT0/82ZV94789pjF24apeKNIhVriFrOjnBlSntXrmmlps98Fe+OUVK1Q8GtY+VcmC/jnWVVWHWOlM2rSFn9qoSHB0toipDwyzcHlo1z4Fb1TxTFVUBTswL1WtgxqegbTnURPtLHip6CE/4sKUEjmRWtvKxwFVd+VSs6WUvgElWCiPwSVC614vw5G64v/YHYURW4fsKB+xtIWZRehXVay7mrlRPfBys44o2Cw8RsVAnOfFzswoFUcdJFFcd8VfFCJzWPXFczkG4M6KdhcK4bZ69Ss41exZ1DnXnRS8y0WVX27CHng3syhnWrQuc0KUdOlHJ7byn3t5AyylnKjBQJdwyV8OHdX2glsDn4hqgnqgwta9mwXpzzXBUrbrW3YuAqKzZdtaLWLyt+drSh9jwbth8WHNC0FD4jfqBrnQosXPETt20S7vVzpPayjPPqyDkoX9SzUsEu7ZX8ZnXhk8cq/pWn4kO5mge3qqnLdKWPp4ZVnmnoUaphwDANW+1SM0K83/iZC9V/Kmldp2DKH07s1lvOsI8yvl8q4z13GS9NrcKSPxy5cZOY1SApnf2lfLRGwiM3KuFRZsd92w+s72rDwoWihpNWTLNaseOCDZt6lKLt+lK8Cv6GegfLsGtaOTRf7ChsX4nw5hLebCPlh0OOfHhBxkYt5Uzd78S+IUquPOfMW/tVPG9Scb7ATrno/b6tGm7+oGEtu4YT/N25/biGPW+q+dNXzeXvXPhrmZL9vwgu+F3BzX2dmLFcztcd5UyvLudNi4xHjsoYVVvGJl8dmTlK4M0g4U460LlhBWqJnXl50Aqz0IdMlQ3njaWYU/4dpQ9/IKKe8EAmkWEe2VE8X+z5AbFzNgfusEvY4LSUhWlVeKRIRqeZclpmKfhBYLxfexduua1it9ZqruvvynvjNZxfpGGUxp0hW9xplrsz9ZUra7dR03W8iv0bOdNDcEJ0pYI5mxTM+1KVTYqcaLDJGbdKzhoD5YxxlPPMWBk7v5FS8kvCXw0lHDujAmGJVsysb8OJ/d/Q4O9yOAbYsV3wnbd7BWYcroBvg0rsfPcTLztIeMdBys1LpTz605Grb8gY01POZ3Wr0sGo4PPlSjaa4MJ4wUWSzmomB7pxTpRGzMidUas9mDXMnV4HxAzi1LTJ1Hw2SMWUp848cVjJn92VzKqv5Cqzgqk7FSwOUTAy2okOneRMTBe9z3Tkbk8p/9sl4Y9kG7a0LMOrr+X4Em9HoKwCLnsrYLtZiSMbfiHuowNbHpdwcqiUrXdI2e6jIyMOyLiihpzFGXL+66Fg8g8FY3YoOW6vC3daVHTZrGaJwHalOOvTXA+ebe7BFwHuzPTR0Ge1mtXrqzlJfC5og4qzXFVccdmZK44pGdNIyXYCM3f+VLBeipwRX2R0/U3GqmVCe+PKsS1HaGFEBdzUlUhp4sAnXSRsdUbCu25SSv+RsqKrI29rBd8XyPhL7H9JmZz3nBQcIPqwV+xTgsDx8ZMqju+l5h9r3Tiohjt7JnpwS0dPpixz51iBgw59NEz55spBd8QZ26mZ9E3FzKMqlt9x4esDSnrKxF4eVvBnPSfudpbT8NAOe+0K3EqvwI/NDsw6JeHf+RIqBa+dTpIye30VFm+RcarAy8EJctZq7MSnYh63CoRe9lbycDtnlvwletZfzae93Rjk6c6Bf3mwXbQnnd968JXAZ3CgO0foNHQI17DzJFduGKTmZamaA++p+G2zM5sLrnR7IHjcrwJ3xE6M6OHA+1slXFMqoVHwXXsvR66TCaw+lvGdSs4b4+SCU5wY2Ubw02cF/QcpOZbOPP2ninHi3q7PXXkwR0PTDXf2f+TJts28eHKaJ1+UubNHO3e2Eju/ZZGGf95z5VShjx6C17rHuvDGH0pWVf1CariEJ8VO9PtNypjNUn46VIWrrsi4oVTwV1c5E9o6sWEvBd2kSracoOSi6s6091VxSU8192lcOXu3hh/7u/N8qQe3j/TiqvleNL30ZNcidy77XeBIr+FpaPhArWYXm4q7b4nnCTzXayXlgAWOtLeVsaBExs1CU9YY5Zzjp+BARyXt7ZTU71by/S0XXvZR03mtmjHv3XhdYHNvquCBul7s8p8Xo1d4MaiaJ3/9486y1xreMGo465GY5cQq3Ch08pSPnHX6yjlZVpX1XyuYLzBxvYa4r+jhgesqLhT4Lm/qSk22hpP7uPOixIs9HnpRdcuLI+2ejPPy4JjeIWzTIYQddwYzcUkQ568SV24Q9aYg7g4OpnPrYDouC+agvGCO0oawRfcQ9twRQs87IbycFsIOKSF0DQ5hn/nBdNgaTHWbYBZkBrK0byAlKwP5JSmQ/R4Ect6TQK4qDKRhaBBH1gxmg/XB7J4TzFnDQlhyJoQb00N4oWoo+5hCWXgojH/0CeeoI+GcciecyyLDqXcNZM9pgWK2QVxQNYjX/g3kzQGBrPQO5CZ5IA86BXKCNJBRZQFsL65G4nfLwwLZv1Mgo6cGcklCIAekBdHyI5gnD4SwuymEEa1CWUtRnaOehPHL7HBePBrOZlfCmRkTTumrcL58GsDrsQH83RbATbUCGdwlkL/VDORw8Zwu8QHMWBfASY0DOO2dP0tX+3N6d3++7eLPz2v8GWn0Z5uuAXxyJoA3SgKYJb4/a24gm7cKYgdrMHfGhbBHYCidD4cyylidxbXDWX9zOC1Pwrk2I5wvGMH1ZTV4r4Mvfa+I+x0K4N2cAO4vDeBucwDnXw3gRV9xZftxyVtfHl/qyy+DfLmztS+31POlTx1f/mjqy4O9fek3w5eqZ76iLj+qggPo8yqAkwMCmXkgkGMMQXz8dwh1P0LYeHQod3auToMinMH3w3nfEs7WXSI4fWANdtxbk/0uaznumZbtPXw5Ns2Xs/L8+XpVAI07AqhzDaD9sB97nPZlw5a+TDJoaV+o5VlnLUder0bXmdXYdEI1Zp+qxplOWirmaun1QUt9A3GfLb4sW+zHu60DeOFbAGtOCmTHXkHsGBTCf76G8N2oUOpnVueJjuGsqw/n5pAIel6JYNsaNTnvW01qu3tzxd/VOH+7lufNWv4Q95Ql+TLirh+DFvjR+4IvB4gz/flSy3mOWl7Y7sO0294MnOtN83Bvyrp682V7b+b19mb+X97cesqbG7b68J63lvvTtUwXffwi6v141Z+N3gYIHgrkxo+BrJ8ezDxjCJ/3DuXScdUZPyWc0yvD2XFYBGv8WYN+J2ryeXlNrrjvxWHRXmz0y4tly7yZ2r0aTw7XsuC9lk3CfWnv5cu8Fr58Ydfy6Wgtm0b50PekNzNaejPyvRdjp3jxnqMXx0R6suNVT64r9qRvfy+WpHnxWBNvbjznzcTwaux2QssQP18ufyhmcExg5o3Aye+BfFQidlEWwrOlIdQsCmW5VxhHCJy99ovgznsR7HSsBgcNr8EzXSNYNM2dNUZ48ssuL6bpvPhR5s3pU7x5v7UPjXnVWHxVYOCjlvlZYrYa8by6Pnwgeja32IuXJnrxawtP9st1587F7hw83p3dxrhzxgx3ekS60zHZg7t6ebGvzYvaJd6cp/Ohw2kta9b2ZYM8X66w+vPUlwAWDhG7PiGId+aF8IRHKNfdCeWC2DBKTeF8XyuCeydGcL7AZZ4igpPzw1njTTgrhQdsKHzUcPHMYYUelFf3YuM9Xoz64sX2YrbVnnhT36gaG8i0/PZPNTE/b6o7eHNJiuirjxcXjvPg97Xu3NTEnattGg64raHsrIZ93mj43E9ozTh3Nix354svnoz47MU94vzXmlXj1NdaDujny+Qxflw3LYASl0AuPhbIaYIzZUkhXBYRyiFxoby4KoxcF051cjhHiDo8csPpcEm8nh7GJp1CuWigGxesF89L13D1Tw1HN3Kn5rboo/Atlxy8qH/qxYxQb9acIerY6033yd5cGebNVeL8VTy82KCvBweLPn92FDUc0XC58DjSpW6s28+NSbfcKO+i4SNx7yv13Omd4M4T5Z6sW+HF3vu8+efDajzzScvYdb68Mtaf7zMDGDMmkOFbg5g1OoTqD4LfZaGs0jqUP/aGclqT6lxeLYxVloRRZ6rOoIWhVDmG8sCnEP53V82O/7ryZKUbKzdp+C5JQ62vO7UjRe8EBoY38+Tg7ULbxFxqS7xZXirOL3Bc5w8vps70oF3UkF0iej5Fw9r5buwZ5UqbXs1N+9S8cU7Nqc1d+V+sG1+81PBtc3fWaejBRuu8WNTYmyE1fNhlqZblzXx5qoYfX8wP4LymgXSwCe7PD2bjcyFMfxnClKgQ1noQwm2JIXz2OYS3vEL5LSSU5wTXBCaEcKvQs5iBQUxNVvGl8IcFXmpu2a/mP89c6RflxsvU8Feshs+C3PluhcD5Lg9aW4heij3vH+PF9Fle3JXpQZ9V7kx2dmfAHg0N0W7sNsqV/5xW8/eJap4eoqZihJqVM4Vveadm66NuLBA6nSW0PuCwJ59VCs446s1fgVpOqunLzhZfbhwUwCShacevBvLUuGDurRnCfkJLGvQPpkeHIJbnBjL/bSDf/wrk/b+CaFMGM2FJMF9HBfJyv0C+ruXCx9NVTIhW0Vnk1K5KNWcMVLN0vZoXi9TUNnUT/Kfh1W8aNh/hzlCtBxsmetLUz4vONzw5X+fOl03dmZSrEVlGw6WeYg7patYZq2afbmr27KhmHNU8Ka5zQ9Uc8UrN6GI3hom93Ca8RsY50ZdZ3nyaXI1vfHw5950vi/sEMN0/kP47Avn1SRBH3wxiwZZAxv0RyAzPQL58HcB9Quv23Axgz4wAVhc6f6Od0HnxnTUxAWw1zZ9T1yiZrHNmrV8uzOkusuFqFTWRYm7Ck0UJD/T7HDXD3V3ZNsONDZ5ruKuhO0cfcOek4R78Wc2DOSLDOLu48/Q9DV/a3DhqoSvP7BG+TMyoBQTuhLeMtat4NVfF7b9UbC1q7dHAlbv3aegueO6Wmxc9ITi4XzVKpL6scs+X1boFcJDQ2APbA+nxTxAPCP/RMCKQaeeFvp31Z5dAP97Z70vJRl8uuCY0MMiPf+r86NHDn3VH+DF6iS9nanz5R6qCvsIb36uj5IhFwqN6OnPkGmeqVS68lOzCbkNVHJkpMnETNbFbTeUHV8rF3vX+JXy6yMOPqrnzLyfhVy0aThU5bcolN56o7so9/6g5toWag93V9C9ScfkRgYuRKq5cKHLQZxXli9Tce9ONF4Xnn/DDg0alN+9O8+EWoetzNgss1g9gH1Ff+Vkxo71BHLc0kCsdhS8Svke7w5djAn25O0HLM8u13LhAy53ntFxUouXQhr780NWX9YJ9GflDy8trxft7FHR+rqA6W8FGPxWsJfJXbi8l5dOV/HunkvVNSm7v6MImo1U8+klF8xg1C8UuJYzTcGKWhitFbUfFdSFBwy9dNWwV70rrTZFHe6h5z03NrWKHfW+p+E83Fa9/c2GWu4rTD6lYr56aIX+58vd3Gp575057ouCgaKFL97R0HyM43SuA+QJnQ8ROXaoI4ttZgUwXmhrw2I8G4a+6TNdyhPAJLQWHLhN8PFdowrZX3oy46ENZejV2GKvlYns1ahQ+rFvTm43/c+JUNwUPzVXQY4uCjQ8p+PCmgi2eKXjRouDICCUfTBZ5P1dJbnJhj0cqXmov6qjlyhfVNCw9ruHxwxoiUMO4la58K/Y2tamaOg81m4t8mP1cxaLJKv7upOIBkYOqWF0YI+Z5yEHN4LNqdhC4uDxd6Pt+L74f6s3CZVrm/uHLhTZ/yrwC2doaSJ9tQrfE/u25H8CZX32ZXqblhh8+VI/zpq/gapd/vdhppvAGm7zopffi+N/FfRZ4880ooUt+3pyl8maWUcbzCjk9J8pFfnLiyzdO7HLDifdfO/H3p07stbQq42uLmV9RsL1WySMC1yHPnVnljoozfhNnXaPmu9GuDBV7uHyXmgaB7dqiRq8qavqaVKx+TdTaQMX2N1z4eY4Ljwxy4eIcF5GdVQwVs641QHxH6J+K7kwc6MWC2t4cG1eNM0J92Xi8P40/A/g8MZCRH4MZcjeQc64FsLbwrQcuaXkqxZsLhC7ucfKi2c+DO4UnqBCZ/NgDwQ9zPBhc4Mmla724McqLHWZ4seoND8ouyGgTeSxQ5ErWknPrADmnDpOz/xg5ZSPlPLZEztRrcp6f68TxMgXri4ycOUzJE1ecuWOPip8rVLQEC/4MVHPAdxW/P1GxcquKkrEqLi534Z73zmxjVDL+iMipe5WcFq/kN/HdeUEqHkxQ8VkbscMnhFYKPbwmzhcqdvV8nDfHvdFyjfCtnaIC6D8+kG2yRO6ID6RN1CvZ5MvXYv7NhR+9d9qLBzUedPpD6JXg9mN7hbYd0jDwvYYzBd932uvOMUJnuwV7UCPy8IlPGlY75citv8v4fq+My8/I6CZy9caHMh49K2PjkzIWxso446eMDSBno+1yLtzoRLd7ovbuSjau6cx2X1z4rqmYkJuKS4+4cMciZ8rylVTuV3JHFyU3VlfyoUrJjiLTLhBXplrJ8tZKXnBxpr/A+O7man497Mo6CnfmRnhQf9mLx1t487/uWq6lL98PD+BYkbme1g/mkseBtNwI4ImVIrfM0LKl8FAhIs+7Ca9hF5xfs6sbF2apefNfoWNCz14I/9LygxsPntDQS+j334JbZopelInP/vlGQrNUytObpLywzZFVI6pw+jtHvkhzZMgURx4c4siwe46ceKYKW4yRMbhIxj8FFkwxTkw+ouBxXyX9Oyg5uKOSN0Q9mvpK/u6u5PdyBXtXKugp+P7JDgU7DVRwv1bBur+q8kxFVU5squDp9wqOX+7MuIcqblmi5rxFGn7uKvB5ypPuLt6M+duHd39qufeTH8+WC4wXC+5aH8iTtwO4Y5kv/xWZwzrMmz9UXuIM7nxTRcNLm9Tc5a3mmHcqNo1TMchRzbuCc3aLXmy44Mp1Cg1rFLnx80FXjhefbZYg4bYMCXd9kvDNb1KG/ynlkrFSasdLObSzlPHtpVwzWMrZS6Uc+EHK4n+q8NN9Gfe1lnOkTs6rz6syb57gwA0K7hyioN5BwT2zqtJa5sRWT6pSKzjiv61ybv9NzjoyOZtbZJy3X8a94ucGPyfWdBHcWMeFaRI16y125b8fhQ+JcmfJPi/Wm+DNtge0nLhV7PL1AJ5pH8hvbYRGCc2d/LcvpW217Co8f/B1TyqFd3uZ60rP6moe6avinJfONHo7M2uwM2v+KXzEbyouShM6KLxN36lqPqor9NVPzYA+Erb+V8KvdyQc/EzChUkSzoiSMPmohO82S/h0g4QTxetFryX085Zy/VwpUyY7cvtYGX+zy7ikuZxDBskZPkPOVgPl/KuZnC7V5ZxcLuPMEhkf35ExuomMtxMcqd8pZUZzKR+GSvlku5RXl8o4x1NB0xwlI0pcOEDoW/B1N/avK3JCqQe/uovaTldjuMj/tVqJ+r8HCDoKpH11ADf29mVrkcXv1hc+pbEnb1Vq+KlSzVlGFb+Oc2b34Ur2Fdhc5Kbkz+ZKWscpWfhRyT/PunDpRRX/fqtir1gVA5arRJ6pxOVwB85Nd2CHJAeWHnGg9+dfiMr7iaQlP+Ew7ifa3fqJ8shfKPvmwLH3JXRoJGX+GSnr2h3ZsKeMo/bJWCF40zhXxrOBMsE5VdiqnyMXr5bS1FTKdj5SNroiYYDBgfK4n+h06Rd6SiQMaSjlqOlyTqyj4NbzShq7qOh5UM0GYlc3C++8/YUXl6l8ePy7lptT/ZiYGiCwGsDm/QP4RvQleEc12ny92WeBB6sYhH87pmb+bhX7rhZ8nCJ27GNVlqIqL88Ql+DqhqcVLOyk5GHhQR76uPBOXxee6uzM6WKHG/9nx4Y3dnBsBcJsFejcsxLTWlSi7ZcKPL5QgW/LKzB2TgXObKrAl6cVaFunEhv3/UScv9ihZAlnibnu6CCl4S8pd8+ScqLYH8eaUvaqIuXvzyUsXSPh8Y8OZPhP7NtdgbPeFThy0463eXbIH1cg87IDH4jdWDdKzrKuwj/FKulzX8Wh71y5Pcydo1Z48azwJE8valnlpi/brAygTmS7o9v9GaT05cW/fFhqFnn8oTtHCG6rMl1NU0cVtW2UPOir4O2TckZ1ltOtm5wnBIdl35ZTGVKVWw8qaK2l5GnxOZnAzBSpkku32fFsjx0THop+fLVjiE8FXJwqMCTOjvRldmxva8cvNzsequwI6WjHz2d2ePevwDL/SnjM+YmB9x2YP1bCSWslPCLq3tlTwnl6B07a+BNuRyoQpKpA7Hk7ela3I2zsD1Szl2KLfyncen1Du6F2fIqtwFSDI68vkXFzipzRgl8ORTiz7d9qygXWM/xERhzpzU6tBQfM8OUcpwD+DApgk+u+1L7V0nWd8G1HvRjZ252D5ols2U7Nze9duNZHSdNqJ5rC5DRvFnrnKqMkQsZTe2TU+Mu55KKc8xtVpWmCgsN0Cs57pOCSfxT0yyrHv83smDfcDqeudqzysqPHlHKMbvsDIdYyRMnLkLLuG4zTv6F60jc0Cv0OyMvRa64dBv8KSBdWYNq+CixYVoHXwyvQsUkFGmWL3vWxY+eFH5i8qhSf2trg6GFDt41WxESWYLmnFapmNhg7fEeXDnKWf3Xiz//PyN+ZR35X81mmhv2be/JwhDd7Na7GOipfPrvhy0tzhM8Tr09EV2OzQOFTZ3vybLA77452Y6lWza7XnRlSpODug3LWeiHjRKF7XcSe3psk5dpbUoZGOfLsHzIe/CXjIeFzntWoSt3Gqlwzwok3Bc/te/oNy499R8/YH2je9QfsPt+RJeZWq08phpXY0P+yDU6rbJj7jw3h223wiLXhbvVSfOz5DaqM77g3qhwlL8vR+Go5SleUw/j0O5ZpSxEBG0puW5F3oQS2658xpHUxRoy3IGq4BS12W7CwvBhTxb4m9FaxYT+RRS9qmPfLnb999mLYVR+e/aDldZHXzCYtoxKrceREsSsHvVhngTsXXNJwhMiAx1+q2OKokgdOKDiol5yDvWV0ErvaxSqh/ykJdz+QcHaAlAMWStmplyNvNhNeUC7nxnZy9vUTMxA+uLnchoqpNmzqWYqLPUoh05Qi9KoNioY2xBdYkXLdivkTrBj7vQQRmSU44GCF72ErgmvasHytmPE1G8L22fBokA0nmtsQ/dqK8zEluFzxCcN3WOCebsaWjma4DTZh88mPyO/zEaGDTFiSasG6VBWLL6j5XmDad6U7HQU/hrb1oeS5lufMWv69SctjN7wZZfNi81BPDhB57+NqN3ZvqGYVD+GzmijZ9l1VNgiR87SYO9ylPOcg4edTPzFP+xOXcn7BVl/4gQIJg1dJuf+kIy8OEf4vXcbMVzJ6LhZ4OWXF5IdWFJdZER0m5u1qw7EXVkzQWjHXpQQVXl/hcfkzxh/9BEPzT3jW6BPObfyMsxO+ovniEryRWHEtrQTqkSXQzfwCfLKgQT0Lxswwo13lR5TGGbHqhwF1zAbMv2zA5jAjBs424t1VV5o0Ghr7uVMpPK4s2Zsnzmhpf6plkbYaI2t40/zZk48XujNui4ZSkTsOiwxyLUH46zwFv0ic6JUpY9FuKYMvSfjiQSW+i33sUE/s5egKBOdXoMfwn/illfB8pYQux6Wcca4KNT+rMO6OI4f1sGLDQitiV1sxeLoV1hArerUsgeTHZ8z/WYyPHYrxI8+CrUct6LbMgloTLbh3wYK7HyzIcCtGB3Ux9ly0YPsE8b7FjNUrTNjuUiC4wYgjhw1wa/ABi+pno2GeHv990CPw4ntcdTbg7zZubNnKnWsmenH2Cm+WDtGyWjUtp4335oGtXux+yZ1f9RoOXeDKV6FqptV3YV5DJXcHKNito5xf+8k4uo2Uf+U4UCa0K2SgHTO3/ED94B+Y2asc1+7Y0Sq3Ag9e/0TCKAk79BEatkjKswIbkYUSFvxWgn/jSzAuoQTmYSUY0usrTlz4hD1tijHsmgW1W1qQlGeG7IIZ/80344DdhD89zJi0ygx5qhnBr8yY8ocZQ54VIWdePsKnG3G+pwERc94j6pIe0n+z0PHvTDRPyUTUl0wsyc5Ct285aODkzgZLPfmhsTcPr/XhMaOY7xcvvlzjwTDBZ52Gu3FIBzUHhqj471QlL55VsMEbOXcI39V7vSMrZVIu7fUT1x0rsDL8O3Y6luL+KRvevrehVYNv6B5Qjps/7fDtU4l3zxw4T2SBgQL3k3QS1tsq4djIYrQb8AXGuV9RFvQFhyoEH5VZUH2JBRIHCz72McO5mwn+Q4tQI/Ejjg4txNkWhfhj9kc4//qI06cKUR35ODnJiPT2BuQnvsf+Z3o8u5+F6oUZaOyQjvqL03ByeRryr6Th/Nk0eIus2qfEi8ureHNLjBfVm905eLmGE9ep+fKRigmvlexVoqClVlXeaSznvXYiowqvvmqThItfVeB5QTm0fqUotFjxb1kJZElidg+s+G60YWNYGQIc7NDGVeDem194O0TC9CAJpUMc+KSqBRppMe47fkLS2GJcirPg0iILTJ/NKPczo2BFEZ5sK0DP5flYNjEfv/zyMeGTEZcLjSi4Z8S6gUYEvjDgwtkPyHmvR4YxC31uvkPFxzR8qpmGOcWpUL9Lwfw3KZj3LhWNL+rw/7+LL1ur4X8L1Zz0zoW2CCV/VRW1zZRzi/BBD6s6sqZCyh6LfqFfmPBfW8uwq44NNcq+4m5fgb+JxQjc+Qmna5WgdXUbVi0qxc8vP1CrYwVOBVciO6QSLYXPUgq/0u22GdckFnScb8HxXRZcW2hBHVcL1rY1Y3ZOEc78WYCcz0Y03GREkwVGDB1vRI9mRnR1NeI/mwErlxtQPD8XB5fqsWdPJhLOp+OiRxpmGFPxa0Eydj9MQMEfCYgaLa76iUhXpOJYeyXHPVSwvFjkgicyTl3gyOQWUjqVin5fq8BwpR1PPtnQ0N0K2YpiuEy3oJHCgpvNLFhZaUHxy8+41sUKtdmGeo2+4/rfdhyVVmDWYTvW17Ljt51mrIs0w1BuRs9uFuyqbcG+9WZ0mW7ChqaFiHXOh36xEWZ/I5YeNeD2RAN0/cU12YAuGgNGPn6PO6P06Fn7HVYJ7Ek2pWKLXyL+Lo5Hm6B4OM5+hSeyF2gY+wJu/nG44P0ag9+JTCP0oG9bKUfWlHC/WyWexdsxvGkZ9gTZsKHrZ/i2taB5rAlltYrEOYqw8IkJ/Sdb4PS5GIcOl6Cf8AR1hn+DQVmOuanlKBJ+6UgVG9bNMuOPQ2ZkC76A6MPgaDNqyM3Y7ViEJmvzhW80YkRTI8YuNWC0Lg/Xp+Sh2Zw8nJmch32b3qPvP3r8MTMTpw6mYdnFZFw/loCZR1+iz54YPFkVjWm2KLRSR6NpZjT6Vo1B0UgJU9tXorHRjk6Lf2DoBRsir5ag00sLlpSZ0KhqAV4lGPEx0ojofvnoM7IIA3LNyOxbjHmuJXCra8P+dqWYbi5F6gobln634o3xKx6MMOPiNjOeXzajR7KYxxwz7s02Yb2yEC0MRlinGnE2zoA1n/JQ6ZeHzaEfgMAPmLD2PZY/1+PsjiwkS95gji0Vm9cmwNzqBaY1icHurU9QZ0Ukwh0jMeOfSBypeIwLL6NwQF2B9fd/4M4XG7KuWeEX8QnOGWb47i1A5DAjZo00oJV4VvFpAwqSjWh5uxBlW83416UYPo2+Yu0jK6R/2NCsyIpZS0pQbe0nnO9kxo5lZnCPGQkXzXgo9qTWxyKML8rHgctGBP9uRFRfA8b9mYesU7nQnspBmxY56OGWjfk+eoxIzkT8yjSkDHoN9wHxeLchBsvmP0XLsEhMUt6H9vZtvPxyDxOPPIRyVhR0S22wS22QaL9i8RyBn6VFGLTLiKd38rAu9D3mFGVjz6T32HY7D3M3GnEqVPDsZDPqxFuQ0/czunYpwd0qJYhcW4yDERZ8/02cfZoZM5abMVPsxJS6Zpw+XIToyYK7thtx9asBcwvz4LXlA8pm5MAeno0emXqx93oEF2cJbc9Ek3c6FO9JQN2fL3Hsn2hop0eiVfA9XJl1HZKl17F/9nU0rfYQ58aX4OS4r6gosOCApxlrOufjTUcDnhmz8dt2PexN9Ph3tx4FW7PRobU4/1ojrlgL0L+vGQ0WWJDQsBj5s4oRJHzBu0Qz6rsJXRlmxqEpZgztZ4ZJ7MBv84qQVC8f6+cZseyqASEb8rDa8B4TWmfD45jQ0Hl6dBbP0d7LQpXQd9jWW4dlLgmINcTiztxneDroIYqXXcfAqdfRbeJ1TOh5HWMXPcCZ2+L5py2oJrCatLAANQTXNS/Iwf02eoyckomRI97hltipPV+ykI5sdOmeh9DlRmTcLEDIWxNW6My4ajXj1F0z2uSYcPKHCY07m5HSTeDLy4zOkSYcdyqCo1M+kvsbsWa2uL9nHi73zMG4R3pUztIjdoAes3z1GLchC4/XvsXOYB0uyRIg3R6Lom5PEXDkAWqtuI4D066j56jrUDe6Dtl2M6oIvzhyvwm/tSlE105GKItzUXezHgeqZqLuX+lI1qWha8d0NLNmYHdqFur1y8av43kYLvzHt8v58CoqxMOsj0ir8REX5ojzbTagrs2E/BZmnKxhxrE8oe0zTYj+UQh/sbeyeoILOhjw/cgHFI3NxpbVerTqqse2dnp4eukxbH0Wchq8xa7BOoQ1TEDvP1/gSWoUTi+MxJPJD9Bn0XWEDr6OhXF3kDzOjPbvi2Dqko+qzkY8fp6L/x7rUWVYJuo3SMfJzzqE19NhZqQOO9+mYcD9DPRS6lH8JBvm7Dyk/GbEfIEj0y0jbu0z4oanES7PhP6WmHC3kRkR7oJDn5oQEW7C49wC/CE4zFTFiF81DQiq+QHLZdmYOlKP6sF6JLYSPRM/n8RlYUzAO6Qc0aH5vQQsiYtD0swYPFj9BKNXPoTL4LvQn7uHR03N8Bxlwqj2BfitphFPFuZCukGPB8sysb5NOh4e0qGrdwoCxyRhijIZ7kE6LNWnYX35O/wUveoqycEotzxceZuH+pfzcFjsYd2GBhyOyUORyYRgsaurZWa0Pm7CnbgiTAgrQOVxwVs5BkSl5+E/wZM18vVw7azHb056JHXRY1VbUYfoz9UbmUgalYa/NyTj35/xODY/Fq0XR8Pn3CPU8IpEZttIhIrzY7Tg4+aFeC28WQvbB4y+p0ebwEzMF7i5IOb3m9trNEtNwINhCQgT2r5jRRICJ+swang6euVmYmtfPfYHZmPasmykrc7GnEvZeJGQA1l0Dl5dNuGW2NnEN0L3Npsw/GIR2igL0HW/EUmRBlTt+P//X8jGiOt6HG6pRxepHtYRevSepEcL0Z+9wg/X6PsG80QfG49OxLSPcaixIxY7fWJQ93EU1gpMfYuMQeh4M7pNMqFuTAHmCa5s8zoPng2zUXtfJtoGpmNIcx1+hCbh8/AE7ImJQ2bVOBwOjMfy6QkYs+A1bgWkIXbGGyz5nonBhVmIEb7b9CIL0731iOmjx3XR3347TEg8bYKnmIXfJhPiXhTBaUIBkv4zYtt9A77qP2CkPBsTV+nRLlx4WzGDPlP16LBHcKlOj5d/6OHwKBNTy9NQe1AqVpUl4PvaeJQnv8LSac/xfOhzfJ/0Ao87mFG3sgihj/IxT+S9j2F5WN8xGz+vZuJORDpWvk+F8X4iynLiIevzCnEzYnGkMgYNhz9H6z1xcHuegBHVUjF6ahp6tnmDXd8zELgmAyPtb9G0SiZWHMjC8JNZ0LQ04fc4E7THTHCTm5AXVgiIvDnSYMCD4Dz4NcrGH9MFtiL0mK0Ruy38XlasHsrRObg5Phs1tOK9au+w/EYa9kxLxc3JSXh8KQE3aiXgvCIBEu8EpL1IAF6acf6g4PKxAgsb83HqlwHbV+Viu/D/XRdlYmxQOg5HpeL78ERUTo3HGMcXOPM0BqdyovH2TTTqDoxB/ItYpDaOR49piTjVRocOf6bhiXhu0fw0nNibBtWKdMywZ0A5PAPvD5qwTXDv5iQTHojd/L7jI17752NKbSP8hIbmd8tB8g49JNDjs5jvtEV6XBLz6ZCTiz9//4DhQv/+S8nC26gMjHBMx1CBjcUyHXp8ScH7ScmoPfA19jkkolWveKRNseKvKV+xV27Bg/Zm/OhciLk9BT8e/YCPt/T4eT8TC1unI0OqQ/XpiTgUHo9O/s+xuX4M3rSKwvnLT1H25inyJkXhQ+cYfCl4jhTfBLx5+xqL++mwYJ0Os+6LebfXITQ4DQ2d09F+fxr2Z5owro4Zj52Fnl8xATFFWFucj8glRnTrbUDs3FxMdM7GWaHhPRoJPp6gx5YUPdbv/YA5NQwYovuAjkLDetYVXJGWidnxGTjQKR0VtdLwdrcOHZumwrwwAb8veoHWHZ6iy+Z0HArOQtKiPBwdZUSl4NY8CG8xUXi/w8Kz/2bFytmfofewoP7yIqy5Kbhwex4iJGIfGmbhVWo6bPvEDsuTcH1yPKK/xuJgRjSyNz9FhuIRAo9Fou6pSGh7PoLNKQrWhzFYlBKH6o8TcEku+Ofrayj3iv09mowXY0VeMuhQKTyJJciMvm3M6Ch4/m6lCa/EXrZ+Wog+H4XXTzfgkNBo5xE5eCB2sIPw9yFiH/0yhFZt/YD5M/+f0QwYPDEPiZ9zkJYncF5Nj61ZmSju9wYNfdNwZZ7IajrBnc9i0PP7Iyx1ugNt+i2ENX+OY4viYVymw4Pbb/HcX4/o3DyU7zBiucKMuX0s6Nf4K6bklWDGlq9Ifi1y1nMTXmvz4bHSgAbiTI3d9Bj/4i2GdUlD82+vMT0sAdrzz1E7KhrDmz1BwrZI3PzxAK36PUDW+QfoZH6I96MeYejpaHye9gJ9H8Tj3O4ERL9LQFZ8AubvScTLuqnwvqRDn391qCF0u5Pw3zV7mOEiNFApsl1OQj4+Dzbi+x8G1BJe+2uXbMwTviNT7PaZCj2Gt/uArSIT7S804EeBAXEiJw37+gEzn2fjW289LMWZCHNPR6NHIuvFxGP+whjcTHuCr/89hOX9fVwqvocpl+9DP+wRLgyIxs8+ccjdlIjHfQQXtc7E0oeC1y15SBa+qeUuExY0tCBRZ0GmuhhdplhwVWjdiYP5mCp8QN7DXEw6r8egsneoakhDb/9UnMtMwPg6r9C5Wwxmd3qCsFqRaD37Ps6MuY3C17dwtfdtmCLu40nLSIxcEYUm+TEYPSgO3Z7EY+S9eNSrkoBVsQkYNSEZ/0wSfkJcNQeYsWu6Gd9Wm5G/SPTJboJm9EfE+OSLnTfgstCScbvfwxSSLTRa+LNB2Yj7nIvvMCBPYkR6fSNSOgofXm7AXX0eBmUK/nDRo5YhA2euCf2/mIBxIS/gPD8aXzs+xcy1j6Cv+QgxmY+gqBkNG57Dp3sCtqhTESf8Tu3uWXjplI1EWx6+rDeiarePyO1ohk+8GVEfzCgWXrL+tAKEDjRi3bUPWP3//7F1zMLkfemYM0GHhB2JWPMmDn3dYtG81zO0Hh2JvZV3YT8l+tPlJu4X3UDTKzfhK7+Nfy89RPUrT3GuVgwK/3iOnh9eosqrV+gttPHy3ASkjEhCj9upmJOVirdCY6ucEH16IPLEUTMa3jbBXVeA+AdGKGKED5+Xh5iF7xESlY2kljlo2P4DDjYQ+1VLeN0LRtS7m4+vmSLHNBPe6788ZBbq8do3C10Ef58LSUb73fFwEVr2sUsM7jeOxrNPUVi4PxoyWyyGdYrHzfeJqGnWoffNt3igz8JPwS0FN/JQx8WIwKdGlF8rxOSjJrRKMWHg90I8ERm5TobINUtE1viYhcEHMxC9Mw0G9xR8apeAefeew6VVNP5ye4SmXe9jzbRb2H3nOu6duYwZHS7j4ver2NzoFgZlPIBD9ceYdzMad/cKLWoci8Zhz/G5ShweOyYgrlcinL4lY9HaZBwSGWvUFTNeW8ww1ragf44ZyV1McKhZgOA9Riy+bcCUQ3l43/kDQuUfUKNuHlaNMCCshxESWT60NYuwYH4R6s7Oh10hcPU4F2bBSW2ev8Hx5Tqs+D0Rtbzjcbr5K8zIikW30bFoJ3yD+lkcvHUJGJaQgk4H0tCtbSZOy4UXFF6u7r5cWNsa0K7EgLYnjNC2LMBfXwpwodyI3XYD/KI/wDNL8OLtTPQfnI4gLx3S+yTiivASB+Ji8HTDEzyd+hDNPt1C2vDrmHb4Epa3uYghERfx7dElrE+/gZypdzFvRiSqVEYhu04Mpvwdg0O2GPRu8hIB2+LRTHDUbo/XCNghrigz/vndgobpFtw5b0G9L2YcKRV+x60AEcJLXRHcM6qZARVv8pCrEb7qhQFFk43o7pmP+FuiP2PMqGgmvF5YPqKmGhA+ORuZgpcSv6ahwfNUJOUlYulT4T2Ejr7/GI/3NcRuzUxEu18piA9ME3hKx1tlFqb+ysLAIcLrX8uGa3YusnwM2CN69GaAEb3aGeEu8l+LsQYUzHyPmAV6aNa8w7HINEz9KwWDxyagvPoLtJoVjW05kWKf7qHy0E2sK70ERfl5rPn+H0b++g9phgtIbHRV+IfbOP/sIYZUPMPV5GjcCI3BuFsxqDbnOcJ94+FwQtwvOhGHbyfhhcKCocuLkdDjM676f8JBkaVn2swY3lB4zuUFuCvmdlNkvLaCbyKcjBgkeCBsqxFL6uZjm3cRDg03Y/QhM6YlFqGXyDodfEVOFfP9+2gmFFnpSFychu42HWTCwyt+pmJJuA7jzuugrZ+Gy8HpaPUpA06KLHy5mYVc4f1OiWza0JqNQbM/oM9CA8a8NWB2qgFNnxuw6n4eLp0W3j8pS3jcN8gx6VDslIQjPeMxvjgG4RFRWOUQiU1et6Fu/f/MehEl6/9D2eNTaJJ0GjvmncWP/ZfReN8tSPc+xIE5TxE7VOykIRpuu2Mw/0Ys8CoOf69NwJ/+ifgwPhELEy0Y1vcznt79KvLEV7TBZ5yqVYwmARZ46ExQ3CzE8mX5aJNqxG3BO7hnxAGrEQEF+bDWKEJWhBk9RH+8Bed/KfmIsKtGnAkXvD0nGyU99Hg1PAs1x2TinxrvkH3lLWTf3mBFs7fIcc3AsObvUEdko26XMnGtRxZ0/yvhrOOa3P/3zwYbbLDBBgM2YIRidxz76HXZ3d159Nit5+ixuzuOHcfuVkxsQKVUUlpgIzdEGODv/fl9/7gfPhhw736/4rqelw+dmCGPbYlwGpwkslEKzog9ayiy54eIdNR9mI7R/UW2Exy2MjABxzrE4qY2Gic/hmPJH+/hO+0lhnV6iibdHkHqfxsdZ15BtN95fJGdwemTpyArOo2EtufgM+oqJqy5gzX3H6Hiv6cYXvgCutuh8FzzEisev8I4kU1fbwlHiSoCDUVWHRFdhJlhxZhfVYy3p4vR8Z9CpK3LQ9cpZsz9x4TiqBz0xHdYSzNxNS4TXy5lwXQpGw/aixwrmPLbRqFdB4QP9jWhmzUbe95moMOBdJxemobqeck4cCkRE6olwtGUAOPjBAxaloANugTsfBmPd6IutXLi4bw8AWdqJwovT4R2ZRKeDE/Fr0XpmJGSjpWCK1xEfTS90xAbJTxAZEhtVAxaPIzC8TXhePzsHYp+hmKK9DHShj9EvZhbaLDkMtp5nIOm5DROXzoFn1lnkLf5Anyr3UTZp/uYJQnB3DtPsfbmC5QeDsWQMy+RcPw1qlqG4WpIOBpdj4D/6XAMaWLB+YUWrNllwX5xlfS0YNKhIryslY+L38xwdjQjtbEJfw8TWaU4BzuMufj+by4WGUyiByb8d8aEVpdMOLZX/Bmbi6zLWYgfn4GLghNcVqfjgTkVQ3XJmLU9EYYAkRkLE6C+moD8GQkixySgt6jV0i8J6CKy7ZhziVialYQetlQcv5oOR00GVnuJvCc06Nm5NEwrTkRFkwSYcmLwIC4Kvf4MR7/171Bzfyiix4Rg4K/72PjfLQy8cxnNNl6AW9ezYofO4O8jZ5E+9xKeP7mN0uiHSPlX6LLjc6i+vECrx6FYnvoSN9+8RfnnMLScEoGT1T5io2cEWoy2IGi/BflhFvRubcXTmVbcLLVg2JtibCkogLpHHq6ONEMhvO3ucpE9+pmQPkXwwD4T6p4S10IT4qQmpInanU/6Djeh13V0Qp/+SYfz6jQMX/4NxqpESFslIrz0/2bnyooEGJonYJ02AY8E91y8m4CO7onYfyQRF+TJcGifhhWC48cgA23GZqDImAHnduk4/FEw1usEnDsYiy4iG4UJVnmb9g7nj4QiZE4Izkx+AP2DW5jz4wqyv1zCpc/nYc4+j9U7L+LHb5fx+65HWLYwBE36PxX59QXSJoeiZrWXgv9eoc/x9wjdHo6xv3/EDZdINNN8QMvLFrSbZcWckBKcf1mCFpoSrBhjxXKR/wa8KoR7QB6+dzMjPEfU5YIJr6eJWqiFBs/NxZAf3+HbKRPdJgimzRWcpEjHpz0puLQ5CZGzE+HwRNRCkoDk4Hi4quLgXvYFfdp+wTrbZxQu/SJ8+itujIhH8d4E3GmeiIEdkvB0dSoeCX1RjcuAh1nMzb4MXDKnY3mNFFxrJObK9QvMV6JR+0U4Wu17Dwg9tZ/5GDNfP0SnVreh7H4TB3dfQcGJy4h7eBnVoi5jc7+XeN4lFIumhmLSx1C8cnmJc6WC73PfYGR4GMIbRGBocCQ6ukbh0raPWOJgxV+VP+B3vwyzV5dh9apSOPUqwa4RVpxrLnbrQT6eLTGjdagJUz0Etw7JgasmCy1vZCBVnYFgaTomqlMwZVwSls4Tu/I2AceXx8Ovgzh701gErIjBHyJ7B6dFIy4lGvUqonGilvDvP2Lw5kUMsj7EwnNbHE5eFvskcsIfC77hhcguHw4LHpyehektspDbPwMvclOxoX0izsz5Cll8NF78FBmg7D0GtnmJZY2e4eStR7jc4g6SX92C15abGJF0A/9Jb2Dsvrd45P4KXfe/RG78S/So9grVbwpNKXmPu9NE5prwAYuTI6EYFIXZNz7BvLsc8W42rPtRjmFu5Rhw7wd6PLDC95UFfw8pxJLbIuuIrJGU/R1vxG58Fxnn7fE0jJ2ejEKRixIrBZPci8eBWl8wxz8WMT1jMHNeNO4/j4Sz70cYv0Qg5WoEfjT/ANOij2jTJRLuQ6OQtTIaqmEityfGYvqCeHT0F350KAnr0tNwZreo9dXvcBVc4BuRgTG2NEzYmYgFYqYcRc7/bB+B+xvfI7XnS1R3eQH1wBBMXfwAZXXvoFmTW/BcextD20TBt0U4qla+R8O27+D56i0eD3+HgAfvMVofjtoOEWj//BMcx0eh9oIoOAqWv93Mht7jbVg+2oaJ4eVYMLQU6gtWLNhnge+kAiw9KvKwxoSwQVmoaJOBA1mp6C04bpNdIr5/ER57PxZVx2Pw4nM0Yi5EQlccgTMXwxFWPxz9xSx+PBWGDXfCoKoMw5Op4cj4FI5uayKwT/Sh+bpoFN6JgVfhF+zaIfRFsM+OkFScFUyHyCx4989FN9fvmCh0dn3LZLRwSsAMUb9OuZ/QMy4MU4e9gqdHKH47/hhHf38k8up9GJOi8HFCBIotYWi6JgyXRofB9UUYMtuFw/A+HLcviJzUKgpft0ahkTkSi2wfoJ5qQ5MFNmybaUOnz+Uwp/2AYb4V3fOKce5ZHo7XM2NovxwMFvswWWjakmbJghUT0XtOPLJWxaLXt2icfRyJFjsiMHFkOBasCMOPlHdYseMNqjq+RjP71ygZ8xrjL7/Bb/vewewWBl+fcBh/i8CkDpGwz4+GR/tYnHSMR6/uiXhk+Ib5cenI35mJtsNzYZuRg8YBGahvTMW8hwlY8i4G/VdFYWmNcOR2e4NPl0Jx/9hzfJr+FLVmf8XZiTGI+fQJytoRiN8TDt+l4Ug7FY4jnUXd935AQmokvsVG4e77KCSM+4RycW6r6H+Df8txuv4PjG5jxX+lRUjJNYsMZYLFJQtjhee93ZeKzSLDHjiRgOrtv6DfiBiM3x2F8dUiEPguDHuS3yNv3xtMrPcKs4e9RKz9S8wWfNBA5IyS3S/RPeAVxnd+g9aR73FQzOnWDxG4cSMKfw2JwZLrn3HocALa9k3C9k7paKLJxN78HHwvF9fPdOiTUrGjKgFPnsZibvVojLwZjvpBYWi26RuKRaZ4NycWEyKjYRoTiZCdH1AudvCY8IN+Cz6hUcsoNHSOhn+baBR4RuNGt08IG2nDr1Y2HO1SjoubS/Bd+OeAe2L3V5kx4XoOSksy0H9vOlwTkpG5IBFp5xNQd9wXLIgT793nEzxPhqFfsdDrvLcYF/MSyUGh6PXxOY4ZnmP8z2cY+/05rlcLRbyowfOClxjq9QaB9mF4tjccy7oLjdgeLXwgBjne8Zg2ORFHrqVgd2wGlldko+CPXOyTZ2DrkG841DQRQ93i0FYhzp0cjfDsKJxvHYW6naIwp0E0SoWmPF8ejYy/opHsEw17fsKuPjYE+Ngw31qGUe1LsO2dBafmF+CWmOOHY7+jSOjujqI0vPknCbpuiVgjOHFw/RSEXniG4j7PYJ33GMM/heCFyEudzzxG/ranGFznBe6+CEXt2JeYPvENvnUMw3GPCFSERmKsdwxq+Ap9F563sDwRbt0y0VI8f++vKUhen4hJcxPgsOYLRneJxaVVMRhXLQZpdjEw6WMwUBmDYU+j0fB4NFaJvrpGf4S+rQ3+2eXwfVyGykYl6PHYgkFuBRieb8JjYxY+TsnAX2PSMNKQhIKJiUjvmQTFkDS0cHiEascfIa3qEVzHhmBTXAiuR/3v7wJfoO/FUMy9+BLKste4L3bv0OpPmNc1Gt/e5cJneQ46H8pAr8B0DApLwpvgRHTpkYAObeKw7cBnXNoTi/c1Y3ElPwYdZ8TgQno0Im5F40zTaGwTOxO6TDxn3RK0e2ZBqXMBQkpN6G3IQtoAkem0abhgTEKHHYkI7PsNZ+dl4GfThxhc+gijSkPQcuIzZLd6gdOdxfx8CIXPY8FsX0xYciAXk1dlwknk/py9qTi2NglTROYZKBikTHD4s5Q4zH79FbePfcGS+rE4lyPy3NtodJpUBtnnUhwR3DP9gwUN+4i6+ZoRkJKFJaJuzUTO8RI5Oi4gCW31aYhzysSB7Xlo37gA7zvkIcfLjH37TRi8JBuuzzNQ95lgFfH+/X4koVtmIryrJ0IpfHxSZ1GfD/GYsE14oC0aVz9EI61nCQb4lmD/AiuWfLJAs68Q6GpGzZLvWH4iA8Nc0nG34huyXIW+DRdMdDQbq18Xo8+oYuzpWow3TkVoeCAPj9qbsTY9F91HZuG14KV18enYfigNl3QpuNEuCaO8EqEIScDspYJLm8ah96QYDG4gGM/fCqXZgt/mW/AxpBCR+0ROcBV++i0D6ZHpsA9LQ35qGtwcM+HR3YQTBiv+7W9FdVoxo54Vy9ysmH7EAtP9IvjI8vBV8PPr6bmYMzULEvtMXOoq9qZPOtrIUzEgJRFtwxLwXmiWj10cArItuCb2rPsNC7aLPHdhcAGcz5jxwD0Xrtsz8X5aBo46ZCBM9N/tWTYgfHXtnHLscCjD3jmlaJxXgi8jSzDjmRXbWlnxm3iOaiiE2TEP41RmHJaYUHogG7P/yESLgnSk1U3HseIk/DQn4PP1BJw/ZkHoKgsU54vRRfj2iLdmaF1MqHjzHXVbZmK0Qyb+XZ2Fx4Lx5tgVIH2IFSOUlWg0rAJLrtowcJgNGcvLMVRRDv+QUiysVYI+Ilt8nmKB+7pCnF6Rh7+qm+Ha2oTVM79jXcsMfN+UDkN+El4KjbJNsqCqqwW2acWICS7AQrs8dBJ7sGKLyKqnv+O3/d+Rs0N42QUzCgYWo/KNVWRHGxbV+oV5LeVMWurIHScVjPyoYO/vEvbKldC8yY5+kZV4VFqB9C0VyEEFNEU2wZU2eAwsw7I5JTg9wAr7kxa0HVGE6w55aJQpNMKWg4HLMqDYI3xjlJiH3GJslRbje1QB6q7Nw5CLZgSJPSv9nIuJL3NRW/zO+q5i9ida0HFQCWqJ9yj7aMeQxlLeuS/jqHw57bYoaP2kYFmigvmFCs5OVTJhlQvvfXDhezcVQ6aoWO29ilkD1Nw+ypXf7TQMP+zG2e3VrCOX89QXGQ+stucjDykXhkt4oZWEfx214xAXO06vVYU0SwX+HFiBkOs2tF1bhpnvSuApejR6hQXh1Qtwpq4Z5qRcPLwpMv6vImRri7F8SBEyWwhG25GHLY/M+LOPGQn2ZvhPMGOOOh/LxDyGrinBcJsNF4bZ0Vu8d26kA3P6ynlogBPvLxJnSlAw2lnJ0CAXHmuu4onJKp4/p6I+U8VTvdRsW6Tm8lA3lm3T8Np8DevVcKXJquIlmQtz9UpmTnFkpp2cS0fLeMUmZd0eUo7XSLnRLOHdpxKGLpQwV5wz51AlksdWoMU1G9IblOGPGCs2ZVqw70gR/hthRuJwE7y6F6GL6FOMWzEO3inC0B2FeNgrHx1H5OGKRx7miB6tG1eAcnGuXktKcPGLDZtMlbiULOGbOvbs+UnG0ulyLr7jyKpTCr5poORBbxU/haj4V5yKxzRqLl2jZsRMV0YlunHrPQ0HF2iYmqjhaXc3jgxUc5Wdim5UskFPBQcekfOWVM6dM2WcP8KBlTXseXGvlOHDpWwRKCW/Sng0244rP1Ricr8KJFvL8apbCXKsFqR1LIZkgRkt2hfBb0Yxjq0oxvOF4jVlMTwWF6GouBAzxdWcYjZFHRp0L8FLLxucv1ZA/aeEtydJOXi5AztEy1h7gpyWc06c3VbJuDsunP5aRWuRigMGqjm5iRu7zBTP/0nDcxUafvfV8mmqhnKVGz9RzdEzVMy4qGRRpYJTXzox5ZWcV3+T85xFxgvnZNzfXcbbdRzY7KKU8lZS7s6WMDzMjjGfK/D4Pxt2BQht0ljxbXcxxroWwXuK0GmdBRW9LShqb0GfThbUGSdmdKMFfkIDd4pMWWdYCaIqylC/fQVi71bh4BMJR26U0iHKgZKfMjqLupruKKi+o2RGG7E7BSqGjVbzRrgbpz7W8Fa+ho28tOw0TUsPZy2jJrnx9WA1z21U8f0oZ04U/fn0TsGkFCdWdnBkyCY5a/aTs5G3nPffyphQ7kCF3p77G0j5+V9Ry5JKZEgqEN21DObfrNgTV4RmrS24sd8C3BP512JB0jArJp+wYkukFU0EMx3M+YHGq8oRLqtA/cmVGB8s4QdvKS/9knLDIjHrXeSc88qJTv5KfrUqGTtYxcu+asZeVbOPk4ZDkjWcUV3LlOdaerXRUjFezNouNdO+qVgr3IWuH5Q0tRHnL1bw0A4FH/goOP2rI8uOiXO0lXNqsYyhbx04VexTbrSEysu/MCO4AleqleNOSDHCrllwKd8CufCvYVlWRG0qwam1PzB28E+ktCrHlmk2uLMCziMqMTXajm3zJay/Q+xnvANHuMlZ+UHOfdMU/L2hkiPsnDlIzImvt5rzP6j5Z08Nj/poaTmupWqMliOsGo6q78ZandWs/U7FnQEq5i9xZsV6Jft3V/KtQezZSwV35jvxntGRNdvIefegjCvPS1maKOF/K+x4pXoFZtwRe+tkxfmjVtxd+QObV5Vh9MFybAy24fMzkcHEDnk8rMDzN5Xo/M2OJcIH3MQeDHhsT+lNGWeL+65v78h/Fyu40UvJBTlKbv9LxWKjmu0NrjzySsMXYmY6HNLyXoCWtqMa3mngyvhZalY2UvNagorNFqr4cIkLD75S0tZcyYVpCjb65MQNU+R8/VHG1f3t+Ubo85j7dnRysML2jxXF10tQ704Zzg+1YW6cDa0nV6ChtBIv3KsQtdaO3C/hTE8pJVul7GGz56ujMm41yim5Luf2s0589F7BvweKfr9x5qZ7KvabquYGPw07dNJy5m4t83pomawXs/JUw5/VNKy1w5UHNqjZzE/NY+EqVqa50P6qknsVSuq7KRjcQs7cOLG/O+y5EFZMnGiFa5dS3OxtQ+0KG1L/En1PrETIfjtenSmhIkvCxd2lzHsjZeuZDmxyQsY7Ylcm7pfz4kAntrimoH8z4QHJSn4WHqAbombhDTc+8tey2QYtNWp3/rys5fVeWsa4iPpe1tBluxsTz6rZRK9m+H0VzyY4M9lbya6zxCz/krFHpowx561IySzB+y/l2JNrw+oNFfggr8IkoZnXr0p4TyXl/dlSVu9iz6dWB86/LeM/AXI+FztwRfjTsl1ix8U9nx1VsrFMRXZXs/ibK2OKNDwxV8tTLTx4I96DnUPdmbBWy18GLbcJ/Xg6xo2hndSs/lXFa5td+Nqo/P//XyzRqxy9X9nQblYFhvatxB8z7eh/UsJ6CilnjZdyW0d7rvzhwNQHMnYOlPPnKTl7LnTizjUKbnJS0mOtkoMtLqzur6a5XOjRBdHDIVr+5eLB+mN13NBJx6JH7nTtqWWLEg17BGrYpJmar2NVTClyZlEjJbuLPbAur0DE4SrUU0iYHyfhjEZCdz9J+UTs5tEnMi73lPPTATlvHnTi0O0KnrMpeGaKkoOOudBXeG/gejXDOoj3rqalz1Z3/vu3jp9u67hcq6N5spgpoT1OrTQ8LlHzn2wV2/hX4rbiFyw7JFzbQkrDUSn7dHBg9+MyFivFGUfJueiWI4OnK9i1TMHXQpcm9XHmx9MqDu0jNGu0GzurtKwV5M7DO3Xs8kLHdYN03C7ey13MbMOdGg4cKjw/R8oZgTLOlMjZNFhOl2tyOuU68bBJwQIXJb3FGT4mi1kWOvmb1pUUunIuVsv9p3RUXddx/RMdZ+0K5I0dgczbFMgL6wO5ZlUgY5YFcudfgXRfHEjPNYGMF9+P3h/IWqcCOf1aIE/dC2STLYH8a2Ugq/UMZFj7QPq6BXLR5QAunBLAWR0D+LhdANsygN37BjBxQwDdQgO4xCmQ7QcF8va2QE66HshLYYGUZQSyxeIgPqkeTNeDwUz+L5j9W4rfWRNAo7/4OWkgn14P4EFxvyn2/jy22Mj7Q41cPcjIxL5G/upj5ALxdfsFRmbeMbJ5L39qhwVwlCqQvy8NpOvjQMZ9F2cZEUTZguo8NzeYSw4EM+JcMIc9DubCF8FMTfdjg1Q/uvQ3clqSkSc2+DPV15+/rTLSAUamyYx0i/Jjq5t+lBzz4/ptfjyy2Y8H/vWj8okfb2T7MdzdSEl7I7HayMJ6/uzyLIB/Xwmkn1MQQ9cGcWV5NT5vF8zKfcFCk4J5/3kwh0QHsyAlmEsDfPnwtB9tSX60l4oz1DYypYORH72N9H7mx8cd/Dh2ji979vHhl6cGHthioOQvA/ctMnDoagMbXDfwTDMfynv5clRtP6655kc7JyNrDxZXlZH+4QFcFhPIN/WCuORSEEO8qzN5aDB/XgtmemQw9+hrkJ1r8ufHWmwSr+fAOD2nTDMw5bwvI876sTTBj11T/Lj5Pz8OzPZl49996LHJwAXtDLz6S8/OL/QcsV3PbjP0VE/S0+cfPSNv6HmwWM83DQ3c8YeBa3INnLtMnOGUH31VRr4RdUo+5s/rAwO5pzSQE8YH8cuEaqzfMpiHvoretKzBIy1qcvO2WpxSvTav1fRin8V65n/W86newGevDRy32pfNtH48dNaXtZr4MGCBeKZKPV2W6Cm75s3+o70496YnLX97suV0T76c7Mn5Mz159Ignh3Tx4u4b3rwnntXnp54JQwyc6ezDxmZfjhT93NnTyBpSf8HrAYzOCmT34UGsnFSN+gnB3OZYg/q/a3BZdE2OzKzF+Nq1mR2rY5y4gjuK97Hz5ox5en5J09Ncy8Dw2QbmbRX1FHXY5GGgTTxfjWwvLrvlyce9PVn2S8evJ3WM7a1jibeO5111gtN09Nun4yrxveQenvR64klrR2+ePKJnHZ2B784ZuLyvL0vu+bF9kJETnhu55VwAW6QEsv7gIMpXV6PHtmDBBzX4430N5lbUpHN0Le7ZVIuxwR5UrNYx86OOzcrF/ad5UnrIiw9/eNPlsp6/yvVsozJwQ7aeb63evGHx5PdOntz9TkeDRsfZ99z57JWWhYu03DFJy/rjtSz5U8tLN4RXXXNnalMdK7N1XDbVkzumeNFxhJ6fnAz8dNBA7w6+vPHIj4bqRi6OMjKoMIDmkkAmrAji5g7VWUfsxJqG4nlja/D4/Josf1iDk0W987M03NFFy/5f3Vm3p44H7+n43N6Tn3t50vmcJ5/ZvDi2t54nVukZvtubEVc9qVN7ss8WHcO9PWh3T8s7wicG2TRMO63hopEa/tNNw+x1GpZ/1zC3rZbht7XcOs2Dd9/oOH6gJ6dN8OLrBXr6Gww0PTJw5y1fqsQeTO1l5Ln+/lw3L5BrNUGseS2I369X5+z4YA4Xu7QHNbiqeg1G/wjm2e/BnHdVMLbIPNPLNGQ3Ld/UdOeM3R7UNNKxq9Dhax6erD3Lk8ZST2739mLQMk8WKTxZc4+OJz67s9MmwVeCz3fd1HCN4JjG3m401XTlLavIirNd2fmSG83bNRynENq+T8vURR78+FXHu2LmXcWcfbmj53GI+avpw+9t/Tjfwcj5x4xUbwzg2LeBjHIL4p1NQUzPqEZVh2AuOhLMmkIXZz0SWmwXzHNi9m+InH2kmhubjNDwww0NNSYNa4ua1RAzMOulVuRzdxaJ+b1h0lEd4EmZwZP/2HRsfV9Hu/YeXHlAy6PC0wwi157vI7KgSbDFUjVDR6mpG6rmmQlqLj6vZnKcKz/+LfohuEd5Xtw3w4Mzfup4bIsnW4i+tknRUyX2fFaFD3+KOdIKH/g01Z+WXoFs9zmQKZZAbjAEiXwQxHbHgvibshrTO1dj8Ykg3vQP4mPhN1NENpVWqegvuGu03pWHB7pxs6uGSYs1XBKt4YRALUvFXEtdhf/+9GDKIx1/xOtoCdGxRZIH+73T8kSQVjCihnu7ujFVPPeAvmqOEfkv0UfNXlI1p7mpWdVEzbmb1Qz87sp7lzRMbCX62NmdMcLT17Xy5MVaXvQQmna3sYHyKgO7DvFj9wAjt1418vAh4ZlrA/m38Mo70wP5c0wgc2YHcvLeQK4SPYuNDOTrL4H0F6/prvvz6gUVT39U8YdFRXkNteAjwSK31PzV3JXvB7vRu4uGw9I0nNlOy+Ikwb9PPFjyj46XRM/q73Tno1FaRoqebvHRcFldV3aZouaB5mrekYl7vFJRsVXFrM0qjhO1m+ClZhdxrr7z3LgiR8PJW7VsbxV1cvXkKKG3O1vqaaxp4IUIA5c09GOUs5HyiUbu7+3Puk0C6LTHn92vGXl1kpEFw4zsM97IUcuNPPXSyD09/Vni7s+fS4Q//PTjpolKnmvkQoc6KgaJ7HH+ooofxDN0FfUdDjVzZ6u5rEDMjuDnAS807F5HS7dLWt6Pd2eXbHfWv66la00tz7zTMP+CG9u9VbNpP5HjBeuvSxNZfbeoV2uV0BJx/yYqHriiYpKTYMh7on/UsKuoV/U8dwZk6Fi6zpMjPfQ8FGjg+ecGVgsU/i926Xxn8axLjVwuztK2uZFFZeL1HWI2e/hxRyvhxcP8qNkpuOG9H2crjNyX48dn//hx2SgfNipQ0L6HksGxIgscc2Z+XxdOPOHCL1UubDFPxSciv0aILNXymJqP3dzYdY94JrWWx8TuTeyo5ZxgLZv80nCBmEW5yO1SkRE+t1azuVLNt4LH74vzdfJRcfsoFw7ycOHZKy7ME320NlZz2HNXBgu2PyLmYd1/wn9me9JO6H2pj4HpDwy0VPNjhKORIR2NlHUzstzFyBGCg75YfdnKZKDDaANjehoYMMDAqukGWs8aOE3tw3MdfDhf7sPuAw18WqBn9UkK9ohUcFuugq4iXxzoo+T7RSLDblCy2X8iZ1VzpsMKF6Fbor+CoXdMU3NpG1eOayk05ouGd80aNhWzeSFVw+v7Nayq40b3TWp2FnXJFz+/7Y2ok6jVgg8ujOnnzIAoJQeUKzl+tQvDRH5+dFrNUes1vLJUy5Gjdbw41JPrw7w50u1/mm7ggCZ+XOthZIDgydA2RmbZG7lsnR+7GH24uIWBuY/1zG2t53B3PZOC9UwZo2fPh3oGKQ2c0MjAXwrh8aV6/nzhyKu1FVy+T8E/bis4OFzB6UkKTstXsEim5CjB+QVLlGyvc+b2Ly4sD1FxflM1u8aoqS5zY/ZzsX/xGk4N01A1XujQ365sI/Yw31NN9xwVfY6qhNeLjNXSheZwJbvMVdJ1pZJZE5xpGyh62k3NZ1/cWCVmI8NDx+iWnrx32pvznQ1MeGng17F+3FJXMO7fRs4QfDNKIrhBzOjY9QamvtGzqcybGUJn/+zuyXM9hX8O92Sjg54cM8SLzju9ucpfz316bzYX990sMtOYLXL2/uBI4x4nvt7uxB/rndj5pBNnfHPi+tEKmr8quLqxkk/XiX7sc+bM6Spmu6vZ6rLQ+TNujJygYe8eGq7XuhFr1fQUOWWRTUXHCBUlY1WcEeJCx3HOrNqu5PnRSl6YrqTcxZkd3VTsKzRoZaor4avl8kIPmgI9eW2pN+cJznBIM3DxPj++bmukosRI7VEj8wUPP3EQeznSwOBuepFPPTlL8EPoZh3vVdfxPz8dJ4mMFSS4YkCQ2INRnnz3uye7+HjyfZZgpKcyLk2QsX6ZjL+3k7NwrZwrdsi5ab2cQTvl9BbZPt4kpy7IiR87KPj4f33vrmT4DyWXdxD7JzTF1EXs5V41L99RM2ugmhEeah4uU/FrlIq7lqsYd0Ps/hxnjjqt5B9C9wb1VjLxDyVjxH5sr3RhrEnFRQpXLhE+fyHdg6u0njxc7EWJYN5T6QbWuS38o52RPz75s2yyP7f7GPnnQ1+ea20Qs+nN6PaenLRWx74j3Dl8ocjMA7Q8MFrL7bu0rBrgzv3fPHhiiY7t9uvYsrWOn9+7c0SyA6OHyNj3ioyvw2UcnS/j3R8yuptlPJQnY7KoxwijnMfHytn9jpwb/Jy4cpjIz2LPb0Ur2cJXPHOCiuvs1FxrL3b1u4o3RM7dOUDUJNeFE3KcqX6vZHw3kfWDlUJzlFxcS2hELyVD1c6sniIyuPA17TU1s8s1XHHCgwedPJmQ58nBX/T022NgrfN+VDQ2cuDfAZw0PIBz6xg5b6EvSwMMHFPDW9xXzMZFD7abqqUxXcNB0zRsIfL8RDF/W59oWNxQy+miBk+KtOx0TksKzf/1U8ON/lIevCHlHjcHNn/gwCGJDjxx34F2Oxw4dpUDG59zYGSpAwetlLHrLxl7D5bzxFM5H7RWcKROSdUhJX+OdWGAt4qGUheaZrjwfnNnxpxU8oroq1MLJaerlXxcoqCtUMGQnwqOtyn4QrzW9G8lwy64sG6+ij0Oit0o0NBjvjurJwgGEbN59pCenp1FDlzsx29GkfMeB/DB/gDWrGfk0Da+7O9uYP1TXuxSoePV0e6c7K7ljVI39v6mZt2pak4V15xTav42wZXOeW588VrD2XZahuVr+EZo7oG9gjU/SbgjSUKfUgnPtpbywHopO56Rct0uKWdvlbL+X1I+XiHlob1SSqqkPLLSgd3XyVjoIafTOzn7uChozFZwsdCAva2VrN1Uybh6Sm7VK1lYpeC/xQo6fVNQeV/BO38r6NVbwW49FKw3TkHtGAUfiZqkN3DmFtF/P8FXOwX/Hp2upWmUjh5NPTlBInJeDQMf6vwodzMydrnIEtMDODzYyGMFPnwvN/B4Ay+WxukoCxFZRfDBB6MrWzRTs9MHFW+tEr5xSMVuBSqu6KjmghA1yytdqa+l4a5sN/rGujL5hIST70nY9Z2EWXESXiqR8GOFhLNM//f1us8Szvwq4dZcCf8IkjJthpgZV3v+Xl3GQUUy3hd7ET/fkfdqKeg/V8GoCQq2qaHg1q9OPH3AiWFGBX9lO/FtY0cmiPkJ8ZGzqbOcLwplfCf0tfihE2uIXegmPPy3IDWr33GjKkDLr+HufPW/z+fs6SW8TujyLR/+/T/umOJP593+nO5q5JSlPrRY9QyLFnv/UMdNqwT3LdBw31w1/YT3TK/twpuCO+ZeUPKY3pmvKPyyr4pzhafuFx58WXD5rNpqvhL1Sehqx10FdsxoKeE/DSXs6C5hrXg7Lp5vx2s6Oy51t6PKy44vJ9kxWCthtasSugVKuf6wlNXsHDjgsIwrNHLe6ySnfoycjUfLWSV09EldOTV6OT2FhlwR2rJvm4zbbA40LrLnr7NSrgmRsu5LB+66Juf8OAV/r+tM8znBuesEY0/XcMxyLR8u1fGyyE//ndbz4xkDja/8GD/LyMubjRyb7McF3w1sHaGnQXib1w6xD2O0bOshePh3NceWuXDjWqG1Qq9qmRRs/EPBE2JOty5UcnYTZ94UXDjhlorDwlVsd1PFIxIVVYYKhEZVIO11JaK1VRj7sBKuQysx0akSWQkVmPixAskfKnDAXIExHSrx+4Yq3PlhxyixT1/qSxl9Vcpx/RxoGSrjqD0y9toqY3xfGb+qZPwoNKXvKns+EXO0t5GUm6wSOq+Q8FaZHacelvDGcin/2ONIW46Cc7850yKe62KpYFWJltUWuXONlycH/fIW3mFgv5l+/EMwm9HLyBZCIwfONrDmVj1tfT3ZqrvINL+L39ntxmDBF/WEP5tFDZZ3V3CTxokjLjnywzAnNqyp4NvXCvYap+RA4b0uTVz4n5cLvwnN/rjThoFnbegRY8No/wrcH16BDb0qcN6zAuPCbHh0woZ5e22w32RDk/02fPggvu5SgVM/K1C+tQrLZBLmh0k4RezNk25StpkkpXGIlE7NpVytlzJE7FpelIQtJkvYvq4da4j6dptegX6dKmA3uwIBAXJuOyDnuVlKjshyZvOGap7sq+Hg2VquTtfx63cvfvU18PVGX/6e4Mf/yv3Ys68fpzQ0kK563mnoyVPjPbjYX3D0AVdOy1Vx7W2hvaGCWxo5smi4nAOay5nRUc6bE+XcFSPnrX1OLBV6VbuukpOEfm8QXDc9RcF2g20YutiGOgtsODfXhq+zbLDzsmFbo3Jk//qJin4/Ma6iFFtPluKvc6Vg35/4er8M5V1tKAmuQEhoBUZWVqJklx3r9ZTw4AIJG4yVcFVNCcvq2/F6y0oUiNrVK7TBcZEN006Vw+7kT7i8KMGr21bYvRKeK+owrLnQs/2uXCOywYJnOs7292KjCj27/ekjXvdjp71+rL/Oh591Brr/5cVbBToaI7Rc9lXDW1fUjLot2GuSkhFCh59PFjoeIeMtHxlbFzrwYFMZM64K/vlNzvpRYn+nOtF7lYI9ryioFsz7sJGCoZPLcL5xOW4OK0eTtDJ0N5Rhfc9SqD+UgDVKEF1gRXakFWceWFHzoRX1PloRqyhBp7QS/Gn7iViNDVNSbUgZUAHNmAqEi3ka17QCih82lG+0wX9ZOY6//IFOZ61YWceK/q5WHDllQdJYC4zi6zlrhWdsVvJkuQsfvBbnEVnesFvHxqc8+fConpk7RO+r+fJIcx/qBReV9dIzuofYh4Y6Nmgv8kFnDY+3V/PuYBXntRTePNqJfYLkLHjtwPnXpNSPk7LRHCk3xAof7OTAuL9kbCQ0rOyDYL9vjnxX5UhpbUfWGmOFoW0JtIYfOBZTAvWAElzNtGLddCs6OFsxL86Cxo8s8NphwW9dLFjqb8GTORZ0UVjR8bQVb/uUoF/2D3yYUYba7cvReFY5Pq4qw7nzJXgyzgr7GAusSgvmXSiCozUfx4x5eLTLjH+bmhF5WcXdIvt9eKHmTIOWvQJ19JzgyQ09RI5xNfBTM8GKgg9Km4gd2Cc46qOOXb5o6ZiloVM9Vw4Smb95sjOPOorzKxxpihL8ly3l775Cjx5IeG6rhOaPEt5uIWWvk1KezrZnq79ldK4m5/nf5dziJueabzL2f2/BRJsF6kZW9OlnhbSJ6L3Zgq6zLfhvdDEU24sws6oQr9wKkWLLx8TN+bBl5sMrthDXthbD+ZAFsUFWlA22wtreiuf1rdicasEMUStry0JsemqGQ6kJ8oUmfBpgwtOSHDyYlotOu3IxtkJFX70rvQX3ZDh58Ec9T4776c36eXr2KtFz2HW9YFMvnvHzZGqcB3WNtHyf7kanHmpemKviv4uVnHBDwfVz5Pw6TkZFfykdT0tou/sLZZ8rsW1MFaJX2LHmPAmNflIW3ZHSbZtgwksyzn8po2W/0PN5FnQW/d122IKz+yyo3tuCDhOK4b66EBG18xE0IQ83vPOgTzRj4AkzWvxlRsVSM56/NqNh0zxUjc7Hyy2FmPWuCJsdijEsqhDD6+ThUFczpp4wIfZ1Dv5lJlpqMxA5LgOns9NhsM9AyfIM7PB3o1Rk5tP5Wua6eHLIHm82S9LTS+S81gu9WSayTZ7wgOCrWs58Jnh4t5qbElXcOsKZ7d2VbLXXiX8Giz3XO3CU0OIu7ew4NrECP36rgHPdCvzcIfwPlVj78Re6rRIcNEbKkxvseeqeA6si7fnmdylrtS3G1IRiDEwrRmLvYsQXFmLC6nyU9spDm4tm/NPCDMtPE5o/NeGfBSZkl+ZiyYpc/KM2oc0tE+oFmdF2rBkPp5pR3suM9zYTUtNycSEnC70PZUD1MR0lijREuiXjtT4Z9rGJUB1OwuU96SgUrDPdpGPAJS8OuqdnG7Hn6wQjnD+hY2qZqInIUA27u9Gjsdj1fS48IRhrsmDQ1kfE7Ip5L7wrZf+XEg6fVYnLZhuKupbjq0/Z//8cxmcl5bjWsQLXJ1Ti7Gk73v4h4fqpUnaqJqX5p4RJyRJeXZYH39sFSEorhFu9ArhszENAvBn9h5vxKMqETu4mVNXKhbFXDur2ykb/wiyMjs5E7tAs3DZmQ3YzB++35uL4hVwcvJKDOlGZqL42AysPp+PR4xQ0zkyEIT4B/WfFwzEwAVurJ2CXJR617uh49p0nm60U3Ceyj72dJ50dPegvtC3nPzeGDlFzWCsVMxcoKRW+PnCmIy8L9lJLZTzYRpzBScKU5RU4dKAchy+U4PNdKyaLa1jvEsga/YQ80AbjlQoknq4CxwseEexb7/n//m2V4OISE9ZsMONXQB7cK83QHzUjTPSw7G8T6nTORVXCdzg5ZKHFiEwsMGaiUVwGNv2ZgdbzM7D9TgbyUjLQMy8Dqw9m4NbADOQuSUe3zynQpSTiXGUCXCvihI7G4s2yGLTbF4NusTE4di8Gx0W+s73RcV4Ld3q903BDippO91W8m6rkbsFz64Y6cXYPkU0PyPg5UUpfwRXZw6vgXGZD2zs/cH+YFYsXW3DnXjGGN7TgzylW9NxVgg7vyuAjr4BqdCX+mWrH4RWCwTx/4btKMN5lE5xiTDCpzHgGM4olZixoZ8K8whxsfJmF9BaZMP6XgczOGaien44m99LRc2q62Nd07Ficjg7v0xGZlY4PW9Jx8k4qSm2JqNImYnDjeLQbEosbY2LQUx2NLsoofDBH4nliFN6ujIaHn4YL5qn5qY2KLp2UPCoyxOEZck54IOPPL/YcJzTZ1UfCsccrUPd8OUY8tyJyuAWnnAtx4FQeOt7Kw8HwQhzsb8Hjr1a8GFiK5r42mDZV4HBBBeTNKhBhV4FmQlPH7Deh420Tcs+bEFnPhM6/cvDtaRaiHTORvFj06KfQm67pqLc6DQtCU5E4PBV/dk6F5/tU5A1Jw5CGaXDKT4ZkbiLSIuPxrN1nrGwVAx+/aLTtG4mv38OxoW84uo8OR7eACBS1jkbKHifu1zlylfAPX7M9D42Q8sJ0CfvPrsSDeBs6bv+BwfZWyMML0FXo5mPhd3dED64fN8M1Og+qTsXYPcAKxeUSRCwvw57/fU7sJBsCdOVIn2qFWwMTWo8xYfAQEyKcxBkn5sL32HcUNs1E440ZGFuVjoXB6dj6NhXLmn/D1dwkbDyTBO+nSVjbIxkbaiXjmEsSGnkk4tuoONjfisGAT1HYvSwCE6ThCP09DG8L3yF37RscmPcWbZLf4NO/DnQX3F46RcLF1yrxukEF1jqUY+kJK25NL8a/P8zwvClqLPzrlTYHjbxywSsm1FbnIbVFEX4XXl8nzYomi36gybCfuNKhBIcE6yR8ykVLVxOKrblYeCAXq3blILc0E/1DMnCjXQaadUhHZUAaarl8Q3GTJJy9n4iZVxLx82kiFBGJeD0zEe42sVcz4zHoTAx2dI7Ey9fhyJ70DvPPvsTIs6GICwoFgkOR9S0UN3NCRU8lvLy/EiN+r8Dsq+VoNa0Eg55bsMo1H3srTZgWlY1nTTIx7WEGXEoy0C4xC3WFZl8ONWPa9gJkthZn+c2K1FtWNO9mRe3uFlwoL8DVhrmo9yQXc+/mImVMLizfsjFscCYGCJ2/9yIdrw+lodnuFKinJeHJ4UQMmp2IjtP/7zOtfuuQiH/sE3FnaQLOdvyM277RsO0Lx4gdb/Fi7kvEtH6GRutDcMA1BGlrQvBR+RTzpoair6wChVvL8OFVCT4EWnHevQjPhNf8MuWgvzYThoJ0/D97UHPMeJwcmXVY0+3/xQmJDTbYYJSAhNjdrefY3V2P3d2P3d3Y9dgdiC0oacBASYENBDaQRhiIhPK7v78/PtcudXHf7zjndS571NVheg8dLg3T47pvFhqsy4PNzgJctC5C/u0S3I0qRURqKWbs+wn7nYWY1T8XXdfmIXhPHs73Fq/Hc7CmeRbkm/WwnK1DdnkG+t5LgyJai7tTtej7V4O0rxrc+66BTYQG/8VqkPM4BXk74lF8/is6no7EoKdhsN0SjNjZAUja8Bpb3F9g4qrXOND1DW4WlkEzpQwt75Vic20BpvXNR/DhLBQl6vBuVQbqzE3DthlpeHI1A000Orwcl4We0/Lg1K0A/qaF8A4uxBeLIuxML8AkzwKMGJaDzY552DAoD1b18vB7TQ6eNstC3DI9LjUT3zkpAxmXUrH2jBbJdlqkjtcgqzYFTV01aDZRgwlrNbCakYwVdeJxplqNu/0iUJITiuBbAajZ+ho5q/wwbrMfvKf7oU2/tzA+WQqj3BIMCCyEly4f8oE/8F97PRQ/0wHbVDyZrIXfOC22/NLi9LV0TMzQoe7QLAwszkXAh3xsdCpA+54FMP2Rj0+yfFwd+wOX7udimioPB1Nzse/uDziYZ6H5Ij1ayXVQhKSjd5NUlK3WonmABnuvpaBJmxTs3pSCMVINHmWk4KrtNxhfiYMl1ChP/IjYihD0LX+LlTv98GWBH2Rj/XCliR9yzAuxPKoAdVwLkLIrF05v9LigykSycSruizrs1CZDlZqMigEaXInQ4l12Oq4bdLjrmoWOP36gsV8uPHS5aD4tF2ER2fCMzkavybm4IO62fWsu7lzNRpMIPcaI2bMrzsTPv98xtVyL2qFaOA3R4OyHZDyzTkaMUQp+5aRgxcIUDPmYgCb94xBbV43I5h+RdiEEIwe/xcktfrg73w8ePf3QQ+mH2sJ8lG/Ox/mdubhZNwu9SzLhNCgVK8dqcKYqEcNNE9DiTzxWvk0ERG+zv2lhuzED0eL86y/osdo6C3k+Wcj4rcf6enq8W67DvyezMbGbOH9aLgY55iJBlwXtRT3mm+sxMyUTI7d8x71kLQb7aFGsScGtFUnI7f8Nd32T8TAmBVXLUtD7UgIqx8ah+yQ1bnX7DMnmUPy5E4CBdd4iY40fdvbyw6T24uxN8pBfLxuanXqMWpmJPsdTUbRIA9O9iXBdH4+Je+IQuTYO49bEI/t0Il6f02BQtRYL52dg7jwdfE7p0GOuDqlrddi0TYfx3XV4MiYbjxvkIjkhFw5fcnDuSBau79aj4J4OKzZlIjwpDW6BWgSbaIHNKZjo/Q1T2yfibrNkOCSkoLK7Bv0ufUODr3GIRxTC5ZFofysM3d4Eo5dvACaveIWen54juEE+koVGRNj8gH0PPX7vy4CpXSrS9mrQ40giXvWLx9UOsVjc8gs6tfiC8KGx+LMrHtcCkqAu1MC7SIvp99Nwl98xMSANusHfMbs6HZYX0uEenIXTr3IQHZCLyks5WL0mC9imx4bjOlh9z0BqXira3NRCE6PB3cYp8F+YiGWBCThZkIRl2hS0ETuxabvog188Br2NwfNeang5iDlaH4bva4PxOy4Ai9wDkF2Uhz0OeWjT5wfO7NJjc/1MTP6oxXknoWWBichqFI9mjWMwwyEKHv+qUXJcjUcLo3Dxeyw6FsZji1UKnEs18BH7jZlabOipxYLlYi4ytGgRrMWQfD30137gzoFcDF+RI+qVhdJDeox+rsNHXQaW7UjFwgNa/LdEg+O/krHXKxGzLybAtyYJQ2pSUL9Igy2+Guxz/oZG6XF4UhyFQ5+ElkZ/hGdwGEZFh0JVGYKOR/MR1ywPH4yyEbFCjxVCI663SkUrEw3W6hKQYRWPCvuv6BSkRlWTSFy2ikDDixH47anG1/nR0EXGoePkBHR/nIzv31IwoUUK2u1PxvK5KbB7p8F5Uc8z6XqYdc9Gm1E5iOyfg/9OZMHjkh6DvukAk0x82pAKo7la+ItzX01KRna3RDy4loA5Yq7udBC7Zy9qI9Oinj4Fb5wSoH0Ti5c3o1B3pKjpb3Geik/wP/MRf2d8xqyp+Wgkz8UJlyz0VelRVJ6JmT3SELVdg+SSBLx4Goc/w7+gRvQkUxYBZXY4DhrCEHE5HM08InBK9MnpVgxMfeJxuTwenJWAmXUTUFESj4xzCRjdLxl2/ZNRNkuPrDXZCJqYgwOGLNx8rYeP2PP9ozOh+ZqKF6KXObkpeF+YDOM0MdOfEnBkdjLOr9BAPVGLoQu1qKnQwHhZMjZGx+NnQ6G39WMQMDsKa/eqsX+RGheXqDF5YT76Ns7DSlkWNv7SwcM2A16OqRg7QoP3FQl4cjEOmzdFw7OZGidCPmFUaRi+VYbCIzwUnl3CMHdMOJxbRCKqQRTismLxWfTzSVEc5s+Iw44NcfjPJh6OqgS0T47H7E96LGv/A9nGuSgRWjzRoEdtPz0apWai5ec0NBR786WTBvaDUpA4KglVvRNx/WIyrE9pUHJa+Mm2VKTHayEp0eA7k/Gtkajb0XgsPRuHoORYTPsYg6qQGAw/FwvlEgOUO4uhlRTA2lv43oYfCBW/1exbBi6maNFhqgZd6wstC4zDtm3RWJEfiRsXP2LRmTCMPhGC9IQgZD8NgsPcEHwT91Qt/wi9hRq+O6Ih7x6LvU1iMa/OV7w49xWzO8Vhu+jn7obxMNmehYitOdA/zIXXjBws25uF3MN6JAkdVJ9Jx9RiLea/12D5+xSsvpeM4VO+oVNiMvpc1eCdvxb7z3xHZWw6dgsGeLBJi5NiPu+kJeN+TgLurY5HC7EPs+vF4dCdaLRrE4FOH3Wod1WPsyfzha4VoHdlCRJWG3AtoxQx5YUYZFSAz1dyYfZSj7faTNR3S8X3gxr48Rs61I9H6YwviFCp8WHcR7yYGIYti4OxvXUghl4LwJn7AXj7byAUZ0OgCA/DE1UkBs5Xo9QiCmVNoqCOVGPx4CjoRA1MLsVh1us4tFuQjSO3cuD/PhdfTuci+mc2Vhbohb/osc0lE112pqJnXy3MhmtwbXYKJMbJaGyaglHCPx4HaFF2Ph0DPYVGBGbiakw6lnZMxSnBJ8M6a5AyIQktBLdpWsdBHaaGd8ePwudDce9bPIaIGi7onIqNB3SQftFjzYh8rBlXAK3zT5S3L8XQMz/R+lAB8vV5iBmZhSHCc6ZVpGFsNy1exiXh8aN43Jsag91iP1X8hN4jwtB5exAOBgTgQ+u3mL39DRxK3qCSARjS4x3CMkORcf0TpryLxHQztdCVSMheReJcZzV2notCnwNiHu3isMwzBwGCld4OzkPX5rmojcvC+3/1cG6lw/Om37FU3DkmT4PWlSnYX5WMRT1SYCN0Ney1FgaLdByaqMOYJB263dXB4VgmJrp9x5MLWmQcFfxTnIi0TXFIPKfGP9M+on52KLLfB6PmZwAK26oxpXEsnnVNgEH4ZnPjNPQ6qUOm0MWb9YU3luZj7JoCBF0oQKmo03KXfHhdFZwi18OtfgYuf9IibrLgNusEbL0ei+uuUZiR9xlLHoQhTuyFdnsA4qte48eP5wixf44uihcwTHiD8D0BOFg/FM1sw7Gz9jMazY7ABovPGFH1GQfPRGLrC7Xw4hh4VMVAk5eLGzfycFk8Lv/kYUfvHKgE8/QWOvdelonMy8KDhG5veqHBopAUrLqZguv3xZ7cE6yqE/4sssN4oVlpznrcsNYjep0ONjbpCJmlRVP/FGxqFo8ERTSG3IrA2AShwTNCMbpJCB7/CcHodSGo+DccpuaRsD8fBd93cWjc7Rsai7ywMScVF8bocHOa0KtW2biyOA+9z+TjieDh7q75aH88G0en6BF7MwMH9EKzlILJvyRAeVt8R/doXJgaifkjwxFdGYzZTwMwdPxrPE56hi6x/vA75o8HeIZ/dM8xzygAY7eG4FazMNh5h8N+ajh2tQ3H+S0foBQeOHyhGtZqoTdNv+J6dh6qBX/vLs/DNeTBOTQbr9/rkf6fDpZH0jFJ7ImN4NazQlvy52lQK7R/gNBTy+ZpeP86E5VSPR4e1yPtsx6H5wm9WK/D/KZpaOSnwc8TCYi+GIuyMWrEb/uE0SnhaPEmDEM6h2GyJBzeMZ8xoYsawxrFYNS8eHTtl4JU4ZmDSkUfzmSgywMdVlF44fQsfC3JQebQPNTwBz5u1eO02OMxY1PRPV3wwrUk9L4eD9XJGEw6psaFqo/YHhCKcYsCkWj1BsVvn6Fo61M473uMf1wew9HrKVbsfwavO2/h/CkIIwVTuLmHwbtdGKZPC0OFmLFG8z+jiZ0aHpOisKtrNH4PyEflxHwEitdGPvlYXZYLS9ts1Ip8taGLDsNufMcQoYHvF2nxzwAtvgk2Kn+qhbUqDd2WZmKvkx7+guksS3PQOTkb/iLX+O/ORDOxcz1OJ2NV3Xi0OhCNhj5qLB0aCUexE149PmPY8gj8clTjZ57Qw8lx2B0ZjzXXU5CTr4FO/I7b9lSc/jcd+zx0kFnqUXFNj9dfReaF0OV4Hebcy8CZWC12+aUgdEICYlvGYc6/UehWGYHPbmIunIPRvPAtmq18joQ1TxE14iEKej5A/04P8Or0Q1h890fagjfwcAxE17QQPLgTiq6+oTicHoobz8Mwbu5H9BVade+JGvNaRGH3lHzsWJAvvCAf60/no+6sfBx9lQufV1l42F2cz0bwuv93dJmZCmORrTKFHg0wS4WP4OI0wSDfzPSIOZCFvy/ykPYjD89WZ6Pebx1a1abB/4YGkTuFX92Pw8PTX5Al7tH/i+CeO2rYD4vCyR1f8WpwHAye8Ti1OAHrTyRjmeDaqhAN/kD0ROTHp7O/Y6AhE9oQHU6rddgbrMPO5jr85/gdjRdosWRDMoKD4zEsOgbtrqthtuETpsaHYv/YQCzzeYNjjZ5BnfcQ3Y/fR/OKuzg95R7aL3iA7bVP8aHZK6jkAWjoEYSCwSH4u1FoQdtQ9FsThvouYvcWRyLoHzXOPlIjYIfg19f5sPydj8deBfgnLB8HzuQi5EYWXEfpUTxchwE9MnDiVhrmC/Yfvi0NScK34v0z0b9Qh58ts+A4Kg9Hj+TD4mgeGoms304wY8/eqVgu8lTWgW94Eh8Ppw7xuJ8Vh70H4+CxQ7BaVByOS+PRZUY8zNsnIDw6EZcFrw7YkoLW50WGGKRFI9GbcVHpONhWh8Yib904LzxtWyYWb0pFpwgNdv1NRA8xr1Yfo9H+fiT++Scc/zwNwYhpAXDc+gIXJf4YvPUBgkzuorD1LQwffAf+v++jz4anGHjoJVTqt9jmG4g2U4Pw0jcYX+6E4E+nMLQ/GY6LjSPxpb0al4RmHLiYj7VZYp52FsBWUoirzwrwpigfjpG5GFyVhZjbegwL0uHey0zElmfgtERwyL1M3JitQ6GdHhnVehj65+Ly+HyUisw8QLADhYcPSRSZfHUarogcMk7k/WfqFCz1TBGc8A1zTyfALiMe64MEb0bEIzkrHncHipx1IhGmE5LR0VyDJxItSn+LXH3+O1Q/MmHYoxP+pMNgt0z0tkmFc08NEsScek8R/NY8Cu/UEZh1Ngym9YLRNPEtJqc8w5WyJ0i4dB9e9W4hqM9N+K+9g9WDHwh29McS3SvUSxY1ygiA7No7DLwpeGG1mKWWYeh+LBxznSKFx6uxUjxDJxdgwJAibBn4E/3vFsHDpRD36hag17Y8tPudjX4tslAp5mlJgg68rcPkWJGdG+uRslqPdu5ZeLM4B+1s8vF5Vz5s5+Qj1zkXMy7rsVRwTIOumdhekIpFQtO2WAqdEnxXMDIFmtlJaCMYd1afBKxxS4B+TQLsMxJReisZ4xtp4OqoRaFFKkK80/FbpcOIcyIvCUbQtMxEvxItbjlrcNk1ARC8+V+IGqMWRmDR0DBs7fUOCtVbbB33DPP7PEbTXvfh0PkW9lvcwgfNXRQ1eogfmf5IEnuoEh53JjQATYoCMc4oCP3uhaBgXhiu9PuAoyMj8ZBqtBf10S4uxOTrJdAdLRUeWooj036i6EQhrm0owIj++Uhol4sA52z0FLnLO0qPwDd6xAkvS7bKwu+G2TDpk4twy3y4L8pHzpB8nPiei/0dstDeR/jeV6FlMzJRZpaGptNF/i0XTL1SA6N5KThVlIRrHb5Bdz0Rezp9Q3BFEn6MSIH3GvGe1lp8F1nIoE/HqLE6LHumwx9/HaYcyET3uqkIXqeBw78JkIr56SjqM21uBJaZi/3oFCju8QbJbZ5h0s3HiPl1H4E77+Lvrrvw9boP9cuHyH70DD2y3uBcxwCEmAVidn4gGq8OQu6YUJTEhaFo9Ce0EXm6xW41Gg9QI7qsFL7dDfi3lwHzZQa45pWg7r0irLcohIlxATK+5mH17FysOvED9M2G85lstLr1A/sa5uJegdjDPkKDPEQO75qDM8OzMKGNHlOP6RA2MhO/fqShwTstjovZmSRyyJ5PKRh3Lhn96iah1cVE7LNOxLndiahGEmpHpyDojMgPHbV43iEV909mwPesDrFxgsWSdZio1KGHY5rIgYJRNYm4FCJygXMUDPciMN0kDAMDA6GvfQPNyGeAwQ+S9g/x5e99tK+8j1PvHmDr3UcYt+85TJ0DEOUUiOmO7xBa/Q6z0oLxuU4YJl4Jh9vwCGwepMZ3RRSSD6jhPsiA7ocNmPjOgMPGZZAZDDjhZMC5nz+RImbIdm4BQp4KnxM+tahZHnaez4VR/Vw4xeTAo8sPPJmUhW/r9EIvdfDro0Nd7wzcvp+KNiJjPxc8FWtIwZUVyag8lAiLBgmY5y+y3v54VKyIh7/IZPevxmPz8gQsc0/CWQsNVtVqsO2vFv3mZmDaHTE34nvlwvMXPBf5OiIdLvNF/gxIwklzkRcDo3DUPRLugmn2DgmC54u3+NDgObaG+WNdhR9spE9gqPMYQ1o+Qg+Rvev5hWDDlyDELg2GdVQwXs4NxcFbYVhQ5xO6L4nEZpHJTN2jca9SZNV9BjQTNek+uQxrW5TjhWc5Zu0rw9cPBoRoS3DrdSFmjSiAOiQfvZ/kwT4pB5vNs3H1hh7nhPbUrtJh17IMLH2Zii77tHgo9qZ1UgoOXPiGDz0S8G5yPG6GiSzqFAfHV7HYcSVW5MxYdNHHwlHwy8SncWjrHY9lTROgeJUEyxMaTHuoRftx6VhzRgfzQYLbN+kR4qhHMDOBGVpMPJSMEqt4pL+Nwgl5JNqsEnq8JQQb3QNwqPQlUn48g1vrZ6j54I+Pp/2x7PtHGO6GYe2HUAw7Goprt0Ixpn8Yrl8PR5s9Edgi8ti5eVGo9fqCgaOjUBxVhlaLKnB4aCU8evzGrnvlmClqcjzIgMZvf+L1vQIYZeSj4GUu7q/Ngk0HkQGETw08nI5qwSWRPUVe669Bq05J+DsoAZunx6PXiTjUXxUjODQaWWVqjBeck3NCjYH/iVwo+rFZGgVFaBQGenzFEpM4jGkdj+YPErBpfQrYT4vdy9MwYIEO9w/q4bM1C59262Ej8qEqRIu9fVNwriIOxeLzXV0iMSwzDJEBIXB7H4C1bd5iRL9XWBD6HJevP4MkRmTRgZ8gSQ2Dem8YOr4IQ2H3cDRM/YTqu5FYH6HGmb7RuB0fDYtmgi3lv2GuroJ1dRV6TK5Cg+cVqJ9Shs/lBlwNL8HlsAJMFZnn0d0cpCbpcayTDraL0vBoixarhmgwYcc3vPoVjx4+8bg1MxYNp0Xj+3c1tpir8cI2Emt7iJ1/9BkLDn3G1bjPqJ0Tgfu9BFvJ1NhWq0ZJzRd47o3D5cB4vOydhJQADSqQis+aTKgOi6xyIBt172ThhUGHwMo0+O0WWeVMPFb8jUFeMzWk3z6gZ1Iogl+/R+b1AGTq3sBx6VtEj4jFpmFq7O8XgdgpH5DzJBxLRaY6cOcT/P6JhPlwNTZsiQLqfIHrjiic3qhGvR7VyBhQjeScKuif/Ua91DLceG+AZ8BPrLpTgP9C85BwMAsNc3RYLObX/7wWl7tq4H4vEZHL45ETHYteCdGIPSNywfJI5I79jHnSD+jmGg4zwd/x+8LgfDoMncOEBtYNx5wDwv/sI7BTH4kzDaIwf2UMev+Kg8nqBJx6koIbgrftdBki0+nRa2E2pr/KxgaJYO51GSjWa3DsUgKGdo7Dlwzhy86iv23C0N8lBG09g7AtJxF/BXvPXhmFpGORyN8SgZl1InD8ociUZyPh1k+N332i8LHrF5i8+wKnBMEoxZGwG1INo3HVmPizChu2/oZDeBkUUw04PboIy1oXYOWXHzh0VOReSx2Wrk7FoRQN6rcU+2qIR+q4OJi+iEb0FDVyL0QgxOMjLI3DMSozFNaxITB9FoyjrYORfioY4YJBW38OhUzUQ10Rjp6jI9C5k8glhVEYb4hFo2PxyFqYhH1ttfAN+g5TWz0Wf8rC0aEi8+p0+H4nA4+MRP3XfUPNozhcv/cVU/4kYeCOeDTeF4PDw6PQUPQ4XcyZuoUaZWFqxO0RfHf2C6bNisHSRV8x6bMaM8rEPo2vRsTgatQTexCtr0DRmTIguxRJzQqxa1g+Oi3OQr1fOsxyysDKK1pcU2jQ1zcJLxvHwzYyBlMtoxAZ+Bmv54Sj25Qw9NOG4MzyIMwU3GxbFIDWeQHo3SoQtYvf4cC/wai/PhRZm8NwcekH9LOPxM8XIhft/YrUojh8TUyA7L4GPXumwmqk0N6+WdAIb8oLFSy4IRXzpRq0v5wAy+w4tN8Yg+7KaDQfEwW33VHQB0ej5a+v+NsgFtqxsZhtEYNikbmkGZGobVqNnmerEFu3AqqlZZizsRS7kwWrj8yD9L0eY4W+WcxJQ1sHLfrUJuNdYQpiB4Xh4JFQXC0MwoMr7xCQFYCu/75Fvd5vMWnZW9hUi+dUAApE3uq8LghrJoVi/vEwDO78EZLbkWh6PAr77sZibG48JvUQez1Zi0XhaXAV/QsTTO9lrkVWdRKa9kxAscg9BwNj8Ugfg2e/Y3D7cSyyHUWG9o7D8r+x6OgVg4ZiR32+R6KJXxWM0irx4NIvUe8y2C0rRa26AO7fcvHriB62pmI/RS5qFKzB7uvJcPLR4PDDF3gje40Pwj9s8l/g8tjXuGz9Fr+dAvBmRiA6hgZh9OpQ3FwYhj3un6CzisI4kxj4amLx8Wyu6IUec1tnomOeFjKRvXJPJmHhkgR4nIiHX9d4vLaPx9SqODwRXnjgingYh2advmChmL1oUf9ObSswa1QFDql+YeOgMvzcXIrWkQV4UZuL3/vEbAtmqmqVilci/+p1ySiaroFX02doP+EZmsieI/32CzTf8RpdRM07xQZiSE0w8paFouJEKGYGCtZ9kouHZ/VIb6HDtR1puLdCiwVbNXg8PxndshJxJj0BlyclYF1YPD7VjwcS4vC2SxySM6JQLdjSKagM9fuVY1m3cri2EXywtRRtogtQv3seVl7SI3KcDvOPpWKmmI/2L1OQ9VyDK7/9kTPoGe7mPcO60y9Qtb4UabN+YsKuAhRm5cEpPAuSRno02ZqJzZZp2C8y3MEMDRaJ3LG/TwoW9ErGnkjBh6fisbYsDrWecThdNxr7O5bBd1kZmonehv0RvLuvFGtjCvCqXx76+euxU/jkjTtpkPprUdZLi393pqK4ZRk8sg24XVqK6z2LMK13Ab5cyMXGRlkwrtBh5txMyDRpyOmaihP9tXgTrkFVdw3OHU1GcnY8qn7E4XNRLH5UG7C82IAmDwwwmlCKCYkFmN0kD9bheny4ooNbrwzEuqeh9J/vaGalQ55JOY6bV8B9+C+YnSvD2XwDWF2CbOGb00WOlUpy0NchC0ut9OjUUHzeLgPz1og8UVf0R3hdsx4p6HYpHi1iRX4YGouzagPCBIc0GmKA7G4JTogedBiQB/NyPW4K7Z9fLhhpaCZWXNJBa9BjZMdqJP6ognx5FbJMKrEwqBznx5ShU1MDdngWASJzXpybjwfzcjBxchbMe+jF3OpwYEE6itZrkZusgWe9FBxqEY+zeaL+hwy4tdGAkb9L0cGlBEVfC6B6lIdOe7Lgv0qPDZU69Pmjw+uXepxYnguHLYVYkPcHePUHuzNr8NepBtafqtF9bjWKdlZiXNNy/GNUhqp6pWj7sBB/BhWg94Z8nFubgz9f9bifqUPj9pmQrxZZQZxFmZyM+zGlcPQ0wP5AKSb7F+PrxwJ0n5QP19Y/BHvq4Ss4vfipHq38szHhZz4iZhbDT/Ct80djKncbs8ldI44aWYu/oX/w8H0NHrSrgdXBauxe/RthmjKUxRqQdLkEfFKIsX0KEKjIx4zULIyw1uPa6kzsE2wekKqBadcStDlbgmXdS7D8ZRHOJRSgWFqAqtZ5YLts3JVl4eb2LDwLzIWdyBfnjpWg6eIyNP1ajTkzjXjKx4QTGppx+L/m7C2RcK2/hK+KrZkyScZXd2Q89kHGC/EyFp6V0/eELft2VTDfV8GNwQpWvTTjg35m/PvQhPMsTNg405gVV4y5bpwxw4cYcTf/oEGvGjRzqsa6x7+AI2W4+diAKd4leP9TzL7g+cL8H9jsqceh0Ey8rNGi76cCdL5ZhEE2xfBqX4hN2wpwVLxvjfCAh845eGyZg0OaPLy5W4Dm3qUI3SDu0q8aQ4P+oExjzDUrTNkhy4xdYsx5LciS8QUS1oyUcpm4z6dwGeU/ZLzfQs6Zu+Xs/N6GIb0VnPdFwR7mShqZKLl4hYKem+VUbJfx3QYpU55L6H7SnKrPZuz/sg7D4kz4YpoJo9uZ0CAxof87Y17wNaKT5x/0kNVg6fQqNA0sFzNcho9SA5qHFeJAZT4wIhfO5nr8WKPDzYkFaNqiEPu8imDSuwiSHoX4dKIAD0vzcWdoPtLN8mF2Oh/Lgwtwtm4psoTXK05X4WZ0DTpvMGabNSZs+boON5qas85nc0b0kbA7pIz8Zc3EbzKO/yWj91M5P663Zf8ZCv4Tq+CeukreHankEPGasEDBzWvlvP5CxpAIKXU6CcvyLHh3qjkdcsxYutKMnTR1WHHElM0OmvCgtwnbvhV9LajFsa81qI2sxtm43+h+qgwv1hqQdrIIOyUFaLA+Fzuq8uHhWQjdlmI8dCtGsF8h3ESvG54uQOVMwelLC3C6eyEafynBmqllGPjkN9Ln1cAtoha+KcbcetuE3RuZsa+HOYd3tWDibwnvr7Lit+syHjCWs8sHOc+OUHBNhLiTQcGaSUq+/aCk81Al5ecU/PNSzsDvMnrut2J2aymnXJewSG9Bv6vmjO9pzkpRs3w/M1ZcrsNhV02Y5GzCO+uNuWjZX1QvqkFkUhV0ZuWY+tqA+T2L0c5U+IRRATo+KoDmvyLMKfqJJlYlmHm2GOPrF2HS9kJEXSzER3kxRkwrRTPrMuSnlUM9tBqNK2pQaGLMWjcTNu9oSt+rZqwZbc6uIyWcPV7KU/OsmaWVsddUOS/0sOWUKwqOr1Bw2Ewlb06y49WDSvp/UDDI04b3amRcc82a329LOVMm5dE7EtpmWnLFFAvOFrs7UtSr7IMZ90+sw+HbTdjQIPr10YifX9fg24Zq/PxejntxBrzqUowFXgWYpyzEypJiPHErxYkppZjTuhQvC0sw9W8JqgNKkXHFgCXDy3BlQzkCl1Yhc2oNxuT8xV0xBw0XmjDoVx1+bWDO3H0WbJ0i4aV1Una+Ys25+aL2/4g+1bXl2lcKrmupZOJbJdf5KgmxX8tqbdjHRc6Fx2UcY23N5MtSBjaVckSphKOPS2g00ZJGp8351c2cpmfN2GOCKQuERhVPMOY3g9DJN9Xoq/4Fb50BNlML8C2tEJq3JRhax4CQsQaMuGhA5XcDurYoQ/stZTAtLsOscb8wbn4VGilr8ObgH8wZaswjLU14aKgp5a/NeHK+OQ+8tOTHcgkXintsvG5NmywZl4m+5HvYctt3BU+3UzJugpI/HJTsskjBd7flHOcoZ5NgGWeVWPNYEyuOnivlKDcplwdKuICW7LXLnKNrzHhN6Mbl7iZ8fMqY3Zr+wZLQanh2rcDbmgJsd/mJM39KceulqLdTGVqIjG9bWoZDW8ox3v8Xlo2vxGL3agx3qMF78dlbD4w4J8+YF3easPZMHS77YcaY3WJvr4lZ0EpYT5x/VYA1i4XONZsn54d3tsz+o2C7xkp6SZUMTVdw6U9bfrCz4YbZcp6wk7PpaxkT74jZ8pPya30p/56UsGCkBWvrm9O6vxmrxpvwtZ8xDX3/oOBFNbKPFiJjawnmHTFgj3MZHl0UWfxvOfxSfiNU6J+uTzWO2dTA53INJgjPfRpvxOfpxtwwwYQdRT8XzDNjqFR89y1zvt5myWwxP8t3SPntmDXP58p4Wux4+S0F3zgqOVGmZJREyfBSBR//p+AyX1v2eSHn7UZyrv0sY/56ay4QOv0lXcKzXS05TezBy1lmvDJc6LS/MWNji/AzrBQeFmWYf6IM3t1+IcZQiZkNqwXniRx5qAZb2/+BsnMt1ncz5sIcYz4bacKtf4Q2SMz45qcZa2eY88cyCz5tKmGKlZR3hWZWHxQau1hOfTsFC62UtBik5LjhSrp2FztbT8mlCQp6+Nmy1UU5h9nLOXyRjJ/1UqaaSbnvrSVN65ozZoYZT4tzBmWV4GKCAanzyhB0shyrt1ViUftqbCmqhsedGsxz+Yv774x45aQxTaQm3D/bhHJXUw61NeMd4XWDhpoTqea8mmTJBb8k/P2vlBM7yhg8Ws6YG7bUZypYskrJy7l29FXas/5VJQ94KWm4puBMfxuehJyhd2W8NNWKLYS2nFVIGORkTudtBtQIzq6wFXw0uELoQhXGZlZj+QrBKlf+4HCEEZU3jRliY0LNChMOGm7KPs3M+J+YyedDzNn2ndCkYEuOTRDft1hKG501Y0Tfni204bSXCh6fpuT8S/bcMVjFJt/t2JNK+om6FZ235ZJ+cr68LOO3Ailf/5XwzlAJP+wsQ+DfMsTOq8TZOdWoO6AGsbI/2PCzFp+XGnPGH2NaTTfhpIGm7OdqxiZfzPgL5gz8as7TGZb8oJZw8kQpW6+25skyGT8+lnP+BgUXD1PySqw9HW+paN1QxeIRSkoyFNwtzhFlK3q3ScYdjaR0NpLyx9JfaHa8EuEda7A5sgYjuv3FMUdjeleIWRN74jLAlG7tzfhvkhkvdzOnX7k5d7pI+E+S4Kq2Un7cZ8XcMBlNlshpNk7BnMFKepqpePG9igdHqdhS6MzbZFEbS1GHVBl7vJJRN6MGR77X4Ia7EScWiRnoacJ+j01o+7QOc6PNuEvs6dez5iy9Y8miCAkz6kqpfiPloV0ylo+X815rBfuOVfJPhT1Lw1S81EhFjeAd7RsFVy9VcJ+9CU3FHIZfMWWG0NzZEnPuEGc3jLZg50USOlUIXewrpd5YRsUAOZe8t+X4yUpeemBH6xeezH7iyVOPPGn/wJNVdzzpfd+T0TfFc92T1655su1FT87y9aTnWU/6nPHkwiOePLffk2/3eDLmsKfQW0/6+nty6xtP3g72ZOpXT9YaedF9ijdv1/PhL/HZx+I7Lh/3pFa8//p4Tx728ORwe08WlHrwerIHq/w8uGWnBw9O9eD5cR587+vBHZke3FfPk8GDxfdt8OQS8R0e4vsPF3myw3kv+n2qz8srfLjpgg9t/X34McCH+mo3lkvc2WGUBwe18mQ98fm+4jcuSjx4I8udFqvdWXewO9t0dKdXM3fKfdwZ7uHOo17uvNzcnd5wZ8/57vSNcOfmT/XY4JcHl+zwZPNETzbt6cX0Qm+27eHD5jt8aHHdh21f+7D8sw9rfvrQ0akB21xyY8A3Nx7748Yzx9y5dm49mlrU4+qd7rTv6c4XxW48edaNQwe7cYWJG8PfubL1Xld+WOvKzmdd6ZHmyrUd3NjnpJvYKTd+cXdnn5nuVJe5s8kuD46/7ckUDy++uenFy6ne1DbzYdcbPrwe5sPSVB92/+3DMdU+TPnhzNBfzvRs4cqH/7nxfKEbi+3dKe3gzv3O7hwQ6sa+ddyYvrIuZ9x24egZLjzay4VPGrmw2MmF++1c+L2uC9e2ceHl0S5ctc2FL6tdhEa6st1iNx42uFF0mJXf3Hnzsgfbvfek2tWLnhe9eLbamzsX+3BKpA+3irpcGd+A72Y14rZ6jfms2InGYc5MzXemdKsLLc67Ur7NjX+fu3HmKTcOLHBloxZ1WbXEhbFSF4ZeceYNO2d2m+nEEWccWdPSkROdHflhkiNbWDlxR54TT/3rzPwcZ1q2c+HCmy4clluXlavdaGrkTs0Cd/YfUo+FKk+2yPfk66leTFnmzUXTfVhkLPrl24CysY34qGFjhnZsTE2miot+qPgw14FLujozKs6ZY0UtPHxdOMi3LvUZdXm+xoVeC0RdfjqzWVNnztjvyNKbDnwzxoE9PBwYladihNjTfwJVbKNRcaKNAxf1c+DUQw6sGOnIgkonOsU4c5o4b6cvLpx/zpXr1G78t5U7J31xZ9BtD2rTPZkxwYt11nnz2h4fTmvSgB6VDbh5TyMedG/MuaMac9pEFSXhKrqmq1jazoFXNzryj70zBwY6c5TChZ/7unATXdhH5cJn65wZc9yRo/Y6cF6tioPWqugYYM/+G+3oGqbk/b1KrtwmNOGukp2G2HHaM3um7lexm6UDMzY58MAWRyrHOfOYqQujd7mweXRdfjrsxgqFO3nPnYEnxK6KMz+b7MU/N71pfNeH/Vs34Mk6DdlqUyMeedyIO440ZIydkk3G2PFxOxU7vFRxdIWKQ0c4sNtXB17p5kTZVGfuUouex4p7mDgzN82BTj4OTBDnbRxkx+a3lVSJHHRMcMXRFwpeXa2g1WIFHwjeqFeroN0AJa3eKNlmgj3xSkXbrg7sU+1AOytnDv7tzAcbXDgnoi5/ix2Uiz04EuZOowIPviz3ZNROMbsz6jNa48PCjg0YFd2ABX8bsLRfAzaq8GHMVwX1eQrea6Ek3ew4X9Sv2XQVf8aqOEWcsdlKB473duQLXydKLJ1Y19eBs6tV9HFQcU0dO94eLTJqrtDyQQp6txF5wcKG7y7IaTgq5/pvcmZ9sOGpTgrOyVdw4jIl1zy1Y+uzKh5p78BxtQ4828yZhy1cuPmMCzeOcWWEmBmvPu5M6F+PWOZJiZUXS6568c6V+ixS+/CyvAE/NWzAy9YN6FAo9vCgD1ddsOEYwb8ZIn85Fyp4SfhVlmB7Nx871l9pz4tjVRySreJ+UbcZUxyY3ErMbL6Kz3ur+MnKju49lVTGKHj+ji0NJXKGLZVz1HA55zUTrCJyQe+2cr5fJOevYjlXpQh+ylLw8kol+1nZc2WwSmiJAw/NdWSDnc682cSF57+5cPgvV4ZVid0/5c7uWzyYEeTJ+iZeXDffi402eTMloz7PTfYROunDZS19OGygNzu5e3GZyIkrmsvF99lwvd6Wu0cpePShgq3+Ktjof+dcoeTWciW7PbRnrWCDpmkqtkhV0eKEisbRdmw/V8kbghNO+dtydYycNf3FuRVytoiR0Xy/jEsF8w07I+P+Ihl3DZJzl0HOfa4KTjIWGfyUkk/C7fmmSMW1Gxx4tJ0TpwpdCxvjwnihqerjbjTqJfa5fT0+6uzJY188mZDnSTNLL25u7cWhE73YeLMX26/w4rc2Xsz47cmhwkf3P5Ux6pvIisUyXvWS89QmOVNsbeiZbsO7Wluemyv6JjLAzNZKdjyn5B6pPWcsVTHzuoqt8+3530slR9sruXy54J9xNiwQGSLMQmTuhzIWd5NxeII1O++zZl6wNQ+NFdk1W8aRE+T03G5DB5FfJwr+/dLHjsl7VNzYwYFnLBw5f6QzN3m6CJ1w4eB6wpPM3Gm+xZ3vrD14yMuTDRqLvbfxpKmlYAEXT/7p6cma5Z7st92T28Z5ctlsD27t787CCGs22i2j1yMZJ32V8aSpnJc6yuk/TU6LvXJe/Cvnjt22fHtUwRUi66zdqmTAOzvu/2xP8zt2bCmYZdJPBZNqxO6IjPFUzJq9mIGlk2Wc89aabe5aMc7aiiutrBhoas0vQ8R9y2WcvU3O549sOcdIyR7nldTIVLyqcmDhEweudnVmjlLo2SXhRXpXzvjhxtUt3Nl2uzuXPRTzuFx4pTj7IOHd28UTN8CdPlPduXCbO6fecmffWe485+TOlXFuXK+TcLuPlOb9xTk2WPNptDVf2cloGC9j6RUZd5bI+LWNnL12yNlziw2nTlBwjTjTR5E76h1WcvsiJV3qKrlFo+DXr7YceEfO067ijoI3uzWUMX20NaPaWzH/ppRdRUZIfCCl7LwVgwaLzG4lp4OljZhzBRvMUfLVGXt+/q3iiZMO3Cl15iW5Cz8cdeHyj65ckuTGsUK3I63cOdfcnaty3Viw043ZEjceiHblKo0rJbZuPDjCjc8OuDEi0I0jTwuGyHblxy8SWpZJ2NhdyoPzRNY+I2XMC3GenyIfrLDifZFDu6yQ8XuFjFPGiZznYMPxbgqeFRn8e42CIeUKHhH69iZcwbpqW6YI/Wsr8lW14OQ5chkdJ1jTaLAVlx2SMnOylO6C9/9uk/LwMCt+PCDjVjHPTf6IPWgpeDjRjgPFPm/d4SDu78yvNi68etCFPz+7Mj5FnF/cbXapGz+luXHZQjem9avL5bNdeLqHC226u/BwHxeeHCk0aJ0Lc9+78O5PF76Z6sLJBmd6t7XgKzMJI69L+PmThKW5Ir8YSxllL+W0puLOg0UO2SXlmAZWPB1vzSHvZKxqLGd9kUle3LLly2cKPkwR+eCbgjdET15etOWhI3KGiz7tFrtoU0fGvn2t2cTVim1E5te0l3KTl5THxWO9UsphotdBcjkXJ9vQ10zJgWIn7aNUfLzRgVA400Z4eu9TLrT+4cpWecIHxE5miNfQaDeei3AVec2FVgnOnNXSmdc+OvHOXSd2SnZiUhtnrrksfFywoY/gqzeFzoy/4Mzfbc2pTTTnL6ml6I0lF1ZZMtNcwjpuEv4dLKHVTgltRQ3udJFy5REp39+2Yrt5MlYbyVl0QM7/jtvyyA2hOYEKbhPac1qcu57o1adaGQfd/J/OWHNksBX7+knZQPQ0rI6UxSLPLU2W8GVLKef+krL0gdjXL3J+SVWwibEdrT6o+Gqrg6iNMy/4CEaNc2FJazf6WrjTz1qwdb7g6Ldu7Gzkyq7CSwIFJ/o/d+DDAQ6U93Dg5F4ObDzSgWW7HOjbypGXxzvx4hjxCB4Y7uzAzSJfFujNaGplzqc9zDngpDljQ8TrS3OOCTKn9zdzzmlkwQvrLFk9W0LfIgn3D5Hye5aUzU1lfGAQ+Wy5nJOzbZgTZcsaT1s28ZPzjNDtGqHfzY7IaCv2waSxFUdskvJBTylHvpHQZ4pEMKOEH0VWf3JYytNitw+tlHNSkEL0xI4folUs2O3AEUsE17Z34bp/67Kj2L+jIq8omrpzXLkbJ99x4wjByUtLBOv958iVghEK76q4XmTRZl9EJs+z5/32QsPvqfjb3YETBjlwSzMHegv2O5ig4skjZkx9bsaWH8z4UmvG/SaiBo7mjFeIV6WYA1dzzutqzskrzNk8R/z9VkteOyNhLwcplVel7P3VmltzZYzzlnNoazl39hCzXU/cvUbGgWIXAjyFZ4ZZMUa8d0kvKeebSTl9g4T50yX0fyihl52UxkfF/a9Zc6nw1m1+Cg5vbUcjrYqDDziw4UVnnhd7avevKw9kuPHeGHdaiTxVJbLdrAturBL7mvrWmb0/OPCH8OB9Y+1586CSzfsrmTNI6OkYJW32KWkvWHNErD3/rlGx/XYV//1hz66CD1OWmFL6uA4rpWZ8b2XGqCZmVLQ0Y5itGR/KzFjR0YwDF5ix9rUZg13M+XmlOfe0seBZIwkXl0rYW+y+xzlrHhReVpUp4xOdjBkhMjpNEc99a3ZaZcV/T0l5U2jFtkoJXz+SsMF4CVX+ErqKz/vWlzJV3D9zojU9hY+V3Vcws4Udz+tUbHlYzOcTZ1rBhX1t3HjL2J3FZ915Z0s9Lm3szg0n3FhX7P7a085sK3iep1Q0jVCytUT42yaFmCsF31orqBogdFYw8uqOSl44rmTeR+Exq5Vs0VTJ0Hhjds425qiGJrRbZcKZ70yo1prQEG3C5i9NuOehCZ3em/BIlgk7zzGlVVwd1twy49UG5lywx5wH31syVuhBP7HLvQZYsZOfNbftsWbVESvWfyPl/dlSdukmNE30uUD4hV+AhAv7SzhH9P9EqoTqXxKeEf9md0vKFW4y/u4kPPo/BfsHKbkqTsWXWxwoe+TMQR1cOGq6G4cJr2rUvB6jrngQgnkv7nNjj80udF7tTKPFDhw7QLD+VCUfXlQwXHDPJrGXX0fKOUCwxe4rcs7fZcNRjRUcFKXgVMGHE5MUTBG/tyfSmJdijNk81Zg7y41p52DCY14mvFHXhBusTKgyFXWxMeE68eelXU3o8K8JzzUz5XELM8almbHjYnNWZltwqNgNlY2U94SWrWgipZO3lM5yKTsJzZimlbBAaN24mxLW9JFw+l5Lrhaa4tRcaMFECc99l7BwsZQLZ8u4XXiIfoeCTUcIfzugolbsrZtg5fTmLqw/3I0GoXu9JR6MVnpy0ih3Ll3pRm/hWWN6iDw9zIGPU+2p7KLkxSJbHl8ovChLRm/BsRuHyth5r4zZgkFKxot9y5XTd7MtP7RU8NprW0oEf12qa8xFW4zZ+qQx/zlgzLEbjRkz1piBjYx5W2fEFTFG3PPTiLPqGPNNf2PGBRpzVhMT5hwyEZpkynl7zfiPlzk33Tbn8XOWvD1Gwu5zJOzRU8L0ckv2PWJJPrPkggOWtOpvQcd55jS4mdPIzpxRNuasfW7OGDFTJkIvFm6UCcYQ/vfblk/EvF6tsWd4S7EXps6Mbiq03sGNg+3cmXncg90Fe36n4JkebjwmNKPTDycObC7yUit7eipE9rhlQxNHOWuNZFRUSFm5Uco44WFr7Kx4b6/wpa0yThM69nmunPfFLkY5iywWWoO/AX/xpqERo6prcc2qFll2f2F96g/SOv9BuM8f9Gr8B6UtxeuWP1hX8Bd9FMYs+GzM6A4mnPLIhN9C6/BjtBkvtzHnvlHmbDvLnFsGm7Ou8NqG9czZX9y9vNKMrcRe3R9jRvvcOvyUYcp2QXUY18ic27tKGSR4PfanjI2MbLhQzO6UZiKn/RW+eNiRJwTTzYUrlXJ3bk2sx/YDPFjs6S5m2pUabxces3ViHRuh/SLPD8hW8B+1mK1gmcjCVtwteCMiW8LTwRLqCiV81EPKPMFc4fus2LinjC3F+4YKbRspfO6NrhoLm9eg++oaBL6swfXHNeiwRPy5VQ20hmpUZFbDNbsap3Kq0cS8BqtW1OCNxR80PfkXLeoZs43Qmla9TGhTbkJtfh223GjG7MtmXLHbjJ9Hm7F+AzOG+tbhKqE9M7uZ8KOdCQ//NmYXpQkfDRA7d0/s0n0ZTwifiehsS1+xG4uGqHhA5OsOEc58LqvLlGw3XjgnmOCxO0uEP6ZurcucfME2OQ78L0nFLY+UtBZMJvlX8OM0sQczhT69lfDpGksenmDBE8ssWL7Zkg8GSHhTzKCn8OuaQSJL2FpzjqkVZdaC6zdUY9eBajy+UI3wJ9X///9Al29UY613NZ4Mq8I/OyvxrW8l7MXTp20llnSvxN2aShS2q0ZIwxqM1tZAv/gv7nY25hqdMe93NuHLiSZcO9+EoaNN2L2tCa95iPuamDD/qDGH/TDi/Jl/MarLH9yq/IOu//t/I401B5yS8bpgrqNxCo7ba8ed9R24X7DCiAMurL3nRr29O0Nd3Nn5kRtf73Bh3HVnBkx1YKMdKpaME9owS8H8ASKnB1pzQ3Oh0UGWTNtrTqfW5uwn5m5oX3PeFL5/RWbBqX8saRBz0ltw31Shb93/SjjiTBWWNazGYodqjAypQh33KnSr/g3d31+wDCjH6w7lMDiUY65lufj7MkypLUOBRzkqw8qx8/FvLBSfXSWrwU3/GnT2/gu370bsONuY5QuNmTTCmP/mGfHWnr/4+bAGsxrXIC1C1LpzNSzEbyWMroKrmF3vZtZ87iln6hgFp/9ScraY8xlyZ/aa4cLHg9zoLjLNsVg3br3iyuDOLjT95cSdjRw4z8ueT7yUvCnmaJHQhJq9VlxdLmFDFwsOsBZaNNuMyxLr8L+0OhzZ24zDYsy4c5rQJ2fh/blC03wlzBFa76AUun2hHMipQJ/jv9FycgUcLH4ho0s57r8vw7IRZRgsLcOkAgMqkwwY8NaASyfFc9qAvGoDnhwsw73F5Yjw+Y3POVU4q65Gp741ODCkBvXa1KBEWoMuftXQWVbjV9ZvtLpajnTfMlQML4NDxzIkawz41V345y+xp1m2rN6k5NsyFcOXODGknQu3THbl0DluXDzSlVHTXXjR15kh1wRLX1SxZr2SbR4q+OGcnCc+iSwu9qvDYwnzVplz6g0znupoyn6LBQdMNqHbehP+tTbltPA6DH9qRt10cz40t+CUesL/J1vQztKcjSzLsLN/GbbtL0PdB2U4uKkMmZ7i+WhA/XoG9OlWikbPSzB8eAnSLv7E/gvFODa5GKNO/kS3VaUYdd+AseJeLfLL8BG/UCl2p/3AKhwtrITdk19YcKwMo8oMaDHNgPTLpQiVlmLckGIcfFCIuIQCNDeVs/yQLc8OVdI1WUW/mf9X0nmHNXn+b5shKMgQFFQUFPdqrVq3Vs/bumfV1r23aN17b+uuVq1ftXXvLU5ARUCFhJmwMlgJM2FIUGS/d3/vHzkePQ6SPPdnXNd1epDYUGwvbiz8n3iJNKOXCBnkJUx7G4vm9RqKiVUewupSfTFa+sL0rvVEifTbt62cxZtBjqKnj4OY0ENq8vVaIm26PH+GtXi701oMPGwtTudai+njbMRhlY349LKWGKm2EwX9ZCaU2VBfYScaXrKw8IWFnkoLPvEWPsozNasppmLPZ5r0KiQqOp9Jk/JRe+XTM9tMwFMzBefN7H5t5mjrfF6vLKDLkc/83N9Ce72FpJYleHQq4clnC8cXWGgtX6d9v3xG/2hGd9bEbyoTLoV5nOljYrVaPubUEyky/6y75CGGPPcU1f82Fj818hJNJSfuipFsfLahuCE8xdOfZL6W2dgo3IRhicwAgc6iv31dcV2y7fYjtcUbeZbrDrbik5WN2Ky2Eou6VBN8ropmOdV4yT19fVvu52QbET7FVoT42oni23biuPT9qMBa4nJxMf16WbjR3cKSD8V8efiZ6smFdDmdT2KGmcS5Zhq2MGNVaOLALRN7epooepdHnCaPVhdM9Gll5tANM0OH5BN8vYCu5iKi3D6z50Y+1xabqflk4s6ZPFzOZdHqnJHH94yMGWnkzTkDxTL7N6xoICqkzjVd2Vg8kf0/pWksJic1ErMnegrNcQ+R4VBfNDK4iVitixCSS5fhJCZJjy1e7iCmb7YXG/62E7FLbETwQdnrPVXsWljJMc9KpBMwLLCSlkFVhEdZiYoaa7H+X5mPZ9qKx91txYAVck/spGZ7FpIRU8Tgfp8Je1tIbEo+n2vMXFxuRm9tZsgyE71v5ZGpzOX0kxy+tcnGr0kWL9WZtLXL5tffclkka9H/sUlmDTOl35u5WtvMWGEiYGkO9cON9LYysrs4g/X70hjimE6XDXqOntXRZoqn6DZG8n5KY9F2vszNxzxF108e4sze+qK2zP83XtcT+/q4iCkFTmK/zOZZ0ver5P52amAvLs2rJWgpzzPZSsxdIs8qtfbJ7jI8O5Yxq0s53tL3FgdXMmRrNU2lTq9oID2qtfRpWQdDibW4427mj1NmrnnkUyPPu0vOdabsZZbsqcPsPMbtzUGzOwvP7Zl4O2dyItiI50ojP/c2smKdkfEqI0enZXImPQuNbS6TpuRyZ1wW2ReNdM4x8DonnRbd9LT6WcekLA02/2g5tUbLjGlaFj9pJNrcbCzy6zUWizp6ivqfG4gmkgHL79cTtae7iNUyUysOO4pORplDx9YRa4bZi4vnJedJvlGprMXCvVWcjalgxsNSOlSVMORWCW6GEsa5fiWyUTnmLxWk9qhi+Y9W4oKftXh43Vps6m8t8hZVs+KJiSnxJvZbmZnQ2MydFBNDupnouzyXvOlZjOidSb1AI3ohZ7TcwNgTBtY2MfDzqgzcLmfgOt3A7TQD3ToZuTDRSKvBRk49MKBQpJPcS4/fUB130zQs/TWBJqfUHA5Rs+tKPGOsE7gs2eCPzfXFgFw3EfnYVdQzOwuXKkcRLnNK03t1xPsZ9uKqSnJ9oa1o2tFGTCu2EkO3VNLdu5zplSVUSl/aUN/Ck8Ji0lUWXL+WcGRiKYcry0k/VsnsmCrMi2pouLwKD79K6m4wkXXCxA8XTTRfZ8IjNY/F5hw2JWYyP9pI6Agj7z4a+J+dAcOvGQwOTyNxQSoLvkvhW50UvKelcvNmOn7/fd63uYHCd+m4jNCTMkxH2wwNBy4mkHNRzfJNKg5siMPYI47av6qwb6Xmm6OTMC1wFPkNHUSvOfZicJKdyL5ZS0TMtREt//sdkTdVVKdV0KznV146lVCnbjGf/i1grfSH+z8U8v3fxUynhMdrvzDl1zLcD1Swan8la7+vpDKqgqJ637jUxMS2gSbqNpb9lBrT0DWX+fpMmsv+efxsZPg6A8a8dHqeTMWlbQqWSXoy7PXcDdbR+q6OcYk6nJfrObUwheYr9LjO0tGkg5aQ+Yl0XqcmdLkKY4M40rdH0nCDkqo1SvzSlCQsVVElmemS3k70nVVLbJC+20ly1b0ZNXyaWImoVU703yX8G1TMivP59NthJr6TmfozzOxvk09mWBH6/Ra2v5Hna/6V2XXLWDG+nHy3MjQPSjj6Vx6LTuUROT2PfYty2b0gi40pRqYuNaI7buB9WjqlP6fQs4WedH8d7sN1rKzUMjNNi1++lgx3HY69dJJzdGzN1DIpOJlxSjX1R6jodSOKFn2VVOxQMOJKBE1cw0n4K5yusZ/Y37mWaHrKRgyUZ5lVWc20U5XUGVOB0+Mv7I+zkH6rgJiBZno4mfB8mMvAj1ITnU10+NfMk/0FrAmXc9mhBKfgEryGfGGinNmPbiVc3lrM03XZ7HKQO7Ytl0OHslnUM5OUM0ae2BiZ+TCDJg1TUVbq8N2uY1E9HVGDtaTpNZzUaDhVrOFQSy1z9mm5+VLLT2s0/BSopptdHAOylFjNjKBFeShptqHYXg2h5ekQmrUO5YeiEOJ2Wgnd40qUE2Qm+7mUraNKWLfzM5HXzAz0MnH9ryxCS4xc0Rox/JNJsSWXtI5SF9bk8+Pwz3xqZ+HEVQtr/C2c2VxMVf1CZr83Si3P4vOCHPZPyuK2zsiMxUa6/mOgpk4G3Xfo+e2S7EtLHWG9tGzPS+aEUzJtv5N92J/MYncN3h81zG+qJf5CAt8tUFH+UknninD23Q8lTx2MQ/cgErYEMs8hiMsv3tHjYggjq79Ra0Qpcw6VsCytmKCh0qOfm7gfkYXYbcT9tYGO4w28yJL6+8VIpG8uk3NMzFKY6ZqRz4cJhVwYU8T9vgVckz2rcDGSLvXukmM2nwIzWSL35nupCRMWGHizIp2uDnoertHhcUXLvLEaatdJJCo/nv1OCdy7lIC+bxI+6cls75mM/TY1Db7GcqlCwbE1YWy++Z4raYHUbHlNWvJLmox/jfWSAJIVpRg1JZRMsBDZpgBLPTN/PcrB46SRB/UNzN2VxpioFJ7cTaO4lYGNUbIvd3Lo9oeJRLlDx3abmRJt5vouM6MfmcjYmEM7nYEzz42
[truncated: 19,557,167 more chars]
