# Supplementary material for: Simulation Methods and Validation Criteria for Modeling Cardiac Ventricular Electrophysiology
Source: PLoS One. 2014 Dec 10;9(12):e114494. doi: 10.1371/journal.pone.0114494 (PMC4262432; doi:10.1371/journal.pone.0114494)
Supplement: S2 Dataset — ECG raw data for the six lead ECG. Data was obtained at every millisecond. (ZIP) [file pone.0114494.s003.zip]

Archive with 6 entries (5 files):
- Dataset S2/
- Dataset S2/ECG_ApicobasalGradientOnly_HighPMJ.dat
- Dataset S2/ECG_HighPMJ.dat
- Dataset S2/ECG_InstantaneousActivation.dat
- Dataset S2/ECG_LowPMJ.dat
- Dataset S2/ECG_TransmuralGradientOnly_HighPMJ.dat
