# Supplementary material for: Simulation Methods and Validation Criteria for Modeling Cardiac Ventricular Electrophysiology
Source: PLoS One. 2014 Dec 10;9(12):e114494. doi: 10.1371/journal.pone.0114494 (PMC4262432; doi:10.1371/journal.pone.0114494)
Supplement: S2 Dataset — ECG raw data for the six lead ECG. Data was obtained at every millisecond. (ZIP) [file pone.0114494.s003.zip › Dataset S2/ECG_ApicobasalGradientOnly_HighPMJ.dat]

0.000000  -3.00873e-04  -2.29252e-04  -1.69547e-04  -1.25368e-04  -1.26921e-04  -1.11665e-04
1.000000   2.01047e-04   1.35383e-04   5.15221e-05  -2.12789e-05  -1.11887e-04  -2.60151e-04
2.000000   2.65991e-04   1.64970e-04   3.72406e-05  -8.03245e-05  -1.95430e-04  -3.90115e-04
3.000000   2.83788e-04   1.71792e-04   2.78109e-05  -1.08790e-04  -2.31798e-04  -4.41477e-04
4.000000   3.01092e-04   1.85832e-04   3.60425e-05  -1.07961e-04  -2.32803e-04  -4.45782e-04
5.000000   4.69794e-04   3.54564e-04   2.03608e-04   5.73618e-05  -6.70742e-05  -2.78852e-04
6.000000   4.85963e-04   3.71216e-04   2.20956e-04   7.48544e-05  -4.81550e-05  -2.57034e-04
7.000000   4.95316e-04   3.81891e-04   2.33387e-04   8.85307e-05  -3.28309e-05  -2.38150e-04
8.000000   4.99391e-04   3.87531e-04   2.41156e-04   9.81030e-05  -2.15404e-05  -2.23236e-04
9.000000   3.83258e-04   2.72841e-04   1.28539e-04  -1.21354e-05  -1.29843e-04  -3.27834e-04
10.000000   4.53119e-04   3.43260e-04   2.00296e-04   6.19329e-05  -5.39817e-05  -2.49039e-04
11.000000   2.16072e-04   1.06057e-04  -3.64354e-05  -1.73374e-04  -2.87953e-04  -4.81149e-04
12.000000   2.95078e-04   1.81812e-04   3.76402e-05  -9.94538e-05  -2.13090e-04  -4.05616e-04
13.000000   2.20850e-04   2.48149e-04   1.77794e-04   6.52524e-05  -5.46443e-05  -2.28189e-04
14.000000   6.30191e-04   1.10871e-03   1.28263e-03   1.22515e-03   1.03949e-03   8.84899e-04
15.000000  -7.26499e-05   1.10863e-03   1.59822e-03   1.53082e-03   1.19674e-03   1.04073e-03
16.000000   2.72819e-04   2.38612e-03   3.17856e-03   2.89154e-03   2.17104e-03   1.82155e-03
17.000000   2.22810e-03   5.26055e-03   6.11127e-03   5.30453e-03   3.93942e-03   3.10993e-03
18.000000   2.37375e-03   7.39377e-03   8.49590e-03   6.72592e-03   4.19356e-03   2.44410e-03
19.000000   3.44688e-03   1.08668e-02   1.18276e-02   8.79472e-03   5.18085e-03   2.62479e-03
20.000000   4.65864e-03   1.40788e-02   1.47407e-02   1.13782e-02   8.27780e-03   6.21960e-03
21.000000   4.16563e-03   1.56949e-02   1.67332e-02   1.39585e-02   1.20775e-02   1.12735e-02
22.000000   2.88603e-03   1.75259e-02   2.11446e-02   1.97759e-02   1.85365e-02   1.86371e-02
23.000000   8.67346e-04   1.95416e-02   2.68582e-02   2.66189e-02   2.43841e-02   2.38848e-02
24.000000  -1.37368e-03   2.15312e-02   3.36864e-02   3.66824e-02   3.42873e-02   3.39916e-02
25.000000  -2.25640e-03   2.29217e-02   3.98704e-02   4.95647e-02   4.82038e-02   4.76396e-02
26.000000  -4.26649e-03   2.02560e-02   3.87719e-02   5.38320e-02   5.31963e-02   5.40045e-02
27.000000  -1.03877e-02   1.05007e-02   3.00597e-02   4.01268e-02   3.96643e-02   5.03352e-02
28.000000  -1.82988e-02  -4.84290e-04   2.05284e-02   1.90242e-02   2.20302e-02   4.04288e-02
29.000000  -2.19982e-02  -1.02496e-02   1.28454e-03   1.80452e-03   1.25244e-02   3.46807e-02
30.000000  -2.50632e-02  -2.43815e-02  -1.84271e-02  -1.26256e-02   5.83149e-03   3.26807e-02
31.000000  -2.45934e-02  -3.79249e-02  -3.94595e-02  -2.44395e-02  -1.62846e-03   2.62349e-02
32.000000  -2.28208e-02  -3.92324e-02  -4.22949e-02  -2.85589e-02  -8.28144e-03   1.66193e-02
33.000000  -2.14187e-02  -3.47691e-02  -3.74768e-02  -2.67861e-02  -1.09504e-02   6.26566e-03
34.000000  -1.99184e-02  -2.86640e-02  -3.03079e-02  -2.22917e-02  -1.04054e-02   1.69048e-03
35.000000  -1.65802e-02  -2.32179e-02  -2.39927e-02  -1.79983e-02  -9.36443e-03  -1.29976e-03
36.000000  -1.26004e-02  -1.74309e-02  -1.76902e-02  -1.32109e-02  -7.21026e-03  -2.48415e-03
37.000000  -6.50358e-03  -9.27294e-03  -9.47461e-03  -7.40925e-03  -5.03448e-03  -4.27399e-03
38.000000  -1.76964e-03  -3.73844e-03  -4.49731e-03  -4.36104e-03  -4.24589e-03  -5.20950e-03
39.000000   3.60854e-05  -1.11266e-03  -1.61211e-03  -1.75407e-03  -2.03408e-03  -2.88312e-03
40.000000   9.56365e-04   2.52814e-04  -1.26330e-04  -4.08004e-04  -8.66108e-04  -1.66731e-03
41.000000   1.22445e-03   6.56085e-04   2.53020e-04  -1.35259e-04  -6.80886e-04  -1.52090e-03
42.000000   1.27219e-03   7.26204e-04   2.57353e-04  -2.06775e-04  -7.82328e-04  -1.64972e-03
43.000000   1.28581e-03   7.20945e-04   1.79900e-04  -3.43080e-04  -9.26469e-04  -1.81216e-03
44.000000   1.25658e-03   6.25650e-04   6.01459e-06  -5.66291e-04  -1.14471e-03  -2.05133e-03
45.000000   1.22862e-03   5.19779e-04  -1.80814e-04  -8.04018e-04  -1.37861e-03  -2.31112e-03
46.000000   1.20715e-03   4.21210e-04  -3.61390e-04  -1.03975e-03  -1.61574e-03  -2.57997e-03
47.000000   1.18955e-03   3.28804e-04  -5.35506e-04  -1.27368e-03  -1.85895e-03  -2.86433e-03
48.000000   1.17537e-03   2.44816e-04  -6.98495e-04  -1.49992e-03  -2.10346e-03  -3.16112e-03
49.000000   1.16135e-03   1.67528e-04  -8.50162e-04  -1.71543e-03  -2.34379e-03  -3.46101e-03
50.000000   1.15012e-03   9.91328e-05  -9.87700e-04  -1.91513e-03  -2.57147e-03  -3.75027e-03
51.000000   1.14361e-03   4.04665e-05  -1.11041e-03  -2.09715e-03  -2.78266e-03  -4.02230e-03
52.000000   1.13847e-03  -1.26739e-05  -1.22274e-03  -2.26540e-03  -2.98025e-03  -4.27880e-03
53.000000   1.13349e-03  -6.20952e-05  -1.32676e-03  -2.42169e-03  -3.16547e-03  -4.52040e-03
54.000000   1.12845e-03  -1.08523e-04  -1.42351e-03  -2.56699e-03  -3.33891e-03  -4.74736e-03
55.000000   1.12383e-03  -1.51888e-04  -1.51323e-03  -2.70161e-03  -3.50065e-03  -4.95968e-03
56.000000   1.11998e-03  -1.92217e-04  -1.59629e-03  -2.82610e-03  -3.65108e-03  -5.15778e-03
57.000000   1.11696e-03  -2.29752e-04  -1.67324e-03  -2.94118e-03  -3.79098e-03  -5.34250e-03
58.000000   1.11386e-03  -2.65672e-04  -1.74564e-03  -3.04871e-03  -3.92217e-03  -5.51595e-03
59.000000   1.11319e-03  -2.97711e-04  -1.81152e-03  -3.14698e-03  -4.04310e-03  -5.67676e-03
60.000000   1.11235e-03  -3.28622e-04  -1.87392e-03  -3.23932e-03  -4.15716e-03  -5.82863e-03
61.000000   1.11327e-03  -3.56690e-04  -1.93140e-03  -3.32457e-03  -4.26331e-03  -5.97080e-03
62.000000   1.11418e-03  -3.83754e-04  -1.98607e-03  -3.40510e-03  -4.36404e-03  -6.10596e-03
63.000000   1.11675e-03  -4.08251e-04  -2.03654e-03  -3.47980e-03  -4.45839e-03  -6.23337e-03
64.000000   1.11974e-03  -4.31491e-04  -2.08428e-03  -3.55034e-03  -4.54813e-03  -6.35505e-03
65.000000   1.12439e-03  -4.52275e-04  -2.12830e-03  -3.61589e-03  -4.63248e-03  -6.47035e-03
66.000000   1.12894e-03  -4.72400e-04  -2.17045e-03  -3.67847e-03  -4.71360e-03  -6.58164e-03
67.000000   1.13378e-03  -4.91535e-04  -2.21056e-03  -3.73808e-03  -4.79152e-03  -6.68906e-03
68.000000   1.13931e-03  -5.09277e-04  -2.24831e-03  -3.79452e-03  -4.86616e-03  -6.79267e-03
69.000000   1.14558e-03  -5.25613e-04  -2.28374e-03  -3.84794e-03  -4.93767e-03  -6.89270e-03
70.000000   1.15240e-03  -5.40707e-04  -2.31705e-03  -3.89857e-03  -5.00637e-03  -6.98950e-03
71.000000   1.15990e-03  -5.54473e-04  -2.34818e-03  -3.94638e-03  -5.07214e-03  -7.08299e-03
72.000000   1.16715e-03  -5.67827e-04  -2.37809e-03  -3.99231e-03  -5.13600e-03  -7.17425e-03
73.000000   1.17517e-03  -5.79730e-04  -2.40572e-03  -4.03539e-03  -5.19698e-03  -7.26232e-03
74.000000   1.18341e-03  -5.90793e-04  -2.43177e-03  -4.07633e-03  -5.25575e-03  -7.34782e-03
75.000000   1.19225e-03  -6.00663e-04  -2.45592e-03  -4.11478e-03  -5.31191e-03  -7.43027e-03
76.000000   1.20067e-03  -6.10198e-04  -2.47902e-03  -4.15170e-03  -5.36642e-03  -7.51067e-03
77.000000   1.20892e-03  -6.19325e-04  -2.50095e-03  -4.18689e-03  -5.41901e-03  -7.58861e-03
78.000000   1.21761e-03  -6.27366e-04  -2.52112e-03  -4.21971e-03  -5.46902e-03  -7.66347e-03
79.000000   1.22553e-03  -6.35525e-04  -2.54070e-03  -4.25136e-03  -5.51768e-03  -7.73642e-03
80.000000   1.23416e-03  -6.42316e-04  -2.55815e-03  -4.28030e-03  -5.56336e-03  -7.80582e-03
81.000000   1.24214e-03  -6.49105e-04  -2.57495e-03  -4.30802e-03  -5.60752e-03  -7.87311e-03
82.000000   1.24789e-03  -6.57561e-04  -2.59269e-03  -4.33590e-03  -5.65140e-03  -7.93929e-03
83.000000   1.25633e-03  -6.62925e-04  -2.60661e-03  -4.35917e-03  -5.69030e-03  -7.99989e-03
84.000000   1.26228e-03  -6.70177e-04  -2.62167e-03  -4.38286e-03  -5.72931e-03  -8.05994e-03
85.000000   1.26809e-03  -6.77172e-04  -2.63560e-03  -4.40449e-03  -5.76586e-03  -8.11686e-03
86.000000   1.27267e-03  -6.84819e-04  -2.64960e-03  -4.42561e-03  -5.80144e-03  -8.17199e-03
87.000000   1.27860e-03  -6.90542e-04  -2.66080e-03  -4.44297e-03  -5.83294e-03  -8.22245e-03
88.000000   1.28295e-03  -6.97354e-04  -2.67276e-03  -4.46081e-03  -5.86453e-03  -8.27221e-03
89.000000   1.28641e-03  -7.04459e-04  -2.68427e-03  -4.47753e-03  -5.89452e-03  -8.31946e-03
90.000000   1.29158e-03  -7.09110e-04  -2.69252e-03  -4.49061e-03  -5.92084e-03  -8.36262e-03
91.000000   1.29468e-03  -7.15216e-04  -2.70151e-03  -4.50400e-03  -5.94726e-03  -8.40524e-03
92.000000   1.29853e-03  -7.19864e-04  -2.70822e-03  -4.51464e-03  -5.97080e-03  -8.44427e-03
93.000000   1.30161e-03  -7.24808e-04  -2.71450e-03  -4.52421e-03  -5.99301e-03  -8.48140e-03
94.000000   1.30596e-03  -7.28137e-04  -2.71868e-03  -4.53112e-03  -6.01205e-03  -8.51451e-03
95.000000   1.30832e-03  -7.32925e-04  -2.72365e-03  -4.53829e-03  -6.03116e-03  -8.54716e-03
96.000000   1.31025e-03  -7.37777e-04  -2.72806e-03  -4.54427e-03  -6.04879e-03  -8.57783e-03
97.000000   1.31421e-03  -7.40127e-04  -2.72939e-03  -4.54673e-03  -6.06256e-03  -8.60394e-03
98.000000   1.31437e-03  -7.46099e-04  -2.73386e-03  -4.55185e-03  -6.07847e-03  -8.63134e-03
99.000000   1.31450e-03  -7.52154e-04  -2.73795e-03  -4.55588e-03  -6.09284e-03  -8.65650e-03
100.000000   1.31517e-03  -7.57232e-04  -2.74049e-03  -4.55815e-03  -6.10535e-03  -8.67925e-03
101.000000   1.31727e-03  -7.60500e-04  -2.74055e-03  -4.55751e-03  -6.11485e-03  -8.69860e-03
102.000000   1.31405e-03  -7.68561e-04  -2.74456e-03  -4.56035e-03  -6.12777e-03  -8.72103e-03
103.000000   1.31294e-03  -7.74013e-04  -2.74525e-03  -4.55950e-03  -6.13711e-03  -8.73968e-03
104.000000   1.31174e-03  -7.79319e-04  -2.74550e-03  -4.55787e-03  -6.14550e-03  -8.75697e-03
105.000000   1.30935e-03  -7.85528e-04  -2.74621e-03  -4.55615e-03  -6.15337e-03  -8.77305e-03
106.000000   1.30591e-03  -7.92886e-04  -2.74771e-03  -4.55453e-03  -6.16096e-03  -8.78842e-03
107.000000   1.30374e-03  -7.98702e-04  -2.74737e-03  -4.55067e-03  -6.16592e-03  -8.80081e-03
108.000000   1.29813e-03  -8.07745e-04  -2.74979e-03  -4.54896e-03  -6.17251e-03  -8.81418e-03
109.000000   1.29099e-03  -8.17965e-04  -2.75283e-03  -4.54739e-03  -6.17911e-03  -8.82728e-03
110.000000   1.28404e-03  -8.27315e-04  -2.75458e-03  -4.54430e-03  -6.18410e-03  -8.83830e-03
111.000000   1.27597e-03  -8.37093e-04  -2.75624e-03  -4.54094e-03  -6.18849e-03  -8.84807e-03
112.000000   1.26548e-03  -8.48710e-04  -2.75895e-03  -4.53794e-03  -6.19310e-03  -8.85753e-03
113.000000   1.25577e-03  -8.58814e-04  -2.75931e-03  -4.53189e-03  -6.19454e-03  -8.86347e-03
114.000000   1.24674e-03  -8.67212e-04  -2.75705e-03  -4.52281e-03  -6.19279e-03  -8.86558e-03
115.000000   1.23519e-03  -8.77580e-04  -2.75592e-03  -4.51415e-03  -6.19127e-03  -8.86760e-03
116.000000   1.22286e-03  -8.88203e-04  -2.75424e-03  -4.50409e-03  -6.18807e-03  -8.86731e-03
117.000000   1.21129e-03  -8.97672e-04  -2.75064e-03  -4.49111e-03  -6.18122e-03  -8.86237e-03
118.000000   1.19642e-03  -9.09856e-04  -2.74872e-03  -4.47869e-03  -6.17434e-03  -8.85660e-03
119.000000   1.18156e-03  -9.21441e-04  -2.74540e-03  -4.46375e-03  -6.16442e-03  -8.84708e-03
120.000000   1.16637e-03  -9.32648e-04  -2.74068e-03  -4.44614e-03  -6.15134e-03  -8.83367e-03
121.000000   1.14937e-03  -9.44796e-04  -2.73574e-03  -4.42727e-03  -6.13659e-03  -8.81779e-03
122.000000   1.13063e-03  -9.58441e-04  -2.73157e-03  -4.40797e-03  -6.12058e-03  -8.79952e-03
123.000000   1.11370e-03  -9.69827e-04  -2.72431e-03  -4.38422e-03  -6.09923e-03  -8.77476e-03
124.000000   1.09328e-03  -9.84423e-04  -2.71928e-03  -4.36100e-03  -6.07745e-03  -8.74839e-03
125.000000   1.07315e-03  -9.98481e-04  -2.71261e-03  -4.33470e-03  -6.05182e-03  -8.71691e-03
126.000000   1.05212e-03  -1.01330e-03  -2.70605e-03  -4.30740e-03  -6.02426e-03  -8.68192e-03
127.000000   1.02875e-03  -1.03021e-03  -2.70059e-03  -4.27981e-03  -5.99569e-03  -8.64470e-03
128.000000   1.00640e-03  -1.04557e-03  -2.69245e-03  -4.24859e-03  -5.96321e-03  -8.60258e-03
129.000000   9.82098e-04  -1.06244e-03  -2.68409e-03  -4.21545e-03  -5.92853e-03  -8.55724e-03
130.000000   9.56362e-04  -1.07980e-03  -2.67482e-03  -4.18039e-03  -5.89181e-03  -8.50941e-03
131.000000   9.29015e-04  -1.09828e-03  -2.66531e-03  -4.14398e-03  -5.85356e-03  -8.45910e-03
132.000000   9.02255e-04  -1.11561e-03  -2.65328e-03  -4.10384e-03  -5.81123e-03  -8.40379e-03
133.000000   8.71681e-04  -1.13623e-03  -2.64293e-03  -4.06349e-03  -5.76841e-03  -8.34764e-03
134.000000   8.42083e-04  -1.15530e-03  -2.62973e-03  -4.01919e-03  -5.72143e-03  -8.28680e-03
135.000000   8.11487e-04  -1.17518e-03  -2.61607e-03  -3.97282e-03  -5.67171e-03  -8.22217e-03
136.000000   7.77931e-04  -1.19757e-03  -2.60358e-03  -3.92575e-03  -5.62064e-03  -8.15512e-03
137.000000   7.41876e-04  -1.22189e-03  -2.59145e-03  -3.87738e-03  -5.56801e-03  -8.08612e-03
138.000000   7.07735e-04  -1.24344e-03  -2.57452e-03  -3.82223e-03  -5.50822e-03  -8.00928e-03
139.000000   6.69849e-04  -1.26855e-03  -2.55987e-03  -3.76729e-03  -5.44799e-03  -7.93112e-03
140.000000   6.31788e-04  -1.29310e-03  -2.54307e-03  -3.70832e-03  -5.38340e-03  -7.84797e-03
141.000000   5.94824e-04  -1.31555e-03  -2.52234e-03  -3.64374e-03  -5.31279e-03  -7.75789e-03
142.000000   5.54446e-04  -1.34075e-03  -2.50268e-03  -3.57814e-03  -5.24039e-03  -7.66470e-03
143.000000   5.13592e-04  -1.36576e-03  -2.48110e-03  -3.50863e-03  -5.16369e-03  -7.56637e-03
144.000000   4.72769e-04  -1.38983e-03  -2.45649e-03  -3.43423e-03  -5.08187e-03  -7.46194e-03
145.000000   4.32637e-04  -1.41210e-03  -2.42776e-03  -3.35410e-03  -4.99465e-03  -7.35168e-03
146.000000   3.92989e-04  -1.43328e-03  -2.39601e-03  -3.26917e-03  -4.90243e-03  -7.23558e-03
147.000000   3.51834e-04  -1.45508e-03  -2.36262e-03  -3.18027e-03  -4.80597e-03  -7.11466e-03
148.000000   3.08716e-04  -1.47760e-03  -2.32795e-03  -3.08806e-03  -4.70572e-03  -6.98866e-03
149.000000   2.67774e-04  -1.49669e-03  -2.28736e-03  -2.98802e-03  -4.59766e-03  -6.85414e-03
150.000000   2.24461e-04  -1.51709e-03  -2.24580e-03  -2.88497e-03  -4.48649e-03  -6.71617e-03
151.000000   1.81945e-04  -1.53512e-03  -2.20004e-03  -2.77672e-03  -4.37003e-03  -6.57236e-03
152.000000   1.40453e-04  -1.55141e-03  -2.15049e-03  -2.66235e-03  -4.24711e-03  -6.42146e-03
153.000000   9.76732e-05  -1.56780e-03  -2.09867e-03  -2.54404e-03  -4.12051e-03  -6.26682e-03
154.000000   5.63686e-05  -1.58115e-03  -2.04163e-03  -2.41888e-03  -3.98718e-03  -6.10532e-03
155.000000   1.27139e-05  -1.59577e-03  -1.98362e-03  -2.28983e-03  -3.84948e-03  -5.93844e-03
156.000000  -2.93451e-05  -1.60713e-03  -1.92029e-03  -2.15391e-03  -3.70464e-03  -5.76353e-03
157.000000  -7.24570e-05  -1.61786e-03  -1.85398e-03  -2.01315e-03  -3.55485e-03  -5.58297e-03
158.000000  -1.17178e-04  -1.62841e-03  -1.78505e-03  -1.86781e-03  -3.40035e-03  -5.39703e-03
159.000000  -1.62265e-04  -1.63716e-03  -1.71186e-03  -1.71674e-03  -3.24016e-03  -5.20469e-03
160.000000  -2.09313e-04  -1.64597e-03  -1.63644e-03  -1.56160e-03  -3.07576e-03  -5.00731e-03
161.000000  -2.56792e-04  -1.65311e-03  -1.55682e-03  -1.40038e-03  -2.90523e-03  -4.80314e-03
162.000000  -3.03620e-04  -1.65718e-03  -1.47141e-03  -1.23153e-03  -2.72712e-03  -4.59068e-03
163.000000  -3.51475e-04  -1.65992e-03  -1.38186e-03  -1.05658e-03  -2.54279e-03  -4.37124e-03
164.000000  -4.00475e-04  -1.66180e-03  -1.28880e-03  -8.75898e-04  -2.35247e-03  -4.14472e-03
165.000000  -4.47859e-04  -1.65939e-03  -1.18834e-03  -6.85902e-04  -2.15294e-03  -3.90815e-03
166.000000  -4.97248e-04  -1.65629e-03  -1.08389e-03  -4.89575e-04  -1.94713e-03  -3.66460e-03
167.000000  -5.46944e-04  -1.65062e-03  -9.73656e-04  -2.85572e-04  -1.73400e-03  -3.41331e-03
168.000000  -5.95103e-04  -1.64054e-03  -8.55724e-04  -7.15423e-05  -1.51093e-03  -3.15149e-03
169.000000  -6.43899e-04  -1.62797e-03  -7.31874e-04   1.50717e-04  -1.27976e-03  -2.88082e-03
170.000000  -6.92318e-04  -1.61187e-03  -6.01184e-04   3.81893e-04  -1.03985e-03  -2.60095e-03
171.000000  -7.40114e-04  -1.59171e-03  -4.63045e-04   6.22281e-04  -7.91259e-04  -2.31219e-03
172.000000  -7.86929e-04  -1.56684e-03  -3.16838e-04   8.72251e-04  -5.33403e-04  -2.01366e-03
173.000000  -8.32339e-04  -1.53704e-03  -1.62984e-04   1.13069e-03  -2.67197e-04  -1.70595e-03
174.000000  -8.78884e-04  -1.50473e-03  -4.00170e-06   1.39468e-03   4.29055e-06  -1.39215e-03
175.000000  -9.21675e-04  -1.46481e-03   1.64943e-04   1.66825e-03   2.85024e-04  -1.06825e-03
176.000000  -9.65041e-04  -1.42170e-03   3.38939e-04   1.94583e-03   5.69436e-04  -7.39681e-04
177.000000  -1.00543e-03  -1.37166e-03   5.21105e-04   2.22980e-03   8.59940e-04  -4.04052e-04
178.000000  -1.04322e-03  -1.31493e-03   7.11175e-04   2.51941e-03   1.15552e-03  -6.27310e-05
179.000000  -1.07988e-03  -1.25305e-03   9.06796e-04   2.81191e-03   1.45357e-03   2.81733e-04
180.000000  -1.11199e-03  -1.18260e-03   1.11094e-03   3.10962e-03   1.75636e-03   6.31364e-04
181.000000  -1.14524e-03  -1.10905e-03   1.31845e-03   3.40717e-03   2.05808e-03   9.79865e-04
182.000000  -1.17453e-03  -1.02764e-03   1.53318e-03   3.70834e-03   2.36297e-03   1.33152e-03
183.000000  -1.19926e-03  -9.37947e-04   1.75512e-03   4.01354e-03   2.67153e-03   1.68677e-03
184.000000  -1.22361e-03  -8.44013e-04   1.98031e-03   4.31862e-03   2.97965e-03   2.04143e-03
185.000000  -1.24477e-03  -7.43548e-04   2.21085e-03   4.62629e-03   3.29029e-03   2.39860e-03
186.000000  -1.26544e-03  -6.39172e-04   2.44428e-03   4.93443e-03   3.60097e-03   2.75523e-03
187.000000  -1.28114e-03  -5.26271e-04   2.68551e-03   5.24802e-03   3.91655e-03   3.11610e-03
188.000000  -1.29704e-03  -4.10586e-04   2.92887e-03   5.56216e-03   4.23240e-03   3.47669e-03
189.000000  -1.31114e-03  -2.90235e-04   3.17639e-03   5.87919e-03   4.55068e-03   3.83891e-03
190.000000  -1.32492e-03  -1.67348e-04   3.42594e-03   6.19736e-03   4.86982e-03   4.20131e-03
191.000000  -1.33790e-03  -4.13059e-05   3.67834e-03   6.51742e-03   5.19052e-03   4.56457e-03
192.000000  -1.34697e-03   9.07743e-05   3.93650e-03   6.84236e-03   5.51579e-03   4.93202e-03
193.000000  -1.35343e-03   2.26925e-04   4.19813e-03   7.16958e-03   5.84328e-03   5.30150e-03
194.000000  -1.36130e-03   3.63191e-04   4.45965e-03   7.49554e-03   6.16920e-03   5.66902e-03
195.000000  -1.36750e-03   5.02525e-04   4.72372e-03   7.82203e-03   6.49520e-03   6.03655e-03
196.000000  -1.37098e-03   6.46132e-04   4.99143e-03   8.14926e-03   6.82159e-03   6.40469e-03
197.000000  -1.37147e-03   7.94759e-04   5.26271e-03   8.47533e-03   7.14627e-03   6.77156e-03
198.000000  -1.36844e-03   9.48854e-04   5.53706e-03   8.79787e-03   7.46662e-03   7.13473e-03
199.000000  -1.35925e-03   1.11171e-03   5.81744e-03   9.11834e-03   7.78362e-03   7.49484e-03
200.000000  -1.34512e-03   1.28230e-03   6.10111e-03   9.43061e-03   8.09041e-03   7.84421e-03
201.000000  -1.32204e-03   1.46547e-03   6.39173e-03   9.73603e-03   8.38779e-03   8.18294e-03
202.000000  -1.29189e-03   1.65889e-03   6.68493e-03   1.00281e-02   8.67002e-03   8.50685e-03
203.000000  -1.25389e-03   1.86274e-03   6.97840e-03   1.03019e-02   8.93267e-03   8.81175e-03
204.000000  -1.20536e-03   2.07969e-03   7.27215e-03   1.05551e-02   9.17299e-03   9.09381e-03
205.000000  -1.14506e-03   2.31035e-03   7.56501e-03   1.07852e-02   9.38835e-03   9.34944e-03
206.000000  -1.07398e-03   2.55290e-03   7.85244e-03   1.09873e-02   9.57484e-03   9.57506e-03
207.000000  -9.92937e-04   2.80522e-03   8.13041e-03   1.11570e-02   9.72802e-03   9.76509e-03
208.000000  -9.00389e-04   3.06803e-03   8.39836e-03   1.12947e-02   9.84904e-03   9.92039e-03
209.000000  -7.97568e-04   3.33895e-03   8.65319e-03   1.13991e-02   9.93669e-03   1.00386e-02
210.000000  -6.81975e-04   3.61814e-03   8.89343e-03   1.14706e-02   9.99270e-03   1.01211e-02
211.000000  -5.59956e-04   3.89732e-03   9.11037e-03   1.15035e-02   1.00119e-02   1.01629e-02
212.000000  -4.30292e-04   4.17444e-03   9.30177e-03   1.14989e-02   9.99640e-03   1.01659e-02
213.000000  -2.93775e-04   4.44733e-03   9.46750e-03   1.14609e-02   9.94989e-03   1.01331e-02
214.000000  -1.48527e-04   4.71500e-03   9.60732e-03   1.13929e-02   9.87722e-03   1.00701e-02
215.000000  -4.48020e-06   4.96425e-03   9.70932e-03   1.12872e-02   9.77227e-03   9.97258e-03
216.000000   1.42972e-04   5.19799e-03   9.77871e-03   1.11514e-02   9.64181e-03   9.84541e-03
217.000000   2.88492e-04   5.40789e-03   9.80999e-03   1.09841e-02   9.48396e-03   9.68596e-03
218.000000   4.32286e-04   5.59275e-03   9.80419e-03   1.07885e-02   9.30336e-03   9.50127e-03
219.000000   5.73415e-04   5.74937e-03   9.76049e-03   1.05668e-02   9.10207e-03   9.29343e-03
220.000000   7.05412e-04   5.87051e-03   9.67488e-03   1.03166e-02   8.87749e-03   9.05941e-03
221.000000   8.29280e-04   5.95575e-03   9.54814e-03   1.00397e-02   8.63188e-03   8.80295e-03
222.000000   9.47345e-04   6.00835e-03   9.38714e-03   9.74453e-03   8.37241e-03   8.53042e-03
223.000000   1.05866e-03   6.02764e-03   9.19273e-03   9.43128e-03   8.09960e-03   8.24426e-03
224.000000   1.15531e-03   6.00608e-03   8.95914e-03   9.09467e-03   7.80781e-03   7.93883e-03
225.000000   1.24074e-03   5.94972e-03   8.69448e-03   8.74181e-03   7.50354e-03   7.62149e-03
226.000000   1.31386e-03   5.85939e-03   8.40067e-03   8.37371e-03   7.18685e-03   7.29146e-03
227.000000   1.37512e-03   5.73821e-03   8.08211e-03   7.99350e-03   6.86012e-03   6.95127e-03
228.000000   1.42385e-03   5.58797e-03   7.74141e-03   7.60268e-03   6.52420e-03   6.60177e-03
229.000000   1.45828e-03   5.40969e-03   7.38033e-03   7.20164e-03   6.17887e-03   6.24270e-03
230.000000   1.48048e-03   5.20853e-03   7.00493e-03   6.79557e-03   5.82844e-03   5.87786e-03
231.000000   1.48939e-03   4.98602e-03   6.61670e-03   6.38457e-03   5.47279e-03   5.50733e-03
232.000000   1.48875e-03   4.74879e-03   6.22250e-03   5.97457e-03   5.11757e-03   5.13726e-03
233.000000   1.47686e-03   4.49772e-03   5.82341e-03   5.56559e-03   4.76246e-03   4.76753e-03
234.000000   1.45762e-03   4.23966e-03   5.42628e-03   5.16345e-03   4.41289e-03   4.40349e-03
235.000000   1.42647e-03   3.97253e-03   5.02910e-03   4.76504e-03   4.06516e-03   4.04110e-03
236.000000   1.38701e-03   3.70232e-03   4.63778e-03   4.37562e-03   3.72440e-03   3.68568e-03
237.000000   1.33930e-03   3.43137e-03   4.25441e-03   3.99613e-03   3.39111e-03   3.33757e-03
238.000000   1.28506e-03   3.16319e-03   3.88243e-03   3.62976e-03   3.06830e-03   2.99966e-03
239.000000   1.22724e-03   2.90228e-03   3.52566e-03   3.27942e-03   2.75893e-03   2.67540e-03
240.000000   1.16500e-03   2.64909e-03   3.18502e-03   2.94614e-03   2.46371e-03   2.36527e-03
241.000000   1.09989e-03   2.40605e-03   2.86259e-03   2.63162e-03   2.18438e-03   2.07131e-03
242.000000   1.03407e-03   2.17579e-03   2.56026e-03   2.33715e-03   1.92240e-03   1.79541e-03
243.000000   9.67853e-04   1.95881e-03   2.27831e-03   2.06311e-03   1.67829e-03   1.53830e-03
244.000000   9.01188e-04   1.75502e-03   2.01630e-03   1.80866e-03   1.45094e-03   1.29852e-03
245.000000   8.39150e-04   1.56944e-03   1.77882e-03   1.57819e-03   1.24501e-03   1.08141e-03
246.000000   7.79210e-04   1.39874e-03   1.56191e-03   1.36770e-03   1.05667e-03   8.82899e-04
247.000000   7.21155e-04   1.24240e-03   1.36497e-03   1.17666e-03   8.85353e-04   7.02217e-04
248.000000   6.69413e-04   1.10393e-03   1.19081e-03   1.00764e-03   7.33651e-04   5.42114e-04
249.000000   6.22080e-04   9.80219e-04   1.03564e-03   8.56905e-04   5.98365e-04   3.99417e-04
250.000000   5.78685e-04   8.70331e-04   8.98485e-04   7.23638e-04   4.78754e-04   2.73250e-04
251.000000   5.38807e-04   7.72572e-04   7.77202e-04   6.06192e-04   3.73324e-04   1.62238e-04
252.000000   5.04397e-04   6.87875e-04   6.71951e-04   5.03947e-04   2.81637e-04   6.58866e-05
253.000000   4.72106e-04   6.12361e-04   5.78821e-04   4.13374e-04   2.00042e-04  -2.01878e-05
254.000000   4.45453e-04   5.48497e-04   4.99633e-04   3.36564e-04   1.31292e-04  -9.23101e-05
255.000000   4.20847e-04   4.92092e-04   4.30296e-04   2.69407e-04   7.10260e-05  -1.55414e-04
256.000000   4.01206e-04   4.45284e-04   3.72267e-04   2.12810e-04   2.03003e-05  -2.08640e-04
257.000000   3.83153e-04   4.03684e-04   3.20658e-04   1.62511e-04  -2.46429e-05  -2.55541e-04
258.000000   3.67499e-04   3.68102e-04   2.76717e-04   1.19918e-04  -6.24542e-05  -2.94639e-04
259.000000   3.52874e-04   3.36728e-04   2.38350e-04   8.25536e-05  -9.57965e-05  -3.28984e-04
260.000000   3.40286e-04   3.10379e-04   2.06494e-04   5.13091e-05  -1.24047e-04  -3.58619e-04
261.000000   3.32015e-04   2.89926e-04   1.80860e-04   2.62666e-05  -1.46268e-04  -3.81816e-04
262.000000   3.22082e-04   2.69349e-04   1.55671e-04   1.71330e-06  -1.67988e-04  -4.03753e-04
263.000000   3.15107e-04   2.53534e-04   1.35856e-04  -1.77633e-05  -1.84915e-04  -4.20575e-04
264.000000   3.06962e-04   2.38202e-04   1.17278e-04  -3.60550e-05  -2.01151e-04  -4.37081e-04
265.000000   3.04448e-04   2.29239e-04   1.05590e-04  -4.71638e-05  -2.10569e-04  -4.46964e-04
266.000000   2.99343e-04   2.18451e-04   9.25052e-05  -5.97843e-05  -2.21657e-04  -4.58150e-04
267.000000   2.94812e-04   2.08949e-04   8.07072e-05  -7.13308e-05  -2.31427e-04  -4.67337e-04
268.000000   2.90979e-04   2.01207e-04   7.07302e-05  -8.14890e-05  -2.39865e-04  -4.74958e-04
269.000000   2.88081e-04   1.95082e-04   6.29572e-05  -8.90227e-05  -2.46179e-04  -4.81265e-04
270.000000   2.85786e-04   1.89845e-04   5.64826e-05  -9.51887e-05  -2.51511e-04  -4.86843e-04
271.000000   2.83454e-04   1.84732e-04   5.03534e-05  -1.01081e-04  -2.56524e-04  -4.91575e-04
272.000000   2.80521e-04   1.79366e-04   4.37932e-05  -1.07497e-04  -2.61768e-04  -4.95943e-04
273.000000   2.77521e-04   1.74140e-04   3.69204e-05  -1.14464e-04  -2.67230e-04  -5.00267e-04
274.000000   2.76662e-04   1.71558e-04   3.30194e-05  -1.18599e-04  -2.70250e-04  -5.02724e-04
275.000000   2.75603e-04   1.69206e-04   3.00635e-05  -1.21413e-04  -2.72477e-04  -5.05012e-04
276.000000   2.74804e-04   1.67022e-04   2.74140e-05  -1.23937e-04  -2.74484e-04  -5.06785e-04
277.000000   2.72072e-04   1.62909e-04   2.28501e-05  -1.28364e-04  -2.78138e-04  -5.09637e-04
278.000000   2.71034e-04   1.60492e-04   1.94810e-05  -1.31683e-04  -2.80299e-04  -5.10600e-04
279.000000   2.69228e-04   1.57478e-04   1.53238e-05  -1.36024e-04  -2.83644e-04  -5.13238e-04
280.000000   2.69423e-04   1.56936e-04   1.40896e-05  -1.37356e-04  -2.84262e-04  -5.13581e-04
281.000000   2.68051e-04   1.54750e-04   1.15237e-05  -1.39842e-04  -2.86282e-04  -5.15566e-04
282.000000   2.69059e-04   1.55052e-04   1.15701e-05  -1.39814e-04  -2.85779e-04  -5.14609e-04
283.000000   2.66728e-04   1.51822e-04   8.00581e-06  -1.43168e-04  -2.88484e-04  -5.16611e-04
284.000000   2.65094e-04   1.49241e-04   4.84974e-06  -1.46201e-04  -2.90790e-04  -5.18214e-04
285.000000   2.64034e-04   1.47503e-04   2.48207e-06  -1.48544e-04  -2.92324e-04  -5.19036e-04
286.000000   2.63539e-04   1.46523e-04   1.04649e-06  -1.49995e-04  -2.93092e-04  -5.19382e-04
287.000000   2.64126e-04   1.46430e-04   4.84210e-07  -1.50486e-04  -2.93013e-04  -5.19056e-04
288.000000   2.63440e-04   1.45082e-04  -1.25029e-06  -1.52248e-04  -2.94282e-04  -5.19913e-04
289.000000   2.62332e-04   1.43298e-04  -3.30561e-06  -1.54207e-04  -2.95881e-04  -5.21113e-04
290.000000   2.61478e-04   1.41962e-04  -4.82556e-06  -1.55590e-04  -2.96888e-04  -5.21642e-04
291.000000   2.59308e-04   1.39503e-04  -7.59249e-06  -1.58474e-04  -2.99226e-04  -5.23284e-04
292.000000   2.59363e-04   1.39381e-04  -8.09624e-06  -1.59181e-04  -2.99381e-04  -5.22867e-04
293.000000   2.59800e-04   1.39163e-04  -8.79126e-06  -1.59781e-04  -2.99138e-04  -5.21932e-04
294.000000   2.58682e-04   1.36987e-04  -1.15258e-05  -1.62153e-04  -3.00645e-04  -5.22862e-04
295.000000   2.58128e-04   1.35568e-04  -1.35128e-05  -1.64022e-04  -3.01927e-04  -5.23759e-04
296.000000   2.57329e-04   1.34318e-04  -1.49209e-05  -1.65424e-04  -3.03195e-04  -5.24966e-04
297.000000   2.55765e-04   1.32629e-04  -1.66213e-05  -1.67095e-04  -3.04609e-04  -5.25962e-04
298.000000   2.55224e-04   1.32043e-04  -1.74543e-05  -1.68048e-04  -3.05019e-04  -5.25688e-04
299.000000   2.56353e-04   1.33160e-04  -1.65144e-05  -1.67260e-04  -3.03659e-04  -5.23511e-04
300.000000   2.55532e-04   1.31669e-04  -1.83962e-05  -1.69026e-04  -3.04831e-04  -5.24131e-04
301.000000   2.54666e-04   1.30065e-04  -2.03731e-05  -1.70650e-04  -3.05870e-04  -5.24799e-04
302.000000   2.54212e-04   1.28922e-04  -2.18302e-05  -1.71908e-04  -3.06732e-04  -5.25584e-04
303.000000   2.53042e-04   1.27160e-04  -2.38820e-05  -1.73911e-04  -3.08383e-04  -5.27130e-04
304.000000   2.51587e-04   1.25748e-04  -2.55050e-05  -1.75731e-04  -3.09921e-04  -5.28274e-04
305.000000   2.51588e-04   1.26061e-04  -2.51238e-05  -1.75486e-04  -3.09451e-04  -5.27349e-04
306.000000   2.51211e-04   1.25412e-04  -2.58577e-05  -1.76089e-04  -3.09555e-04  -5.26807e-04
307.000000   2.50894e-04   1.24701e-04  -2.67434e-05  -1.76732e-04  -3.09671e-04  -5.26385e-04
308.000000   2.50680e-04   1.24022e-04  -2.77681e-05  -1.77644e-04  -3.10083e-04  -5.26233e-04
309.000000   2.49496e-04   1.22209e-04  -2.98932e-05  -1.79759e-04  -3.11853e-04  -5.27844e-04
310.000000   2.48519e-04   1.20634e-04  -3.19086e-05  -1.81701e-04  -3.13382e-04  -5.29214e-04
311.000000   2.48168e-04   1.20078e-04  -3.28156e-05  -1.82686e-04  -3.13821e-04  -5.29155e-04
312.000000   2.48225e-04   1.20261e-04  -3.25288e-05  -1.82318e-04  -3.13189e-04  -5.28127e-04
313.000000   2.48670e-04   1.20957e-04  -3.16216e-05  -1.81381e-04  -3.12182e-04  -5.26846e-04
314.000000   2.47619e-04   1.19752e-04  -3.28208e-05  -1.82448e-04  -3.12922e-04  -5.27057e-04
315.000000   2.47349e-04   1.19257e-04  -3.34718e-05  -1.83094e-04  -3.13233e-04  -5.26993e-04
316.000000   2.46910e-04   1.18320e-04  -3.46057e-05  -1.84095e-04  -3.13965e-04  -5.27663e-04
317.000000   2.44379e-04   1.15438e-04  -3.77850e-05  -1.87292e-04  -3.16952e-04  -5.30671e-04
318.000000   2.46031e-04   1.16762e-04  -3.68528e-05  -1.86524e-04  -3.15747e-04  -5.29139e-04
319.000000   2.45074e-04   1.15606e-04  -3.83307e-05  -1.88263e-04  -3.17073e-04  -5.29898e-04
320.000000   2.45054e-04   1.15401e-04  -3.87562e-05  -1.88768e-04  -3.17190e-04  -5.29489e-04
321.000000   2.45068e-04   1.15188e-04  -3.90050e-05  -1.88775e-04  -3.16797e-04  -5.28555e-04
322.000000   2.44608e-04   1.14617e-04  -3.94543e-05  -1.88944e-04  -3.16723e-04  -5.28176e-04
323.000000   2.43312e-04   1.13218e-04  -4.07137e-05  -1.89951e-04  -3.17661e-04  -5.29170e-04
324.000000   2.42875e-04   1.12532e-04  -4.15107e-05  -1.90587e-04  -3.18153e-04  -5.29768e-04
325.000000   2.41817e-04   1.11272e-04  -4.29177e-05  -1.91944e-04  -3.19093e-04  -5.30417e-04
326.000000   2.41631e-04   1.11039e-04  -4.31728e-05  -1.92259e-04  -3.19038e-04  -5.29932e-04
327.000000   2.42769e-04   1.12036e-04  -4.24069e-05  -1.91652e-04  -3.18085e-04  -5.28476e-04
328.000000   2.41003e-04   1.10003e-04  -4.46548e-05  -1.93940e-04  -3.20033e-04  -5.29883e-04
329.000000   2.41805e-04   1.10594e-04  -4.42105e-05  -1.93581e-04  -3.19397e-04  -5.28749e-04
330.000000   2.40588e-04   1.09189e-04  -4.56876e-05  -1.95067e-04  -3.20724e-04  -5.29732e-04
331.000000   2.40729e-04   1.09102e-04  -4.58421e-05  -1.94973e-04  -3.20511e-04  -5.29646e-04
332.000000   2.40940e-04   1.09055e-04  -4.59260e-05  -1.94633e-04  -3.20009e-04  -5.29354e-04
333.000000   2.38813e-04   1.06691e-04  -4.83790e-05  -1.96782e-04  -3.21700e-04  -5.30817e-04
334.000000   2.39000e-04   1.07065e-04  -4.79560e-05  -1.96555e-04  -3.21233e-04  -5.30005e-04
335.000000   2.38529e-04   1.06778e-04  -4.82489e-05  -1.97194e-04  -3.21720e-04  -5.30065e-04
336.000000   2.38450e-04   1.06814e-04  -4.81777e-05  -1.97220e-04  -3.21554e-04  -5.29491e-04
337.000000   2.37792e-04   1.06048e-04  -4.88559e-05  -1.97818e-04  -3.22028e-04  -5.29620e-04
338.000000   2.38074e-04   1.06015e-04  -4.88689e-05  -1.97546e-04  -3.21592e-04  -5.29060e-04
339.000000   2.38102e-04   1.05738e-04  -4.92406e-05  -1.97629e-04  -3.21482e-04  -5.28757e-04
340.000000   2.37937e-04   1.05366e-04  -4.98209e-05  -1.98084e-04  -3.21545e-04  -5.28451e-04
341.000000   2.38989e-04   1.06249e-04  -4.91289e-05  -1.97290e-04  -3.20301e-04  -5.26878e-04
342.000000   2.36500e-04   1.03636e-04  -5.17119e-05  -1.99703e-04  -3.22234e-04  -5.28385e-04
343.000000   2.35375e-04   1.02467e-04  -5.28103e-05  -2.00522e-04  -3.22678e-04  -5.28611e-04
344.000000   2.34524e-04   1.01650e-04  -5.35844e-05  -2.01272e-04  -3.23217e-04  -5.28943e-04
345.000000   2.33016e-04   1.00142e-04  -5.50867e-05  -2.02920e-04  -3.24837e-04  -5.30445e-04
346.000000   2.32585e-04   9.95237e-05  -5.59387e-05  -2.03973e-04  -3.25818e-04  -5.31235e-04
347.000000   2.31531e-04   9.79448e-05  -5.77368e-05  -2.05778e-04  -3.27490e-04  -5.32737e-04
348.000000   2.32235e-04   9.83617e-05  -5.73453e-05  -2.05393e-04  -3.26983e-04  -5.31954e-04
349.000000   2.32823e-04   9.86991e-05  -5.70318e-05  -2.05063e-04  -3.26355e-04  -5.30768e-04
350.000000   2.33116e-04   9.90058e-05  -5.65320e-05  -2.04406e-04  -3.25448e-04  -5.29347e-04
351.000000   2.32554e-04   9.85221e-05  -5.68212e-05  -2.04257e-04  -3.24886e-04  -5.28396e-04
352.000000   2.30476e-04   9.65134e-05  -5.86487e-05  -2.05609e-04  -3.25878e-04  -5.29268e-04
353.000000   2.30743e-04   9.69485e-05  -5.81942e-05  -2.04879e-04  -3.24998e-04  -5.28468e-04
354.000000   2.29521e-04   9.55249e-05  -5.97704e-05  -2.06324e-04  -3.26272e-04  -5.29622e-04
355.000000   2.28292e-04   9.39220e-05  -6.15560e-05  -2.08082e-04  -3.27840e-04  -5.30879e-04
356.000000   2.27350e-04   9.25475e-05  -6.31925e-05  -2.09760e-04  -3.29193e-04  -5.31776e-04
357.000000   2.27570e-04   9.24386e-05  -6.33757e-05  -2.10028e-04  -3.29299e-04  -5.31593e-04
358.000000   2.27671e-04   9.25734e-05  -6.30687e-05  -2.09868e-04  -3.29035e-04  -5.30967e-04
359.000000   2.27273e-04   9.21862e-05  -6.31814e-05  -2.10094e-04  -3.29115e-04  -5.30549e-04
360.000000   2.26916e-04   9.17574e-05  -6.34132e-05  -2.10155e-04  -3.28884e-04  -5.29721e-04
361.000000   2.25958e-04   9.06900e-05  -6.44491e-05  -2.10883e-04  -3.29288e-04  -5.29650e-04
362.000000   2.26258e-04   9.10799e-05  -6.43016e-05  -2.10752e-04  -3.29130e-04  -5.29672e-04
363.000000   2.26759e-04   9.18186e-05  -6.38431e-05  -2.10479e-04  -3.28959e-04  -5.29842e-04
364.000000   2.25410e-04   9.04186e-05  -6.54647e-05  -2.12171e-04  -3.30699e-04  -5.31900e-04
365.000000   2.25102e-04   8.96744e-05  -6.64612e-05  -2.12936e-04  -3.31242e-04  -5.32481e-04
366.000000   2.24387e-04   8.84791e-05  -6.77627e-05  -2.13990e-04  -3.31966e-04  -5.32805e-04
367.000000   2.24591e-04   8.82660e-05  -6.79596e-05  -2.14154e-04  -3.31829e-04  -5.32156e-04
368.000000   2.24330e-04   8.78360e-05  -6.82451e-05  -2.14625e-04  -3.32034e-04  -5.31807e-04
369.000000   2.24172e-04   8.76626e-05  -6.81765e-05  -2.14414e-04  -3.31548e-04  -5.30800e-04
370.000000   2.22473e-04   8.61354e-05  -6.94974e-05  -2.15521e-04  -3.32514e-04  -5.31486e-04
371.000000   2.22487e-04   8.62933e-05  -6.92233e-05  -2.15030e-04  -3.32066e-04  -5.31116e-04
372.000000   2.22651e-04   8.66318e-05  -6.87862e-05  -2.14723e-04  -3.32062e-04  -5.31347e-04
373.000000   2.22619e-04   8.66938e-05  -6.88373e-05  -2.15095e-04  -3.32755e-04  -5.32500e-04
374.000000   2.21351e-04   8.52496e-05  -7.05609e-05  -2.17006e-04  -3.34881e-04  -5.35045e-04
375.000000   2.21286e-04   8.49115e-05  -7.13147e-05  -2.17917e-04  -3.35764e-04  -5.36089e-04
376.000000   2.21251e-04   8.44551e-05  -7.21342e-05  -2.18894e-04  -3.36392e-04  -5.36384e-04
377.000000   2.20410e-04   8.29958e-05  -7.39170e-05  -2.20781e-04  -3.37704e-04  -5.37014e-04
378.000000   2.20535e-04   8.25911e-05  -7.43910e-05  -2.21211e-04  -3.37679e-04  -5.36551e-04
379.000000   2.19957e-04   8.17384e-05  -7.53173e-05  -2.22010e-04  -3.38190e-04  -5.36705e-04
380.000000   2.20448e-04   8.21647e-05  -7.49696e-05  -2.21529e-04  -3.37561e-04  -5.35854e-04
381.000000   2.20212e-04   8.21223e-05  -7.49067e-05  -2.21352e-04  -3.37441e-04  -5.35611e-04
382.000000   2.20305e-04   8.26658e-05  -7.41943e-05  -2.20887e-04  -3.37164e-04  -5.35264e-04
383.000000   2.19710e-04   8.22181e-05  -7.44996e-05  -2.21163e-04  -3.37496e-04  -5.35626e-04
384.000000   2.19261e-04   8.18514e-05  -7.46885e-05  -2.21155e-04  -3.37677e-04  -5.36028e-04
385.000000   2.19464e-04   8.18113e-05  -7.48988e-05  -2.21347e-04  -3.37921e-04  -5.36425e-04
386.000000   2.19431e-04   8.15166e-05  -7.54421e-05  -2.22019e-04  -3.38534e-04  -5.37232e-04
387.000000   2.19780e-04   8.17041e-05  -7.54712e-05  -2.22455e-04  -3.38944e-04  -5.37669e-04
388.000000   2.19170e-04   8.06761e-05  -7.68290e-05  -2.23893e-04  -3.40198e-04  -5.38910e-04
389.000000   2.18358e-04   7.93850e-05  -7.84784e-05  -2.25571e-04  -3.41694e-04  -5.40332e-04
390.000000   2.18921e-04   7.92593e-05  -7.90812e-05  -2.25980e-04  -3.41704e-04  -5.40055e-04
391.000000   2.18854e-04   7.89128e-05  -7.95475e-05  -2.26192e-04  -3.41709e-04  -5.39918e-04
392.000000   2.17905e-04   7.79952e-05  -8.06673e-05  -2.27464e-04  -3.42817e-04  -5.40788e-04
393.000000   2.17376e-04   7.75504e-05  -8.11048e-05  -2.28045e-04  -3.43361e-04  -5.41083e-04
394.000000   2.18113e-04   7.85380e-05  -7.98790e-05  -2.27018e-04  -3.42545e-04  -5.40270e-04
395.000000   2.17348e-04   7.80674e-05  -7.99576e-05  -2.27252e-04  -3.43055e-04  -5.40895e-04
396.000000   2.17741e-04   7.87898e-05  -7.87790e-05  -2.26182e-04  -3.42238e-04  -5.40199e-04
397.000000   2.17586e-04   7.86920e-05  -7.88515e-05  -2.26449e-04  -3.42537e-04  -5.40493e-04
398.000000   2.17548e-04   7.84667e-05  -7.95573e-05  -2.27363e-04  -3.43306e-04  -5.41331e-04
399.000000   2.17670e-04   7.83225e-05  -8.02096e-05  -2.28275e-04  -3.44150e-04  -5.42335e-04
400.000000   2.17872e-04   7.81137e-05  -8.08495e-05  -2.28955e-04  -3.44739e-04  -5.43075e-04
401.000000   2.21801e-04   8.24246e-05  -7.63936e-05  -2.24192e-04  -3.40058e-04  -5.38518e-04
402.000000   2.27456e-04   8.80664e-05  -7.05862e-05  -2.17960e-04  -3.33878e-04  -5.32464e-04
403.000000   2.31370e-04   9.18082e-05  -6.67904e-05  -2.13735e-04  -3.29549e-04  -5.27969e-04
404.000000   2.45413e-04   1.05866e-04  -5.26507e-05  -1.99391e-04  -3.15144e-04  -5.13355e-04
405.000000   4.16862e-04   2.77429e-04   1.19126e-04  -2.75316e-05  -1.43212e-04  -3.41111e-04
406.000000   4.37985e-04   2.97999e-04   1.39469e-04  -7.57194e-06  -1.23258e-04  -3.21373e-04
407.000000   4.49041e-04   3.09008e-04   1.50363e-04   2.91699e-06  -1.12795e-04  -3.11030e-04
408.000000   4.56896e-04   3.16715e-04   1.57976e-04   1.04536e-05  -1.05104e-04  -3.03163e-04
409.000000   3.54454e-04   2.14066e-04   5.51931e-05  -9.23790e-05  -2.07796e-04  -4.05716e-04
410.000000   4.19435e-04   2.78914e-04   1.19949e-04  -2.78078e-05  -1.43300e-04  -3.41282e-04
411.000000   1.47347e-04   5.90073e-06  -1.53834e-04  -3.02043e-04  -4.17349e-04  -6.15291e-04
412.000000   3.24890e-04   1.81260e-04   1.98529e-05  -1.29763e-04  -2.45691e-04  -4.44620e-04
413.000000   1.88777e-04   2.02524e-04   1.24774e-04   3.40224e-06  -1.20389e-04  -2.99022e-04
414.000000   6.20124e-04   1.08556e-03   1.25192e-03   1.18803e-03   1.00189e-03   8.46180e-04
415.000000  -2.68197e-04   8.90351e-04   1.37063e-03   1.30357e-03   9.77877e-04   8.28145e-04
416.000000   2.53614e-04   2.34699e-03   3.11713e-03   2.81962e-03   2.10213e-03   1.75243e-03
417.000000   2.17855e-03   5.20256e-03   6.03455e-03   5.22329e-03   3.85190e-03   3.01047e-03
418.000000   2.34942e-03   7.39814e-03   8.45334e-03   6.64258e-03   4.08726e-03   2.30826e-03
419.000000   3.50094e-03   1.09460e-02   1.18749e-02   8.78023e-03   5.12233e-03   2.50853e-03
420.000000   4.56583e-03   1.40377e-02   1.47343e-02   1.13727e-02   8.25556e-03   6.14216e-03
421.000000   4.15345e-03   1.57114e-02   1.68148e-02   1.40862e-02   1.21842e-02   1.13164e-02
422.000000   2.70259e-03   1.74949e-02   2.13493e-02   2.00883e-02   1.86629e-02   1.85516e-02
423.000000   7.04728e-04   1.95496e-02   2.70531e-02   2.70226e-02   2.47349e-02   2.40682e-02
424.000000  -1.49553e-03   2.14697e-02   3.38025e-02   3.72968e-02   3.50054e-02   3.44469e-02
425.000000  -2.42478e-03   2.26662e-02   3.95752e-02   4.95955e-02   4.85120e-02   4.79229e-02
426.000000  -4.31552e-03   2.00083e-02   3.82657e-02   5.29523e-02   5.22975e-02   5.37215e-02
427.000000  -1.02242e-02   1.04675e-02   2.97494e-02   3.90027e-02   3.83750e-02   4.98437e-02
428.000000  -1.80309e-02  -4.24531e-04   2.02941e-02   1.79753e-02   2.11991e-02   4.01637e-02
429.000000  -2.20250e-02  -1.04279e-02   1.19757e-03   1.49793e-03   1.23624e-02   3.51040e-02
430.000000  -2.49831e-02  -2.51461e-02  -1.98732e-02  -1.42169e-02   4.76890e-03   3.22109e-02
431.000000  -2.44825e-02  -3.81999e-02  -3.98073e-02  -2.48895e-02  -2.26882e-03   2.54609e-02
432.000000  -2.27675e-02  -3.92825e-02  -4.23586e-02  -2.87958e-02  -8.74763e-03   1.60012e-02
433.000000  -2.13261e-02  -3.44112e-02  -3.71190e-02  -2.66634e-02  -1.11010e-02   5.91365e-03
434.000000  -1.98375e-02  -2.84054e-02  -2.99520e-02  -2.20965e-02  -1.04382e-02   1.49859e-03
435.000000  -1.64006e-02  -2.29246e-02  -2.36899e-02  -1.78246e-02  -9.36335e-03  -1.44531e-03
436.000000  -1.23732e-02  -1.70630e-02  -1.73093e-02  -1.29490e-02  -7.11605e-03  -2.56646e-03
437.000000  -6.12394e-03  -8.77721e-03  -9.04882e-03  -7.19775e-03  -5.06303e-03  -4.52712e-03
438.000000  -1.62870e-03  -3.46207e-03  -4.23035e-03  -4.19973e-03  -4.19458e-03  -5.25692e-03
439.000000   6.43140e-05  -9.24648e-04  -1.40778e-03  -1.62010e-03  -1.96562e-03  -2.87469e-03
440.000000   9.49348e-04   4.30594e-04   8.10228e-05  -2.64861e-04  -7.77747e-04  -1.62448e-03
441.000000   1.17785e-03   8.18939e-04   4.70424e-04   3.55885e-05  -5.48577e-04  -1.40804e-03
442.000000   1.17169e-03   8.57911e-04   4.76737e-04  -7.88536e-06  -6.02861e-04  -1.45487e-03
443.000000   1.12312e-03   8.13768e-04   3.99018e-04  -1.11474e-04  -6.93171e-04  -1.52155e-03
444.000000   1.03666e-03   6.84954e-04   2.32761e-04  -2.88232e-04  -8.43144e-04  -1.64906e-03
445.000000   9.62575e-04   5.56447e-04   6.38806e-05  -4.66497e-04  -9.96229e-04  -1.78764e-03
446.000000   9.03744e-04   4.42914e-04  -9.30459e-05  -6.36442e-04  -1.14648e-03  -1.93333e-03
447.000000   8.61944e-04   3.46584e-04  -2.35748e-04  -7.97887e-04  -1.29530e-03  -2.08845e-03
448.000000   8.32644e-04   2.64098e-04  -3.66861e-04  -9.53974e-04  -1.44546e-03  -2.25320e-03
449.000000   8.14837e-04   1.95083e-04  -4.85996e-04  -1.10366e-03  -1.59514e-03  -2.42361e-03
450.000000   8.04978e-04   1.36200e-04  -5.95760e-04  -1.24872e-03  -1.74624e-03  -2.60185e-03
451.000000   7.96673e-04   8.18620e-05  -7.00258e-04  -1.39204e-03  -1.90201e-03  -2.79222e-03
452.000000   7.87265e-04   3.04821e-05  -7.99367e-04  -1.53149e-03  -2.05940e-03  -2.99065e-03
453.000000   7.77994e-04  -1.64501e-05  -8.90559e-04  -1.66229e-03  -2.21116e-03  -3.18625e-03
454.000000   7.72280e-04  -5.62173e-05  -9.70912e-04  -1.78016e-03  -2.35094e-03  -3.36967e-03
455.000000   7.69193e-04  -9.06932e-05  -1.04260e-03  -1.88674e-03  -2.47934e-03  -3.54017e-03
456.000000   7.68874e-04  -1.20430e-04  -1.10653e-03  -1.98287e-03  -2.59673e-03  -3.69765e-03
457.000000   7.69431e-04  -1.47804e-04  -1.16549e-03  -2.07146e-03  -2.70587e-03  -3.84483e-03
458.000000   7.72421e-04  -1.71612e-04  -1.21862e-03  -2.15193e-03  -2.80615e-03  -3.98125e-03
459.000000   7.75790e-04  -1.94161e-04  -1.26858e-03  -2.22719e-03  -2.90059e-03  -4.11016e-03
460.000000   7.80672e-04  -2.14506e-04  -1.31472e-03  -2.29694e-03  -2.98896e-03  -4.23160e-03
461.000000   7.87057e-04  -2.32805e-04  -1.35746e-03  -2.36184e-03  -3.07208e-03  -4.34667e-03
462.000000   7.93686e-04  -2.50434e-04  -1.39842e-03  -2.42379e-03  -3.15194e-03  -4.45760e-03
463.000000   8.02689e-04  -2.65349e-04  -1.43575e-03  -2.48116e-03  -3.22703e-03  -4.56311e-03
464.000000   8.13006e-04  -2.78651e-04  -1.47071e-03  -2.53542e-03  -3.29892e-03  -4.66497e-03
465.000000   8.23418e-04  -2.91596e-04  -1.50469e-03  -2.58811e-03  -3.36926e-03  -4.76499e-03
466.000000   8.35293e-04  -3.02833e-04  -1.53645e-03  -2.63812e-03  -3.43697e-03  -4.86222e-03
467.000000   8.48349e-04  -3.12631e-04  -1.56630e-03  -2.68589e-03  -3.50257e-03  -4.95728e-03
468.000000   8.61607e-04  -3.21952e-04  -1.59526e-03  -2.73250e-03  -3.56718e-03  -5.05134e-03
469.000000   8.76815e-04  -3.29044e-04  -1.62163e-03  -2.77630e-03  -3.62916e-03  -5.14283e-03
470.000000   8.92064e-04  -3.35790e-04  -1.64728e-03  -2.81921e-03  -3.69043e-03  -5.23366e-03
471.000000   9.08458e-04  -3.41053e-04  -1.67107e-03  -2.86010e-03  -3.74984e-03  -5.32270e-03
472.000000   9.24692e-04  -3.46096e-04  -1.69430e-03  -2.90024e-03  -3.80871e-03  -5.41122e-03
473.000000   9.41402e-04  -3.50269e-04  -1.71626e-03  -2.93897e-03  -3.86628e-03  -5.49846e-03
474.000000   9.57993e-04  -3.54126e-04  -1.73747e-03  -2.97673e-03  -3.92303e-03  -5.58484e-03
475.000000   9.74485e-04  -3.57583e-04  -1.75783e-03  -3.01342e-03  -3.97880e-03  -5.67012e-03
476.000000   9.90651e-04  -3.60850e-04  -1.77750e-03  -3.04915e-03  -4.03370e-03  -5.75445e-03
477.000000   1.00656e-03  -3.63831e-04  -1.79638e-03  -3.08384e-03  -4.08757e-03  -5.83755e-03
478.000000   1.02213e-03  -3.66545e-04  -1.81444e-03  -3.11735e-03  -4.14027e-03  -5.91922e-03
479.000000   1.03733e-03  -3.69042e-04  -1.83164e-03  -3.14962e-03  -4.19167e-03  -5.99931e-03
480.000000   1.05210e-03  -3.71323e-04  -1.84800e-03  -3.18064e-03  -4.24175e-03  -6.07769e-03
481.000000   1.06663e-03  -3.73220e-04  -1.86334e-03  -3.21019e-03  -4.29022e-03  -6.15402e-03
482.000000   1.08068e-03  -3.74886e-04  -1.87772e-03  -3.23834e-03  -4.33718e-03  -6.22844e-03
483.000000   1.09458e-03  -3.76050e-04  -1.89091e-03  -3.26479e-03  -4.38221e-03  -6.30036e-03
484.000000   1.10699e-03  -3.78009e-04  -1.90413e-03  -3.29062e-03  -4.42638e-03  -6.37083e-03
485.000000   1.11974e-03  -3.78926e-04  -1.91554e-03  -3.31406e-03  -4.46786e-03  -6.43796e-03
486.000000   1.13325e-03  -3.78324e-04  -1.92470e-03  -3.33464e-03  -4.50619e-03  -6.50130e-03
487.000000   1.14474e-03  -3.78962e-04  -1.93429e-03  -3.35499e-03  -4.54392e-03  -6.56329e-03
488.000000   1.15645e-03  -3.78694e-04  -1.94221e-03  -3.37296e-03  -4.57888e-03  -6.62168e-03
489.000000   1.16722e-03  -3.78621e-04  -1.94945e-03  -3.38957e-03  -4.61212e-03  -6.67762e-03
490.000000   1.17805e-03  -3.77724e-04  -1.95504e-03  -3.40382e-03  -4.64259e-03  -6.73004e-03
491.000000   1.18865e-03  -3.76360e-04  -1.95936e-03  -3.41607e-03  -4.67061e-03  -6.77912e-03
492.000000   1.19785e-03  -3.75625e-04  -1.96350e-03  -3.42742e-03  -4.69734e-03  -6.82615e-03
493.000000   1.20783e-03  -3.73276e-04  -1.96515e-03  -3.43560e-03  -4.72049e-03  -6.86875e-03
494.000000   1.21728e-03  -3.70600e-04  -1.96555e-03  -3.44184e-03  -4.74136e-03  -6.90831e-03
495.000000   1.22483e-03  -3.68968e-04  -1.96612e-03  -3.44751e-03  -4.76127e-03  -6.94605e-03
496.000000   1.23363e-03  -3.65265e-04  -1.96369e-03  -3.44954e-03  -4.77716e-03  -6.97893e-03
497.000000   1.24165e-03  -3.61576e-04  -1.96042e-03  -3.45002e-03  -4.79105e-03  -7.00893e-03
498.000000   1.24792e-03  -3.58843e-04  -1.95720e-03  -3.44974e-03  -4.80377e-03  -7.03692e-03
499.000000   1.25380e-03  -3.55884e-04  -1.95294e-03  -3.44755e-03  -4.81402e-03  -7.06157e-03
500.000000   1.25949e-03  -3.52562e-04  -1.94754e-03  -3.44319e-03  -4.82147e-03  -7.08251e-03
501.000000   1.26660e-03  -3.47222e-04  -1.93933e-03  -3.43529e-03  -4.82492e-03  -7.09857e-03
502.000000   1.27040e-03  -3.45068e-04  -1.93385e-03  -3.42940e-03  -4.82959e-03  -7.11472e-03
503.000000   1.27428e-03  -3.42838e-04  -1.92788e-03  -3.42232e-03  -4.83236e-03  -7.12791e-03
504.000000   1.27835e-03  -3.40055e-04  -1.92062e-03  -3.41333e-03  -4.83294e-03  -7.13803e-03
505.000000   1.28137e-03  -3.37657e-04  -1.91299e-03  -3.40350e-03  -4.83253e-03  -7.14669e-03
506.000000   1.28406e-03  -3.35373e-04  -1.90491e-03  -3.39287e-03  -4.83112e-03  -7.15385e-03
507.000000   1.28661e-03  -3.32636e-04  -1.89571e-03  -3.38087e-03  -4.82839e-03  -7.15924e-03
508.000000   1.28942e-03  -3.29244e-04  -1.88504e-03  -3.36670e-03  -4.82345e-03  -7.16224e-03
509.000000   1.29097e-03  -3.27381e-04  -1.87571e-03  -3.35298e-03  -4.81831e-03  -7.16435e-03
510.000000   1.29305e-03  -3.24921e-04  -1.86526e-03  -3.33802e-03  -4.81187e-03  -7.16476e-03
511.000000   1.29187e-03  -3.25795e-04  -1.85797e-03  -3.32560e-03  -4.80740e-03  -7.16646e-03
512.000000   1.29112e-03  -3.25816e-04  -1.84936e-03  -3.31147e-03  -4.80122e-03  -7.16626e-03
513.000000   1.28949e-03  -3.26539e-04  -1.84136e-03  -3.29808e-03  -4.79580e-03  -7.16678e-03
514.000000   1.28778e-03  -3.27473e-04  -1.83321e-03  -3.28382e-03  -4.78931e-03  -7.16598e-03
515.000000   1.28453e-03  -3.29546e-04  -1.82594e-03  -3.27036e-03  -4.78356e-03  -7.16566e-03
516.000000   1.28126e-03  -3.31349e-04  -1.81774e-03  -3.25563e-03  -4.77659e-03  -7.16384e-03
517.000000   1.27749e-03  -3.33477e-04  -1.80947e-03  -3.24078e-03  -4.76938e-03  -7.16147e-03
518.000000   1.27075e-03  -3.38169e-04  -1.80324e-03  -3.22755e-03  -4.76392e-03  -7.16094e-03
519.000000   1.26487e-03  -3.41672e-04  -1.79557e-03  -3.21258e-03  -4.75651e-03  -7.15813e-03
520.000000   1.25747e-03  -3.46218e-04  -1.78838e-03  -3.19761e-03  -4.74905e-03  -7.15480e-03
521.000000   1.24981e-03  -3.50551e-04  -1.78067e-03  -3.18195e-03  -4.74074e-03  -7.15032e-03
522.000000   1.24217e-03  -3.54056e-04  -1.77127e-03  -3.16440e-03  -4.73067e-03  -7.14395e-03
523.000000   1.23402e-03  -3.57206e-04  -1.76073e-03  -3.14535e-03  -4.71919e-03  -7.13590e-03
524.000000   1.22518e-03  -3.60596e-04  -1.74972e-03  -3.12485e-03  -4.70590e-03  -7.12562e-03
525.000000   1.21488e-03  -3.64726e-04  -1.73868e-03  -3.10354e-03  -4.69138e-03  -7.11338e-03
526.000000   1.20384e-03  -3.69282e-04  -1.72740e-03  -3.08091e-03  -4.67497e-03  -7.09865e-03
527.000000   1.18991e-03  -3.76364e-04  -1.71774e-03  -3.05862e-03  -4.65818e-03  -7.08248e-03
528.000000   1.17554e-03  -3.83666e-04  -1.70746e-03  -3.03421e-03  -4.63857e-03  -7.06254e-03
529.000000   1.15954e-03  -3.92256e-04  -1.69754e-03  -3.00885e-03  -4.61735e-03  -7.04013e-03
530.000000   1.14147e-03  -4.02325e-04  -1.68787e-03  -2.98251e-03  -4.59463e-03  -7.01524e-03
531.000000   1.12259e-03  -4.12634e-04  -1.67743e-03  -2.95432e-03  -4.56955e-03  -6.98690e-03
532.000000   1.10316e-03  -4.23040e-04  -1.66586e-03  -2.92354e-03  -4.54126e-03  -6.95425e-03
533.000000   1.08203e-03  -4.34600e-04  -1.65390e-03  -2.89076e-03  -4.51058e-03  -6.91826e-03
534.000000   1.05928e-03  -4.47160e-04  -1.64154e-03  -2.85645e-03  -4.47801e-03  -6.87939e-03
535.000000   1.03611e-03  -4.59574e-04  -1.62762e-03  -2.81920e-03  -4.44215e-03  -6.83639e-03
536.000000   1.01041e-03  -4.73878e-04  -1.61417e-03  -2.78074e-03  -4.40462e-03  -6.79089e-03
537.000000   9.85020e-04  -4.87249e-04  -1.59830e-03  -2.73849e-03  -4.36295e-03  -6.74041e-03
538.000000   9.60198e-04  -4.99689e-04  -1.58018e-03  -2.69227e-03  -4.31678e-03  -6.68466e-03
539.000000   9.31534e-04  -5.15047e-04  -1.56310e-03  -2.64516e-03  -4.26939e-03  -6.62701e-03
540.000000   9.03193e-04  -5.29466e-04  -1.54364e-03  -2.59372e-03  -4.21721e-03  -6.56385e-03
541.000000   8.72798e-04  -5.45249e-04  -1.52384e-03  -2.53990e-03  -4.16228e-03  -6.49744e-03
542.000000   8.40885e-04  -5.62324e-04  -1.50400e-03  -2.48380e-03  -4.10407e-03  -6.42629e-03
543.000000   8.09047e-04  -5.78931e-04  -1.48218e-03  -2.42333e-03  -4.04065e-03  -6.34886e-03
544.000000   7.75007e-04  -5.97167e-04  -1.46036e-03  -2.36051e-03  -3.97403e-03  -6.26693e-03
545.000000   7.38923e-04  -6.16233e-04  -1.43749e-03  -2.29501e-03  -3.90430e-03  -6.18059e-03
546.000000   7.03433e-04  -6.34143e-04  -1.41192e-03  -2.22498e-03  -3.82932e-03  -6.08753e-03
547.000000   6.67709e-04  -6.50930e-04  -1.38299e-03  -2.14986e-03  -3.74913e-03  -5.98824e-03
548.000000   6.32363e-04  -6.66330e-04  -1.35070e-03  -2.06979e-03  -3.66375e-03  -5.88249e-03
549.000000   5.96852e-04  -6.80644e-04  -1.31504e-03  -1.98491e-03  -3.57407e-03  -5.77234e-03
550.000000   5.63362e-04  -6.91524e-04  -1.27364e-03  -1.89253e-03  -3.47678e-03  -5.65363e-03
551.000000   5.27078e-04  -7.03321e-04  -1.23039e-03  -1.79673e-03  -3.37637e-03  -5.53139e-03
552.000000   4.93296e-04  -7.12035e-04  -1.18214e-03  -1.69388e-03  -3.26845e-03  -5.40080e-03
553.000000   4.56558e-04  -7.22991e-04  -1.13409e-03  -1.58905e-03  -3.15844e-03  -5.26774e-03
554.000000   4.21150e-04  -7.31265e-04  -1.08136e-03  -1.47767e-03  -3.04162e-03  -5.12733e-03
555.000000   3.84811e-04  -7.39091e-04  -1.02633e-03  -1.36251e-03  -2.92066e-03  -4.98184e-03
556.000000   3.47780e-04  -7.46208e-04  -9.68675e-04  -1.24299e-03  -2.79525e-03  -4.83146e-03
557.000000   3.08657e-04  -7.54018e-04  -9.09392e-04  -1.11990e-03  -2.66608e-03  -4.67659e-03
558.000000   2.70174e-04  -7.59454e-04  -8.45922e-04  -9.90941e-04  -2.53055e-03  -4.51417e-03
559.000000   2.30667e-04  -7.64381e-04  -7.79814e-04  -8.57427e-04  -2.38989e-03  -4.34542e-03
560.000000   1.88067e-04  -7.70659e-04  -7.12793e-04  -7.21420e-04  -2.24673e-03  -4.17334e-03
561.000000   1.44917e-04  -7.75547e-04  -6.42127e-04  -5.79974e-04  -2.09788e-03  -3.99460e-03
562.000000   1.03003e-04  -7.77035e-04  -5.65535e-04  -4.30722e-04  -1.94115e-03  -3.80713e-03
563.000000   5.80877e-05  -7.79429e-04  -4.87337e-04  -2.77932e-04  -1.78067e-03  -3.61500e-03
564.000000   1.42397e-05  -7.78600e-04  -4.03357e-04  -1.17366e-04  -1.61222e-03  -3.41417e-03
565.000000  -2.97587e-05  -7.76000e-04  -3.14960e-04   4.97344e-05  -1.43701e-03  -3.20556e-03
566.000000  -7.47438e-05  -7.72152e-04  -2.22312e-04   2.23639e-04  -1.25478e-03  -2.98888e-03
567.000000  -1.20838e-04  -7.67089e-04  -1.25532e-04   4.04011e-04  -1.06605e-03  -2.76509e-03
568.000000  -1.67310e-04  -7.59832e-04  -2.33659e-05   5.92162e-04  -8.69538e-04  -2.53283e-03
569.000000  -2.12591e-04  -7.48795e-04   8.58091e-05   7.89829e-04  -6.63587e-04  -2.29064e-03
570.000000  -2.60304e-04  -7.37310e-04   1.98867e-04   9.93895e-04  -4.51212e-04  -2.04105e-03
571.000000  -3.06622e-04  -7.21317e-04   3.19749e-04   1.20798e-03  -2.28799e-04  -1.78052e-03
572.000000  -3.52400e-04  -7.01799e-04   4.47090e-04   1.43033e-03   1.97462e-06  -1.51062e-03
573.000000  -3.97518e-04  -6.78460e-04   5.81296e-04   1.66090e-03   2.40845e-04  -1.23181e-03
574.000000  -4.43845e-04  -6.53189e-04   7.20238e-04   1.89704e-03   4.85156e-04  -9.46430e-04
575.000000  -4.87188e-04  -6.21431e-04   8.67969e-04   2.14197e-03   7.38150e-04  -6.51176e-04
576.000000  -5.30581e-04  -5.85886e-04   1.02151e-03   2.39207e-03   9.95925e-04  -3.50248e-04
577.000000  -5.71993e-04  -5.44542e-04   1.18223e-03   2.64766e-03   1.25884e-03  -4.30547e-05
578.000000  -6.11823e-04  -4.97732e-04   1.34938e-03   2.90738e-03   1.52526e-03   2.68287e-04
579.000000  -6.48334e-04  -4.43707e-04   1.52450e-03   3.17283e-03   1.79717e-03   5.85945e-04
580.000000  -6.84011e-04  -3.84997e-04   1.70413e-03   3.43974e-03   2.07033e-03   9.05795e-04
581.000000  -7.15578e-04  -3.17693e-04   1.89256e-03   3.71196e-03   2.34806e-03   1.23038e-03
582.000000  -7.45670e-04  -2.44882e-04   2.08599e-03   3.98567e-03   2.62666e-03   1.55572e-03
583.000000  -7.71600e-04  -1.64083e-04   2.28649e-03   4.26325e-03   2.90859e-03   1.88407e-03
584.000000  -7.98297e-04  -8.04305e-05   2.48909e-03   4.54006e-03   3.18950e-03   2.21119e-03
585.000000  -8.21102e-04   1.02648e-05   2.69760e-03   4.82010e-03   3.47328e-03   2.54070e-03
586.000000  -8.41818e-04   1.06318e-04   2.91037e-03   5.10216e-03   3.75865e-03   2.87086e-03
587.000000  -8.61592e-04   2.06077e-04   3.12620e-03   5.38566e-03   4.04523e-03   3.20186e-03
588.000000  -8.78000e-04   3.11464e-04   3.34681e-03   5.67253e-03   4.33515e-03   3.53586e-03
589.000000  -8.96212e-04   4.17020e-04   3.56727e-03   5.95875e-03   4.62425e-03   3.86862e-03
590.000000  -9.11658e-04   5.27560e-04   3.79269e-03   6.24912e-03   4.91713e-03   4.20465e-03
591.000000  -9.24011e-04   6.42658e-04   4.02233e-03   6.54334e-03   5.21373e-03   4.54400e-03
592.000000  -9.38306e-04   7.56574e-04   4.25046e-03   6.83607e-03   5.50904e-03   4.88197e-03
593.000000  -9.48036e-04   8.76189e-04   4.48455e-03   7.13422e-03   5.80945e-03   5.22480e-03
594.000000  -9.60504e-04   9.94208e-04   4.71700e-03   7.42966e-03   6.10670e-03   5.56419e-03
595.000000  -9.69126e-04   1.11754e-03   4.95503e-03   7.72892e-03   6.40714e-03   5.90646e-03
596.000000  -9.75885e-04   1.24435e-03   5.19630e-03   8.02911e-03   6.70807e-03   6.24947e-03
597.000000  -9.80533e-04   1.37578e-03   5.44239e-03   8.33040e-03   7.00843e-03   6.59116e-03
598.000000  -9.82491e-04   1.51244e-03   5.69270e-03   8.63029e-03   7.30610e-03   6.93032e-03
599.000000  -9.78217e-04   1.65744e-03   5.94841e-03   8.92747e-03   7.59967e-03   7.26518e-03
600.000000  -9.69178e-04   1.81027e-03   6.20820e-03   9.21815e-03   7.88471e-03   7.59086e-03
601.000000  -9.54940e-04   1.97187e-03   6.47139e-03   9.49958e-03   8.15859e-03   7.90504e-03
602.000000  -9.29694e-04   2.14816e-03   6.74245e-03   9.77380e-03   8.42326e-03   8.20953e-03
603.000000  -8.97712e-04   2.33517e-03   7.01538e-03   1.00320e-02   8.66967e-03   8.49526e-03
604.000000  -8.56028e-04   2.53540e-03   7.29023e-03   1.02721e-02   8.89595e-03   8.76019e-03
605.000000  -8.04714e-04   2.74810e-03   7.56392e-03   1.04897e-02   9.09819e-03   8.99994e-03
606.000000  -7.43472e-04   2.97296e-03   7.83404e-03   1.06813e-02   9.27283e-03   9.21049e-03
607.000000  -6.71588e-04   3.20958e-03   8.09841e-03   1.08453e-02   9.41895e-03   9.39005e-03
608.000000  -5.85691e-04   3.46000e-03   8.35645e-03   1.09808e-02   9.53659e-03   9.53854e-03
609.000000  -4.88892e-04   3.71958e-03   8.60248e-03   1.10840e-02   9.62219e-03   9.65185e-03
610.000000  -3.82735e-04   3.98446e-03   8.83120e-03   1.11510e-02   9.67331e-03   9.72821e-03
611.000000  -2.69537e-04   4.25063e-03   9.03935e-03   1.11828e-02   9.69067e-03   9.76650e-03
612.000000  -1.44453e-04   4.51985e-03   9.22811e-03   1.11833e-02   9.67931e-03   9.77222e-03
613.000000  -1.22632e-05   4.78528e-03   9.39164e-03   1.11503e-02   9.63764e-03   9.74353e-03
614.000000   1.24439e-04   5.04156e-03   9.52567e-03   1.10835e-02   9.56580e-03   9.68059e-03
615.000000   2.66229e-04   5.28587e-03   9.62950e-03   1.09859e-02   9.46760e-03   9.58768e-03
616.000000   4.07706e-04   5.50949e-03   9.69635e-03   1.08554e-02   9.34172e-03   9.46389e-03
617.000000   5.48557e-04   5.71088e-03   9.72755e-03   1.06953e-02   9.19055e-03   9.31088e-03
618.000000   6.86101e-04   5.88453e-03   9.71935e-03   1.05055e-02   9.01522e-03   9.13072e-03
619.000000   8.20694e-04   6.02875e-03   9.67267e-03   1.02896e-02   8.81963e-03   8.92826e-03
620.000000   9.49975e-04   6.14065e-03   9.58735e-03   1.00480e-02   8.60359e-03   8.70362e-03
621.000000   1.07442e-03   6.21926e-03   9.46466e-03   9.78433e-03   8.37132e-03   8.46217e-03
622.000000   1.18829e-03   6.25984e-03   9.30263e-03   9.49680e-03   8.12002e-03   8.20080e-03
623.000000   1.29126e-03   6.26307e-03   9.10372e-03   9.18780e-03   7.85158e-03   7.92146e-03
624.000000   1.38223e-03   6.22937e-03   8.87022e-03   8.85890e-03   7.56697e-03   7.62563e-03
625.000000   1.46196e-03   6.16102e-03   8.60609e-03   8.51374e-03   7.26928e-03   7.31654e-03
626.000000   1.53089e-03   6.06110e-03   8.31597e-03   8.15610e-03   6.96143e-03   6.99678e-03
627.000000   1.58432e-03   5.92722e-03   7.99828e-03   7.78326e-03   6.64015e-03   6.66305e-03
628.000000   1.62662e-03   5.76668e-03   7.66096e-03   7.40178e-03   6.31162e-03   6.32195e-03
629.000000   1.65490e-03   5.57878e-03   7.30377e-03   7.01056e-03   5.97444e-03   5.97252e-03
630.000000   1.67446e-03   5.37225e-03   6.93639e-03   6.61804e-03   5.63620e-03   5.62206e-03
631.000000   1.67879e-03   5.14332e-03   6.55518e-03   6.21920e-03   5.29133e-03   5.26476e-03
632.000000   1.67235e-03   4.89889e-03   6.16701e-03   5.81984e-03   4.94532e-03   4.90619e-03
633.000000   1.65432e-03   4.64107e-03   5.77411e-03   5.42119e-03   4.59903e-03   4.54720e-03
634.000000   1.62563e-03   4.37347e-03   5.38018e-03   5.02613e-03   4.25498e-03   4.19018e-03
635.000000   1.58648e-03   4.09864e-03   4.98765e-03   4.63599e-03   3.91398e-03   3.83573e-03
636.000000   1.53766e-03   3.81965e-03   4.59940e-03   4.25301e-03   3.57834e-03   3.48641e-03
637.000000   1.48042e-03   3.53985e-03   4.21868e-03   3.88009e-03   3.25073e-03   3.14506e-03
638.000000   1.41754e-03   3.26364e-03   3.84957e-03   3.52039e-03   2.93405e-03   2.81478e-03
639.000000   1.34861e-03   2.99208e-03   3.49264e-03   3.17386e-03   2.62819e-03   2.49559e-03
640.000000   1.27543e-03   2.72843e-03   3.15143e-03   2.84393e-03   2.33637e-03   2.19091e-03
641.000000   1.20039e-03   2.47570e-03   2.82810e-03   2.53199e-03   2.05989e-03   1.90191e-03
642.000000   1.12328e-03   2.23417e-03   2.52252e-03   2.23748e-03   1.79808e-03   1.62785e-03
643.000000   1.04759e-03   2.00740e-03   2.23798e-03   1.96372e-03   1.55472e-03   1.37339e-03
644.000000   9.73570e-04   1.79613e-03   1.97499e-03   1.71080e-03   1.32927e-03   1.13703e-03
645.000000   9.03011e-04   1.60154e-03   1.73434e-03   1.47957e-03   1.12261e-03   9.19795e-04
646.000000   8.33429e-04   1.42040e-03   1.51191e-03   1.26569e-03   9.31329e-04   7.19406e-04
647.000000   7.68434e-04   1.25599e-03   1.31090e-03   1.07256e-03   7.58779e-04   5.38970e-04
648.000000   7.09686e-04   1.10929e-03   1.13205e-03   9.00731e-04   6.05006e-04   3.77680e-04
649.000000   6.54956e-04   9.77252e-04   9.72113e-04   7.47124e-04   4.67030e-04   2.32435e-04
650.000000   6.04988e-04   8.59483e-04   8.29821e-04   6.10289e-04   3.44278e-04   1.03853e-04
651.000000   5.61371e-04   7.56605e-04   7.05438e-04   4.90904e-04   2.37670e-04  -7.39230e-06
652.000000   5.21701e-04   6.65491e-04   5.95514e-04   3.85239e-04   1.43385e-04  -1.05431e-04
653.000000   4.85330e-04   5.85116e-04   4.99420e-04   2.93078e-04   6.07555e-05  -1.91857e-04
654.000000   4.54437e-04   5.16588e-04   4.17498e-04   2.14387e-04  -9.76551e-06  -2.65663e-04
655.000000   4.28416e-04   4.57907e-04   3.47023e-04   1.46777e-04  -7.01123e-05  -3.28610e-04
656.000000   4.04317e-04   4.05626e-04   2.84431e-04   8.66046e-05  -1.23677e-04  -3.83849e-04
657.000000   3.84028e-04   3.61704e-04   2.31960e-04   3.62452e-05  -1.68286e-04  -4.29543e-04
658.000000   3.67008e-04   3.24837e-04   1.87986e-04  -5.82849e-06  -2.05449e-04  -4.67779e-04
659.000000   3.50547e-04   2.91365e-04   1.48614e-04  -4.31718e-05  -2.38369e-04  -5.01547e-04
660.000000   3.37756e-04   2.63765e-04   1.15741e-04  -7.43749e-05  -2.65571e-04  -5.29247e-04
661.000000   3.25699e-04   2.39297e-04   8.67225e-05  -1.02227e-04  -2.90117e-04  -5.54275e-04
662.000000   3.15976e-04   2.19236e-04   6.28264e-05  -1.25150e-04  -3.10051e-04  -5.74075e-04
663.000000   3.08411e-04   2.02930e-04   4.32351e-05  -1.43836e-04  -3.25962e-04  -5.89564e-04
664.000000   3.01727e-04   1.88859e-04   2.63723e-05  -1.59819e-04  -3.39481e-04  -6.02739e-04
665.000000   2.96291e-04   1.77046e-04   1.23503e-05  -1.72863e-04  -3.50475e-04  -6.13547e-04
666.000000   2.89614e-04   1.64763e-04  -1.93938e-06  -1.86271e-04  -3.61802e-04  -6.24546e-04
667.000000   2.85491e-04   1.56042e-04  -1.24054e-05  -1.96095e-04  -3.69797e-04  -6.32158e-04
668.000000   2.82001e-04   1.49050e-04  -2.07944e-05  -2.04094e-04  -3.76338e-04  -6.38224e-04
669.000000   2.78505e-04   1.42626e-04  -2.83893e-05  -2.11253e-04  -3.82074e-04  -6.43381e-04
670.000000   2.75886e-04   1.37310e-04  -3.47074e-05  -2.16952e-04  -3.86335e-04  -6.46917e-04
671.000000   2.72568e-04   1.31337e-04  -4.15423e-05  -2.23158e-04  -3.91073e-04  -6.50560e-04
672.000000   2.68649e-04   1.25112e-04  -4.84862e-05  -2.29566e-04  -3.96264e-04  -6.55096e-04
673.000000   2.67564e-04   1.22168e-04  -5.22596e-05  -2.33048e-04  -3.98672e-04  -6.56990e-04
674.000000   2.66010e-04   1.19237e-04  -5.57942e-05  -2.36454e-04  -4.01163e-04  -6.58882e-04
675.000000   2.64933e-04   1.17251e-04  -5.81216e-05  -2.38611e-04  -4.02218e-04  -6.59036e-04
676.000000   2.63420e-04   1.14814e-04  -6.09429e-05  -2.40987e-04  -4.03473e-04  -6.59440e-04
677.000000   2.62342e-04   1.12946e-04  -6.30609e-05  -2.42690e-04  -4.04194e-04  -6.59248e-04
678.000000   2.61202e-04   1.10807e-04  -6.53445e-05  -2.44384e-04  -4.04920e-04  -6.59007e-04
679.000000   2.60337e-04   1.08833e-04  -6.76689e-05  -2.46132e-04  -4.05702e-04  -6.58867e-04
680.000000   2.59274e-04   1.06877e-04  -7.01839e-05  -2.48454e-04  -4.07202e-04  -6.59613e-04
681.000000   2.57579e-04   1.04711e-04  -7.27379e-05  -2.51111e-04  -4.09166e-04  -6.61013e-04
682.000000   2.56868e-04   1.03597e-04  -7.40271e-05  -2.52215e-04  -4.09438e-04  -6.60605e-04
683.000000   2.55364e-04   1.01809e-04  -7.57638e-05  -2.53543e-04  -4.10018e-04  -6.60585e-04
684.000000   2.54328e-04   1.00584e-04  -7.69655e-05  -2.54484e-04  -4.10138e-04  -6.59731e-04
685.000000   2.54613e-04   1.00620e-04  -7.69780e-05  -2.54071e-04  -4.08896e-04  -6.57611e-04
686.000000   2.53639e-04   9.90681e-05  -7.86173e-05  -2.55112e-04  -4.09176e-04  -6.57124e-04
687.000000   2.53656e-04   9.83947e-05  -7.93785e-05  -2.55119e-04  -4.08376e-04  -6.55581e-04
688.000000   2.52879e-04   9.74689e-05  -8.03987e-05  -2.56100e-04  -4.08864e-04  -6.55526e-04
689.000000   2.52130e-04   9.68025e-05  -8.12556e-05  -2.57209e-04  -4.09432e-04  -6.55424e-04
690.000000   2.50368e-04   9.48732e-05  -8.34821e-05  -2.59470e-04  -4.11016e-04  -6.56375e-04
691.000000   2.48519e-04   9.27522e-05  -8.56600e-05  -2.61262e-04  -4.12024e-04  -6.56590e-04
692.000000   2.48353e-04   9.25605e-05  -8.56914e-05  -2.60777e-04  -4.10825e-04  -6.54632e-04
693.000000   2.48040e-04   9.22653e-05  -8.57684e-05  -2.60507e-04  -4.10055e-04  -6.53197e-04
694.000000   2.47093e-04   9.11895e-05  -8.65643e-05  -2.60815e-04  -4.09889e-04  -6.52437e-04
695.000000   2.46133e-04   8.99721e-05  -8.76253e-05  -2.61504e-04  -4.10127e-04  -6.52184e-04
696.000000   2.46365e-04   8.98956e-05  -8.77626e-05  -2.61249e-04  -4.09159e-04  -6.50590e-04
697.000000   2.46902e-04   9.02875e-05  -8.73765e-05  -2.60431e-04  -4.07467e-04  -6.48186e-04
698.000000   2.46216e-04   8.94692e-05  -8.84028e-05  -2.61208e-04  -4.07503e-04  -6.47476e-04
699.000000   2.45474e-04   8.87311e-05  -8.92343e-05  -2.61858e-04  -4.07459e-04  -6.46491e-04
700.000000   2.44876e-04   8.83069e-05  -8.97488e-05  -2.62287e-04  -4.07226e-04  -6.45369e-04
701.000000   2.44498e-04   8.77819e-05  -9.04275e-05  -2.62741e-04  -4.07005e-04  -6.44323e-04
702.000000   2.43431e-04   8.65754e-05  -9.16560e-05  -2.63845e-04  -4.07763e-04  -6.44742e-04
703.000000   2.43089e-04   8.61138e-05  -9.18980e-05  -2.63857e-04  -4.07431e-04  -6.43994e-04
704.000000   2.41278e-04   8.42501e-05  -9.35612e-05  -2.65369e-04  -4.08574e-04  -6.44586e-04
705.000000   2.42627e-04   8.54119e-05  -9.22716e-05  -2.63602e-04  -4.06268e-04  -6.41690e-04
706.000000   2.43063e-04   8.57275e-05  -9.18108e-05  -2.62682e-04  -4.04914e-04  -6.39954e-04
707.000000   2.42721e-04   8.53819e-05  -9.21368e-05  -2.62538e-04  -4.04149e-04  -6.38625e-04
708.000000   2.41764e-04   8.43423e-05  -9.32223e-05  -2.63065e-04  -4.03830e-04  -6.37420e-04
709.000000   2.40393e-04   8.29420e-05  -9.46719e-05  -2.64114e-04  -4.04204e-04  -6.36982e-04
710.000000   2.40952e-04   8.35928e-05  -9.39645e-05  -2.63258e-04  -4.03023e-04  -6.35309e-04
711.000000   2.39243e-04   8.20890e-05  -9.53289e-05  -2.64896e-04  -4.04551e-04  -6.36542e-04
712.000000   2.37976e-04   8.08599e-05  -9.63080e-05  -2.66042e-04  -4.05557e-04  -6.37293e-04
713.000000   2.36593e-04   7.94896e-05  -9.75081e-05  -2.67372e-04  -4.06572e-04  -6.37884e-04
714.000000   2.36608e-04   7.94158e-05  -9.75201e-05  -2.67006e-04  -4.05832e-04  -6.36821e-04
715.000000   2.37423e-04   8.00402e-05  -9.69123e-05  -2.65882e-04  -4.04183e-04  -6.34648e-04
716.000000   2.37369e-04   7.97462e-05  -9.73642e-05  -2.65794e-04  -4.03352e-04  -6.32998e-04
717.000000   2.37782e-04   7.98997e-05  -9.73847e-05  -2.65394e-04  -4.02181e-04  -6.31034e-04
718.000000   2.37687e-04   7.98294e-05  -9.75126e-05  -2.65216e-04  -4.01428e-04  -6.29676e-04
719.000000   2.38830e-04   8.12127e-05  -9.59406e-05  -2.63395e-04  -3.99314e-04  -6.27202e-04
720.000000   2.38198e-04   8.10130e-05  -9.56984e-05  -2.62915e-04  -3.98635e-04  -6.26277e-04
721.000000   2.37076e-04   8.03302e-05  -9.59284e-05  -2.63041e-04  -3.98582e-04  -6.25802e-04
722.000000   2.35715e-04   7.92117e-05  -9.68182e-05  -2.63689e-04  -3.98879e-04  -6.25517e-04
723.000000   2.34220e-04   7.77000e-05  -9.82335e-05  -2.64774e-04  -3.99647e-04  -6.25888e-04
724.000000   2.34066e-04   7.75965e-05  -9.81473e-05  -2.64317e-04  -3.98934e-04  -6.24933e-04
725.000000   2.33047e-04   7.67295e-05  -9.88018e-05  -2.64715e-04  -3.98988e-04  -6.24531e-04
726.000000   2.32594e-04   7.63921e-05  -9.90292e-05  -2.64853e-04  -3.98897e-04  -6.24109e-04
727.000000   2.33695e-04   7.75353e-05  -9.79017e-05  -2.63728e-04  -3.97546e-04  -6.22403e-04
728.000000   2.33484e-04   7.73219e-05  -9.81645e-05  -2.63883e-04  -3.97340e-04  -6.21694e-04
729.000000   2.33968e-04   7.77330e-05  -9.76203e-05  -2.63058e-04  -3.95969e-04  -6.19664e-04
730.000000   2.33699e-04   7.75504e-05  -9.76179e-05  -2.62873e-04  -3.95306e-04  -6.18448e-04
731.000000   2.33255e-04   7.70391e-05  -9.80268e-05  -2.62945e-04  -3.94738e-04  -6.17238e-04
732.000000   2.33455e-04   7.74024e-05  -9.75002e-05  -2.62015e-04  -3.93266e-04  -6.15082e-04
733.000000   2.31691e-04   7.59126e-05  -9.87794e-05  -2.62853e-04  -3.93672e-04  -6.15017e-04
734.000000   2.31388e-04   7.58082e-05  -9.86935e-05  -2.62325e-04  -3.92765e-04  -6.13705e-04
735.000000   2.30315e-04   7.50175e-05  -9.92795e-05  -2.62584e-04  -3.92773e-04  -6.13268e-04
736.000000   2.30156e-04   7.52912e-05  -9.87619e-05  -2.62003e-04  -3.92341e-04  -6.12962e-04
737.000000   2.30102e-04   7.56639e-05  -9.80909e-05  -2.61301e-04  -3.91714e-04  -6.12241e-04
738.000000   2.30101e-04   7.57569e-05  -9.77381e-05  -2.60823e-04  -3.91132e-04  -6.11306e-04
739.000000   2.29950e-04   7.54133e-05  -9.79972e-05  -2.61063e-04  -3.91084e-04  -6.10814e-04
740.000000   2.29978e-04   7.51305e-05  -9.82921e-05  -2.61261e-04  -3.90899e-04  -6.10126e-04
741.000000   2.28595e-04   7.33835e-05  -1.00120e-04  -2.62868e-04  -3.91999e-04  -6.10710e-04
742.000000   2.27665e-04   7.20587e-05  -1.01575e-04  -2.63897e-04  -3.92377e-04  -6.10420e-04
743.000000   2.26874e-04   7.11880e-05  -1.02494e-04  -2.64586e-04  -3.92684e-04  -6.10417e-04
744.000000   2.26696e-04   7.11239e-05  -1.02646e-04  -2.64604e-04  -3.92315e-04  -6.09591e-04
745.000000   2.26948e-04   7.17555e-05  -1.01906e-04  -2.63790e-04  -3.91508e-04  -6.08806e-04
746.000000   2.26885e-04   7.21144e-05  -1.01247e-04  -2.62946e-04  -3.90772e-04  -6.08271e-04
747.000000   2.27082e-04   7.27515e-05  -9.99864e-05  -2.61257e-04  -3.89203e-04  -6.06777e-04
748.000000   2.27360e-04   7.35340e-05  -9.85133e-05  -2.59426e-04  -3.87433e-04  -6.04916e-04
749.000000   2.26910e-04   7.33932e-05  -9.83556e-05  -2.58996e-04  -3.86777e-04  -6.03767e-04
750.000000   2.25306e-04   7.18457e-05  -9.98015e-05  -2.60341e-04  -3.87916e-04  -6.04499e-04
751.000000   2.25157e-04   7.15654e-05  -1.00027e-04  -2.60561e-04  -3.87859e-04  -6.03957e-04
752.000000   2.25561e-04   7.14506e-05  -1.00341e-04  -2.60754e-04  -3.87545e-04  -6.02968e-04
753.000000   2.23899e-04   6.93039e-05  -1.02838e-04  -2.63179e-04  -3.89306e-04  -6.03965e-04
754.000000   2.24303e-04   6.94814e-05  -1.02951e-04  -2.63183e-04  -3.88712e-04  -6.02775e-04
755.000000   2.24061e-04   6.90824e-05  -1.03664e-04  -2.63895e-04  -3.89044e-04  -6.02773e-04
756.000000   2.23166e-04   6.82989e-05  -1.04496e-04  -2.64788e-04  -3.89820e-04  -6.03401e-04
757.000000   2.25114e-04   7.05439e-05  -1.02034e-04  -2.62379e-04  -3.87655e-04  -6.01571e-04
758.000000   2.24463e-04   7.02072e-05  -1.02052e-04  -2.62297e-04  -3.87962e-04  -6.02459e-04
759.000000   2.23679e-04   6.98338e-05  -1.02140e-04  -2.62299e-04  -3.88186e-04  -6.02976e-04
760.000000   2.24324e-04   7.07414e-05  -1.00922e-04  -2.60900e-04  -3.86742e-04  -6.01418e-04
761.000000   2.22734e-04   6.92600e-05  -1.02209e-04  -2.62022e-04  -3.87612e-04  -6.01927e-04
762.000000   2.22199e-04   6.87754e-05  -1.02400e-04  -2.61915e-04  -3.87143e-04  -6.00933e-04
763.000000   2.21495e-04   6.79659e-05  -1.02929e-04  -2.61927e-04  -3.86781e-04  -6.00010e-04
764.000000   2.20747e-04   6.69017e-05  -1.03975e-04  -2.62428e-04  -3.86674e-04  -5.98954e-04
765.000000   2.20877e-04   6.68482e-05  -1.04090e-04  -2.62325e-04  -3.86237e-04  -5.97899e-04
766.000000   2.20960e-04   6.69066e-05  -1.04083e-04  -2.62272e-04  -3.86078e-04  -5.97517e-04
767.000000   2.22199e-04   6.80188e-05  -1.03100e-04  -2.61224e-04  -3.84716e-04  -5.95827e-04
768.000000   2.23208e-04   6.89354e-05  -1.02387e-04  -2.60454e-04  -3.83664e-04  -5.94564e-04
769.000000   2.23516e-04   6.94358e-05  -1.01908e-04  -2.60065e-04  -3.83349e-04  -5.94342e-04
770.000000   2.23749e-04   7.00684e-05  -1.01160e-04  -2.59589e-04  -3.83194e-04  -5.94608e-04
771.000000   2.23057e-04   6.97445e-05  -1.01347e-04  -2.60078e-04  -3.83991e-04  -5.95897e-04
772.000000   2.21948e-04   6.88735e-05  -1.02043e-04  -2.60841e-04  -3.84915e-04  -5.97162e-04
773.000000   2.22098e-04   6.92670e-05  -1.01492e-04  -2.60393e-04  -3.84485e-04  -5.96815e-04
774.000000   2.21052e-04   6.82567e-05  -1.02368e-04  -2.61088e-04  -3.85010e-04  -5.97145e-04
775.000000   2.19675e-04   6.69129e-05  -1.03630e-04  -2.62147e-04  -3.85795e-04  -5.97558e-04
776.000000   2.20054e-04   6.70144e-05  -1.03569e-04  -2.61790e-04  -3.85047e-04  -5.96393e-04
777.000000   2.18832e-04   6.53589e-05  -1.05175e-04  -2.63036e-04  -3.85992e-04  -5.97057e-04
778.000000   2.17686e-04   6.38356e-05  -1.06725e-04  -2.64336e-04  -3.87025e-04  -5.97774e-04
779.000000   2.18471e-04   6.43992e-05  -1.06092e-04  -2.63456e-04  -3.85993e-04  -5.96410e-04
780.000000   2.19126e-04   6.54812e-05  -1.04668e-04  -2.62007e-04  -3.84771e-04  -5.95081e-04
781.000000   2.19860e-04   6.64928e-05  -1.03475e-04  -2.60755e-04  -3.83567e-04  -5.93579e-04
782.000000   2.20427e-04   6.71350e-05  -1.02890e-04  -2.60236e-04  -3.82791e-04  -5.92238e-04
783.000000   2.20786e-04   6.76386e-05  -1.02366e-04  -2.59836e-04  -3.82387e-04  -5.91885e-04
784.000000   2.20923e-04   6.78272e-05  -1.02120e-04  -2.59639e-04  -3.82322e-04  -5.92310e-04
785.000000   2.21557e-04   6.87359e-05  -1.01177e-04  -2.58765e-04  -3.81554e-04  -5.91972e-04
786.000000   2.20498e-04   6.79259e-05  -1.02077e-04  -2.59821e-04  -3.82649e-04  -5.93208e-04
787.000000   2.18507e-04   6.58684e-05  -1.04493e-04  -2.62331e-04  -3.84845e-04  -5.95098e-04
788.000000   2.18734e-04   6.59408e-05  -1.04716e-04  -2.62585e-04  -3.84727e-04  -5.94663e-04
789.000000   2.18359e-04   6.49967e-05  -1.06022e-04  -2.63740e-04  -3.85395e-04  -5.95046e-04
790.000000   2.18908e-04   6.52569e-05  -1.05918e-04  -2.63520e-04  -3.85015e-04  -5.94531e-04
791.000000   2.20269e-04   6.63260e-05  -1.04887e-04  -2.62256e-04  -3.83704e-04  -5.93148e-04
792.000000   2.18872e-04   6.47943e-05  -1.06172e-04  -2.63178e-04  -3.84745e-04  -5.94325e-04
793.000000   2.20181e-04   6.63225e-05  -1.04146e-04  -2.60782e-04  -3.82605e-04  -5.92281e-04
794.000000   2.19395e-04   6.60147e-05  -1.03748e-04  -2.60006e-04  -3.81949e-04  -5.91483e-04
795.000000   2.19279e-04   6.64149e-05  -1.02681e-04  -2.58712e-04  -3.80609e-04  -5.89676e-04
796.000000   2.18330e-04   6.57298e-05  -1.02912e-04  -2.58799e-04  -3.80546e-04  -5.89208e-04
797.000000   2.16749e-04   6.40270e-05  -1.04693e-04  -2.60535e-04  -3.81935e-04  -5.90196e-04
798.000000   2.16268e-04   6.31877e-05  -1.05785e-04  -2.61561e-04  -3.82718e-04  -5.90785e-04
799.000000   2.16150e-04   6.27942e-05  -1.06656e-04  -2.62490e-04  -3.83357e-04  -5.91233e-04
800.000000   2.15069e-04   6.15163e-05  -1.08379e-04  -2.64372e-04  -3.85040e-04  -5.92861e-04
