# Supplementary material for: Simulation Methods and Validation Criteria for Modeling Cardiac Ventricular Electrophysiology
Source: PLoS One. 2014 Dec 10;9(12):e114494. doi: 10.1371/journal.pone.0114494 (PMC4262432; doi:10.1371/journal.pone.0114494)
Supplement: S2 Dataset — ECG raw data for the six lead ECG. Data was obtained at every millisecond. (ZIP) [file pone.0114494.s003.zip › Dataset S2/ECG_HighPMJ.dat]

0	5.06836e-18	-1.7663e-17	-3.67013e-17	-4.58649e-17	-4.49651e-17	-4.94512e-17
1	6.26563e-06	5.08515e-06	2.35315e-06	-1.44426e-07	-5.28354e-06	-1.2961e-05
2	3.18536e-05	2.12977e-05	5.98222e-06	-7.70935e-06	-2.6506e-05	-5.63935e-05
3	7.19081e-05	4.48262e-05	9.41154e-06	-2.24684e-05	-5.78055e-05	-0.000116203
4	0.000131682	8.89823e-05	3.41279e-05	-1.60288e-05	-6.62857e-05	-0.00015073
5	0.000255629	0.000199458	0.000127458	6.08007e-05	-2.15898e-06	-0.000108823
6	0.000359837	0.000291902	0.000205016	0.000123963	5.04073e-05	-7.49344e-05
7	0.000393713	0.000315752	0.000216199	0.000122865	4.05584e-05	-0.000100232
8	0.000399213	0.000313122	0.000203079	9.94902e-05	9.96892e-06	-0.000143376
9	0.000373171	0.000280361	0.000161626	4.9519e-05	-4.59396e-05	-0.000209515
10	0.000333187	0.000234699	0.00010874	-1.04225e-05	-0.00011075	-0.000282668
11	0.000246511	0.000141421	8.49733e-06	-0.000116832	-0.000221084	-0.000400043
12	0.000153986	8.84732e-05	-2.68032e-05	-0.000150275	-0.000260847	-0.000440597
13	0.000295496	0.000470891	0.000483277	0.000394758	0.000259662	9.91141e-05
14	0.00033842	0.00101891	0.00128333	0.00122548	0.00100253	0.000853654
15	0.000161436	0.00162236	0.00219517	0.00204842	0.0015901	0.00136699
16	0.000925717	0.00337295	0.00417067	0.00368959	0.00275004	0.00224128
17	0.00182277	0.00559545	0.00657392	0.00545708	0.00367826	0.00252045
18	0.00230946	0.00815308	0.00921897	0.00705193	0.00412416	0.00205246
19	0.003641	0.0117446	0.012592	0.0094916	0.00606696	0.00362057
20	0.00462223	0.0147527	0.0155247	0.0123599	0.00961519	0.00785536
21	0.00409216	0.0167215	0.018739	0.0164283	0.0146432	0.0139926
22	0.00260551	0.0187417	0.0236681	0.0226053	0.0208564	0.0205257
23	0.000491973	0.0206748	0.0296246	0.0306772	0.0284156	0.0277573
24	-0.00135417	0.0223872	0.0362057	0.041699	0.0396699	0.0388405
25	-0.00259514	0.0225535	0.0398873	0.0510651	0.0498348	0.0497622
26	-0.005824	0.0175332	0.0360754	0.0483489	0.0471952	0.0524192
27	-0.0124552	0.00768806	0.0280149	0.0334367	0.0330926	0.0463828
28	-0.018774	-0.00266811	0.0145171	0.013996	0.0190995	0.0383157
29	-0.022883	-0.01452	-0.00438789	-0.00247403	0.0104495	0.0340907
30	-0.0247218	-0.0284706	-0.0242948	-0.0151644	0.00413881	0.0308496
31	-0.0239152	-0.0374126	-0.0384279	-0.0245342	-0.00300863	0.0235739
32	-0.0223946	-0.0375611	-0.0401789	-0.0270893	-0.0082293	0.0140419
33	-0.0209525	-0.0323766	-0.0343679	-0.0242019	-0.00952548	0.00637399
34	-0.0186561	-0.0264526	-0.0274448	-0.0197157	-0.00879997	0.00207068
35	-0.0151868	-0.0210038	-0.0213148	-0.015407	-0.00740463	-3.48902e-05
36	-0.0103593	-0.0142329	-0.0141923	-0.0101745	-0.00522993	-0.00154876
37	-0.00471391	-0.00701028	-0.00715505	-0.00540652	-0.00362997	-0.00316416
38	-0.000960582	-0.0023753	-0.00274089	-0.00235305	-0.00225561	-0.00298547
39	0.0005894	-0.000163666	-0.000357246	-0.000249235	-0.000522391	-0.00122413
40	0.00135018	0.00097198	0.000872081	0.000851512	0.000419852	-0.000255288
41	0.0015824	0.00132576	0.0012007	0.00108174	0.000571891	-0.000139027
42	0.0016228	0.00138716	0.00120425	0.00101751	0.000480131	-0.000258279
43	0.00162294	0.00136391	0.00111718	0.000879936	0.00033629	-0.00042324
44	0.00159849	0.00128395	0.000968926	0.000687551	0.000145906	-0.000637727
45	0.00157706	0.00119937	0.000814084	0.000486389	-5.47595e-05	-0.000866536
46	0.00156278	0.00112311	0.00066663	0.000288482	-0.000256917	-0.00110176
47	0.00155352	0.00105418	0.00052665	9.3661e-05	-0.000463131	-0.00134929
48	0.00154492	0.000990335	0.000393913	-9.72369e-05	-0.000673554	-0.00161097
49	0.00153628	0.000932462	0.000271166	-0.000279061	-0.000881315	-0.00187733
50	0.00153018	0.000882957	0.000161572	-0.000446351	-0.00107784	-0.002135
51	0.00152764	0.000841853	6.51023e-05	-0.00059791	-0.00125981	-0.00237756
52	0.00152726	0.000806879	-2.07806e-05	-0.000735766	-0.00142821	-0.00260474
53	0.00152715	0.000775536	-9.88479e-05	-0.000862489	-0.00158509	-0.00281804
54	0.00152722	0.000747287	-0.000169902	-0.000978837	-0.00173088	-0.00301765
55	0.00152787	0.000722178	-0.000234169	-0.00108509	-0.00186567	-0.00320357
56	0.0015289	0.000699716	-0.000292411	-0.00118215	-0.00199027	-0.00337663
57	0.00153012	0.000679446	-0.000345367	-0.00127092	-0.00210554	-0.00353778
58	0.00153185	0.000661484	-0.000393185	-0.00135173	-0.00221182	-0.00368752
59	0.00153439	0.000645945	-0.000435993	-0.00142494	-0.00230954	-0.00382646
60	0.00153764	0.000632578	-0.000474279	-0.00149125	-0.00239949	-0.00395558
61	0.00154165	0.000621328	-0.000508308	-0.00155117	-0.00248225	-0.00407569
62	0.00154652	0.00061219	-0.000538283	-0.00160509	-0.00255829	-0.00418741
63	0.00155204	0.000604878	-0.000564656	-0.00165367	-0.00262836	-0.0042917
64	0.00155807	0.000599201	-0.000587762	-0.00169741	-0.00269305	-0.00438929
65	0.0015648	0.000595253	-0.000607654	-0.00173651	-0.00275261	-0.00448056
66	0.0015723	0.000593122	-0.000624333	-0.00177114	-0.00280726	-0.00456587
67	0.00158009	0.000592311	-0.00063838	-0.00180197	-0.00285776	-0.00464606
68	0.00158808	0.000592711	-0.000649981	-0.00182927	-0.00290439	-0.00472147
69	0.00159678	0.000594822	-0.000658688	-0.00185267	-0.00294681	-0.00479182
70	0.00160622	0.000598684	-0.000664497	-0.00187225	-0.0029851	-0.00485723
71	0.00161602	0.000603939	-0.0006678	-0.00188843	-0.00301972	-0.00491818
72	0.00162583	0.000610234	-0.000668968	-0.0019016	-0.00305105	-0.00497508
73	0.00163587	0.000617774	-0.000667813	-0.0019116	-0.00307893	-0.00502776
74	0.00164605	0.000626469	-0.000664449	-0.00191857	-0.00310351	-0.00507636
75	0.00165632	0.000636326	-0.000658854	-0.00192252	-0.00312478	-0.00512088
76	0.00166692	0.000647631	-0.000650702	-0.00192312	-0.00314242	-0.00516099
77	0.00167776	0.000660305	-0.000640033	-0.00192036	-0.00315643	-0.00519672
78	0.00168824	0.000673779	-0.00062739	-0.0019148	-0.00316737	-0.0052286
79	0.00169841	0.000688115	-0.000612718	-0.00190637	-0.00317514	-0.00525651
80	0.00170893	0.000703947	-0.000595426	-0.00189444	-0.00317903	-0.00527967
81	0.00171937	0.000720773	-0.00057605	-0.00187949	-0.00317944	-0.00529838
82	0.0017289	0.000737712	-0.000555484	-0.00186237	-0.00317711	-0.00531332
83	0.00173768	0.000754923	-0.000533595	-0.0018429	-0.00317183	-0.00532422
84	0.00174638	0.000773012	-0.000509862	-0.00182058	-0.00316308	-0.00533052
85	0.00175398	0.000791008	-0.000485194	-0.00179627	-0.00315169	-0.00533305
86	0.00176085	0.000809201	-0.000459363	-0.00176979	-0.00313741	-0.00533148
87	0.00176744	0.000827919	-0.000432094	-0.00174084	-0.00311989	-0.00532543
88	0.00177333	0.000846793	-0.00040372	-0.00170978	-0.00309958	-0.00531541
89	0.00177884	0.000866183	-0.000373904	-0.00167644	-0.00307641	-0.00530139
90	0.00178403	0.000886252	-0.000342519	-0.00164088	-0.00305053	-0.0052835
91	0.00178951	0.000907671	-0.000308791	-0.00160238	-0.00302134	-0.00526127
92	0.0017938	0.000928856	-0.000274248	-0.00156227	-0.00299006	-0.00523587
93	0.00179764	0.000950505	-0.000238287	-0.00152002	-0.0029562	-0.00520688
94	0.00180208	0.00097368	-0.000199766	-0.00147445	-0.00291863	-0.00517335
95	0.00180606	0.000997199	-0.000159955	-0.00142668	-0.00287828	-0.005136
96	0.00180949	0.00102097	-0.000119047	-0.0013771	-0.00283562	-0.00509533
97	0.001813	0.0010455	-7.66267e-05	-0.00132532	-0.00279021	-0.00505088
98	0.00181578	0.00106985	-3.36309e-05	-0.00127222	-0.00274287	-0.00500345
99	0.00181709	0.0010933	9.26454e-06	-0.00121855	-0.00269453	-0.0049541
100	0.00181861	0.00111762	5.38338e-05	-0.00116265	-0.00264357	-0.0049013
101	0.00181996	0.00114253	9.99647e-05	-0.00110462	-0.00259035	-0.0048457
102	0.00182093	0.00116789	0.000147635	-0.0010444	-0.00253482	-0.00478729
103	0.00182161	0.00119379	0.000196738	-0.000982124	-0.002477	-0.00472594
104	0.00182152	0.00121959	0.00024642	-0.000918587	-0.00241743	-0.00466197
105	0.00182008	0.00124471	0.000296058	-0.000854379	-0.00235654	-0.00459568
106	0.00181726	0.00126901	0.000345526	-0.000789585	-0.00229449	-0.00452736
107	0.0018128	0.00129216	0.000394554	-0.000724332	-0.00223137	-0.00445709
108	0.00180707	0.00131483	0.000443913	-0.00065793	-0.00216663	-0.00438451
109	0.00180089	0.00133818	0.000494941	-0.000589194	-0.00209933	-0.00430871
110	0.0017931	0.00136122	0.000546898	-0.000518873	-0.0020303	-0.00423042
111	0.00178401	0.00138432	0.000600206	-0.00044645	-0.00195894	-0.00414903
112	0.00177476	0.00140866	0.000656109	-0.000370533	-0.00188376	-0.00406298
113	0.00176466	0.00143342	0.00071364	-0.000292035	-0.00180549	-0.00397282
114	0.00175372	0.00145851	0.000772739	-0.000210944	-0.00172397	-0.00387809
115	0.00174252	0.00148444	0.000833984	-0.000126494	-0.00163833	-0.00377786
116	0.00172957	0.0015096	0.000895662	-4.00809e-05	-0.0015497	-0.00367311
117	0.00171432	0.00153371	0.000957664	4.8236e-05	-0.00145817	-0.00356382
118	0.00169799	0.00155818	0.00102167	0.000140151	-0.0013623	-0.00344887
119	0.00168111	0.00158367	0.00108856	0.000236712	-0.00126101	-0.00332719
120	0.00166318	0.00160973	0.00115788	0.000337529	-0.0011546	-0.00319887
121	0.00164467	0.00163671	0.00122978	0.000442788	-0.00104267	-0.00306335
122	0.00162477	0.00166385	0.00130356	0.000551787	-0.000925882	-0.00292114
123	0.00160254	0.00169031	0.00137857	0.000664049	-0.000804741	-0.00277266
124	0.00157962	0.00171767	0.00145641	0.000781075	-0.000677841	-0.00261655
125	0.0015561	0.00174608	0.00153723	0.000902811	-0.000545358	-0.002453
126	0.00153155	0.00177512	0.00162068	0.00102906	-0.000407344	-0.00228196
127	0.00150564	0.00180447	0.0017065	0.00115952	-0.000264178	-0.00210385
128	0.00147925	0.00183526	0.00179603	0.00129549	-0.000114835	-0.00191789
129	0.00145306	0.00186844	0.00189026	0.00143782	4.14551e-05	-0.00172338
130	0.00142563	0.00190256	0.00198776	0.00158522	0.000203446	-0.00152151
131	0.00139689	0.0019374	0.00208846	0.00173794	0.000371385	-0.00131225
132	0.00136665	0.00197306	0.00219239	0.0018958	0.000545375	-0.00109491
133	0.00133473	0.00200938	0.00229923	0.00205841	0.000725172	-0.000869575
134	0.00130264	0.00204765	0.00241021	0.00222722	0.000912087	-0.00063537
135	0.00127005	0.00208776	0.0025254	0.00240223	0.00110608	-0.000392248
136	0.00123566	0.00212855	0.00264355	0.00258216	0.00130558	-0.00014203
137	0.00120055	0.00217099	0.00276558	0.00276807	0.00151189	0.000116788
138	0.00116445	0.00221484	0.0028912	0.00295957	0.00172495	0.00038459
139	0.00112769	0.0022607	0.00302084	0.00315666	0.00194462	0.000661256
140	0.00109035	0.00230887	0.00315476	0.00335939	0.00217079	0.000946608
141	0.0010531	0.00235986	0.00329346	0.00356825	0.00240395	0.00124103
142	0.00101684	0.00241427	0.00343747	0.00378369	0.00264429	0.00154435
143	0.000981013	0.00247168	0.00358658	0.00400552	0.00289134	0.00185563
144	0.000945532	0.00253232	0.00374124	0.00423433	0.0031457	0.00217547
145	0.000909789	0.00259544	0.00390044	0.00446899	0.00340652	0.00250332
146	0.000874537	0.00266149	0.00406434	0.0047095	0.00367399	0.00283953
147	0.000840422	0.00273109	0.00423394	0.00495725	0.00394917	0.00318491
148	0.000806701	0.00280346	0.00440828	0.00521143	0.00423126	0.00353861
149	0.000773031	0.00287799	0.00458625	0.00547079	0.00451938	0.00389976
150	0.000740898	0.00295614	0.00476968	0.00573722	0.00481527	0.00426997
151	0.000709429	0.00303723	0.00495805	0.00601025	0.00511816	0.00464835
152	0.000676783	0.00311989	0.00515023	0.00628838	0.00542621	0.00503281
153	0.000644515	0.003206	0.00534805	0.00657298	0.00574067	0.00542476
154	0.000614097	0.00329677	0.00555229	0.00686455	0.00606207	0.00582483
155	0.000583903	0.00339056	0.00576113	0.00716088	0.00638813	0.00623063
156	0.000553879	0.0034873	0.00597428	0.0074615	0.00671841	0.00664158
157	0.000525132	0.00358798	0.00619219	0.00776626	0.00705265	0.00705724
158	0.00049785	0.00369277	0.00641455	0.00807408	0.00738962	0.00747616
159	0.000472176	0.00380189	0.0066412	0.00838438	0.00772865	0.00789745
160	0.000447994	0.00391524	0.00687146	0.008696	0.00806856	0.00831957
161	0.000425837	0.00403329	0.00710536	0.00900864	0.00840903	0.00874192
162	0.000405977	0.0041563	0.00734284	0.009322	0.00874967	0.00916388
163	0.000388685	0.00428433	0.00758367	0.00963561	0.00908987	0.00958458
164	0.000373801	0.00441702	0.00782718	0.00994871	0.00942886	0.0100031
165	0.000361501	0.00455409	0.00807285	0.010261	0.00976637	0.0104189
166	0.000352333	0.00469549	0.00832066	0.0105728	0.0101028	0.0108324
167	0.000346385	0.00484096	0.00857039	0.0108842	0.010438	0.0112433
168	0.000342533	0.00498876	0.00882017	0.0111935	0.0107707	0.0116503
169	0.000340811	0.00513838	0.00906963	0.0115009	0.011101	0.0120538
170	0.000342336	0.00529054	0.00931987	0.0118077	0.0114303	0.0124549
171	0.000345776	0.00544345	0.00956918	0.0121124	0.0117568	0.0128519
172	0.000350664	0.00559623	0.00981662	0.0124142	0.0120799	0.013244
173	0.000357265	0.00574878	0.0100623	0.0127131	0.0123994	0.013631
174	0.000366429	0.00590171	0.0103069	0.0130103	0.0127166	0.0140139
175	0.000377297	0.00605397	0.0105496	0.0133046	0.0130302	0.0143916
176	0.000388078	0.00620388	0.0107885	0.0135939	0.0133379	0.0147621
177	0.00039967	0.00635254	0.011025	0.0138792	0.0136407	0.0151262
178	0.000412412	0.00650032	0.0112592	0.0141602	0.013938	0.0154831
179	0.000426541	0.00664749	0.0114911	0.0144361	0.0142287	0.0158314
180	0.000442455	0.00679447	0.0117206	0.0147063	0.0145118	0.0161699
181	0.000460169	0.00694146	0.0119476	0.0149691	0.0147852	0.0164959
182	0.000478994	0.00708812	0.0121706	0.0152218	0.0150458	0.0168059
183	0.000500554	0.0072362	0.0123906	0.0154636	0.0152923	0.0170984
184	0.000526697	0.00738745	0.0126083	0.0156935	0.0155231	0.0173711
185	0.000556715	0.00754088	0.0128212	0.0159072	0.0157334	0.0176186
186	0.000590918	0.00769634	0.0130273	0.0161008	0.0159192	0.0178361
187	0.000631554	0.00785536	0.0132264	0.0162724	0.0160784	0.0180205
188	0.000679439	0.00801794	0.0134164	0.0164184	0.0162071	0.0181677
189	0.000735402	0.008184	0.0135954	0.0165352	0.0163018	0.0182731
190	0.000799947	0.0083526	0.0137601	0.0166186	0.0163582	0.0183317
191	0.000874085	0.00852306	0.0139078	0.0166656	0.0163742	0.0183411
192	0.000959225	0.00869461	0.0140362	0.0166745	0.0163486	0.0182998
193	0.00105337	0.00886293	0.0141394	0.0166407	0.0162775	0.0182033
194	0.00115708	0.00902636	0.0142153	0.0165634	0.0161606	0.0180517
195	0.0012704	0.00918257	0.0142615	0.0164428	0.0159992	0.0178462
196	0.00139144	0.0093272	0.0142742	0.0162781	0.0157931	0.0175875
197	0.00151823	0.00945529	0.0142494	0.0160688	0.0155432	0.0172773
198	0.00164714	0.00956039	0.0141818	0.0158133	0.0152494	0.016917
199	0.00177529	0.0096382	0.0140697	0.015513	0.0149137	0.0165094
200	0.00190141	0.00968604	0.0139128	0.0151706	0.0145397	0.0160595
201	0.00202374	0.00970122	0.0137111	0.0147888	0.0141309	0.0155722
202	0.00214091	0.00968269	0.0134668	0.0143722	0.013692	0.0150528
203	0.00225133	0.00962942	0.0131824	0.0139255	0.0132278	0.0145073
204	0.00235103	0.00953934	0.0128596	0.0134524	0.0127421	0.0139399
205	0.00243824	0.00941282	0.0125015	0.0129567	0.0122383	0.0133552
206	0.00251256	0.0092512	0.0121115	0.0124419	0.0117201	0.0127579
207	0.00257249	0.00905558	0.0116931	0.0119118	0.011191	0.0121517
208	0.0026176	0.00882843	0.0112503	0.01137	0.0106543	0.01154
209	0.00264866	0.00857395	0.0107885	0.0108214	0.0101143	0.0109274
210	0.00266256	0.00829278	0.0103096	0.0102669	0.00957141	0.0103145
211	0.00265992	0.00798864	0.00981861	0.00971067	0.00902946	0.00970525
212	0.00264469	0.0076676	0.00932127	0.00915854	0.00849453	0.00910618
213	0.00261733	0.00733306	0.00882118	0.0086131	0.00796864	0.00851926
214	0.00257761	0.00698799	0.00832151	0.00807621	0.00745292	0.00794551
215	0.00252484	0.00663356	0.00782317	0.00754829	0.00694782	0.00738564
216	0.00246052	0.00627297	0.00732937	0.00703229	0.00645599	0.00684216
217	0.00238609	0.00590943	0.00684289	0.00652993	0.00597892	0.0063168
218	0.00230279	0.00554549	0.00636554	0.00604197	0.0055171	0.00580995
219	0.00221212	0.00518383	0.00589962	0.00556987	0.00507145	0.00532206
220	0.00211635	0.0048278	0.00544813	0.0051158	0.00464377	0.00485477
221	0.00201696	0.00447983	0.00501288	0.00468066	0.00423469	0.00440863
222	0.00191369	0.00413979	0.00459287	0.00426287	0.00384253	0.00398179
223	0.0018079	0.00380912	0.00418889	0.00386299	0.0034678	0.00357466
224	0.00170073	0.00348922	0.0038019	0.00348169	0.00311104	0.00318757
225	0.00159442	0.00318233	0.00343366	0.00312056	0.00277372	0.00282185
226	0.00149011	0.00288974	0.00308508	0.00278002	0.00245618	0.00247788
227	0.0013874	0.00261094	0.00275511	0.00245854	0.00215663	0.00215372
228	0.00128825	0.00234761	0.00244488	0.00215685	0.00187573	0.00184991
229	0.00119162	0.00209846	0.00215275	0.00187304	0.0016115	0.00156434
230	0.00109848	0.00186453	0.00187939	0.00160738	0.00136392	0.00129675
231	0.00101014	0.00164687	0.0016255	0.00136024	0.00113332	0.00104726
232	0.000927324	0.00144574	0.0013911	0.00113181	0.000919984	0.000816261
233	0.000851092	0.00126194	0.00117683	0.000922725	0.000724551	0.000604367
234	0.000780737	0.00109424	0.0009813	0.00073163	0.00054572	0.000410266
235	0.000716947	0.000942681	0.000804363	0.000558539	0.000383681	0.000234235
236	0.000658697	0.000805609	0.000644192	0.000401709	0.00023684	7.47747e-05
237	0.000605675	0.000682203	0.000499952	0.000260439	0.000104508	-6.89218e-05
238	0.000559181	0.000573352	0.000372539	0.000135549	-1.25726e-05	-0.000196222
239	0.000517896	0.000477008	0.000259568	2.46141e-05	-0.000116625	-0.000309303
240	0.000480947	0.000391708	0.000159538	-7.37208e-05	-0.00020894	-0.00040961
241	0.0004487	0.000317292	7.22247e-05	-0.000159729	-0.000289822	-0.000497518
242	0.000420242	0.000252075	-4.41454e-06	-0.000235401	-0.000361045	-0.000574849
243	0.00039607	0.000195993	-7.05251e-05	-0.000300849	-0.000422622	-0.000641775
244	0.000374246	0.000146716	-0.000128406	-0.000358191	-0.000476705	-0.000700446
245	0.000354831	0.00010364	-0.000178985	-0.000408373	-0.000524099	-0.000751779
246	0.000339202	6.75245e-05	-0.000221706	-0.000450887	-0.000564129	-0.000795274
247	0.000325372	3.59117e-05	-0.000259055	-0.000487893	-0.000598845	-0.00083284
248	0.000313592	8.77018e-06	-0.00029118	-0.00051972	-0.00062873	-0.000865101
249	0.000302419	-1.56097e-05	-0.000319913	-0.000548364	-0.000655762	-0.00089423
250	0.000292857	-3.66484e-05	-0.000344795	-0.000573097	-0.000678879	-0.000918908
251	0.000285255	-5.43065e-05	-0.000365836	-0.000593832	-0.000697986	-0.000939041
252	0.000278159	-7.00259e-05	-0.000384486	-0.000612352	-0.000715164	-0.000957066
253	0.000271628	-8.3878e-05	-0.000400883	-0.000628863	-0.000730599	-0.000973308
254	0.000266156	-9.58149e-05	-0.000415111	-0.000643103	-0.00074371	-0.000986929
255	0.000261547	-0.000106053	-0.000427311	-0.000655187	-0.000754649	-0.000998108
256	0.000257197	-0.000115162	-0.000437971	-0.000665762	-0.000764307	-0.00100804
257	0.000253607	-0.000122825	-0.000446855	-0.000674648	-0.000772599	-0.00101672
258	0.000250365	-0.000129804	-0.000454962	-0.000682626	-0.000779899	-0.00102415
259	0.000247323	-0.000136222	-0.000462449	-0.000689885	-0.000786264	-0.00103029
260	0.000243736	-0.000142799	-0.000470079	-0.000697441	-0.000792925	-0.0010367
261	0.000241431	-0.000147861	-0.000476077	-0.000703317	-0.000797957	-0.00104155
262	0.000239874	-0.000151854	-0.00048076	-0.000707734	-0.000801713	-0.00104516
263	0.000237386	-0.000156451	-0.000485973	-0.00071271	-0.000806044	-0.00104918
264	0.000234903	-0.000160784	-0.00049096	-0.000717595	-0.000810174	-0.00105285
265	0.000232532	-0.000164912	-0.000495807	-0.000722447	-0.00081423	-0.00105641
266	0.000230914	-0.000168327	-0.000499812	-0.000726175	-0.000817168	-0.00105886
267	0.000229621	-0.000171161	-0.000502972	-0.000728842	-0.000819208	-0.00106048
268	0.000227711	-0.000174214	-0.000506216	-0.000731844	-0.000821762	-0.00106274
269	0.000225604	-0.000177314	-0.000509567	-0.000735214	-0.000824632	-0.00106521
270	0.000224125	-0.000179902	-0.000512637	-0.000738328	-0.000826979	-0.00106689
271	0.000222767	-0.000182672	-0.000515946	-0.000741356	-0.000829127	-0.00106834
272	0.000221167	-0.000185489	-0.000518946	-0.00074379	-0.000830891	-0.00106951
273	0.000219702	-0.000187741	-0.000521122	-0.00074556	-0.000832242	-0.00107041
274	0.000218235	-0.000189749	-0.000523041	-0.000747402	-0.000833814	-0.00107178
275	0.000217141	-0.000191274	-0.000524611	-0.000749132	-0.000835212	-0.00107288
276	0.000215863	-0.000193477	-0.000527225	-0.000751649	-0.00083703	-0.00107405
277	0.000214601	-0.000196041	-0.000530259	-0.000754208	-0.000838764	-0.0010751
278	0.000213758	-0.000197792	-0.000532106	-0.000755611	-0.000839667	-0.00107553
279	0.000212949	-0.000199033	-0.000533204	-0.000756498	-0.000840333	-0.00107599
280	0.00021196	-0.000200165	-0.000534121	-0.000757401	-0.000841055	-0.00107657
281	0.000210538	-0.000201924	-0.000535919	-0.000759132	-0.000842322	-0.00107739
282	0.00020915	-0.000204196	-0.000538598	-0.000761535	-0.000843951	-0.00107832
283	0.000207837	-0.000206512	-0.000541241	-0.000763789	-0.000845509	-0.00107931
284	0.000206857	-0.000208167	-0.000542953	-0.000765261	-0.000846589	-0.00108001
285	0.000206248	-0.000208996	-0.000543557	-0.000765797	-0.000846975	-0.00108014
286	0.000204784	-0.000210403	-0.000544609	-0.000766668	-0.000847671	-0.00108059
287	0.000202949	-0.000212357	-0.000546416	-0.000768133	-0.000848708	-0.00108123
288	0.000201728	-0.000214121	-0.000548297	-0.000769626	-0.000849559	-0.00108149
289	0.000201422	-0.000215205	-0.000549563	-0.000770516	-0.000849871	-0.0010813
290	0.000201282	-0.000215991	-0.000550455	-0.000771286	-0.000850296	-0.00108147
291	0.000200054	-0.000217636	-0.000552139	-0.000773011	-0.000851691	-0.00108239
292	0.00019847	-0.000219419	-0.000553912	-0.000774649	-0.00085286	-0.00108286
293	0.000197433	-0.000220534	-0.000554915	-0.00077528	-0.00085305	-0.00108258
294	0.000196465	-0.00022164	-0.000555889	-0.000775862	-0.00085323	-0.00108241
295	0.00019523	-0.000223251	-0.000557417	-0.000777003	-0.000853866	-0.00108253
296	0.000194356	-0.000224656	-0.000558752	-0.000778027	-0.0008545	-0.00108285
297	0.000194066	-0.000225363	-0.000559473	-0.000778634	-0.000854861	-0.00108306
298	0.000193	-0.000226761	-0.000560928	-0.000779988	-0.000855846	-0.00108352
299	0.00019165	-0.00022836	-0.000562566	-0.000781424	-0.000856733	-0.00108354
300	0.000190946	-0.000229158	-0.000563355	-0.000782017	-0.000856808	-0.0010829
301	0.000190534	-0.000229576	-0.000563557	-0.000782043	-0.000856544	-0.00108228
302	0.000190616	-0.000229561	-0.000563161	-0.000781411	-0.000855768	-0.00108138
303	0.000190094	-0.000230247	-0.000563614	-0.00078159	-0.000855723	-0.00108119
304	0.00018841	-0.000232157	-0.00056555	-0.000783223	-0.000856962	-0.0010821
305	0.000187362	-0.000233529	-0.000567098	-0.000784455	-0.000857601	-0.00108207
306	0.000187425	-0.000233798	-0.000567496	-0.000784547	-0.000857098	-0.00108068
307	0.000186636	-0.000234762	-0.000568398	-0.000785209	-0.000857377	-0.00108029
308	0.000185622	-0.000235795	-0.000569201	-0.000785793	-0.000857754	-0.00108035
309	0.000184651	-0.000236718	-0.000569752	-0.000786124	-0.000857995	-0.00108052
310	0.000183691	-0.000237616	-0.000570307	-0.000786566	-0.00085837	-0.00108083
311	0.000182877	-0.000238372	-0.000570856	-0.000787018	-0.000858655	-0.00108095
312	0.000182423	-0.000238891	-0.000571357	-0.0007872	-0.000858363	-0.00108022
313	0.000181502	-0.0002401	-0.000572679	-0.000788114	-0.000858616	-0.00107975
314	0.000180753	-0.000241138	-0.000573742	-0.000788934	-0.000858955	-0.00107939
315	0.000181477	-0.00024049	-0.000573013	-0.00078806	-0.000857919	-0.00107802
316	0.000181112	-0.00024068	-0.00057299	-0.000787923	-0.000857813	-0.0010779
317	0.000180059	-0.000241522	-0.000573485	-0.000788276	-0.000858178	-0.00107825
318	0.000178704	-0.000242805	-0.000574402	-0.000788937	-0.000858712	-0.00107862
319	0.000177464	-0.000244057	-0.000575421	-0.000789635	-0.000859128	-0.00107871
320	0.000176979	-0.000244605	-0.000575784	-0.000789652	-0.000858813	-0.00107803
321	0.000176903	-0.000244801	-0.000575748	-0.000789332	-0.000858162	-0.00107695
322	0.000176747	-0.000245129	-0.000576013	-0.000789413	-0.000857787	-0.00107594
323	0.000176266	-0.000245617	-0.000576515	-0.000789773	-0.000857721	-0.0010752
324	0.0001758	-0.000245746	-0.000576504	-0.000789735	-0.000857527	-0.00107467
325	0.000174803	-0.000246356	-0.000576903	-0.000790096	-0.000857777	-0.00107476
326	0.000174351	-0.00024683	-0.000577226	-0.000790077	-0.000857469	-0.00107419
327	0.00017437	-0.00024706	-0.00057727	-0.000789546	-0.000856591	-0.001073
328	0.000173696	-0.000247921	-0.000577917	-0.000789772	-0.000856562	-0.00107268
329	0.000172966	-0.000248738	-0.000578599	-0.000790351	-0.000856899	-0.00107263
330	0.000172684	-0.000249073	-0.000578845	-0.000790565	-0.000856763	-0.00107186
331	0.000172355	-0.000249375	-0.000579002	-0.000790597	-0.000856469	-0.00107095
332	0.000171492	-0.00024997	-0.000579389	-0.000790839	-0.000856511	-0.00107066
333	0.00017032	-0.000250675	-0.000579759	-0.00079103	-0.000856659	-0.00107071
334	0.000169603	-0.00025103	-0.000579779	-0.000790773	-0.000856323	-0.00107024
335	0.000169913	-0.000250662	-0.000579286	-0.000789987	-0.000855308	-0.00106899
336	0.000170131	-0.000250475	-0.000579024	-0.000789502	-0.000854665	-0.00106822
337	0.000169714	-0.00025089	-0.000579314	-0.000789585	-0.000854596	-0.00106796
338	0.000169153	-0.000251404	-0.000579714	-0.000789849	-0.000854588	-0.00106758
339	0.000168832	-0.000251592	-0.000579836	-0.000789958	-0.000854349	-0.00106682
340	0.000168533	-0.000251687	-0.000579754	-0.000789831	-0.000853908	-0.00106586
341	0.000167384	-0.00025249	-0.000580213	-0.000790161	-0.000854075	-0.00106567
342	0.000166081	-0.000253411	-0.000580759	-0.000790498	-0.000854339	-0.00106572
343	0.000165498	-0.000253712	-0.000580754	-0.000790167	-0.00085391	-0.00106514
344	0.00016561	-0.000253468	-0.00058034	-0.000789368	-0.000852971	-0.00106403
345	0.000165959	-0.000253082	-0.000579898	-0.000788614	-0.000852028	-0.00106278
346	0.000166374	-0.000252658	-0.000579418	-0.000787879	-0.000850981	-0.00106125
347	0.000166848	-0.000252087	-0.000578632	-0.000786804	-0.000849582	-0.0010594
348	0.000165954	-0.000252647	-0.000578883	-0.000786895	-0.000849412	-0.00105885
349	0.000164684	-0.000253442	-0.000579426	-0.000787515	-0.000849836	-0.00105896
350	0.000163898	-0.000253712	-0.000579482	-0.000787671	-0.000849874	-0.00105874
351	0.000162622	-0.000254432	-0.000579871	-0.000787975	-0.000850264	-0.00105912
352	0.000162059	-0.000254477	-0.000579439	-0.00078729	-0.000849843	-0.00105885
353	0.000162047	-0.000254146	-0.000578644	-0.000786119	-0.000848863	-0.00105791
354	0.000161906	-0.000254125	-0.000578323	-0.000785452	-0.0008481	-0.00105691
355	0.000161835	-0.000253988	-0.00057798	-0.000784866	-0.000847218	-0.00105552
356	0.000161616	-0.000253985	-0.000577771	-0.000784419	-0.000846396	-0.00105413
357	0.000161495	-0.00025398	-0.000577697	-0.000784186	-0.000845699	-0.00105284
358	0.000161066	-0.000254171	-0.000577785	-0.000784271	-0.000845459	-0.00105213
359	0.000161436	-0.000253383	-0.00057679	-0.000783235	-0.000844263	-0.00105072
360	0.000161852	-0.000252534	-0.000575801	-0.000782093	-0.000843016	-0.00104937
361	0.000161431	-0.0002526	-0.000575766	-0.000781916	-0.000842775	-0.00104902
362	0.000161464	-0.000252176	-0.000575024	-0.000780981	-0.000841827	-0.0010479
363	0.00016066	-0.000252544	-0.000574851	-0.000780545	-0.000841415	-0.00104723
364	0.00015942	-0.000253378	-0.000575092	-0.000780504	-0.000841385	-0.00104692
365	0.000158514	-0.000253977	-0.000575202	-0.000780395	-0.000841152	-0.00104625
366	0.00015782	-0.000254472	-0.000575419	-0.000780511	-0.000840973	-0.00104555
367	0.000157314	-0.000254769	-0.000575444	-0.000780345	-0.000840495	-0.00104464
368	0.000157337	-0.000254506	-0.000574976	-0.000779548	-0.000839398	-0.00104326
369	0.000157598	-0.000254097	-0.00057452	-0.000778671	-0.000838201	-0.0010418
370	0.000156866	-0.000254702	-0.000575083	-0.000778846	-0.000838139	-0.00104153
371	0.000156588	-0.000254601	-0.000574755	-0.000778241	-0.000837458	-0.00104069
372	0.000156978	-0.000253565	-0.000573277	-0.000776542	-0.000835799	-0.00103889
373	0.000156481	-0.000253366	-0.000572651	-0.000775869	-0.000835152	-0.00103799
374	0.000155544	-0.000253673	-0.000572509	-0.000775789	-0.000835058	-0.00103743
375	0.000154419	-0.000254428	-0.000572721	-0.000775903	-0.000835115	-0.00103692
376	0.000153613	-0.000255117	-0.000572928	-0.000775952	-0.000835064	-0.00103639
377	0.00015322	-0.000255454	-0.000573037	-0.000775938	-0.000834936	-0.0010361
378	0.000152129	-0.000256551	-0.000574138	-0.000776742	-0.000835491	-0.00103663
379	0.000151699	-0.000256972	-0.000574622	-0.00077682	-0.00083524	-0.00103627
380	0.000152269	-0.000256364	-0.000574163	-0.000776088	-0.000834157	-0.00103489
381	0.00015297	-0.000255419	-0.000573301	-0.000775133	-0.000832967	-0.0010334
382	0.000152934	-0.000254935	-0.000572612	-0.000774408	-0.000832195	-0.00103246
383	0.00015207	-0.000255201	-0.000572442	-0.000774252	-0.000832045	-0.00103206
384	0.00015212	-0.000254524	-0.000571142	-0.000772977	-0.000830863	-0.0010306
385	0.000151834	-0.000254258	-0.000570296	-0.000772055	-0.000829962	-0.00102937
386	0.00015125	-0.000254486	-0.000570162	-0.000771757	-0.000829556	-0.00102857
387	0.000150373	-0.000255161	-0.000570536	-0.000771796	-0.000829518	-0.00102833
388	0.000149033	-0.000256302	-0.000571352	-0.000772242	-0.000829985	-0.0010288
389	0.000149089	-0.000256051	-0.00057086	-0.000771495	-0.000829275	-0.00102816
390	0.000148717	-0.000256394	-0.000571177	-0.000771537	-0.000829157	-0.00102797
391	0.000148382	-0.00025691	-0.00057185	-0.000771949	-0.000829258	-0.00102782
392	0.000148662	-0.000256829	-0.000571873	-0.000771681	-0.000828657	-0.00102688
393	0.000148713	-0.000256736	-0.000571716	-0.000771279	-0.000827916	-0.00102573
394	0.000148936	-0.00025617	-0.00057101	-0.000770679	-0.000827062	-0.00102442
395	0.000148021	-0.000256605	-0.000571242	-0.000771176	-0.000827436	-0.00102434
396	0.000147185	-0.000256992	-0.00057137	-0.000771434	-0.00082761	-0.00102412
397	0.000147392	-0.00025652	-0.000570679	-0.000770581	-0.000826633	-0.00102286
398	0.000147939	-0.000255819	-0.000569835	-0.000769395	-0.00082533	-0.00102147
399	0.000148257	-0.000255256	-0.000569144	-0.000768463	-0.000824374	-0.0010205
400	0.000147407	-0.000255682	-0.000569254	-0.000768397	-0.00082447	-0.00102066
401	0.00015042	-0.000251767	-0.00056469	-0.000763582	-0.000819948	-0.00101619
402	0.000156087	-0.000245246	-0.000557479	-0.000756009	-0.000812536	-0.00100868
403	0.000159922	-0.000241053	-0.000552795	-0.000750994	-0.000807486	-0.00100341
404	0.000169156	-0.000231506	-0.000542901	-0.000740879	-0.000797211	-0.000992758
405	0.000261617	-0.00013864	-0.000449772	-0.000647624	-0.00070373	-0.000898729
406	0.000357973	-4.21237e-05	-0.000353155	-0.000551145	-0.000607165	-0.000801894
407	0.000375058	-2.51567e-05	-0.000336246	-0.00053445	-0.000590474	-0.00078527
408	0.000384168	-1.62444e-05	-0.000327481	-0.000525621	-0.000581522	-0.00077636
409	0.000336146	-6.45032e-05	-0.000375893	-0.000573856	-0.000629643	-0.000824577
410	0.00031893	-8.18549e-05	-0.000393256	-0.000591066	-0.000646871	-0.000841921
411	0.000222069	-0.000179147	-0.000490651	-0.000688354	-0.000744177	-0.000939323
412	0.000166071	-0.000236648	-0.000548913	-0.000746971	-0.000802998	-0.000998666
413	0.000146984	-0.000171316	-0.000438817	-0.000621978	-0.000682356	-0.000867053
414	0.000320641	0.00032114	0.000223405	8.40873e-05	-1.20068e-05	-0.000172532
415	7.303e-05	0.00068333	0.000881687	0.000772691	0.000573999	0.000433702
416	-0.000174441	0.00128885	0.00180102	0.00157323	0.00110658	0.000874894
417	0.00106043	0.00345116	0.00413993	0.00355222	0.00257402	0.00200682
418	0.00209361	0.00597602	0.00680049	0.00545621	0.00356575	0.00229441
419	0.00286976	0.00900721	0.00985422	0.00735604	0.00433502	0.00219431
420	0.00401714	0.0123821	0.0130415	0.00977935	0.00650314	0.0042211
421	0.00424761	0.0146814	0.0154405	0.0123503	0.00997556	0.00858671
422	0.00336805	0.0165093	0.0188508	0.0167614	0.0152319	0.0148334
423	0.00164305	0.0184667	0.0240895	0.023328	0.0214931	0.0211011
424	-0.000332445	0.0206823	0.0307435	0.0323365	0.0298634	0.0291043
425	-0.00168812	0.0224286	0.0372286	0.0440239	0.0420986	0.0413236
426	-0.00335066	0.0212242	0.0389558	0.0516097	0.0506345	0.0509097
427	-0.00781833	0.0144892	0.0336245	0.045677	0.045173	0.051653
428	-0.0150244	0.00381776	0.0235589	0.0267879	0.0289123	0.0445499
429	-0.0207478	-0.00695128	0.00829314	0.00769323	0.0157452	0.0370261
430	-0.0237675	-0.0188129	-0.0108786	-0.00706192	0.00835795	0.0336518
431	-0.0247447	-0.0318347	-0.0300712	-0.0194311	0.00159404	0.0293881
432	-0.023588	-0.0386492	-0.0408918	-0.0264967	-0.00503629	0.021396
433	-0.0220705	-0.0368518	-0.0396209	-0.0273886	-0.00942811	0.011668
434	-0.0206404	-0.0315021	-0.0335031	-0.0240692	-0.0102798	0.00442086
435	-0.0180697	-0.0256752	-0.026713	-0.0195781	-0.00935203	0.000782992
436	-0.0142735	-0.0199205	-0.0202961	-0.014911	-0.00761009	-0.00117364
437	-0.00913811	-0.0128241	-0.0129327	-0.00954017	-0.00539775	-0.00264448
438	-0.00370234	-0.00593912	-0.00630081	-0.00508344	-0.00387754	-0.00395767
439	-0.000525002	-0.00190796	-0.00237973	-0.0022219	-0.00229509	-0.00314364
440	0.000796087	8.28158e-05	-0.000178843	-0.00021828	-0.000565125	-0.00132221
441	0.00136289	0.000976374	0.000787811	0.000636715	0.000165271	-0.000573694
442	0.00147823	0.00120677	0.00100846	0.000788461	0.000271959	-0.000475637
443	0.00145422	0.00122198	0.000998919	0.000743752	0.000225669	-0.000510058
444	0.00138891	0.00114938	0.000899784	0.000630896	0.000131371	-0.000583417
445	0.0013115	0.0010347	0.000755368	0.000481751	7.56844e-06	-0.000689129
446	0.00124735	0.00092779	0.000615522	0.000336205	-0.000115201	-0.000800893
447	0.00119835	0.000835592	0.000486744	0.000197085	-0.000237133	-0.00092136
448	0.00116396	0.000758427	0.000369735	6.3365e-05	-0.000360539	-0.00105304
449	0.00114211	0.000695318	0.00026445	-6.521e-05	-0.000485496	-0.00119399
450	0.00113064	0.000644551	0.000170046	-0.000188632	-0.000611519	-0.00134239
451	0.00112409	0.000600867	8.21772e-05	-0.000310157	-0.000741955	-0.00150205
452	0.00111763	0.000560126	-1.89769e-06	-0.000431088	-0.000878088	-0.00167479
453	0.00111078	0.000522738	-8.02598e-05	-0.000547474	-0.0010147	-0.00185385
454	0.00110493	0.000490283	-0.000150414	-0.000654842	-0.00114507	-0.00202924
455	0.00110207	0.000464155	-0.000210813	-0.000750438	-0.00126461	-0.00219368
456	0.00110264	0.000444018	-0.000262024	-0.000834358	-0.00137242	-0.00234501
457	0.00110562	0.000428275	-0.000305965	-0.000908469	-0.00146996	-0.00248424
458	0.00111018	0.000415698	-0.00034421	-0.000974488	-0.0015588	-0.00261289
459	0.0011162	0.000405895	-0.000377468	-0.00103335	-0.00163987	-0.00273202
460	0.00112379	0.000398765	-0.000406122	-0.0010857	-0.00171387	-0.00284252
461	0.00113284	0.000394049	-0.000430694	-0.00113232	-0.00178166	-0.00294548
462	0.00114282	0.000391109	-0.000452046	-0.0011743	-0.00184445	-0.00304233
463	0.00115415	0.00039028	-0.000470035	-0.00121172	-0.00190238	-0.00313339
464	0.00116677	0.00039145	-0.000484934	-0.00124505	-0.001956	-0.00321939
465	0.00118042	0.000394336	-0.000497152	-0.00127484	-0.00200595	-0.0033011
466	0.00119538	0.000399182	-0.00050654	-0.00130107	-0.00205225	-0.00337866
467	0.00121126	0.000405605	-0.000513555	-0.00132429	-0.00209549	-0.00345277
468	0.00122823	0.000413772	-0.000518083	-0.00134448	-0.00213568	-0.00352346
469	0.0012458	0.000423223	-0.000520615	-0.00136217	-0.00217338	-0.00359132
470	0.00126388	0.000433889	-0.00052124	-0.00137749	-0.00220869	-0.00365649
471	0.00128272	0.000446024	-0.000519709	-0.00139019	-0.00224137	-0.00371871
472	0.00130179	0.000459128	-0.000516515	-0.00140078	-0.00227192	-0.00377847
473	0.00132112	0.000473264	-0.000511579	-0.00140917	-0.00230023	-0.00383564
474	0.00134058	0.000488342	-0.00050497	-0.00141542	-0.00232634	-0.0038902
475	0.00135973	0.000503933	-0.000497102	-0.00141994	-0.00235063	-0.0039425
476	0.00137851	0.000520029	-0.000487971	-0.00142268	-0.002373	-0.0039924
477	0.0013971	0.000536809	-0.000477363	-0.00142341	-0.00239319	-0.00403956
478	0.00141536	0.000554167	-0.000465351	-0.00142216	-0.00241121	-0.00408395
479	0.00143313	0.000571959	-0.000452062	-0.00141903	-0.00242711	-0.00412556
480	0.00145054	0.000590336	-0.000437315	-0.00141381	-0.00244063	-0.00416408
481	0.00146742	0.000609152	-0.000421231	-0.00140661	-0.00245186	-0.00419957
482	0.00148359	0.00062824	-0.000403973	-0.00139757	-0.00246092	-0.00423206
483	0.00149969	0.000648232	-0.000384876	-0.00138596	-0.00246705	-0.00426078
484	0.0015151	0.000668562	-0.000364433	-0.00137223	-0.00247069	-0.00428619
485	0.0015298	0.000689219	-0.000342638	-0.00135638	-0.0024718	-0.00430817
486	0.00154421	0.00071064	-0.000319084	-0.00133799	-0.00246993	-0.0043262
487	0.00155914	0.000733608	-0.000292998	-0.00131626	-0.00246423	-0.00433939
488	0.00157373	0.000757257	-0.000265224	-0.00129199	-0.00245545	-0.00434849
489	0.00158721	0.000780846	-0.000236503	-0.00126591	-0.0024443	-0.00435415
490	0.00160041	0.000805225	-0.000205973	-0.00123715	-0.0024299	-0.00435546
491	0.00161289	0.000829924	-0.000174099	-0.00120617	-0.00241271	-0.00435285
492	0.00162528	0.000855532	-0.000140303	-0.00117239	-0.00239211	-0.00434576
493	0.00163694	0.000881434	-0.000105184	-0.00113635	-0.00236866	-0.00433468
494	0.00164778	0.00090754	-6.88044e-05	-0.0010981	-0.0023424	-0.00431965
495	0.0016584	0.000934544	-3.04283e-05	-0.00105696	-0.00231268	-0.00430004
496	0.00166907	0.000962797	1.03196e-05	-0.00101261	-0.00227926	-0.00427566
497	0.00167937	0.000991821	5.29365e-05	-0.000965556	-0.00224259	-0.00424695
498	0.00168832	0.00102052	9.62755e-05	-0.000916903	-0.00220368	-0.00421482
499	0.00169669	0.00104974	0.000141245	-0.000865681	-0.00216161	-0.00417841
500	0.00170479	0.00107991	0.000188388	-0.000811334	-0.00211591	-0.00413732
501	0.00171248	0.00111066	0.00023722	-0.000754171	-0.00206672	-0.0040916
502	0.00171943	0.00114138	0.00028696	-0.00069488	-0.00201456	-0.00404166
503	0.00172481	0.00117116	0.000336558	-0.000634806	-0.00196077	-0.00398873
504	0.00173018	0.00120146	0.000387382	-0.000572676	-0.00190407	-0.00393148
505	0.00173556	0.00123244	0.000439865	-0.000508021	-0.00184425	-0.00386991
506	0.00173992	0.00126332	0.00049339	-0.000441622	-0.00178249	-0.00380562
507	0.00174387	0.00129474	0.000548507	-0.000373012	-0.00171839	-0.00373834
508	0.00174735	0.00132663	0.000605117	-0.000302314	-0.00165201	-0.00366819
509	0.0017505	0.00135895	0.000663186	-0.000229381	-0.00158308	-0.00359486
510	0.00175328	0.00139133	0.000722024	-0.000154705	-0.00151179	-0.0035182
511	0.00175581	0.00142388	0.00078163	-7.84534e-05	-0.00143829	-0.00343829
512	0.00175692	0.00145562	0.000841299	-1.42435e-06	-0.00136362	-0.00335642
513	0.00175607	0.00148627	0.00090073	7.59554e-05	-0.00128836	-0.0032733
514	0.00175609	0.00151864	0.000962628	0.000156265	-0.00120995	-0.00318645
515	0.00175458	0.00155012	0.00102435	0.000237085	-0.00113068	-0.00309809
516	0.00175014	0.00157947	0.00108472	0.000317267	-0.0010517	-0.00300939
517	0.00174524	0.00160909	0.00114624	0.000399428	-0.000970376	-0.00291763
518	0.00173984	0.00163902	0.00120906	0.000483776	-0.000886547	-0.00282259
519	0.00173244	0.00166804	0.00127196	0.000568772	-0.000801779	-0.00272572
520	0.00172385	0.00169707	0.00133586	0.000655234	-0.000715314	-0.00262639
521	0.0017162	0.00172841	0.00140321	0.000745801	-0.000624526	-0.00252201
522	0.00170725	0.00176002	0.00147216	0.000838941	-0.000530745	-0.00241366
523	0.00169708	0.00179206	0.00154306	0.000935093	-0.000433581	-0.00230104
524	0.00168711	0.00182603	0.00161747	0.00103597	-0.000331308	-0.00218252
525	0.00167591	0.00186054	0.0016942	0.00114076	-0.000224584	-0.00205856
526	0.00166354	0.00189567	0.00177338	0.00124955	-0.000113197	-0.00192872
527	0.00165005	0.00193135	0.00185485	0.0013623	2.95303e-06	-0.0017927
528	0.00163438	0.00196658	0.00193773	0.00147836	0.000123433	-0.0016506
529	0.00161732	0.00200223	0.0020228	0.00159839	0.000249122	-0.00150121
530	0.00159965	0.00203912	0.00211101	0.00172349	0.000381021	-0.00134361
531	0.00158007	0.0020762	0.00220169	0.00185298	0.000518188	-0.00117887
532	0.00155852	0.00211326	0.00229447	0.00198654	0.000660436	-0.00100697
533	0.00153577	0.00215116	0.0023903	0.00212494	0.000808359	-0.000827419
534	0.00151235	0.0021907	0.00249023	0.00226929	0.000962854	-0.000639505
535	0.00148761	0.00223126	0.00259365	0.00241926	0.00112393	-0.000442805
536	0.00146139	0.00227271	0.00270018	0.00257429	0.00129122	-0.000237497
537	0.00143475	0.00231597	0.0028106	0.00273511	0.00146535	-2.31454e-05
538	0.00140654	0.00235983	0.00292365	0.00290033	0.00164495	0.000198962
539	0.00137671	0.00240456	0.00303973	0.00307031	0.00183013	0.000428569
540	0.00134676	0.00245199	0.00316089	0.00324723	0.00202299	0.000667581
541	0.00131617	0.00250135	0.00328598	0.0034299	0.00222259	0.000915493
542	0.00128438	0.00255206	0.00341433	0.00361752	0.00242821	0.00117166
543	0.00125233	0.00260517	0.00354701	0.00381125	0.00264107	0.0014373
544	0.00121969	0.00266008	0.00368325	0.00401011	0.00286013	0.00171147
545	0.00118755	0.00271779	0.00382403	0.00421485	0.00308589	0.00199438
546	0.00115621	0.0027789	0.00397023	0.00442628	0.00331883	0.00228601
547	0.00112466	0.00284267	0.00412121	0.00464363	0.00355809	0.00258542
548	0.00109398	0.00290999	0.00427784	0.00486791	0.00380496	0.00289424
549	0.00106392	0.00298035	0.0044395	0.00509872	0.00405939	0.00321272
550	0.00103372	0.00305309	0.00460558	0.00533563	0.00432074	0.00353978
551	0.0010051	0.00312956	0.00477755	0.00558025	0.00459024	0.00387612
552	0.000977025	0.00320821	0.00495331	0.00583053	0.00486614	0.00422015
553	0.000947774	0.0032877	0.00513169	0.00608532	0.00514723	0.00457095
554	0.000918905	0.00337003	0.00531512	0.00634674	0.00543538	0.00493044
555	0.000888469	0.00345338	0.00550157	0.00661238	0.00572821	0.00529629
556	0.000857031	0.0035386	0.00569183	0.0068826	0.0060258	0.00566838
557	0.000826584	0.00362764	0.00588757	0.00715863	0.0063292	0.00604743
558	0.000797103	0.00372027	0.00608806	0.00743933	0.00663737	0.00643245
559	0.000768351	0.00381635	0.00629292	0.00772366	0.00694896	0.00682179
560	0.000740852	0.00391654	0.00650237	0.00801124	0.00726343	0.00721466
561	0.000715291	0.00402123	0.00671597	0.00830117	0.00758012	0.00761023
562	0.000690922	0.00412954	0.00693237	0.00859167	0.00789718	0.00800638
563	0.000668359	0.00424216	0.00715201	0.00888291	0.00821464	0.00840289
564	0.000648548	0.00435996	0.00737536	0.00917518	0.0085327	0.00879972
565	0.000631138	0.00448229	0.00760136	0.00946722	0.00885013	0.00919541
566	0.000615287	0.00460768	0.00782824	0.00975742	0.0091653	0.00958811
567	0.000602248	0.00473708	0.00805691	0.0100469	0.00947929	0.00997868
568	0.000591883	0.00487001	0.00828693	0.0103354	0.00979193	0.0103668
569	0.000583884	0.00500546	0.00851734	0.0106226	0.0101029	0.0107523
570	0.000578515	0.00514325	0.00874803	0.0109084	0.010412	0.0111348
571	0.000576127	0.00528318	0.00897894	0.011193	0.0107196	0.0115144
572	0.000575022	0.00542326	0.00920835	0.0114751	0.0110241	0.0118898
573	0.000575528	0.0055635	0.00943646	0.011755	0.0113261	0.0122614
574	0.000578128	0.00570383	0.00966318	0.0120327	0.0116256	0.0126295
575	0.000581924	0.00584329	0.0098877	0.0123077	0.0119217	0.0129927
576	0.000587132	0.00598218	0.0101106	0.0125803	0.0122148	0.0133512
577	0.000593946	0.0061206	0.0103321	0.0128506	0.0125048	0.0137053
578	0.000601869	0.00625792	0.0105516	0.0131179	0.012791	0.0140541
579	0.000611068	0.00639444	0.0107692	0.013382	0.013073	0.0143973
580	0.000620631	0.00652935	0.0109839	0.0136413	0.0133492	0.0147331
581	0.000631012	0.00666314	0.011196	0.0138953	0.0136188	0.0150606
582	0.000642594	0.00679635	0.0114054	0.0141431	0.0138804	0.0153781
583	0.00065565	0.00692952	0.0116121	0.0143834	0.014132	0.0156831
584	0.000671246	0.007064	0.0118168	0.0146152	0.0143722	0.0159732
585	0.000688762	0.00719927	0.0120177	0.0148346	0.0145964	0.0162432
586	0.000711158	0.00733812	0.0122161	0.0150411	0.0148035	0.0164918
587	0.000739193	0.00748095	0.0124109	0.0152315	0.01499	0.0167141
588	0.00077206	0.00762667	0.0125993	0.0154012	0.0151506	0.0169043
589	0.000811911	0.00777665	0.0127806	0.0155476	0.0152825	0.0170587
590	0.000860962	0.00793169	0.0129533	0.0156675	0.0153828	0.0171735
591	0.000918406	0.00808966	0.0131131	0.0157554	0.0154461	0.017243
592	0.000985068	0.00824975	0.013257	0.0158078	0.0154693	0.0172632
593	0.00106255	0.00841175	0.0133831	0.0158227	0.0154506	0.0172316
594	0.00114979	0.00857261	0.0134868	0.0157964	0.0153873	0.0171456
595	0.00124626	0.00872949	0.0135642	0.0157262	0.0152773	0.0170032
596	0.00135231	0.00888018	0.0136126	0.0156121	0.0151217	0.016806
597	0.00146638	0.00902015	0.0136278	0.0154531	0.0149211	0.0165554
598	0.00158678	0.00914507	0.0136063	0.0152492	0.0146764	0.0162534
599	0.0017112	0.00925088	0.0135457	0.0150014	0.0143896	0.0159027
600	0.00183632	0.0093327	0.0134436	0.0147102	0.014062	0.0155058
601	0.0019617	0.00938841	0.0133002	0.0143795	0.0136985	0.0150687
602	0.00208532	0.00941477	0.0131151	0.0140118	0.0133024	0.0145962
603	0.00220331	0.00940787	0.0128876	0.0136092	0.0128764	0.014092
604	0.00231371	0.00936629	0.0126202	0.0131773	0.012426	0.0135628
605	0.00241416	0.00928863	0.012315	0.01272	0.0119552	0.013013
606	0.00250321	0.00917489	0.0119743	0.0122399	0.0114665	0.0124459
607	0.00258005	0.00902635	0.0116013	0.0117409	0.0109643	0.0118676
608	0.00264381	0.00884492	0.0112005	0.0112275	0.0104527	0.0112823
609	0.00269251	0.00863155	0.0107745	0.0107019	0.00993302	0.0106913
610	0.00272407	0.00838762	0.0103267	0.0101668	0.00940753	0.0100969
611	0.00274092	0.0081188	0.00986403	0.00962856	0.00888197	0.00950488
612	0.00274428	0.0078287	0.00939023	0.00909066	0.00835998	0.0089195
613	0.00273215	0.00751904	0.00890776	0.00855458	0.00784256	0.0083416
614	0.00270648	0.0071943	0.00842171	0.0080248	0.00733389	0.00777581
615	0.00266665	0.00685591	0.00793324	0.00750198	0.0068345	0.00722286
616	0.00261352	0.00650728	0.00744553	0.00698817	0.00634597	0.00668414
617	0.00255071	0.00615383	0.00696367	0.00648742	0.00587196	0.00616332
618	0.00247553	0.00579428	0.00648597	0.00599719	0.00540945	0.005657
619	0.00239036	0.00543242	0.00601546	0.00551955	0.0049603	0.00516702
620	0.0022985	0.00507301	0.00555646	0.00505765	0.00452732	0.00469609
621	0.00220127	0.00471818	0.00511054	0.0046124	0.00411106	0.00424444
622	0.00210045	0.00437034	0.00467941	0.00418499	0.00371249	0.00381279
623	0.00199591	0.00402982	0.00426299	0.0037751	0.00333115	0.00340063
624	0.00188882	0.00369802	0.00386203	0.00338288	0.00296714	0.00300812
625	0.00177979	0.00337561	0.0034765	0.00300767	0.00261954	0.00263399
626	0.00167007	0.00306391	0.00310717	0.00264973	0.00228834	0.00227796
627	0.00156094	0.00276409	0.00275466	0.00230924	0.00197364	0.00194005
628	0.001453	0.00247704	0.00241942	0.00198612	0.00167516	0.0016197
629	0.00134802	0.0022046	0.00210275	0.00168127	0.00139362	0.0013175
630	0.0012459	0.00194621	0.00180354	0.00139345	0.00112791	0.00103239
631	0.00114637	0.00170166	0.00152146	0.00112224	0.000877443	0.000763664
632	0.00105149	0.00147284	0.00125822	0.000869261	0.000643762	0.000512784
633	0.00096128	0.00125917	0.00101279	0.000633369	0.000425787	0.000278801
634	0.000876151	0.0010609	0.000785427	0.000414881	0.000223759	6.18303e-05
635	0.000797317	0.000878968	0.000576947	0.000214484	3.84384e-05	-0.000137176
636	0.000724305	0.00071244	0.000386089	3.0769e-05	-0.000131568	-0.000319639
637	0.000656676	0.000560588	0.000212081	-0.000136943	-0.000286931	-0.000486412
638	0.000593827	0.000422476	5.41176e-05	-0.000289453	-0.000428421	-0.000638208
639	0.000537894	0.000299706	-8.65073e-05	-0.000425477	-0.000554805	-0.000774061
640	0.000489357	0.000191933	-0.00021035	-0.000545273	-0.000665989	-0.000893709
641	0.000445542	9.59502e-05	-0.000320459	-0.00065176	-0.000764765	-0.000999754
642	0.0004063	1.12043e-05	-0.000417561	-0.000745856	-0.000852217	-0.00109354
643	0.00037246	-6.23767e-05	-0.000502046	-0.00082773	-0.000928288	-0.00117516
644	0.000342749	-0.000126804	-0.000576033	-0.000899246	-0.000994568	-0.00124626
645	0.000316025	-0.000183575	-0.000641077	-0.000962085	-0.00105271	-0.00130839
646	0.00029283	-0.00023246	-0.000696946	-0.0010162	-0.00110291	-0.00136194
647	0.000273274	-0.000274073	-0.000744585	-0.0010625	-0.0011459	-0.00140776
648	0.000256857	-0.000309582	-0.000785452	-0.00110216	-0.00118253	-0.00144678
649	0.000242808	-0.000340031	-0.000820492	-0.00113592	-0.00121356	-0.00147985
650	0.000229445	-0.000367471	-0.00085161	-0.00116567	-0.00124093	-0.00150893
651	0.000218355	-0.000390468	-0.000877512	-0.00119039	-0.00126362	-0.00153289
652	0.000208991	-0.000410092	-0.000899818	-0.0012118	-0.00128311	-0.00155309
653	0.000200606	-0.000427315	-0.000919521	-0.00123088	-0.00130042	-0.00157091
654	0.000193647	-0.000441888	-0.000936197	-0.00124691	-0.00131482	-0.00158575
655	0.000186903	-0.000455312	-0.000951295	-0.00126121	-0.00132762	-0.00159885
656	0.00018157	-0.000466204	-0.000963367	-0.00127253	-0.00133774	-0.00160917
657	0.000177406	-0.000475108	-0.00097325	-0.00128164	-0.00134567	-0.00161697
658	0.000173288	-0.000483429	-0.000982559	-0.00129017	-0.00135298	-0.00162408
659	0.000168815	-0.000491548	-0.00099155	-0.00129852	-0.00136027	-0.00163126
660	0.000164949	-0.00049864	-0.000999323	-0.00130581	-0.00136668	-0.00163753
661	0.000161744	-0.000504661	-0.00100584	-0.00131196	-0.00137201	-0.00164268
662	0.000159569	-0.000509119	-0.00101062	-0.00131622	-0.00137539	-0.00164559
663	0.000157469	-0.000513314	-0.00101504	-0.00131977	-0.00137785	-0.00164727
664	0.000155067	-0.000517828	-0.00101986	-0.0013236	-0.00138046	-0.00164906
665	0.000152532	-0.000522104	-0.0010244	-0.00132738	-0.00138326	-0.00165126
666	0.000150421	-0.000525626	-0.00102802	-0.00133054	-0.00138576	-0.00165334
667	0.000148797	-0.000528431	-0.00103085	-0.00133306	-0.00138774	-0.00165495
668	0.000147177	-0.000530917	-0.00103329	-0.00133524	-0.0013894	-0.00165614
669	0.000145683	-0.000533343	-0.0010356	-0.00133702	-0.00139053	-0.00165661
670	0.000144261	-0.000535841	-0.00103792	-0.00133845	-0.00139111	-0.00165639
671	0.000142988	-0.000538189	-0.00104017	-0.00133972	-0.0013914	-0.0016558
672	0.000140697	-0.00054151	-0.00104362	-0.00134251	-0.0013933	-0.00165702
673	0.000138674	-0.000544225	-0.00104645	-0.00134509	-0.00139523	-0.00165849
674	0.000137163	-0.00054601	-0.00104804	-0.00134655	-0.00139632	-0.00165922
675	0.000135594	-0.000547844	-0.00104954	-0.0013477	-0.00139714	-0.00165963
676	0.000135029	-0.000548897	-0.00105021	-0.00134761	-0.00139655	-0.00165855
677	0.000134509	-0.000549892	-0.00105069	-0.00134713	-0.00139549	-0.00165686
678	0.000133153	-0.0005517	-0.00105212	-0.00134772	-0.00139527	-0.00165562
679	0.000131879	-0.000553568	-0.00105401	-0.001349	-0.00139557	-0.00165478
680	0.000130908	-0.000555066	-0.00105573	-0.00135045	-0.00139615	-0.00165451
681	0.000129435	-0.000556691	-0.00105736	-0.001352	-0.00139712	-0.00165494
682	0.000127928	-0.00055822	-0.00105853	-0.00135287	-0.00139765	-0.00165513
683	0.000126784	-0.000559531	-0.00105926	-0.00135293	-0.00139746	-0.00165471
684	0.000125957	-0.000560469	-0.00105959	-0.00135253	-0.00139681	-0.0016538
685	0.000125082	-0.000561448	-0.00106007	-0.00135226	-0.0013961	-0.00165253
686	0.000124589	-0.000562229	-0.00106053	-0.00135201	-0.00139517	-0.0016507
687	0.000123583	-0.000563497	-0.00106167	-0.0013528	-0.00139523	-0.0016497
688	0.000121311	-0.000565789	-0.00106388	-0.00135494	-0.00139675	-0.00165027
689	0.000119916	-0.000567148	-0.00106509	-0.00135599	-0.00139738	-0.00165037
690	0.000119253	-0.000567863	-0.00106558	-0.00135611	-0.00139712	-0.00164981
691	0.000118668	-0.000568503	-0.00106588	-0.00135592	-0.00139645	-0.00164874
692	0.000118966	-0.000568196	-0.00106502	-0.00135433	-0.00139443	-0.0016463
693	0.00011905	-0.0005681	-0.00106421	-0.00135261	-0.00139241	-0.00164399
694	0.000117768	-0.00056947	-0.00106491	-0.00135242	-0.00139193	-0.00164313
695	0.000116212	-0.000571082	-0.00106603	-0.00135289	-0.00139193	-0.00164238
696	0.000115166	-0.000572073	-0.00106672	-0.00135329	-0.00139172	-0.00164107
697	0.000113941	-0.000573206	-0.00106768	-0.00135412	-0.00139198	-0.0016404
698	0.00011307	-0.000573917	-0.00106829	-0.00135462	-0.00139211	-0.00164011
699	0.000112999	-0.000573817	-0.00106812	-0.00135429	-0.00139138	-0.00163904
700	0.000112319	-0.000574438	-0.00106858	-0.00135439	-0.00139095	-0.00163807
701	0.000111307	-0.000575544	-0.00106935	-0.00135461	-0.00139074	-0.00163736
702	0.000111109	-0.00057588	-0.00106916	-0.00135375	-0.00138973	-0.00163617
703	0.000111013	-0.000575941	-0.00106851	-0.0013524	-0.00138834	-0.0016347
704	0.000109266	-0.00057756	-0.00106944	-0.0013526	-0.00138821	-0.00163409
705	0.000107527	-0.000579133	-0.00107049	-0.00135303	-0.00138802	-0.00163292
706	0.000107321	-0.000579074	-0.00107011	-0.00135228	-0.00138663	-0.00163048
707	0.000106745	-0.000579353	-0.00107031	-0.0013523	-0.00138607	-0.00162911
708	0.000106184	-0.000579557	-0.00107049	-0.00135246	-0.00138579	-0.00162829
709	0.000105993	-0.000579333	-0.00107007	-0.00135194	-0.00138507	-0.00162729
710	0.000105537	-0.000579399	-0.00106962	-0.00135114	-0.00138425	-0.00162636
711	0.000104845	-0.000579946	-0.00106954	-0.00135052	-0.0013835	-0.00162535
712	0.000104212	-0.00058067	-0.00106977	-0.00135017	-0.0013828	-0.00162418
713	0.000103098	-0.000581818	-0.0010704	-0.00135031	-0.00138254	-0.00162336
714	0.000101752	-0.000583073	-0.00107107	-0.00135032	-0.00138219	-0.00162244
715	0.000101427	-0.000583255	-0.00107079	-0.00134923	-0.00138066	-0.0016203
716	0.000101068	-0.000583389	-0.00107072	-0.00134858	-0.00137941	-0.00161832
717	0.000100547	-0.000583571	-0.00107078	-0.0013483	-0.00137858	-0.00161675
718	0.000100322	-0.000583349	-0.00107027	-0.00134754	-0.00137752	-0.00161516
719	0.000100235	-0.000582986	-0.00106946	-0.00134644	-0.00137639	-0.00161381
720	9.97547e-05	-0.000583081	-0.00106906	-0.00134578	-0.00137579	-0.00161317
721	9.99483e-05	-0.000582516	-0.00106798	-0.00134452	-0.0013746	-0.00161192
722	0.000100125	-0.000582002	-0.00106694	-0.00134327	-0.00137328	-0.00161036
723	9.84531e-05	-0.000583385	-0.00106785	-0.00134389	-0.00137362	-0.00161019
724	9.78169e-05	-0.00058382	-0.00106798	-0.00134357	-0.00137285	-0.00160883
725	9.78407e-05	-0.000583586	-0.00106749	-0.00134253	-0.00137136	-0.00160689
726	9.70475e-05	-0.000583989	-0.00106744	-0.00134194	-0.00137048	-0.00160563
727	9.70527e-05	-0.000583489	-0.0010664	-0.00134035	-0.00136852	-0.00160305
728	9.74116e-05	-0.000582516	-0.00106486	-0.00133828	-0.00136605	-0.00159985
729	9.72346e-05	-0.000581908	-0.0010636	-0.0013366	-0.00136421	-0.00159753
730	9.66321e-05	-0.000581794	-0.00106281	-0.0013355	-0.00136319	-0.00159649
731	9.67082e-05	-0.000581241	-0.00106168	-0.00133415	-0.00136202	-0.00159544
732	9.63595e-05	-0.000581333	-0.00106145	-0.00133372	-0.0013615	-0.00159467
733	9.52177e-05	-0.000582317	-0.00106235	-0.00133436	-0.00136171	-0.00159422
734	9.50275e-05	-0.000582274	-0.00106231	-0.00133403	-0.00136081	-0.00159254
735	9.45159e-05	-0.000582434	-0.00106235	-0.00133375	-0.00136002	-0.00159115
736	9.38766e-05	-0.000582627	-0.00106222	-0.00133327	-0.00135919	-0.0015899
737	9.36014e-05	-0.00058231	-0.00106132	-0.00133195	-0.00135763	-0.00158791
738	9.24954e-05	-0.000582699	-0.00106096	-0.00133115	-0.00135666	-0.00158645
739	9.17511e-05	-0.000582636	-0.00106012	-0.00132996	-0.00135544	-0.0015848
740	9.19322e-05	-0.000581659	-0.0010584	-0.00132786	-0.00135337	-0.0015824
741	9.19114e-05	-0.000581056	-0.00105714	-0.00132613	-0.00135152	-0.0015801
742	9.09815e-05	-0.000581499	-0.00105701	-0.00132544	-0.00135055	-0.00157858
743	9.07431e-05	-0.000581304	-0.00105637	-0.00132422	-0.00134902	-0.00157662
744	9.12638e-05	-0.000580321	-0.00105503	-0.00132239	-0.00134693	-0.00157426
745	9.07508e-05	-0.000580379	-0.00105476	-0.00132172	-0.00134605	-0.00157327
746	9.07626e-05	-0.000579947	-0.00105396	-0.00132055	-0.0013447	-0.00157192
747	9.12883e-05	-0.000578953	-0.0010525	-0.0013188	-0.00134278	-0.0015699
748	9.10057e-05	-0.000578673	-0.00105165	-0.0013177	-0.00134159	-0.0015684
749	9.08715e-05	-0.000578183	-0.00105045	-0.00131624	-0.00134009	-0.00156645
750	9.06284e-05	-0.000577907	-0.00104956	-0.00131509	-0.00133889	-0.00156479
751	8.97856e-05	-0.000578327	-0.00104958	-0.00131485	-0.00133856	-0.00156401
752	8.88482e-05	-0.000578895	-0.00104992	-0.00131498	-0.00133844	-0.0015633
753	8.85822e-05	-0.000578859	-0.00104974	-0.00131445	-0.00133745	-0.00156151
754	8.86794e-05	-0.000578307	-0.00104889	-0.00131305	-0.00133564	-0.00155892
755	8.81164e-05	-0.000578168	-0.00104828	-0.00131204	-0.00133447	-0.00155731
756	8.82353e-05	-0.000577258	-0.00104681	-0.00131036	-0.00133287	-0.00155574
757	8.86087e-05	-0.000576268	-0.00104522	-0.00130849	-0.00133107	-0.00155413
758	8.77064e-05	-0.00057682	-0.00104524	-0.00130801	-0.00133047	-0.00155356
759	8.67843e-05	-0.0005774	-0.00104534	-0.00130758	-0.0013298	-0.00155264
760	8.61797e-05	-0.000577634	-0.00104515	-0.00130688	-0.00132887	-0.00155136
761	8.5633e-05	-0.000577914	-0.00104508	-0.00130633	-0.0013282	-0.00155049
762	8.58864e-05	-0.000577416	-0.00104431	-0.00130523	-0.00132705	-0.00154922
763	8.62294e-05	-0.000576746	-0.00104332	-0.00130399	-0.00132576	-0.00154771
764	8.5556e-05	-0.000576913	-0.00104292	-0.00130333	-0.00132505	-0.00154651
765	8.49917e-05	-0.000576847	-0.00104213	-0.00130225	-0.00132379	-0.00154451
766	8.49716e-05	-0.000576194	-0.0010408	-0.00130071	-0.001322	-0.00154198
767	8.43769e-05	-0.000576116	-0.00104015	-0.00129983	-0.0013209	-0.00154036
768	8.46771e-05	-0.000575155	-0.00103868	-0.00129803	-0.00131898	-0.00153825
769	8.57231e-05	-0.000573378	-0.00103649	-0.00129563	-0.00131655	-0.00153581
770	8.55511e-05	-0.000572844	-0.00103564	-0.00129465	-0.00131558	-0.00153484
771	8.58442e-05	-0.000572037	-0.00103464	-0.00129352	-0.00131444	-0.00153368
772	8.58983e-05	-0.00057155	-0.00103404	-0.00129281	-0.00131374	-0.001533
773	8.49337e-05	-0.000572064	-0.00103435	-0.00129296	-0.00131394	-0.00153318
774	8.45631e-05	-0.000572126	-0.00103421	-0.00129258	-0.0013135	-0.00153252
775	8.4077e-05	-0.000572412	-0.00103432	-0.00129243	-0.00131318	-0.00153176
776	8.35731e-05	-0.000572709	-0.00103429	-0.00129211	-0.00131264	-0.00153065
777	8.33635e-05	-0.000572705	-0.00103384	-0.00129133	-0.00131168	-0.00152915
778	8.30922e-05	-0.000572757	-0.00103345	-0.00129061	-0.00131077	-0.00152774
779	8.31533e-05	-0.00057238	-0.00103258	-0.00128932	-0.00130933	-0.00152587
780	8.30046e-05	-0.000572116	-0.00103188	-0.00128821	-0.00130798	-0.00152408
781	8.29564e-05	-0.000571722	-0.00103124	-0.00128724	-0.00130658	-0.00152222
782	8.30647e-05	-0.00057112	-0.00103039	-0.00128607	-0.00130502	-0.00152038
783	8.27092e-05	-0.000570945	-0.00102988	-0.0012853	-0.00130408	-0.00151937
784	8.29575e-05	-0.000570129	-0.00102857	-0.00128372	-0.00130263	-0.00151803
785	8.2769e-05	-0.000569678	-0.00102754	-0.00128249	-0.00130167	-0.00151727
786	8.14868e-05	-0.000570215	-0.00102759	-0.00128253	-0.00130198	-0.00151768
787	8.10938e-05	-0.000569782	-0.00102683	-0.0012819	-0.00130155	-0.00151716
788	8.13701e-05	-0.000568745	-0.0010255	-0.00128067	-0.00130044	-0.00151585
789	8.14091e-05	-0.000568111	-0.00102445	-0.0012796	-0.0012995	-0.00151469
790	8.18403e-05	-0.000567282	-0.00102322	-0.00127811	-0.00129806	-0.00151299
791	8.23518e-05	-0.000566527	-0.00102211	-0.00127646	-0.00129633	-0.00151097
792	8.16604e-05	-0.000566998	-0.00102218	-0.00127595	-0.00129567	-0.00151004
793	8.17364e-05	-0.000566693	-0.00102152	-0.00127479	-0.00129418	-0.00150814
794	8.22339e-05	-0.000565929	-0.00102036	-0.00127324	-0.00129235	-0.00150594
795	8.16855e-05	-0.000566173	-0.0010202	-0.00127278	-0.00129176	-0.0015051
796	8.1695e-05	-0.000565841	-0.0010196	-0.00127204	-0.00129095	-0.00150411
797	8.15312e-05	-0.000565642	-0.00101924	-0.00127175	-0.00129064	-0.00150376
798	8.04268e-05	-0.000566396	-0.00101986	-0.00127249	-0.00129129	-0.0015043
799	7.94342e-05	-0.000567083	-0.00102038	-0.001273	-0.0012916	-0.00150435
800	8.00307e-05	-0.000566028	-0.00101906	-0.00127157	-0.00128995	-0.00150237
801	8.30942e-05	-0.000561863	-0.00101446	-0.00126678	-0.00128513	-0.00149731
802	8.79094e-05	-0.000555687	-0.0010078	-0.00125996	-0.00127851	-0.00149058
803	9.3077e-05	-0.000549414	-0.00100114	-0.00125321	-0.00127202	-0.00148404
804	0.000102567	-0.000538965	-0.000990239	-0.00124218	-0.00126122	-0.00147315
805	0.000195303	-0.000445494	-0.000896243	-0.00114791	-0.00116705	-0.00137874
806	0.000292187	-0.000348538	-0.00079895	-0.00105034	-0.00106935	-0.00128076
807	0.000309161	-0.000331784	-0.000781925	-0.00103304	-0.00105191	-0.00126311
808	0.000318115	-0.00032274	-0.000772473	-0.00102324	-0.00104194	-0.00125278
809	0.000273342	-0.000367366	-0.00081666	-0.00106702	-0.00108554	-0.00129603
810	0.000256384	-0.000384227	-0.000833104	-0.00108313	-0.00110148	-0.0013117
811	0.000156253	-0.000484807	-0.000933698	-0.00118356	-0.00120159	-0.0014115
812	6.86129e-05	-0.000574243	-0.0010241	-0.00127438	-0.00129227	-0.00150243
813	5.14362e-05	-0.000507738	-0.000913349	-0.00114902	-0.00117129	-0.00137081
814	0.000265595	2.17176e-05	-0.000217299	-0.000405371	-0.000455783	-0.000624082
815	6.24134e-05	0.000424323	0.00048321	0.000337437	0.000197951	6.20184e-05
816	-0.000270782	0.000939866	0.00132313	0.00108292	0.000698705	0.000493362
817	0.000798126	0.00293545	0.00350394	0.00293127	0.00207573	0.00157932
818	0.00179554	0.00534291	0.00603298	0.00474857	0.00304284	0.00190201
819	0.00254639	0.00828928	0.00896702	0.00654974	0.00374457	0.00176358
820	0.00375816	0.0117341	0.0121681	0.00893128	0.00584229	0.00369363
821	0.00416121	0.0141861	0.0146508	0.0114879	0.00925091	0.00793397
822	0.0035317	0.0161631	0.01804	0.0157501	0.0144166	0.0141211
823	0.00194628	0.0182091	0.0233089	0.0222247	0.0205543	0.0202606
824	2.81792e-05	0.0206154	0.0302529	0.0312291	0.02858	0.0277091
825	-0.00129692	0.0226131	0.0371596	0.0431642	0.0407193	0.0396146
826	-0.00326895	0.0212365	0.0390005	0.0513991	0.0500325	0.0497036
827	-0.00802605	0.0142428	0.0335491	0.0460366	0.0454846	0.051092
828	-0.0153568	0.00341901	0.023301	0.0272814	0.0292037	0.0440862
829	-0.020978	-0.00741006	0.0075677	0.00735241	0.0151431	0.0359843
830	-0.0238345	-0.0185083	-0.0103826	-0.00657675	0.00821626	0.03292
831	-0.0248647	-0.0308145	-0.0281466	-0.0178617	0.00252577	0.0298983
832	-0.0237498	-0.0382501	-0.0400899	-0.0259006	-0.00425923	0.0223528
833	-0.0222843	-0.0373996	-0.0402102	-0.0276138	-0.00910507	0.0126432
834	-0.0208486	-0.0321884	-0.0343234	-0.0245678	-0.0102459	0.00508825
835	-0.0183284	-0.0263134	-0.0275099	-0.0201483	-0.0095076	0.00100256
836	-0.0147057	-0.0207592	-0.0212978	-0.0157318	-0.00801195	-0.00109632
837	-0.00974754	-0.0138125	-0.014027	-0.0103998	-0.00579047	-0.00255614
838	-0.00418789	-0.00671814	-0.00714584	-0.00575758	-0.00423244	-0.00405736
839	-0.000740104	-0.00238604	-0.0029736	-0.00280273	-0.00277172	-0.00359065
840	0.000663119	-0.000306905	-0.000694513	-0.000751421	-0.001031	-0.00177905
841	0.00129004	0.000667624	0.00036692	0.00019882	-0.000213266	-0.000935507
842	0.00143059	0.000926974	0.000618269	0.000378697	-8.61142e-05	-0.000822085
843	0.00141169	0.000945837	0.000610292	0.000332725	-0.000139125	-0.000870639
844	0.00135637	0.000883813	0.00051824	0.000222611	-0.000235475	-0.000953136
845	0.00128981	0.00078124	0.000381543	7.63729e-05	-0.000360192	-0.00106704
846	0.00123262	0.000682478	0.000245743	-6.98381e-05	-0.000486945	-0.00119023
847	0.00118752	0.00059585	0.000119751	-0.000210723	-0.000613644	-0.00132138
848	0.00115417	0.000522522	5.55127e-06	-0.000345386	-0.000740233	-0.00145924
849	0.00113149	0.000462174	-9.64136e-05	-0.00047297	-0.000865893	-0.00160217
850	0.00111601	0.000411616	-0.000188555	-0.000595053	-0.000992509	-0.00175274
851	0.00110158	0.000365307	-0.000275211	-0.000714764	-0.00112331	-0.00191495
852	0.00108672	0.000322429	-0.000355936	-0.000829793	-0.0012548	-0.00208397
853	0.00107424	0.000285761	-0.000427232	-0.000934756	-0.00137935	-0.002249
854	0.00106592	0.000256403	-0.000487951	-0.00102734	-0.00149277	-0.00240318
855	0.00106138	0.000233179	-0.000539538	-0.00110856	-0.0015951	-0.00254528
856	0.00105957	0.000214496	-0.000583936	-0.00118034	-0.00168784	-0.00267638
857	0.00105992	0.000199369	-0.000622485	-0.00124419	-0.00177234	-0.00279776
858	0.00106265	0.000187754	-0.00065556	-0.00130071	-0.00184917	-0.00291006
859	0.00106766	0.000179323	-0.000683792	-0.00135078	-0.00191925	-0.00301441
860	0.00107423	0.000173231	-0.000708285	-0.00139577	-0.00198402	-0.00311247
861	0.00108232	0.000169327	-0.000729407	-0.00143627	-0.00204417	-0.00320513
862	0.0010919	0.000167512	-0.000747433	-0.00147277	-0.00210027	-0.00329313
863	0.00110287	0.000167652	-0.000762635	-0.0015057	-0.0021528	-0.00337714
864	0.00111566	0.000170165	-0.000774705	-0.00153489	-0.00220165	-0.00345715
865	0.00113002	0.000174771	-0.000784001	-0.00156079	-0.00224733	-0.00353375
866	0.00114521	0.000180764	-0.000791277	-0.00158426	-0.00229068	-0.00360786
867	0.00116151	0.000188428	-0.00079629	-0.00160509	-0.00233154	-0.00367933
868	0.00117908	0.000197958	-0.000798859	-0.00162313	-0.00236976	-0.00374803
869	0.0011974	0.000208868	-0.00079946	-0.00163888	-0.00240579	-0.0038144
870	0.00121646	0.000221187	-0.000798052	-0.00165228	-0.00243957	-0.00387836
871	0.00123588	0.000234559	-0.000794973	-0.00166365	-0.00247141	-0.00394015
872	0.00125549	0.000248851	-0.000790328	-0.00167309	-0.00250135	-0.0039998
873	0.00127539	0.000264185	-0.00078397	-0.00168041	-0.00252917	-0.00405703
874	0.00129516	0.000280197	-0.000776229	-0.00168591	-0.00255513	-0.00411204
875	0.00131468	0.0002968	-0.000767152	-0.00168961	-0.00257921	-0.00416473
876	0.00133406	0.000314119	-0.00075659	-0.00169131	-0.00260118	-0.00421481
877	0.00135295	0.000331844	-0.000744813	-0.00169125	-0.00262122	-0.00426241
878	0.00137115	0.000349762	-0.000732001	-0.00168958	-0.00263944	-0.00430756
879	0.00138913	0.000368394	-0.000717622	-0.0016857	-0.00265521	-0.00434959
880	0.00140665	0.00038749	-0.000701901	-0.00167983	-0.00266869	-0.00438859
881	0.00142329	0.000406647	-0.000685221	-0.00167232	-0.0026802	-0.00442484
882	0.00143984	0.000426691	-0.000666732	-0.00166229	-0.00268883	-0.00445736
883	0.00145623	0.000447557	-0.000646462	-0.00164973	-0.00269453	-0.00448608
884	0.0014722	0.000468986	-0.000624663	-0.00163486	-0.00269752	-0.00451116
885	0.00148767	0.000490916	-0.000601397	-0.00161776	-0.00269781	-0.00453259
886	0.00150266	0.000513377	-0.000576602	-0.00159833	-0.00269532	-0.00455029
887	0.0015177	0.000536914	-0.000549699	-0.00157599	-0.00268945	-0.00456364
888	0.00153188	0.000560657	-0.000521556	-0.00155158	-0.00268105	-0.00457343
889	0.00154565	0.000585024	-0.000491777	-0.00152472	-0.00266966	-0.00457919
890	0.00155941	0.000610381	-0.000460022	-0.00149499	-0.00265482	-0.00458043
891	0.00157221	0.000635782	-0.000427239	-0.00146334	-0.00263748	-0.00457804
892	0.0015846	0.000661843	-0.000392813	-0.00142921	-0.00261706	-0.00457149
893	0.00159649	0.000688472	-0.000356802	-0.00139262	-0.00259359	-0.00456076
894	0.00160794	0.000715694	-0.000319159	-0.00135347	-0.00256691	-0.00454568
895	0.00161889	0.000743474	-0.000279889	-0.00131173	-0.00253702	-0.00452624
896	0.00162939	0.000771896	-0.000238898	-0.00126735	-0.00250392	-0.00450243
897	0.00163919	0.000800721	-0.000196435	-0.00122062	-0.00246793	-0.00447463
898	0.00164823	0.000829897	-0.000152539	-0.00117161	-0.00242911	-0.00444293
899	0.00165692	0.000859926	-0.000106596	-0.00111964	-0.00238675	-0.00440659
900	0.00166475	0.00089019	-5.91712e-05	-0.001065	-0.00234104	-0.00436569
901	0.00167088	0.000919671	-1.14221e-05	-0.00100879	-0.00229292	-0.00432104
902	0.00167675	0.000949808	3.79691e-05	-0.000949999	-0.00224152	-0.00427185
903	0.0016832	0.00098122	8.94116e-05	-0.000888368	-0.00218655	-0.00421774
904	0.00168819	0.00101175	0.000140755	-0.000825986	-0.00213007	-0.00416076
905	0.00169261	0.00104263	0.000193551	-0.000761401	-0.00207107	-0.00410036
906	0.00169724	0.00107478	0.000248894	-0.000693525	-0.00200867	-0.00403595
907	0.00170191	0.00110785	0.000306217	-0.000623001	-0.00194334	-0.00396786
908	0.00170565	0.0011406	0.000364014	-0.000551187	-0.00187617	-0.00389698
909	0.00170876	0.00117344	0.000422815	-0.000477404	-0.00180644	-0.00382255
910	0.00171023	0.00120548	0.000481824	-0.000402664	-0.00173524	-0.00374566
911	0.00171037	0.00123679	0.000540947	-0.000327032	-0.00166264	-0.00366643
912	0.001711	0.00126957	0.000602446	-0.000248353	-0.00158677	-0.00358333
913	0.00171044	0.00130219	0.000664722	-0.000168318	-0.00150946	-0.00349838
914	0.0017078	0.00133351	0.000726469	-8.81378e-05	-0.00143158	-0.00341205
915	0.00170378	0.00136406	0.000788233	-7.04272e-06	-0.00135205	-0.00332291
916	0.0016988	0.00139419	0.000850407	7.55812e-05	-0.00127028	-0.00323044
917	0.00169263	0.00142393	0.000913058	0.000159643	-0.00118653	-0.00313506
918	0.00168468	0.00145285	0.000975819	0.000244638	-0.00110132	-0.0030371
919	0.00167633	0.00148264	0.00104064	0.000332438	-0.00101296	-0.00293512
920	0.00166774	0.0015136	0.00110787	0.000423378	-0.000921227	-0.00282909
921	0.00165728	0.001544	0.00117573	0.000515906	-0.00082736	-0.00271975
922	0.0016461	0.00157524	0.00124592	0.000611836	-0.000729678	-0.00260553
923	0.0016343	0.00160753	0.0013187	0.00071147	-0.000627895	-0.00248624
924	0.00162144	0.0016406	0.00139379	0.000814617	-0.000522016	-0.00236169
925	0.00160758	0.00167459	0.00147155	0.000921854	-0.000411367	-0.00223106
926	0.00159281	0.0017095	0.00155207	0.00103347	-0.000295499	-0.00209362
927	0.00157705	0.00174533	0.00163558	0.00114988	-0.000174052	-0.00194908
928	0.00155962	0.00178167	0.00172185	0.00127096	-4.7172e-05	-0.00179756
929	0.00154022	0.00181808	0.00181032	0.00139605	8.46006e-05	-0.00163927
930	0.00151967	0.0018553	0.00190172	0.00152592	0.000222058	-0.00147328
931	0.00149871	0.00189428	0.00199721	0.00166193	0.000366511	-0.00129834
932	0.0014761	0.0019338	0.00209553	0.00180278	0.000516774	-0.00111554
933	0.00145146	0.00197347	0.00219623	0.00194785	0.000672232	-0.000925498
934	0.00142612	0.00201474	0.00230078	0.00209872	0.000834473	-0.000726464
935	0.00140001	0.00205754	0.00240905	0.00225523	0.00100346	-0.000518382
936	0.00137231	0.00210086	0.00251986	0.00241615	0.00117811	-0.00030224
937	0.00134335	0.0021452	0.00263377	0.00258209	0.00135878	-7.79491e-05
938	0.00131335	0.00219108	0.00275154	0.00275379	0.0015459	0.000154457
939	0.00128283	0.00223904	0.00287359	0.00293165	0.00174011	0.000395942
940	0.00125167	0.00228875	0.0029993	0.00311491	0.00194081	0.000646126
941	0.00122015	0.00234064	0.00312901	0.00330388	0.00214826	0.000905142
942	0.00118763	0.00239415	0.00326208	0.00349781	0.00236185	0.0011726
943	0.0011547	0.0024493	0.00339835	0.00369652	0.00258147	0.00144851
944	0.00112207	0.00250675	0.00353843	0.00390045	0.00280721	0.00173256
945	0.00109002	0.00256755	0.00368368	0.00411024	0.00303918	0.00202449
946	0.00105957	0.00263268	0.00383529	0.00432736	0.00327904	0.00232584
947	0.00102924	0.00270037	0.00399135	0.00455027	0.00352554	0.00263546
948	0.000999108	0.00277066	0.00415194	0.00477918	0.00377886	0.00295377
949	0.000970235	0.00284443	0.0043181	0.00501549	0.00404021	0.00328162
950	0.00094183	0.00292073	0.00448877	0.0052579	0.00430781	0.00361656
951	0.000913373	0.00299891	0.00466307	0.00550549	0.00458101	0.00395814
952	0.000884497	0.00307879	0.00484069	0.00575797	0.00485992	0.00430699
953	0.000854287	0.00315971	0.00502132	0.00601493	0.00514381	0.0046624
954	0.000824581	0.00324345	0.00520676	0.00627804	0.00543425	0.00502578
955	0.000794485	0.00332918	0.00539587	0.00654574	0.00572959	0.00539551
956	0.00076447	0.00341777	0.00558944	0.0068182	0.00602973	0.0057712
957	0.000735224	0.00350979	0.00578752	0.00709493	0.00633415	0.00615229
958	0.000706684	0.00360512	0.00598941	0.00737464	0.00664165	0.00653766
959	0.000679214	0.0037042	0.0061952	0.00765673	0.00695134	0.00692583
960	0.0006535	0.00380766	0.00640502	0.00794091	0.00726276	0.00731599
961	0.000630777	0.00391652	0.00661938	0.00822732	0.007576	0.00770799
962	0.000608902	0.00402841	0.00683545	0.00851291	0.00788802	0.00809854
963	0.000588723	0.00414409	0.00705366	0.008798	0.00819909	0.00848772
964	0.000572141	0.00426511	0.00727527	0.0090837	0.0085103	0.00887623
965	0.000557787	0.00438975	0.00749839	0.00936824	0.00881979	0.00926199
966	0.000545127	0.00451704	0.00772192	0.00965075	0.00912683	0.00964422
967	0.00053516	0.00464742	0.00794623	0.00993199	0.0094323	0.0100239
968	0.000527458	0.00478013	0.00817076	0.0102117	0.00973577	0.0104003
969	0.000522297	0.00491511	0.00839559	0.0104899	0.0100373	0.0107734
970	0.000519238	0.00505144	0.00861997	0.0107663	0.0103364	0.0111431
971	0.000518264	0.00518859	0.00884348	0.0110408	0.0106334	0.0115094
972	0.000519152	0.00532593	0.00906553	0.011313	0.0109277	0.011872
973	0.000521888	0.00546324	0.00928618	0.011583	0.0112192	0.0122304
974	0.000526459	0.00560015	0.0095052	0.0118505	0.0115076	0.0125843
975	0.000531103	0.00573472	0.00972078	0.0121141	0.0117916	0.0129322
976	0.000537275	0.00586867	0.00993487	0.0123755	0.0120727	0.0132758
977	0.000545691	0.00600277	0.0101482	0.0126351	0.012351	0.0136153
978	0.00055462	0.00613508	0.0103585	0.0128906	0.0126244	0.0139483
979	0.000564054	0.00626576	0.0105659	0.0131413	0.012892	0.0142739
980	0.000573608	0.00639462	0.0107699	0.0133861	0.0131522	0.0145904
981	0.000584893	0.00652347	0.0109718	0.0136254	0.0134054	0.0148976
982	0.000598176	0.00665297	0.0111718	0.0138579	0.0136495	0.0151933
983	0.000612619	0.00678239	0.0113683	0.0140807	0.0138814	0.0154737
984	0.000629548	0.00691287	0.0115613	0.0142921	0.0140987	0.0157362
985	0.000649887	0.00704523	0.0117504	0.0144899	0.0142987	0.0159773
986	0.000674631	0.00718023	0.0119351	0.0146718	0.0144786	0.0161932
987	0.00070521	0.00731891	0.0121146	0.0148346	0.0146346	0.0163791
988	0.000743701	0.00746276	0.0122881	0.0149759	0.0147638	0.0165312
989	0.00078927	0.00760983	0.0124518	0.0150901	0.0148609	0.0166436
990	0.000842361	0.00775923	0.0126027	0.0151731	0.0149217	0.0167112
991	0.000904634	0.0079111	0.0127389	0.0152227	0.0149441	0.0167313
992	0.000977687	0.00806533	0.0128587	0.0152369	0.0149268	0.0167021
993	0.00106201	0.00822028	0.0129589	0.015213	0.0148678	0.0166216
994	0.00115572	0.00837178	0.013034	0.0151473	0.0147643	0.0164873
995	0.00125716	0.0085154	0.0130791	0.0150369	0.0146146	0.0162982
996	0.00136605	0.00864823	0.0130915	0.014882	0.0144199	0.0160557
997	0.00148162	0.00876732	0.0130692	0.0146836	0.0141821	0.0157625
998	0.00160015	0.00886678	0.0130078	0.0144406	0.0139013	0.0154196
999	0.0017192	0.00894238	0.0129048	0.0141538	0.013579	0.0150297
1000	0.0018391	0.00899292	0.0127613	0.0138273	0.0132201	0.0145986
1001	0.00195717	0.00901475	0.0125767	0.0134635	0.0128278	0.014131
1002	0.00207118	0.00900524	0.0123513	0.0130658	0.0124064	0.0136323
1003	0.00217875	0.00896245	0.0120867	0.0126387	0.0119605	0.0131083
1004	0.00227698	0.00888473	0.0117848	0.0121857	0.0114933	0.0125626
1005	0.00236467	0.00877238	0.0114482	0.01171	0.0110081	0.0119992
1006	0.00244052	0.00862602	0.01108	0.0112152	0.0105088	0.0114231
1007	0.00250343	0.00844734	0.0106844	0.0107061	0.00999981	0.0108397
1008	0.0025517	0.00823726	0.0102642	0.0101853	0.00948323	0.010251
1009	0.00258421	0.00799782	0.00982304	0.0096556	0.00896122	0.00965919
1010	0.00260247	0.00773344	0.00936607	0.00912194	0.00843863	0.00906932
1011	0.00260788	0.00744853	0.00889833	0.00858839	0.00791952	0.00848599
1012	0.00259933	0.00714522	0.00842291	0.00805761	0.00740579	0.00791079
1013	0.00257634	0.00682541	0.00794198	0.00753147	0.00689926	0.00734601
1014	0.00253948	0.006492	0.00745849	0.00701214	0.00640198	0.00679414
1015	0.00248837	0.00614697	0.00697409	0.00650023	0.00591412	0.00625516
1016	0.00242564	0.00579498	0.00649306	0.0059988	0.00543834	0.00573184
1017	0.0023536	0.00543998	0.00601905	0.00551054	0.00497677	0.00522572
1018	0.00227277	0.00508394	0.00555361	0.00503604	0.00452952	0.00473665
1019	0.00218487	0.00472963	0.00509907	0.00457684	0.00409796	0.00426609
1020	0.00208973	0.00437781	0.00465538	0.00413217	0.00368112	0.00381289
1021	0.00199048	0.00403227	0.00422576	0.00370474	0.00328147	0.00337937
1022	0.00188847	0.00369485	0.00381156	0.0032955	0.00289973	0.0029659
1023	0.00178396	0.00336605	0.00341278	0.00290404	0.0025354	0.00257209
1024	0.00167806	0.00304713	0.00303003	0.00253035	0.00218839	0.00219783
1025	0.00157186	0.00273941	0.00266401	0.00217454	0.00185847	0.00184239
1026	0.00146597	0.00244349	0.00231479	0.00183618	0.00154505	0.00150509
1027	0.00136074	0.00215977	0.00198228	0.00151473	0.00124754	0.00118526
1028	0.00125735	0.00188943	0.00166732	0.00121074	0.000966249	0.000882929
1029	0.00115628	0.00163271	0.00136962	0.000923674	0.000700631	0.000597544
1030	0.00105921	0.00139115	0.00109034	0.000654533	0.000451646	0.000329988
1031	0.000967397	0.00116587	0.000830418	0.000404215	0.000220081	8.09295e-05
1032	0.000879902	0.000955602	0.000588346	0.000171126	4.37808e-06	-0.000151087
1033	0.000796707	0.000760052	0.00036369	-4.5252e-05	-0.000196044	-0.000366687
1034	0.000719969	0.000580934	0.000158011	-0.000243284	-0.000379517	-0.000564176
1035	0.000648406	0.00041662	-3.05388e-05	-0.000424942	-0.000547911	-0.000745353
1036	0.000582044	0.000266798	-0.000202345	-0.000590687	-0.000701687	-0.000910732
1037	0.000522894	0.000133035	-0.000355898	-0.000738974	-0.000839397	-0.00105903
1038	0.000470222	1.42377e-05	-0.000492362	-0.000871041	-0.000962228	-0.00119152
1039	0.000422121	-9.21772e-05	-0.000614488	-0.000989439	-0.00107242	-0.00131027
1040	0.000379356	-0.000186245	-0.000722497	-0.00109413	-0.00116988	-0.00141533
1041	0.000342397	-0.000268129	-0.000816604	-0.00118536	-0.00125479	-0.00150684
1042	0.00030964	-0.000339993	-0.000899204	-0.00126556	-0.00132937	-0.00158691
1043	0.000281139	-0.000402356	-0.000971003	-0.00133527	-0.00139406	-0.00165628
1044	0.000256402	-0.000456519	-0.00103331	-0.00139559	-0.00144999	-0.00171629
1045	0.000234162	-0.000504176	-0.00108787	-0.00144829	-0.00149887	-0.0017686
1046	0.000214755	-0.000545314	-0.0011349	-0.00149385	-0.0015411	-0.00181357
1047	0.000198633	-0.000579927	-0.0011746	-0.00153252	-0.00157698	-0.00185177
1048	0.000185246	-0.000609142	-0.00120818	-0.00156513	-0.00160715	-0.00188398
1049	0.000173584	-0.000634529	-0.00123725	-0.00159307	-0.00163281	-0.00191127
1050	0.000162662	-0.000657225	-0.00126296	-0.00161762	-0.00165524	-0.00193478
1051	0.000152715	-0.000677173	-0.00128541	-0.00163906	-0.00167481	-0.00195507
1052	0.000145135	-0.00069317	-0.00130348	-0.00165641	-0.00169066	-0.00197158
1053	0.000137947	-0.000707622	-0.00131983	-0.00167213	-0.00170497	-0.00198639
1054	0.000131202	-0.000720773	-0.00133464	-0.00168614	-0.00171746	-0.00199908
1055	0.000126433	-0.000731019	-0.00134617	-0.00169684	-0.0017267	-0.0020082
1056	0.00012223	-0.000739824	-0.0013559	-0.00170577	-0.0017344	-0.00201569
1057	0.000117887	-0.00074804	-0.00136481	-0.00171397	-0.00174158	-0.00202272
1058	0.000113929	-0.000755284	-0.00137268	-0.00172127	-0.00174798	-0.00202904
1059	0.000110968	-0.00076113	-0.00137906	-0.00172705	-0.00175279	-0.0020336
1060	0.000108203	-0.000766369	-0.00138462	-0.00173185	-0.00175655	-0.00203683
1061	0.000105271	-0.000771475	-0.00138991	-0.00173639	-0.00176011	-0.00203975
1062	0.000102769	-0.000775985	-0.00139463	-0.00174047	-0.00176333	-0.00204238
1063	0.000100154	-0.000780246	-0.00139897	-0.00174419	-0.00176632	-0.00204495
1064	9.75723e-05	-0.000784107	-0.00140288	-0.00174753	-0.00176902	-0.00204731
1065	9.66779e-05	-0.000786117	-0.00140494	-0.0017491	-0.00176988	-0.0020477
1066	9.52713e-05	-0.000788569	-0.00140735	-0.00175091	-0.00177086	-0.00204796
1067	9.25348e-05	-0.000792221	-0.00141075	-0.00175358	-0.00177272	-0.002049
1068	9.01701e-05	-0.000795404	-0.00141366	-0.00175576	-0.00177414	-0.00204961
1069	8.85147e-05	-0.000797892	-0.00141601	-0.00175741	-0.00177505	-0.00204982
1070	8.6972e-05	-0.000800121	-0.00141815	-0.00175892	-0.00177583	-0.00204994
1071	8.61881e-05	-0.000801419	-0.00141922	-0.00175946	-0.00177577	-0.00204925
1072	8.62617e-05	-0.000801822	-0.00141936	-0.00175911	-0.00177482	-0.00204767
1073	8.51113e-05	-0.000803376	-0.0014206	-0.00175988	-0.00177491	-0.002047
1074	8.24273e-05	-0.000806481	-0.00142333	-0.00176192	-0.00177625	-0.0020475
1075	8.04138e-05	-0.000808827	-0.00142536	-0.0017631	-0.00177669	-0.00204719
1076	7.95894e-05	-0.000809788	-0.00142611	-0.00176317	-0.00177612	-0.00204597
1077	7.91352e-05	-0.00081022	-0.00142623	-0.00176295	-0.00177554	-0.00204491
1078	7.8578e-05	-0.000810738	-0.00142629	-0.00176273	-0.00177506	-0.002044
1079	7.74133e-05	-0.000812018	-0.00142707	-0.00176314	-0.00177501	-0.00204329
1080	7.57403e-05	-0.000813973	-0.0014286	-0.00176414	-0.00177537	-0.00204278
1081	7.44696e-05	-0.000815561	-0.00142992	-0.00176477	-0.00177528	-0.0020419
1082	7.33887e-05	-0.000816753	-0.00143088	-0.00176499	-0.00177483	-0.00204075
1083	7.24451e-05	-0.000817785	-0.00143168	-0.00176503	-0.00177416	-0.00203928
1084	7.24957e-05	-0.000817676	-0.00143122	-0.00176401	-0.00177256	-0.00203697
1085	7.17264e-05	-0.000818019	-0.001431	-0.00176356	-0.00177191	-0.00203597
1086	7.06484e-05	-0.000818553	-0.00143081	-0.00176325	-0.00177161	-0.00203548
1087	6.95106e-05	-0.000819418	-0.00143109	-0.00176327	-0.00177146	-0.00203492
1088	6.84103e-05	-0.000820663	-0.00143205	-0.00176366	-0.00177134	-0.00203418
1089	6.72974e-05	-0.000822061	-0.00143323	-0.00176407	-0.00177116	-0.00203347
1090	6.62655e-05	-0.000823276	-0.00143411	-0.00176412	-0.00177065	-0.00203243
1091	6.63355e-05	-0.000823146	-0.00143337	-0.00176247	-0.00176842	-0.00202949
1092	6.51447e-05	-0.000823991	-0.00143353	-0.00176196	-0.00176738	-0.00202766
1093	6.35174e-05	-0.000825079	-0.00143404	-0.00176218	-0.00176725	-0.00202691
1094	6.30442e-05	-0.000825061	-0.00143355	-0.00176147	-0.00176629	-0.00202542
1095	6.2558e-05	-0.000825137	-0.0014332	-0.00176081	-0.00176547	-0.0020242
1096	6.17218e-05	-0.000825702	-0.00143335	-0.00176062	-0.00176512	-0.00202358
1097	6.086e-05	-0.0008266	-0.00143398	-0.00176085	-0.00176498	-0.00202304
1098	5.96884e-05	-0.000827995	-0.00143513	-0.00176143	-0.00176498	-0.00202238
1099	5.83789e-05	-0.000829393	-0.0014361	-0.00176172	-0.00176463	-0.00202121
1100	5.774e-05	-0.000829804	-0.00143587	-0.00176079	-0.00176322	-0.00201907
1101	5.74761e-05	-0.000829612	-0.00143502	-0.00175936	-0.00176139	-0.00201653
1102	5.7229e-05	-0.000829375	-0.00143425	-0.0017581	-0.00175975	-0.00201419
1103	5.6911e-05	-0.000829195	-0.00143359	-0.001757	-0.00175838	-0.00201239
1104	5.61539e-05	-0.00082949	-0.0014334	-0.00175643	-0.00175768	-0.00201147
1105	5.53951e-05	-0.000829939	-0.00143345	-0.00175612	-0.00175719	-0.00201072
1106	5.45738e-05	-0.000830587	-0.00143383	-0.00175618	-0.00175689	-0.00200992
1107	5.38465e-05	-0.000831226	-0.00143419	-0.00175609	-0.00175629	-0.00200871
1108	5.31681e-05	-0.000831668	-0.0014342	-0.00175553	-0.00175533	-0.00200723
1109	5.28541e-05	-0.000831601	-0.00143363	-0.00175448	-0.00175397	-0.00200533
1110	5.24419e-05	-0.000831682	-0.00143318	-0.00175355	-0.00175262	-0.00200327
1111	5.10767e-05	-0.00083269	-0.00143366	-0.00175349	-0.00175208	-0.00200195
1112	5.01635e-05	-0.000833092	-0.00143346	-0.00175277	-0.001751	-0.00200033
1113	4.98488e-05	-0.000832816	-0.00143256	-0.00175147	-0.00174955	-0.00199856
1114	4.94965e-05	-0.000832773	-0.00143209	-0.00175072	-0.00174867	-0.00199733
1115	4.84471e-05	-0.000833614	-0.00143264	-0.00175099	-0.00174876	-0.00199702
1116	4.81739e-05	-0.000833563	-0.00143219	-0.00175017	-0.00174778	-0.00199572
1117	4.8199e-05	-0.000833056	-0.00143109	-0.00174852	-0.00174593	-0.00199351
1118	4.7218e-05	-0.000833554	-0.00143091	-0.00174768	-0.00174474	-0.00199181
1119	4.68027e-05	-0.000833583	-0.00143032	-0.00174637	-0.00174297	-0.00198937
1120	4.59894e-05	-0.000834066	-0.0014303	-0.00174569	-0.00174181	-0.0019875
1121	4.4991e-05	-0.000834673	-0.00143049	-0.00174547	-0.00174124	-0.00198641
1122	4.4718e-05	-0.000834446	-0.00142982	-0.00174457	-0.00174019	-0.00198504
1123	4.49762e-05	-0.000833645	-0.00142858	-0.00174319	-0.00173876	-0.00198337
1124	4.5083e-05	-0.000833009	-0.00142761	-0.00174217	-0.00173763	-0.00198188
1125	4.48803e-05	-0.000832666	-0.00142684	-0.00174124	-0.00173653	-0.00198037
1126	4.44931e-05	-0.000832479	-0.00142606	-0.00174011	-0.00173529	-0.0019788
1127	4.38847e-05	-0.000832465	-0.0014254	-0.00173899	-0.00173408	-0.00197728
1128	4.39954e-05	-0.000831789	-0.00142413	-0.00173716	-0.00173198	-0.00197473
1129	4.35709e-05	-0.00083178	-0.00142364	-0.00173602	-0.00173042	-0.00197258
1130	4.22393e-05	-0.000832733	-0.00142405	-0.00173567	-0.0017297	-0.00197137
1131	4.10578e-05	-0.00083353	-0.00142416	-0.00173496	-0.00172886	-0.00197023
1132	4.02823e-05	-0.000833895	-0.00142397	-0.00173409	-0.00172781	-0.00196889
1133	4.02628e-05	-0.0008334	-0.00142321	-0.001733	-0.00172632	-0.00196686
1134	4.07543e-05	-0.000832269	-0.00142196	-0.00173183	-0.00172467	-0.00196448
1135	4.13117e-05	-0.00083102	-0.00142045	-0.00173051	-0.0017231	-0.00196237
1136	4.14873e-05	-0.000830082	-0.00141896	-0.0017291	-0.00172175	-0.00196083
1137	4.13089e-05	-0.000829577	-0.00141785	-0.00172789	-0.00172063	-0.00195953
1138	4.15688e-05	-0.000828823	-0.00141659	-0.00172634	-0.00171906	-0.00195758
1139	4.18181e-05	-0.000828059	-0.00141518	-0.00172446	-0.00171721	-0.00195544
1140	4.11721e-05	-0.00082817	-0.00141459	-0.00172319	-0.00171602	-0.00195414
1141	4.07557e-05	-0.000828143	-0.00141403	-0.00172185	-0.00171454	-0.0019524
1142	4.0504e-05	-0.00082798	-0.00141342	-0.00172044	-0.00171277	-0.00195011
1143	3.91079e-05	-0.000828946	-0.00141393	-0.00172028	-0.00171212	-0.00194869
1144	3.82392e-05	-0.000829177	-0.00141371	-0.00171964	-0.00171104	-0.00194691
1145	3.83828e-05	-0.000828052	-0.00141223	-0.00171808	-0.00170909	-0.0019444
1146	3.79964e-05	-0.000827414	-0.00141137	-0.00171733	-0.00170792	-0.00194268
1147	3.78679e-05	-0.000826749	-0.00141044	-0.00171631	-0.00170652	-0.00194085
1148	3.8023e-05	-0.000825949	-0.0014091	-0.00171461	-0.00170469	-0.00193883
1149	3.81661e-05	-0.000825097	-0.00140743	-0.00171253	-0.00170282	-0.00193703
1150	3.85036e-05	-0.000823925	-0.0014054	-0.00171018	-0.00170091	-0.00193532
1151	3.84585e-05	-0.000823122	-0.00140379	-0.00170828	-0.0016994	-0.00193391
1152	3.81929e-05	-0.000822604	-0.00140249	-0.0017065	-0.00169775	-0.0019321
1153	3.76855e-05	-0.000822313	-0.0014014	-0.00170482	-0.00169594	-0.00192978
1154	3.67734e-05	-0.000822436	-0.00140074	-0.00170355	-0.00169436	-0.00192743
1155	3.53309e-05	-0.000823188	-0.00140089	-0.00170318	-0.00169352	-0.0019257
1156	3.42136e-05	-0.000823594	-0.00140085	-0.00170277	-0.00169262	-0.00192392
1157	3.41728e-05	-0.000822911	-0.00139975	-0.00170133	-0.00169072	-0.00192125
1158	3.45452e-05	-0.000821927	-0.0013985	-0.0016998	-0.00168879	-0.00191873
1159	3.4859e-05	-0.000821214	-0.00139769	-0.00169879	-0.0016875	-0.00191709
1160	3.55155e-05	-0.000820233	-0.00139653	-0.00169738	-0.00168594	-0.00191532
1161	3.62691e-05	-0.000819062	-0.00139491	-0.00169544	-0.00168401	-0.00191336
1162	3.55968e-05	-0.000819255	-0.00139452	-0.00169468	-0.0016833	-0.00191272
1163	3.4685e-05	-0.00081954	-0.00139413	-0.00169397	-0.00168266	-0.00191212
1164	3.37612e-05	-0.00081962	-0.00139341	-0.00169292	-0.00168168	-0.0019111
1165	3.20747e-05	-0.000820268	-0.00139316	-0.00169238	-0.00168123	-0.0019104
1166	3.13562e-05	-0.000819852	-0.00139176	-0.00169065	-0.00167964	-0.00190853
1167	3.13503e-05	-0.000818922	-0.00138997	-0.00168838	-0.0016773	-0.0019057
1168	3.13171e-05	-0.000818314	-0.00138886	-0.00168678	-0.00167537	-0.00190302
1169	3.1136e-05	-0.000817986	-0.00138831	-0.00168579	-0.00167408	-0.00190103
1170	3.0535e-05	-0.00081811	-0.00138833	-0.00168553	-0.00167361	-0.00189998
1171	3.07761e-05	-0.000817397	-0.00138759	-0.00168463	-0.00167255	-0.00189847
1172	3.12602e-05	-0.000816568	-0.00138668	-0.00168352	-0.00167125	-0.00189677
1173	3.15006e-05	-0.000816134	-0.00138608	-0.00168271	-0.00167016	-0.00189534
1174	3.18123e-05	-0.000815539	-0.00138514	-0.00168155	-0.00166878	-0.00189376
1175	3.1282e-05	-0.00081548	-0.00138439	-0.00168052	-0.00166766	-0.00189249
1176	3.06129e-05	-0.000815287	-0.00138325	-0.00167903	-0.0016662	-0.0018909
1177	2.94448e-05	-0.000815481	-0.00138243	-0.0016778	-0.00166506	-0.00188973
1178	2.82848e-05	-0.000815663	-0.00138169	-0.00167661	-0.00166391	-0.00188855
1179	2.79393e-05	-0.000815236	-0.00138068	-0.00167511	-0.00166229	-0.00188668
1180	2.76142e-05	-0.000815003	-0.00138014	-0.00167409	-0.00166106	-0.00188507
1181	2.78117e-05	-0.000814284	-0.00137913	-0.00167269	-0.00165958	-0.00188326
1182	2.81602e-05	-0.000813494	-0.00137794	-0.00167107	-0.001658	-0.00188138
1183	2.87609e-05	-0.000812454	-0.00137641	-0.00166916	-0.00165617	-0.00187924
1184	2.93348e-05	-0.000811237	-0.00137471	-0.00166729	-0.00165443	-0.00187719
1185	2.9423e-05	-0.000810266	-0.00137329	-0.00166591	-0.00165316	-0.00187564
1186	3.02213e-05	-0.000808569	-0.0013711	-0.00166378	-0.00165107	-0.00187331
1187	2.99932e-05	-0.000808011	-0.00136993	-0.00166251	-0.00164978	-0.00187176
1188	2.93734e-05	-0.000807878	-0.00136921	-0.00166174	-0.001649	-0.00187085
1189	2.88354e-05	-0.000807766	-0.00136873	-0.00166132	-0.00164858	-0.00187045
1190	2.76825e-05	-0.000808474	-0.00136932	-0.00166191	-0.00164905	-0.0018709
1191	2.74078e-05	-0.000808401	-0.00136927	-0.00166174	-0.00164863	-0.00187033
1192	2.66703e-05	-0.000808794	-0.0013696	-0.00166186	-0.00164848	-0.00186995
1193	2.61034e-05	-0.000809065	-0.00136973	-0.0016616	-0.00164799	-0.0018692
1194	2.64068e-05	-0.000808591	-0.00136907	-0.00166033	-0.00164648	-0.00186735
1195	2.62678e-05	-0.000808694	-0.00136887	-0.00165937	-0.00164521	-0.00186555
1196	2.61003e-05	-0.000808725	-0.0013685	-0.00165836	-0.00164394	-0.00186376
1197	2.61328e-05	-0.000808262	-0.00136749	-0.00165701	-0.00164256	-0.00186202
1198	2.62539e-05	-0.000807356	-0.00136587	-0.00165537	-0.00164109	-0.00186021
1199	2.62169e-05	-0.000806298	-0.00136403	-0.0016537	-0.00163974	-0.0018586
1200	2.57311e-05	-0.000805782	-0.00136286	-0.00165262	-0.00163887	-0.00185749
1201	2.80675e-05	-0.000802309	-0.00135878	-0.0016484	-0.00163478	-0.00185319
1202	3.3297e-05	-0.000795932	-0.00135188	-0.00164115	-0.00162765	-0.00184599
1203	3.85516e-05	-0.000789869	-0.00134548	-0.00163439	-0.00162087	-0.00183914
1204	4.77431e-05	-0.000779882	-0.00133515	-0.00162377	-0.00161015	-0.00182826
1205	0.000140243	-0.000686622	-0.00124157	-0.00153	-0.00151626	-0.00173408
1206	0.000236937	-0.000589625	-0.00114448	-0.00143287	-0.00141893	-0.00163652
1207	0.000253284	-0.000573288	-0.00112815	-0.00141639	-0.00140217	-0.00161954
1208	0.000262205	-0.000564244	-0.00111889	-0.0014067	-0.00139217	-0.0016092
1209	0.000217334	-0.000608924	-0.00116306	-0.00145033	-0.00143567	-0.00165255
1210	0.000200469	-0.000625541	-0.00117907	-0.00146585	-0.00145127	-0.00166818
1211	0.000101107	-0.000724928	-0.00127816	-0.00156472	-0.00155028	-0.00176734
1212	1.22312e-05	-0.000815085	-0.00136898	-0.00165617	-0.00164218	-0.00185988
1213	-3.4385e-06	-0.000746925	-0.00125661	-0.0015298	-0.00152072	-0.00172801
1214	0.000214963	-0.000213466	-0.000556736	-0.000782716	-0.000801771	-0.000977539
1215	3.48572e-05	0.000211936	0.000166391	-1.7441e-05	-0.000125266	-0.000268171
1216	-0.000300686	0.000723695	0.00100211	0.000724377	0.000372793	0.000161256
1217	0.000741572	0.00269102	0.00315491	0.00254617	0.0017242	0.00122216
1218	0.00174502	0.00510314	0.00568957	0.00436951	0.002697	0.00155031
1219	0.00249061	0.00804381	0.00861825	0.00616349	0.00338955	0.00140133
1220	0.0037096	0.0114972	0.0118276	0.00855096	0.00549	0.00333112
1221	0.00416827	0.014018	0.0144074	0.0112149	0.00897447	0.00762452
1222	0.00360538	0.0160679	0.0178891	0.0155811	0.0142174	0.0138695
1223	0.00201417	0.0180864	0.0230684	0.0219452	0.0203028	0.0199883
1224	3.91428e-05	0.0204077	0.0298413	0.0307102	0.0281897	0.0273617
1225	-0.00133317	0.0223864	0.0367239	0.042487	0.0402025	0.0391772
1226	-0.00321291	0.0211459	0.038747	0.0508345	0.0495761	0.0493125
1227	-0.00786141	0.014299	0.0335812	0.0460374	0.0453142	0.0508102
1228	-0.0153003	0.00356798	0.0242358	0.0284664	0.0295332	0.0439471
1229	-0.0210235	-0.00729382	0.00862568	0.00851421	0.0154687	0.0358853
1230	-0.0238507	-0.0185195	-0.0101787	-0.0064734	0.00806214	0.0326155
1231	-0.0248861	-0.0309295	-0.0282903	-0.0181175	0.00221224	0.029508
1232	-0.0238422	-0.0385268	-0.0404688	-0.0263228	-0.00463908	0.02195
1233	-0.0224087	-0.0377703	-0.0407079	-0.028114	-0.00953309	0.0122383
1234	-0.0209606	-0.03255	-0.034814	-0.025068	-0.010674	0.00467702
1235	-0.018412	-0.0266325	-0.0279571	-0.0206179	-0.00992664	0.000555251
1236	-0.0147739	-0.0210492	-0.0217128	-0.016177	-0.00841281	-0.0015193
1237	-0.00983838	-0.0141183	-0.0144563	-0.010858	-0.00619877	-0.00297377
1238	-0.00428771	-0.00703744	-0.00759526	-0.00624228	-0.00467284	-0.00451993
1239	-0.00085969	-0.00274971	-0.00348309	-0.00335679	-0.00328975	-0.00415445
1240	0.000545386	-0.000670069	-0.00120124	-0.00130265	-0.00154875	-0.0023424
1241	0.00123487	0.000392434	-3.73063e-05	-0.00025163	-0.000638051	-0.00139383
1242	0.00140285	0.000685509	0.000249162	-4.1308e-05	-0.000486135	-0.00125593
1243	0.00139028	0.000708273	0.000241683	-9.13102e-05	-0.000546272	-0.00131525
1244	0.00134285	0.000654727	0.000154436	-0.000201854	-0.000646258	-0.00140493
1245	0.00127995	0.000556054	1.80443e-05	-0.000352504	-0.000778129	-0.0015299
1246	0.00122408	0.000457395	-0.000120986	-0.00050636	-0.000915135	-0.00166738
1247	0.00117839	0.000369254	-0.00025125	-0.00065556	-0.00105234	-0.00181198
1248	0.00114387	0.000294048	-0.000369503	-0.00079754	-0.00118792	-0.00196087
1249	0.00111871	0.000230624	-0.000476167	-0.000932305	-0.00132229	-0.00211454
1250	0.00109815	0.000174757	-0.000574533	-0.00106237	-0.00145849	-0.00227713
1251	0.00107828	0.000123315	-0.000666436	-0.00118817	-0.00159668	-0.00244883
1252	0.00106003	7.76784e-05	-0.000749428	-0.00130536	-0.00173075	-0.00262119
1253	0.00104566	3.97106e-05	-0.000821275	-0.00141009	-0.00185468	-0.00278502
1254	0.00103584	9.2743e-06	-0.000882266	-0.00150185	-0.00196646	-0.0029363
1255	0.00102957	-1.53724e-05	-0.000934472	-0.00158248	-0.00206725	-0.00307537
1256	0.00102636	-3.52232e-05	-0.000979248	-0.0016534	-0.00215817	-0.00320315
1257	0.00102563	-5.12038e-05	-0.00101787	-0.0017161	-0.0022406	-0.00332102
1258	0.00102701	-6.39441e-05	-0.00105131	-0.00177178	-0.00231572	-0.00343028
1259	0.00103099	-7.31525e-05	-0.00107958	-0.00182072	-0.00238385	-0.00353142
1260	0.00103708	-7.94985e-05	-0.00110361	-0.00186411	-0.00244626	-0.00362595
1261	0.00104472	-8.35947e-05	-0.00112422	-0.00190302	-0.0025041	-0.0037152
1262	0.00105413	-8.53124e-05	-0.00114147	-0.00193768	-0.00255769	-0.00379969
1263	0.00106518	-8.48105e-05	-0.00115565	-0.00196859	-0.00260755	-0.00388007
1264	0.00107785	-8.21444e-05	-0.00116694	-0.00199603	-0.00265405	-0.00395682
1265	0.00109222	-7.72224e-05	-0.00117531	-0.00202008	-0.0026973	-0.00403014
1266	0.00110787	-7.04605e-05	-0.00118124	-0.00204131	-0.00273787	-0.00410066
1267	0.00112475	-6.18948e-05	-0.00118479	-0.00205982	-0.00277589	-0.00416854
1268	0.00114239	-5.19653e-05	-0.00118641	-0.0020761	-0.00281183	-0.00423426
1269	0.00116069	-4.07435e-05	-0.00118617	-0.00209022	-0.00284577	-0.00429788
1270	0.00117961	-2.82258e-05	-0.00118406	-0.00210217	-0.00287765	-0.00435932
1271	0.00119917	-1.438e-05	-0.00118003	-0.00211188	-0.00290738	-0.00441842
1272	0.00121926	7.50627e-07	-0.00117408	-0.00211933	-0.00293492	-0.0044751
1273	0.00123926	1.65704e-05	-0.00116679	-0.00212507	-0.00296076	-0.0045298
1274	0.00125909	3.30318e-05	-0.00115815	-0.00212905	-0.00298482	-0.00458238
1275	0.00127868	5.00864e-05	-0.00114819	-0.00213126	-0.00300705	-0.00463273
1276	0.00129811	6.78732e-05	-0.00113674	-0.0021315	-0.00302719	-0.00468052
1277	0.00131733	8.63413e-05	-0.00112381	-0.00212972	-0.00304516	-0.00472559
1278	0.00133592	0.000105097	-0.00110976	-0.00212625	-0.00306123	-0.00476815
1279	0.00135418	0.000124453	-0.00109426	-0.00212072	-0.00307499	-0.00480772
1280	0.00137206	0.000144408	-0.00107728	-0.00211308	-0.00308635	-0.00484415
1281	0.0013895	0.000164894	-0.00105885	-0.0021033	-0.00309525	-0.00487734
1282	0.00140614	0.00018557	-0.00103927	-0.00209165	-0.00310191	-0.00490745
1283	0.0014226	0.000207073	-0.00101791	-0.00207746	-0.00310565	-0.00493373
1284	0.00143901	0.000229553	-0.000994608	-0.00206059	-0.00310625	-0.00495598
1285	0.00145467	0.000252318	-0.000970019	-0.00204165	-0.00310435	-0.00497476
1286	0.00147017	0.000275995	-0.000943465	-0.00201991	-0.00309923	-0.00498935
1287	0.00148557	0.000300646	-0.000914868	-0.00199532	-0.00309077	-0.0049996
1288	0.00149997	0.000325367	-0.000885146	-0.00196874	-0.0030798	-0.0050063
1289	0.00151407	0.000350822	-0.00085366	-0.00193952	-0.00306564	-0.00500873
1290	0.00152794	0.000377101	-0.000820343	-0.00190759	-0.00304818	-0.00500675
1291	0.00154148	0.000404104	-0.000785281	-0.00187301	-0.00302747	-0.00500039
1292	0.00155462	0.000431775	-0.000748533	-0.00183585	-0.00300357	-0.0049897
1293	0.00156679	0.000459563	-0.000710635	-0.00179664	-0.00297699	-0.00497515
1294	0.0015782	0.00048767	-0.00067137	-0.00175514	-0.00294746	-0.00495649
1295	0.00158929	0.000516523	-0.000630288	-0.00171088	-0.00291451	-0.00493322
1296	0.00159991	0.000545978	-0.000587532	-0.001664	-0.00287836	-0.00490556
1297	0.00160974	0.000575705	-0.0005434	-0.00161483	-0.00283933	-0.00487391
1298	0.0016192	0.000606193	-0.000497316	-0.00156274	-0.00279688	-0.00483778
1299	0.00162837	0.000637541	-0.000449148	-0.00150757	-0.00275082	-0.004797
1300	0.00163644	0.000668716	-0.000400053	-0.00145033	-0.00270196	-0.00475221
1301	0.00164305	0.000699256	-0.000350608	-0.00139158	-0.00265071	-0.00470369
1302	0.00164871	0.000729661	-0.000300395	-0.00133111	-0.00259697	-0.0046513
1303	0.00165539	0.000761877	-0.000247533	-0.00126725	-0.00253919	-0.00459362
1304	0.00166184	0.000794598	-0.000193233	-0.00120113	-0.00247859	-0.00453198
1305	0.0016667	0.000826424	-0.000138917	-0.00113424	-0.00241674	-0.00446802
1306	0.00167125	0.000858849	-8.3045e-05	-0.00106519	-0.00235241	-0.00440081
1307	0.00167646	0.000892799	-2.46936e-05	-0.000992879	-0.00228457	-0.00432954
1308	0.0016811	0.000926943	3.47616e-05	-0.00091876	-0.00221457	-0.00425532
1309	0.00168489	0.000960955	9.49795e-05	-0.000843157	-0.00214256	-0.00417809
1310	0.00168761	0.000994446	0.000155465	-0.000766456	-0.00206893	-0.00409839
1311	0.00168848	0.00102676	0.000215627	-0.000689364	-0.00199455	-0.00401724
1312	0.00168849	0.0010592	0.000276916	-0.00061054	-0.00191821	-0.00393341
1313	0.00168722	0.00109152	0.000339172	-0.000530203	-0.00184034	-0.00384758
1314	0.00168504	0.00112398	0.000402438	-0.000448437	-0.00176093	-0.00375968
1315	0.00168217	0.00115652	0.00046653	-0.00036522	-0.00167964	-0.0036691
1316	0.00167853	0.00118904	0.000531507	-0.000280151	-0.00159595	-0.00357529
1317	0.0016737	0.00122114	0.000597057	-0.000193565	-0.00151029	-0.00347853
1318	0.00166828	0.00125365	0.000663932	-0.000104929	-0.00142215	-0.00337826
1319	0.00166145	0.00128596	0.000731589	-1.49186e-05	-0.00133246	-0.00327579
1320	0.00165432	0.00131928	0.000801494	7.80898e-05	-0.00123967	-0.00316974
1321	0.00164701	0.00135394	0.000874179	0.00017491	-0.00114266	-0.0030586
1322	0.00163811	0.00138851	0.000948199	0.000274249	-0.00104249	-0.00294321
1323	0.00162851	0.00142385	0.00102435	0.00037687	-0.000938391	-0.00282274
1324	0.00161781	0.00145978	0.00110262	0.000482868	-0.000830334	-0.00269725
1325	0.00160577	0.00149592	0.00118264	0.000592158	-0.000718165	-0.00256621
1326	0.00159277	0.00153278	0.00126503	0.000705395	-0.00060121	-0.00242885
1327	0.0015781	0.00156987	0.00134947	0.000822335	-0.000479766	-0.00228549
1328	0.00156138	0.00160667	0.00143557	0.000942902	-0.000353693	-0.00213566
1329	0.00154352	0.00164424	0.00152454	0.00106822	-0.000221991	-0.00197842
1330	0.00152533	0.00168338	0.00161705	0.00119886	-8.40782e-05	-0.00181315
1331	0.00150536	0.00172278	0.0017119	0.00133373	5.9038e-05	-0.00164064
1332	0.00148353	0.00176261	0.00180942	0.00147296	0.000207364	-0.00146074
1333	0.00146139	0.00180426	0.00191093	0.0016178	0.000362322	-0.00127197
1334	0.00143815	0.00184697	0.00201559	0.00176767	0.000523432	-0.00107476
1335	0.00141403	0.00189112	0.00212387	0.00192291	0.000690821	-0.000869037
1336	0.00138912	0.00193688	0.00223586	0.00208345	0.00086443	-0.000654897
1337	0.00136332	0.00198415	0.00235129	0.002249	0.00104411	-0.000432622
1338	0.00133562	0.00203178	0.00246907	0.00241871	0.00122894	-0.000203229
1339	0.00130553	0.00207949	0.0025892	0.00259274	0.00141896	3.3336e-05
1340	0.00127639	0.00213094	0.00271532	0.0027745	0.00161741	0.000279972
1341	0.00124697	0.00218465	0.00284563	0.00296231	0.00182282	0.000535348
1342	0.00121516	0.00223817	0.00297732	0.00315336	0.00203288	0.000797849
1343	0.00118423	0.00229472	0.00311347	0.00335045	0.00225048	0.00107061
1344	0.00115397	0.00235409	0.00325393	0.00355313	0.0024748	0.0013524
1345	0.00112352	0.0024157	0.00339834	0.0037608	0.00270468	0.00164155
1346	0.00109421	0.00248118	0.00354868	0.00397542	0.00294185	0.00193944
1347	0.0010645	0.00254888	0.0037032	0.00419535	0.00318479	0.00224441
1348	0.00103522	0.00261936	0.00386245	0.00442134	0.00343458	0.00255795
1349	0.00100688	0.00269298	0.00402665	0.00465387	0.00369188	0.002881
1350	0.000978105	0.00276822	0.00419428	0.00489173	0.00395522	0.0032116
1351	0.000949906	0.00284609	0.00436656	0.005136	0.00422523	0.0035498
1352	0.000921918	0.00292628	0.00454311	0.00538603	0.00450139	0.0038953
1353	0.000893274	0.0030081	0.0047232	0.00564102	0.00478316	0.00424806
1354	0.000864728	0.00309215	0.00490733	0.00590153	0.00507112	0.00460861
1355	0.000835844	0.00317826	0.00509533	0.00616709	0.00536443	0.00497587
1356	0.00080583	0.00326602	0.00528676	0.00643662	0.00566176	0.00534845
1357	0.000777082	0.00335763	0.00548334	0.00671138	0.00596427	0.00572725
1358	0.000749123	0.0034527	0.00568432	0.00698997	0.0062704	0.00611048
1359	0.000721384	0.00355056	0.00588834	0.00727049	0.00657842	0.00649649
1360	0.000695273	0.00365253	0.00609617	0.00755322	0.00688861	0.00688537
1361	0.000670771	0.00375873	0.00630766	0.00783755	0.00720009	0.00727579
1362	0.000648034	0.00386913	0.00652229	0.00812254	0.00751184	0.00766645
1363	0.00062756	0.00398405	0.00673995	0.00840779	0.00782345	0.00805674
1364	0.00060945	0.00410327	0.00696021	0.00869288	0.00813442	0.00844579
1365	0.000593407	0.00422597	0.00718185	0.00897671	0.00844376	0.00883246
1366	0.000579348	0.00435174	0.00740433	0.00925882	0.00875097	0.00921606
1367	0.000568349	0.00448126	0.0076283	0.0095401	0.00905687	0.00959727
1368	0.000559459	0.00461307	0.0078525	0.00981966	0.00936058	0.00997514
1369	0.000552803	0.00474693	0.00807676	0.0100976	0.00966229	0.0103498
1370	0.000549203	0.00488307	0.00830122	0.0103744	0.00996257	0.0107219
1371	0.000546973	0.0050193	0.00852393	0.0106484	0.0102596	0.0110896
1372	0.000546562	0.00515588	0.00874543	0.0109202	0.010554	0.0114537
1373	0.000547546	0.00529204	0.00896503	0.0111895	0.0108455	0.0118134
1374	0.000549411	0.00542691	0.009182	0.0114553	0.0111331	0.012168
1375	0.000553576	0.00556177	0.00939788	0.0117194	0.0114184	0.0125189
1376	0.000559549	0.00569619	0.00961237	0.0119816	0.011701	0.0128657
1377	0.000565314	0.00582818	0.00982348	0.0122397	0.0119789	0.0132064
1378	0.000572694	0.00595961	0.010033	0.0124951	0.0122535	0.0135427
1379	0.000581106	0.00608997	0.0102405	0.012747	0.0125236	0.0138731
1380	0.000589043	0.00621788	0.0104442	0.0129933	0.0127867	0.0141945
1381	0.000598899	0.00634614	0.0106466	0.0132351	0.0130437	0.0145076
1382	0.000609572	0.0064737	0.010846	0.0134699	0.0132914	0.0148091
1383	0.000621896	0.00660141	0.0110426	0.0136962	0.0135283	0.015097
1384	0.000636922	0.00673056	0.0112368	0.0139129	0.0137526	0.015369
1385	0.00065578	0.00686228	0.0114283	0.0141182	0.0139617	0.0156216
1386	0.00067863	0.0069965	0.011616	0.0143086	0.0141518	0.0158505
1387	0.000705385	0.00713272	0.0117976	0.01448	0.0143181	0.01605
1388	0.000739728	0.00727397	0.0119741	0.0146315	0.0144595	0.016218
1389	0.000781397	0.00741885	0.012142	0.0147579	0.0145705	0.0163485
1390	0.000829822	0.00756565	0.0122973	0.0148535	0.0146459	0.0164356
1391	0.000887658	0.00771581	0.0124396	0.0149171	0.014684	0.016476
1392	0.000956427	0.00786921	0.0125669	0.0149465	0.0146829	0.0164673
1393	0.0010353	0.00802299	0.0126747	0.0149375	0.0146391	0.0164058
1394	0.00112301	0.00817348	0.012758	0.0148861	0.0145498	0.0162892
1395	0.00121962	0.00831813	0.0128133	0.0147909	0.0144148	0.0161177
1396	0.001326	0.00845542	0.0128393	0.0146532	0.0142361	0.0158936
1397	0.00143866	0.00857945	0.0128304	0.0144704	0.0140123	0.0156163
1398	0.00155627	0.00868661	0.0127841	0.0142433	0.0137453	0.0152886
1399	0.001677	0.00877343	0.0126989	0.0139735	0.0134378	0.0149141
1400	0.00179732	0.00883479	0.012572	0.0136614	0.0130906	0.0144949
1401	0.00191827	0.00887034	0.0124056	0.0133123	0.01271	0.0140385
1402	0.00203617	0.00887564	0.0121983	0.0129282	0.0122987	0.0135489
1403	0.00214705	0.00884656	0.0119491	0.0125107	0.0118593	0.01303
1404	0.00224928	0.00878235	0.011661	0.0120654	0.011397	0.012488
1405	0.00233993	0.00868153	0.0113356	0.0115951	0.0109147	0.0119263
1406	0.00241881	0.00854559	0.0109764	0.0111037	0.0104166	0.0113504
1407	0.0024852	0.00837614	0.0105874	0.0105956	0.00990666	0.0107647
1408	0.0025389	0.00817607	0.0101737	0.010076	0.00938973	0.0101741
1409	0.00257843	0.00794701	0.00973892	0.00954802	0.00886823	0.00958129
1410	0.00260096	0.0076893	0.00928451	0.00901242	0.00834276	0.00898737
1411	0.00260698	0.00740648	0.00881493	0.00847335	0.00781725	0.00839646
1412	0.00260053	0.00710536	0.00833745	0.00793711	0.00729771	0.0078147
1413	0.00258054	0.00678805	0.00785503	0.007406	0.00678565	0.00724342
1414	0.00254563	0.00645573	0.00736894	0.00688079	0.00628166	0.00668333
1415	0.00249867	0.00611327	0.00688355	0.00636502	0.00578923	0.0061382
1416	0.00243896	0.00576214	0.00640032	0.0058591	0.00530813	0.00560753
1417	0.00236796	0.00540542	0.00592189	0.00536466	0.00483977	0.00509296
1418	0.00228693	0.00504547	0.00544972	0.0048823	0.00438462	0.00459486
1419	0.00219853	0.00468675	0.00498794	0.00441507	0.00394518	0.00411541
1420	0.00210485	0.00433254	0.00453948	0.00396508	0.00352319	0.00365611
1421	0.00200516	0.00398238	0.004103	0.00353043	0.00311666	0.00321485
1422	0.00190254	0.00363984	0.00368144	0.00311361	0.00272788	0.00279374
1423	0.00179821	0.00330667	0.00327623	0.00271562	0.0023576	0.00239333
1424	0.00169152	0.00298255	0.00288658	0.00233514	0.00200425	0.0020119
1425	0.00158388	0.00266886	0.00251314	0.0019722	0.00166769	0.00164915
1426	0.00147603	0.00236625	0.00215587	0.00162625	0.00134734	0.0013044
1427	0.0013691	0.00207607	0.00181574	0.00129784	0.00104357	0.000977897
1428	0.00126425	0.00179966	0.00149367	0.00098743	0.000756632	0.000669571
1429	0.00116159	0.0015369	0.00118892	0.000693974	0.000485372	0.00037819
1430	0.0010615	0.00128799	0.00090146	0.000417372	0.000229652	0.000103562
1431	0.000965809	0.00105461	0.000632668	0.000158889	-9.31259e-06	-0.000153203
1432	0.0008751	0.000836893	0.000382414	-8.16111e-05	-0.000231632	-0.000392093
1433	0.000788375	0.000633542	0.000149318	-0.000305415	-0.000438601	-0.000614391
1434	0.000708009	0.000446699	-6.47265e-05	-0.000510939	-0.000628696	-0.000818675
1435	0.000633971	0.000276133	-0.000260157	-0.000698928	-0.00080274	-0.00100579
1436	0.000564312	0.00011934	-0.000439518	-0.000871585	-0.00096276	-0.00117771
1437	0.000500916	-2.22597e-05	-0.000601502	-0.00102765	-0.00110745	-0.00133316
1438	0.000444477	-0.00014807	-0.000745546	-0.0011668	-0.0012367	-0.0014723
1439	0.00039425	-0.000259718	-0.000873405	-0.00129026	-0.00135143	-0.00159593
1440	0.00034949	-0.000358701	-0.000986737	-0.00139956	-0.00145288	-0.00170506
1441	0.000309684	-0.000445903	-0.00108661	-0.00149606	-0.00154243	-0.00180121
1442	0.000274374	-0.00052258	-0.00117443	-0.00158107	-0.00162141	-0.00188601
1443	0.000243321	-0.000589818	-0.00125144	-0.00165545	-0.0016905	-0.00196017
1444	0.000216313	-0.000648103	-0.00131809	-0.00171962	-0.00174992	-0.00202381
1445	0.000192322	-0.000698742	-0.00137579	-0.00177531	-0.00180146	-0.00207888
1446	0.000172108	-0.00074186	-0.00142496	-0.00182288	-0.00184552	-0.00212587
1447	0.000155504	-0.000778262	-0.00146652	-0.00186295	-0.00188264	-0.00216555
1448	0.000141417	-0.000809399	-0.00150213	-0.00189716	-0.00191428	-0.0021994
1449	0.000128131	-0.000837159	-0.00153362	-0.00192733	-0.00194207	-0.00222891
1450	0.000116253	-0.000861242	-0.00156076	-0.00195322	-0.00196568	-0.00225368
1451	0.000106156	-0.00088195	-0.00158414	-0.00197543	-0.00198573	-0.00227438
1452	9.76045e-05	-0.000899704	-0.00160408	-0.00199429	-0.00200288	-0.00229219
1453	9.04822e-05	-0.000914614	-0.00162077	-0.0020101	-0.00201733	-0.0023073
1454	8.37847e-05	-0.00092783	-0.00163551	-0.00202414	-0.00203004	-0.00232032
1455	7.77958e-05	-0.000939168	-0.00164797	-0.00203585	-0.00204044	-0.00233087
1456	7.21198e-05	-0.000949518	-0.00165931	-0.00204629	-0.00204946	-0.00233971
1457	6.76631e-05	-0.000958311	-0.00166906	-0.00205509	-0.00205676	-0.00234646
1458	6.47341e-05	-0.000964994	-0.0016763	-0.00206131	-0.00206179	-0.00235106
1459	6.19029e-05	-0.000970784	-0.00168228	-0.00206643	-0.00206608	-0.00235512
1460	5.93044e-05	-0.000975676	-0.00168729	-0.00207088	-0.00206982	-0.0023586
1461	5.66736e-05	-0.000980172	-0.00169198	-0.00207503	-0.00207324	-0.00236174
1462	5.33322e-05	-0.000985169	-0.00169713	-0.00207954	-0.00207695	-0.00236515
1463	5.02986e-05	-0.000989831	-0.00170187	-0.00208352	-0.00207999	-0.00236758
1464	4.79258e-05	-0.000993787	-0.00170577	-0.0020866	-0.002082	-0.00236865
1465	4.6198e-05	-0.000996897	-0.00170867	-0.00208871	-0.00208322	-0.00236901
1466	4.46844e-05	-0.00099937	-0.00171085	-0.00209027	-0.00208419	-0.0023695
1467	4.36211e-05	-0.00100107	-0.00171233	-0.00209117	-0.00208459	-0.0023696
1468	4.13716e-05	-0.0010039	-0.00171491	-0.00209302	-0.00208589	-0.00237053
1469	3.85528e-05	-0.00100729	-0.00171795	-0.0020952	-0.00208738	-0.00237143
1470	3.65488e-05	-0.00100976	-0.00172008	-0.00209661	-0.00208797	-0.00237111
1471	3.56585e-05	-0.00101099	-0.00172097	-0.00209703	-0.00208757	-0.00236957
1472	3.506e-05	-0.0010119	-0.00172149	-0.00209714	-0.00208697	-0.00236799
1473	3.37381e-05	-0.00101358	-0.00172283	-0.00209795	-0.00208716	-0.00236754
1474	3.30512e-05	-0.00101454	-0.00172339	-0.00209781	-0.00208659	-0.00236664
1475	3.17742e-05	-0.001016	-0.00172438	-0.00209803	-0.00208639	-0.00236607
1476	2.99229e-05	-0.00101815	-0.00172617	-0.00209896	-0.00208663	-0.00236556
1477	2.82435e-05	-0.00102004	-0.00172764	-0.00209964	-0.00208666	-0.0023648
1478	2.73415e-05	-0.00102084	-0.00172793	-0.00209938	-0.002086	-0.00236344
1479	2.72546e-05	-0.00102083	-0.00172755	-0.00209875	-0.00208483	-0.00236139
1480	2.65486e-05	-0.00102185	-0.0017284	-0.00209922	-0.00208445	-0.00235995
1481	2.561e-05	-0.00102305	-0.00172927	-0.00209942	-0.00208394	-0.00235878
1482	2.47854e-05	-0.00102365	-0.00172916	-0.00209856	-0.00208276	-0.0023574
1483	2.39923e-05	-0.00102403	-0.00172865	-0.00209729	-0.00208125	-0.00235558
1484	2.27014e-05	-0.00102496	-0.00172874	-0.00209653	-0.00208016	-0.00235401
1485	2.13536e-05	-0.00102609	-0.00172925	-0.00209621	-0.0020794	-0.00235259
1486	2.00117e-05	-0.00102731	-0.00173004	-0.00209637	-0.00207888	-0.00235112
1487	1.85082e-05	-0.0010288	-0.00173125	-0.00209702	-0.00207863	-0.00234965
1488	1.73519e-05	-0.00103009	-0.00173241	-0.00209772	-0.00207857	-0.00234857
1489	1.66079e-05	-0.0010309	-0.00173304	-0.00209801	-0.00207843	-0.00234785
1490	1.64828e-05	-0.00103067	-0.00173237	-0.00209707	-0.00207734	-0.0023465
1491	1.56791e-05	-0.00103082	-0.00173183	-0.00209613	-0.00207635	-0.00234535
1492	1.49372e-05	-0.00103101	-0.00173116	-0.00209472	-0.00207476	-0.0023435
1493	1.48077e-05	-0.00103069	-0.00172981	-0.00209245	-0.00207225	-0.00234055
1494	1.40506e-05	-0.00103102	-0.00172907	-0.0020909	-0.00207043	-0.00233814
1495	1.28274e-05	-0.00103195	-0.00172925	-0.00209047	-0.00206941	-0.00233615
1496	1.11499e-05	-0.00103369	-0.00173087	-0.00209145	-0.00206927	-0.0023346
1497	9.96579e-06	-0.00103502	-0.00173232	-0.00209224	-0.00206895	-0.002333
1498	9.8097e-06	-0.00103501	-0.00173226	-0.00209172	-0.00206783	-0.0023312
1499	9.93645e-06	-0.00103445	-0.00173145	-0.00209062	-0.00206652	-0.0023296
1500	9.82777e-06	-0.00103403	-0.00173053	-0.00208938	-0.00206525	-0.00232818
1501	9.62313e-06	-0.00103371	-0.00172946	-0.0020879	-0.00206381	-0.00232665
1502	9.59852e-06	-0.00103311	-0.00172789	-0.00208572	-0.00206167	-0.00232435
1503	9.07215e-06	-0.00103288	-0.00172658	-0.00208364	-0.00205952	-0.00232183
1504	7.81118e-06	-0.00103348	-0.00172612	-0.00208239	-0.00205801	-0.00231972
1505	6.64424e-06	-0.00103419	-0.00172604	-0.00208159	-0.00205674	-0.00231761
1506	5.46956e-06	-0.00103505	-0.00172656	-0.00208157	-0.00205611	-0.00231609
1507	4.44608e-06	-0.00103586	-0.00172731	-0.00208186	-0.00205577	-0.00231503
1508	4.10957e-06	-0.00103607	-0.00172747	-0.00208159	-0.00205487	-0.00231347
1509	3.99741e-06	-0.00103603	-0.00172717	-0.0020809	-0.00205368	-0.00231165
1510	3.98437e-06	-0.00103563	-0.00172625	-0.00207967	-0.0020522	-0.00230965
1511	3.95637e-06	-0.00103512	-0.00172511	-0.00207821	-0.00205069	-0.0023078
1512	3.77793e-06	-0.0010347	-0.001724	-0.00207666	-0.00204912	-0.00230595
1513	2.93377e-06	-0.0010349	-0.00172342	-0.00207556	-0.00204783	-0.00230425
1514	1.5371e-06	-0.00103566	-0.00172338	-0.00207494	-0.00204689	-0.0023027
1515	7.64934e-07	-0.0010359	-0.00172276	-0.00207355	-0.00204512	-0.00230026
1516	-1.29508e-07	-0.00103646	-0.00172257	-0.00207237	-0.00204342	-0.00229788
1517	-1.40981e-06	-0.00103732	-0.00172279	-0.00207174	-0.00204225	-0.00229609
1518	-1.86468e-06	-0.00103713	-0.00172196	-0.00207032	-0.00204055	-0.00229401
1519	-1.72419e-06	-0.00103628	-0.00172052	-0.00206857	-0.00203877	-0.00229202
1520	-1.17924e-06	-0.00103506	-0.0017188	-0.00206674	-0.00203704	-0.00229012
1521	-7.00475e-07	-0.00103397	-0.0017173	-0.0020651	-0.00203543	-0.00228822
1522	-1.03878e-06	-0.00103374	-0.00171667	-0.00206419	-0.00203434	-0.00228656
1523	-1.25766e-06	-0.00103341	-0.00171599	-0.00206316	-0.00203294	-0.00228442
1524	-1.41039e-06	-0.00103292	-0.00171516	-0.00206208	-0.00203146	-0.0022822
1525	-1.71646e-06	-0.00103256	-0.00171437	-0.00206101	-0.00203005	-0.00228012
1526	-1.82744e-06	-0.00103217	-0.00171339	-0.00205953	-0.00202827	-0.00227787
1527	-2.39015e-06	-0.00103229	-0.00171269	-0.0020581	-0.00202661	-0.00227596
1528	-3.18108e-06	-0.00103253	-0.00171189	-0.00205647	-0.00202495	-0.00227424
1529	-4.11703e-06	-0.00103276	-0.00171115	-0.00205497	-0.00202346	-0.00227271
1530	-4.42214e-06	-0.00103228	-0.00170991	-0.00205304	-0.00202131	-0.0022702
1531	-4.9293e-06	-0.00103196	-0.00170895	-0.00205155	-0.00201947	-0.00226774
1532	-6.24845e-06	-0.00103255	-0.00170907	-0.00205121	-0.00201871	-0.00226628
1533	-6.3659e-06	-0.00103197	-0.0017081	-0.00204982	-0.00201688	-0.0022637
1534	-5.88708e-06	-0.00103068	-0.00170652	-0.00204801	-0.00201472	-0.00226073
1535	-6.18664e-06	-0.0010303	-0.00170599	-0.00204747	-0.00201388	-0.00225909
1536	-7.03308e-06	-0.00103059	-0.00170602	-0.00204755	-0.00201385	-0.00225858
1537	-7.28634e-06	-0.00103029	-0.0017052	-0.0020466	-0.00201297	-0.00225759
1538	-6.793e-06	-0.00102931	-0.00170364	-0.00204463	-0.00201101	-0.00225559
1539	-6.26174e-06	-0.00102827	-0.001702	-0.00204243	-0.00200879	-0.00225341
1540	-5.25995e-06	-0.00102655	-0.00169958	-0.00203948	-0.00200593	-0.00225062
1541	-5.33081e-06	-0.00102569	-0.0016979	-0.0020373	-0.00200388	-0.00224853
1542	-6.03826e-06	-0.00102532	-0.00169657	-0.00203534	-0.00200197	-0.00224639
1543	-5.97471e-06	-0.00102418	-0.00169452	-0.00203258	-0.00199904	-0.0022429
1544	-7.39099e-06	-0.00102467	-0.00169422	-0.0020315	-0.00199751	-0.00224055
1545	-9.36417e-06	-0.0010258	-0.00169458	-0.00203113	-0.00199664	-0.00223882
1546	-1.0666e-05	-0.0010262	-0.00169434	-0.00203052	-0.00199563	-0.00223693
1547	-1.13585e-05	-0.00102586	-0.00169345	-0.00202963	-0.00199456	-0.00223519
1548	-1.10492e-05	-0.00102468	-0.00169173	-0.00202801	-0.0019929	-0.00223312
1549	-1.06802e-05	-0.00102368	-0.00169025	-0.00202641	-0.00199122	-0.00223112
1550	-1.0443e-05	-0.00102288	-0.00168891	-0.00202466	-0.00198941	-0.00222921
1551	-1.06688e-05	-0.00102256	-0.00168798	-0.0020232	-0.00198794	-0.00222773
1552	-1.07021e-05	-0.00102188	-0.00168672	-0.0020215	-0.00198631	-0.00222604
1553	-1.033e-05	-0.00102061	-0.00168487	-0.00201929	-0.00198419	-0.00222382
1554	-1.01635e-05	-0.00101956	-0.00168319	-0.00201719	-0.00198202	-0.00222134
1555	-9.87662e-06	-0.0010184	-0.00168131	-0.00201469	-0.00197935	-0.00221826
1556	-1.02047e-05	-0.00101797	-0.00168012	-0.00201269	-0.00197713	-0.00221552
1557	-1.18129e-05	-0.00101901	-0.00168064	-0.0020125	-0.00197657	-0.00221439
1558	-1.3427e-05	-0.00102015	-0.00168143	-0.00201277	-0.00197645	-0.00221374
1559	-1.38519e-05	-0.00101991	-0.00168074	-0.00201185	-0.0019753	-0.00221213
1560	-1.44337e-05	-0.00101971	-0.00168	-0.00201105	-0.0019744	-0.00221084
1561	-1.45327e-05	-0.00101912	-0.00167888	-0.00200981	-0.0019731	-0.00220921
1562	-1.36204e-05	-0.00101752	-0.00167676	-0.00200751	-0.00197075	-0.00220658
1563	-1.31827e-05	-0.00101642	-0.00167515	-0.0020056	-0.00196876	-0.00220428
1564	-1.32932e-05	-0.00101595	-0.00167423	-0.00200428	-0.00196727	-0.00220237
1565	-1.35408e-05	-0.00101561	-0.00167343	-0.00200313	-0.0019659	-0.00220049
1566	-1.35459e-05	-0.00101493	-0.00167218	-0.00200155	-0.0019641	-0.00219815
1567	-1.33835e-05	-0.00101394	-0.00167038	-0.00199935	-0.00196181	-0.00219541
1568	-1.35514e-05	-0.00101313	-0.0016686	-0.00199707	-0.00195958	-0.00219282
1569	-1.42108e-05	-0.00101281	-0.0016674	-0.00199536	-0.00195793	-0.00219077
1570	-1.47979e-05	-0.00101243	-0.00166624	-0.00199369	-0.00195641	-0.00218903
1571	-1.49622e-05	-0.00101171	-0.00166485	-0.00199182	-0.00195469	-0.00218727
1572	-1.51763e-05	-0.00101119	-0.00166382	-0.00199043	-0.00195336	-0.00218593
1573	-1.56826e-05	-0.00101109	-0.00166336	-0.00198967	-0.00195259	-0.00218523
1574	-1.58064e-05	-0.00101073	-0.0016628	-0.0019889	-0.00195165	-0.00218423
1575	-1.56146e-05	-0.00101003	-0.00166195	-0.00198789	-0.00195037	-0.00218269
1576	-1.51044e-05	-0.00100894	-0.00166059	-0.00198634	-0.00194862	-0.00218067
1577	-1.48063e-05	-0.00100809	-0.00165935	-0.00198485	-0.00194696	-0.00217864
1578	-1.53227e-05	-0.00100817	-0.00165899	-0.00198423	-0.00194609	-0.0021772
1579	-1.60001e-05	-0.00100843	-0.0016588	-0.00198384	-0.00194548	-0.00217607
1580	-1.62641e-05	-0.00100816	-0.00165801	-0.00198286	-0.00194444	-0.00217472
1581	-1.6146e-05	-0.00100739	-0.00165665	-0.0019812	-0.00194277	-0.00217276
1582	-1.66312e-05	-0.00100718	-0.00165588	-0.00198001	-0.00194152	-0.00217118
1583	-1.70408e-05	-0.00100676	-0.00165484	-0.00197853	-0.00194005	-0.00216947
1584	-1.71721e-05	-0.00100585	-0.00165324	-0.0019766	-0.00193828	-0.00216757
1585	-1.78992e-05	-0.00100557	-0.00165237	-0.00197544	-0.00193726	-0.00216644
1586	-1.74328e-05	-0.00100428	-0.00165058	-0.00197333	-0.00193527	-0.00216436
1587	-1.71733e-05	-0.0010034	-0.00164915	-0.00197149	-0.00193354	-0.0021626
1588	-1.77357e-05	-0.0010035	-0.00164875	-0.00197056	-0.00193252	-0.0021614
1589	-1.72304e-05	-0.00100248	-0.00164732	-0.00196869	-0.00193042	-0.00215898
1590	-1.69575e-05	-0.00100155	-0.00164604	-0.00196718	-0.00192865	-0.00215686
1591	-1.71122e-05	-0.00100104	-0.00164521	-0.00196633	-0.00192757	-0.00215537
1592	-1.80942e-05	-0.00100136	-0.00164517	-0.00196632	-0.00192738	-0.00215468
1593	-1.90673e-05	-0.00100166	-0.00164501	-0.00196615	-0.00192703	-0.00215377
1594	-1.91591e-05	-0.00100111	-0.00164396	-0.001965	-0.00192574	-0.00215184
1595	-2.00033e-05	-0.00100138	-0.00164379	-0.00196457	-0.00192517	-0.0021507
1596	-1.98571e-05	-0.00100069	-0.00164277	-0.00196317	-0.00192365	-0.00214877
1597	-1.93327e-05	-0.000999511	-0.00164127	-0.0019613	-0.00192179	-0.00214679
1598	-1.92664e-05	-0.000998632	-0.00163989	-0.00195956	-0.00192032	-0.0021456
1599	-1.8463e-05	-0.000996891	-0.00163748	-0.00195685	-0.001918	-0.00214365
1600	-1.80788e-05	-0.000995671	-0.00163553	-0.00195454	-0.00191595	-0.00214178
