# Supplementary material for: Simulation Methods and Validation Criteria for Modeling Cardiac Ventricular Electrophysiology
Source: PLoS One. 2014 Dec 10;9(12):e114494. doi: 10.1371/journal.pone.0114494 (PMC4262432; doi:10.1371/journal.pone.0114494)
Supplement: S2 Dataset — ECG raw data for the six lead ECG. Data was obtained at every millisecond. (ZIP) [file pone.0114494.s003.zip › Dataset S2/ECG_InstantaneousActivation.dat]

400	-4.93211e-18	-3.29314e-17	-4.90602e-17	-5.18487e-17	-4.65362e-17	-4.62302e-17
401	2.05663e-05	0.000446297	0.000963272	0.00149699	0.00178723	0.0023191
402	4.20085e-05	0.00117991	0.00257498	0.00403269	0.00481928	0.00625814
403	4.42912e-05	0.00169338	0.00373031	0.00587962	0.00703248	0.00913471
404	5.00203e-05	0.00211632	0.00466681	0.00736096	0.00880738	0.0114338
405	5.76222e-05	0.0024908	0.00547721	0.0086215	0.0103191	0.0133848
406	-1.24459e-05	0.0027426	0.00613936	0.00971314	0.0116646	0.0151473
407	-0.000570804	0.00301922	0.00716713	0.0113718	0.0137051	0.0178402
408	-0.00150024	0.00324621	0.00856154	0.0140438	0.0172799	0.0226628
409	-0.0021688	0.00401033	0.0108934	0.0184725	0.0232536	0.0304457
410	-0.0022954	0.00596636	0.0146822	0.0244078	0.0306777	0.0396798
411	-0.00154823	0.00921789	0.0198055	0.0311544	0.0383998	0.0490625
412	0.00105544	0.0153026	0.0282946	0.0401406	0.0471321	0.0588627
413	0.00644578	0.0257791	0.0417128	0.0517425	0.0566299	0.0677867
414	0.0130422	0.0380238	0.055873	0.0625435	0.0650297	0.0743372
415	0.015346	0.0447084	0.0632518	0.0678189	0.0687407	0.0755615
416	0.0108337	0.041625	0.0623731	0.065768	0.062039	0.0641613
417	0.00392309	0.0309925	0.0547016	0.0575071	0.0469061	0.0423594
418	-0.00351977	0.0163669	0.037988	0.0422906	0.0287647	0.0197608
419	-0.0107491	0.00306668	0.0177041	0.0239347	0.0112925	0.000807921
420	-0.0137652	-0.00315785	0.0054951	0.0113543	0.00106088	-0.00911664
421	-0.0119312	-0.00327432	0.00110632	0.00261276	-0.00309311	-0.0105502
422	-0.00851313	-0.00382503	-0.00379544	-0.00485491	-0.00473557	-0.00837958
423	-0.00429353	-0.00674339	-0.00906045	-0.00696223	-0.00344366	-0.00432872
424	0.000326303	-0.00519709	-0.00697758	-0.00338244	-0.000179537	-0.000200617
425	0.0026245	-0.000185061	-0.00124431	0.000482381	0.00186368	0.00200213
426	0.00201248	0.00182364	0.00159584	0.00239048	0.00287809	0.00335109
427	0.000905013	0.00200573	0.0028271	0.00374801	0.00407003	0.00466689
428	0.000804554	0.00225627	0.00341957	0.00444772	0.00471617	0.00533322
429	0.00098532	0.00265998	0.00393649	0.00497949	0.00517684	0.00578552
430	0.00106633	0.00291767	0.00427907	0.00532804	0.00547123	0.00606554
431	0.00107181	0.00305507	0.00447355	0.00552503	0.00563319	0.00621158
432	0.00107039	0.00315176	0.0046064	0.00565442	0.00573701	0.00629942
433	0.0010684	0.00322322	0.00469963	0.00573965	0.00580346	0.00635177
434	0.00106449	0.00327458	0.0047628	0.0057914	0.00584166	0.00637831
435	0.00105843	0.00331012	0.00480315	0.0058178	0.00585845	0.0063859
436	0.00105034	0.00333306	0.00482579	0.00582467	0.00585873	0.00637922
437	0.00104048	0.00334572	0.00483435	0.00581618	0.00584602	0.00636142
438	0.00102911	0.00334984	0.00483144	0.00579539	0.00582285	0.00633472
439	0.00101643	0.00334674	0.00481903	0.00576463	0.00579114	0.00630072
440	0.0010026	0.00333748	0.00479868	0.00572571	0.00575239	0.00626065
441	0.000987775	0.00332292	0.00477165	0.00568011	0.00570784	0.0062155
442	0.00097206	0.00330377	0.00473897	0.00562902	0.00565844	0.00616605
443	0.000955547	0.00328062	0.00470152	0.00557346	0.00560504	0.006113
444	0.000938316	0.00325402	0.00466005	0.00551427	0.00554837	0.00605694
445	0.000920447	0.00322443	0.00461523	0.00545218	0.00548906	0.00599842
446	0.000902012	0.00319226	0.0045676	0.00538784	0.00542766	0.00593792
447	0.00088307	0.00315786	0.00451769	0.00532179	0.00536465	0.00587587
448	0.000863675	0.00312155	0.00446594	0.00525453	0.00530048	0.00581267
449	0.000843878	0.00308362	0.00441273	0.00518648	0.00523553	0.0057487
450	0.000823728	0.00304432	0.00435841	0.00511804	0.00517018	0.00568431
451	0.000803273	0.00300391	0.00430331	0.00504955	0.00510476	0.00561983
452	0.000782556	0.0029626	0.00424774	0.00498135	0.00503958	0.00555556
453	0.000761611	0.00292057	0.00419197	0.00491372	0.00497491	0.00549179
454	0.000740472	0.002878	0.00413622	0.00484695	0.00491101	0.00542878
455	0.000719168	0.00283508	0.00408073	0.00478125	0.00484813	0.0053668
456	0.000697735	0.00279195	0.00402572	0.00471687	0.0047865	0.00530608
457	0.000676206	0.00274877	0.00397137	0.00465403	0.00472631	0.00524684
458	0.000654596	0.00270566	0.00391788	0.00459291	0.00466778	0.00518929
459	0.000632925	0.00266274	0.00386539	0.00453368	0.00461105	0.00513361
460	0.000611225	0.00262013	0.00381408	0.0044765	0.00455631	0.00507998
461	0.000589523	0.00257795	0.00376408	0.00442153	0.00450371	0.00502859
462	0.000567823	0.00253627	0.00371552	0.00436891	0.00445337	0.00497956
463	0.000546145	0.00249522	0.00366852	0.00431875	0.00440542	0.00493303
464	0.000524516	0.00245487	0.00362319	0.00427115	0.00435998	0.00488913
465	0.000502948	0.0024153	0.00357964	0.00422621	0.00431713	0.00484799
466	0.000481453	0.00237659	0.00353795	0.00418403	0.00427697	0.00480967
467	0.000460044	0.0023388	0.0034982	0.00414467	0.00423957	0.00477427
468	0.000438734	0.002302	0.00346046	0.00410819	0.004205	0.00474189
469	0.000417537	0.00226623	0.0034248	0.00407463	0.0041733	0.00471257
470	0.000396464	0.00223157	0.00339127	0.00404406	0.00414454	0.00468636
471	0.000375524	0.00219805	0.00335992	0.00401649	0.00411873	0.00466331
472	0.000354727	0.0021657	0.00333079	0.00399194	0.00409592	0.00464347
473	0.000334081	0.00213459	0.00330391	0.00397044	0.00407611	0.00462685
474	0.000313593	0.00210473	0.0032793	0.003952	0.00405933	0.00461349
475	0.000293271	0.00207614	0.00325699	0.0039366	0.00404556	0.00460338
476	0.000273121	0.00204886	0.00323698	0.00392425	0.00403483	0.00459653
477	0.000253147	0.0020229	0.00321929	0.00391493	0.00402711	0.00459294
478	0.000233354	0.00199829	0.00320391	0.00390864	0.0040224	0.00459262
479	0.000213747	0.00197503	0.00319085	0.00390534	0.00402068	0.00459554
480	0.000194324	0.00195313	0.00318008	0.00390499	0.00402193	0.00460168
481	0.00017509	0.0019326	0.00317161	0.00390759	0.00402612	0.00461104
482	0.000156047	0.00191343	0.00316543	0.00391309	0.00403323	0.00462359
483	0.000137193	0.00189562	0.00316151	0.00392145	0.00404324	0.00463932
484	0.000118526	0.00187918	0.00315981	0.00393264	0.0040561	0.00465818
485	0.000100044	0.00186409	0.00316034	0.00394662	0.00407179	0.00468017
486	8.1744e-05	0.00185036	0.00316305	0.00396336	0.00409028	0.00470525
487	6.36226e-05	0.00183795	0.00316792	0.0039828	0.00411153	0.00473341
488	4.56731e-05	0.00182687	0.00317492	0.0040049	0.00413551	0.00476459
489	2.78914e-05	0.0018171	0.00318403	0.00402964	0.0041622	0.00479881
490	1.02693e-05	0.00180861	0.00319521	0.00405697	0.00419156	0.00483603
491	-7.20279e-06	0.0018014	0.00320842	0.00408684	0.00422357	0.00487624
492	-2.45322e-05	0.00179543	0.00322364	0.00411923	0.00425821	0.00491942
493	-4.17294e-05	0.0017907	0.00324084	0.00415411	0.00429544	0.00496555
494	-5.88074e-05	0.00178718	0.00325999	0.00419143	0.00433525	0.00501465
495	-7.57781e-05	0.00178485	0.00328106	0.00423119	0.00437764	0.00506669
496	-9.26534e-05	0.00178368	0.00330402	0.00427335	0.00442258	0.00512168
497	-0.000109449	0.00178366	0.00332886	0.00431789	0.00447006	0.00517964
498	-0.000126182	0.00178474	0.00335552	0.00436479	0.0045201	0.00524057
499	-0.000142867	0.00178693	0.00338401	0.00441405	0.00457268	0.00530449
500	-0.000159523	0.00179018	0.00341431	0.00446566	0.00462783	0.00537143
501	-0.00017617	0.00179449	0.00344639	0.00451962	0.00468554	0.00544142
502	-0.000192827	0.00179982	0.00348024	0.00457592	0.00474585	0.00551451
503	-0.000209514	0.00180614	0.00351585	0.00463459	0.00480877	0.00559073
504	-0.000226253	0.00181346	0.00355321	0.00469562	0.00487433	0.00567014
505	-0.000243071	0.00182173	0.00359232	0.00475905	0.00494257	0.00575279
506	-0.000259988	0.00183095	0.00363317	0.0048249	0.00501354	0.00583876
507	-0.00027703	0.00184109	0.00367577	0.00489319	0.00508728	0.00592811
508	-0.000294223	0.00185213	0.00372013	0.00496396	0.00516384	0.00602093
509	-0.000311594	0.00186406	0.00376625	0.00503726	0.00524327	0.0061173
510	-0.000329171	0.00187688	0.00381415	0.00511313	0.00532566	0.00621731
511	-0.000346982	0.00189056	0.00386384	0.00519162	0.00541107	0.00632106
512	-0.000365055	0.00190509	0.00391535	0.00527279	0.00549957	0.00642866
513	-0.000383418	0.00192048	0.00396871	0.00535671	0.00559123	0.00654021
514	-0.000402102	0.0019367	0.00402394	0.00544344	0.00568615	0.00665582
515	-0.000421134	0.00195376	0.00408108	0.00553305	0.00578442	0.0067756
516	-0.000440544	0.00197167	0.00414018	0.00562563	0.00588611	0.00689968
517	-0.000460361	0.00199043	0.00420127	0.00572124	0.00599133	0.00702816
518	-0.000480614	0.00201004	0.0042644	0.00581998	0.00610016	0.00716116
519	-0.000501329	0.00203051	0.00432963	0.00592193	0.00621269	0.00729879
520	-0.000522532	0.00205186	0.004397	0.00602717	0.00632901	0.00744117
521	-0.000544243	0.00207411	0.00446659	0.00613578	0.00644923	0.00758837
522	-0.000566489	0.00209729	0.00453845	0.00624786	0.00657341	0.0077405
523	-0.000589285	0.00212142	0.00461265	0.00636349	0.00670163	0.00789764
524	-0.000612649	0.00214655	0.00468927	0.00648274	0.00683395	0.00805986
525	-0.000636593	0.0021727	0.00476837	0.00660571	0.00697044	0.00822719
526	-0.000661124	0.00219994	0.00485004	0.00673245	0.00711116	0.00839969
527	-0.000686247	0.0022283	0.00493435	0.00686303	0.00725612	0.00857734
528	-0.000711959	0.00225787	0.00502139	0.00699751	0.00740536	0.00876015
529	-0.000738252	0.0022887	0.00511123	0.00713592	0.00755887	0.00894806
530	-0.000765113	0.00232086	0.00520395	0.00727831	0.00771664	0.00914101
531	-0.000792523	0.00235444	0.00529964	0.00742468	0.00787863	0.00933889
532	-0.000820454	0.00238953	0.00539836	0.00757504	0.00804478	0.00954157
533	-0.000848871	0.00242622	0.0055002	0.00772938	0.008215	0.00974892
534	-0.000877731	0.00246461	0.00560522	0.00788765	0.00838919	0.00996074
535	-0.000906987	0.00250481	0.00571348	0.00804981	0.00856722	0.0101768
536	-0.000936582	0.00254692	0.00582503	0.00821579	0.00874893	0.0103969
537	-0.000966451	0.00259104	0.00593992	0.00838548	0.00893416	0.0106206
538	-0.000996528	0.0026373	0.00605819	0.00855877	0.00912271	0.0108479
539	-0.00102674	0.0026858	0.00617985	0.00873552	0.00931438	0.0110782
540	-0.00105701	0.00273663	0.00630489	0.00891556	0.00950892	0.0113114
541	-0.00108726	0.00278991	0.00643329	0.00909873	0.00970609	0.0115471
542	-0.0011174	0.0028457	0.00656502	0.00928484	0.00990574	0.011785
543	-0.00114738	0.0029041	0.00670003	0.00947366	0.0101076	0.0120249
544	-0.0011771	0.00296514	0.00683824	0.00966501	0.0103114	0.0122666
545	-0.00120649	0.00302887	0.00697953	0.00985868	0.010517	0.0125098
546	-0.00123551	0.00309532	0.0071238	0.0100544	0.0107242	0.0127545
547	-0.00126409	0.00316446	0.0072709	0.0102521	0.010933	0.0130006
548	-0.0012922	0.00323628	0.00742067	0.0104514	0.0111432	0.013248
549	-0.00131979	0.00331073	0.00757296	0.0106524	0.0113547	0.0134968
550	-0.00134684	0.00338774	0.0077276	0.0108547	0.0115676	0.0137469
551	-0.00137333	0.00346722	0.00788442	0.0110584	0.0117817	0.0139985
552	-0.00139925	0.00354909	0.00804328	0.0112633	0.0119971	0.0142516
553	-0.00142458	0.00363324	0.00820402	0.0114695	0.0122139	0.0145063
554	-0.00144932	0.00371954	0.00836652	0.0116767	0.0124319	0.0147625
555	-0.00147346	0.00380791	0.00853068	0.0118852	0.0126513	0.0150201
556	-0.00149697	0.00389822	0.00869641	0.0120948	0.0128718	0.015279
557	-0.00151985	0.00399037	0.00886364	0.0123055	0.0130935	0.015539
558	-0.00154207	0.00408427	0.00903234	0.0125174	0.0133161	0.0157996
559	-0.0015636	0.00417983	0.00920246	0.0127302	0.0135394	0.0160605
560	-0.00158443	0.00427699	0.00937397	0.012944	0.0137631	0.0163213
561	-0.00160452	0.00437567	0.00954683	0.0131585	0.0139869	0.0165814
562	-0.00162385	0.00447583	0.00972108	0.0133737	0.0142106	0.0168403
563	-0.00164241	0.00457739	0.00989657	0.0135892	0.0144337	0.0170977
564	-0.0016602	0.00468033	0.0100732	0.0138049	0.0146559	0.0173531
565	-0.00167723	0.00478456	0.0102509	0.0140203	0.0148769	0.0176063
566	-0.00169353	0.00489003	0.0104294	0.0142353	0.0150966	0.0178572
567	-0.0017091	0.00499669	0.0106087	0.0144495	0.0153147	0.0181056
568	-0.00172399	0.00510449	0.0107886	0.0146627	0.015531	0.0183516
569	-0.00173824	0.00521337	0.0109688	0.0148746	0.0157457	0.0185953
570	-0.00175189	0.0053233	0.0111493	0.0150852	0.0159585	0.0188368
571	-0.00176496	0.00543423	0.0113298	0.0152943	0.0161696	0.0190764
572	-0.00177748	0.00554613	0.0115102	0.0155018	0.0163792	0.0193143
573	-0.00178949	0.00565893	0.0116904	0.0157077	0.0165872	0.0195508
574	-0.00180099	0.00577259	0.0118702	0.0159121	0.016794	0.0197862
575	-0.00181202	0.00588705	0.0120496	0.016115	0.0169998	0.0200209
576	-0.00182258	0.0060022	0.0122284	0.0163167	0.0172047	0.0202552
577	-0.00183273	0.00611791	0.0124065	0.0165173	0.017409	0.0204894
578	-0.0018425	0.00623404	0.0125839	0.0167168	0.0176131	0.020724
579	-0.00185194	0.00635044	0.0127605	0.0169156	0.0178172	0.0209593
580	-0.00186113	0.00646691	0.0129363	0.0171138	0.0180215	0.0211957
581	-0.00187016	0.00658325	0.0131111	0.0173117	0.0182263	0.0214334
582	-0.0018791	0.00669928	0.0132851	0.0175095	0.0184319	0.0216726
583	-0.00188805	0.00681485	0.0134582	0.0177074	0.0186383	0.0219134
584	-0.00189707	0.00692979	0.0136304	0.0179056	0.0188459	0.0221556
585	-0.00190623	0.00704402	0.0138019	0.0181043	0.0190545	0.0223992
586	-0.00191556	0.00715748	0.0139728	0.0183037	0.019264	0.0226435
587	-0.00192504	0.00727019	0.0141433	0.0185039	0.0194742	0.0228878
588	-0.00193461	0.00738223	0.0143137	0.0187049	0.0196848	0.0231312
589	-0.0019442	0.00749374	0.0144841	0.0189068	0.019895	0.0233722
590	-0.00195364	0.00760496	0.0146551	0.0191095	0.0201041	0.023609
591	-0.00196271	0.00771626	0.014827	0.0193127	0.0203109	0.0238395
592	-0.00197112	0.00782809	0.0150003	0.019516	0.0205143	0.0240612
593	-0.00197849	0.00794103	0.0151754	0.019719	0.0207124	0.0242711
594	-0.00198435	0.00805576	0.015353	0.019921	0.0209034	0.0244661
595	-0.00198816	0.0081731	0.0155337	0.020121	0.0210851	0.0246426
596	-0.00198932	0.00829391	0.0157179	0.0203179	0.0212553	0.0247969
597	-0.00198712	0.00841919	0.015906	0.0205105	0.0214114	0.0249256
598	-0.00198084	0.0085499	0.0160984	0.0206969	0.0215507	0.0250251
599	-0.0019697	0.00868703	0.0162952	0.0208753	0.0216706	0.0250923
600	-0.0019529	0.00883153	0.0164963	0.0210436	0.0217687	0.0251248
601	-0.00192964	0.00898424	0.0167012	0.0211996	0.0218427	0.0251206
602	-0.00189916	0.00914587	0.0169092	0.021341	0.0218904	0.0250784
603	-0.00186072	0.009317	0.0171192	0.0214652	0.0219103	0.0249976
604	-0.00181362	0.009498	0.0173301	0.0215699	0.0219011	0.0248784
605	-0.00175721	0.00968899	0.01754	0.0216528	0.021862	0.0247217
606	-0.00169091	0.00988995	0.0177471	0.0217118	0.0217927	0.0245288
607	-0.00161419	0.0101005	0.0179491	0.0217451	0.0216933	0.0243015
608	-0.00152659	0.0103201	0.0181437	0.0217513	0.0215642	0.024042
609	-0.00142772	0.0105478	0.0183285	0.0217292	0.0214062	0.0237525
610	-0.00131729	0.0107825	0.018501	0.0216782	0.0212205	0.0234354
611	-0.00119513	0.0110228	0.0186585	0.021598	0.0210084	0.0230933
612	-0.00106119	0.0112668	0.0187986	0.0214885	0.0207713	0.0227285
613	-0.000915577	0.0115125	0.0189187	0.0213501	0.0205108	0.0223433
614	-0.0007586	0.0117574	0.0190165	0.0211833	0.0202285	0.0219398
615	-0.000590753	0.0119989	0.0190898	0.0209889	0.0199261	0.0215203
616	-0.000412733	0.0122343	0.0191366	0.0207679	0.0196051	0.0210865
617	-0.000225466	0.0124602	0.0191552	0.0205214	0.0192671	0.0206402
618	-3.00867e-05	0.0126736	0.0191439	0.0202502	0.0189134	0.0201831
619	0.000172081	0.0128713	0.0191015	0.0199556	0.0185454	0.0197164
620	0.000379527	0.0130499	0.0190269	0.0196387	0.0181641	0.0192414
621	0.000590582	0.0132065	0.0189193	0.0193003	0.0177705	0.0187592
622	0.000803466	0.0133382	0.0187782	0.0189414	0.0173655	0.0182707
623	0.00101631	0.0134421	0.0186033	0.018563	0.0169499	0.0177767
624	0.0012272	0.0135161	0.0183946	0.0181657	0.0165243	0.0172777
625	0.0014342	0.0135582	0.0181523	0.0177505	0.0160891	0.0167743
626	0.00163539	0.0135666	0.0178768	0.017318	0.015645	0.0162668
627	0.00182892	0.0135403	0.0175689	0.0168692	0.0151922	0.0157556
628	0.00201304	0.0134787	0.0172299	0.0164049	0.0147315	0.0152412
629	0.00218612	0.0133814	0.0168608	0.0159262	0.0142633	0.014724
630	0.00234668	0.0132489	0.0164636	0.0154344	0.0137885	0.0142045
631	0.00249345	0.013082	0.0160402	0.0149309	0.0133079	0.0136834
632	0.00262541	0.0128817	0.015593	0.0144172	0.0128226	0.0131616
633	0.00274171	0.01265	0.0151245	0.0138954	0.0123338	0.0126399
634	0.00284178	0.0123887	0.0146377	0.0133672	0.011843	0.0121195
635	0.00292536	0.0121004	0.0141356	0.012835	0.0113516	0.0116017
636	0.00299238	0.0117878	0.0136213	0.0123009	0.0108614	0.0110878
637	0.00304304	0.0114538	0.0130979	0.0117673	0.0103741	0.0105794
638	0.00307779	0.0111014	0.0125687	0.0112363	0.0098913	0.0100777
639	0.00309724	0.0107338	0.0120368	0.0107101	0.00941468	0.00958419
640	0.00310217	0.0103539	0.0115049	0.0101907	0.00894586	0.00910021
641	0.00309351	0.00996477	0.0109758	0.0096798	0.00848613	0.00862684
642	0.00307228	0.00956926	0.0104519	0.00917906	0.00803667	0.00816502
643	0.00303955	0.00916993	0.00993511	0.00868974	0.00759845	0.00771549
644	0.00299641	0.00876914	0.00942726	0.00821281	0.00717217	0.00727881
645	0.00294393	0.00836898	0.00892979	0.00774894	0.00675831	0.00685527
646	0.00288315	0.00797127	0.00844369	0.00729859	0.00635711	0.00644496
647	0.00281504	0.00757748	0.00796972	0.00686195	0.00596865	0.00604779
648	0.0027405	0.00718881	0.00750841	0.00643902	0.00559277	0.00566353
649	0.00266036	0.00680626	0.00706	0.00602963	0.00522922	0.00529183
650	0.00257533	0.00643058	0.00662457	0.00563347	0.00487766	0.00493223
651	0.00248609	0.00606232	0.00620203	0.00525015	0.00453765	0.00458425
652	0.00239319	0.00570191	0.00579224	0.00487924	0.00420872	0.00424738
653	0.00229721	0.00534966	0.00539495	0.00452029	0.00389042	0.00392111
654	0.00219863	0.00500582	0.00500994	0.00417287	0.00358234	0.00360501
655	0.00209794	0.0046706	0.004637	0.00383662	0.00328409	0.00329868
656	0.00199562	0.00434425	0.00427596	0.00351126	0.00299539	0.0030018
657	0.00189217	0.00402702	0.00392674	0.00319657	0.002716	0.00271417
658	0.00178812	0.00371918	0.00358931	0.00289245	0.00244581	0.00243566
659	0.00168401	0.00342109	0.00326377	0.00259889	0.00218479	0.00216624
660	0.00158041	0.00313315	0.00295028	0.00231597	0.001933	0.001906
661	0.00147792	0.00285579	0.00264907	0.00204386	0.00169058	0.00165509
662	0.00137714	0.00258949	0.00236044	0.00178282	0.00145774	0.00141377
663	0.00127866	0.0023347	0.00208473	0.00153312	0.00123477	0.00118233
664	0.00118307	0.00209192	0.00182229	0.00129508	0.00102195	0.000961116
665	0.00109089	0.00186157	0.00157346	0.00106904	0.000819603	0.000750489
666	0.00100262	0.00164404	0.00133854	0.000855282	0.000628014	0.000550794
667	0.000918665	0.0014396	0.00111777	0.000654055	0.000447441	0.000362329
668	0.000839375	0.00124845	0.000911274	0.000465535	0.000278066	0.000185343
669	0.000765011	0.00107066	0.000719097	0.000289794	0.000119993	1.99775e-05
670	0.000695747	0.000906158	0.00054114	0.000126788	-2.67809e-05	-0.000133734
671	0.000631669	0.000754744	0.000377176	-2.36511e-05	-0.000162373	-0.000275868
672	0.000572778	0.000616091	0.000226839	-0.000161805	-0.000287009	-0.000406633
673	0.000518997	0.00048974	8.96426e-05	-0.000288082	-0.000401042	-0.000526356
674	0.000470179	0.000375123	-3.50177e-05	-0.000403005	-0.000504913	-0.000635489
675	0.00042611	0.000271579	-0.000147844	-0.00050718	-0.000599149	-0.000734568
676	0.000386533	0.00017838	-0.000249605	-0.000601284	-0.000684355	-0.000824204
677	0.000351151	9.47591e-05	-0.000341116	-0.000686044	-0.000761178	-0.000905069
678	0.000319644	1.99193e-05	-0.000423225	-0.000762216	-0.000830288	-0.000977857
679	0.000291681	-4.69357e-05	-0.000496773	-0.000830562	-0.000892363	-0.00104328
680	0.000266928	-0.000106584	-0.000562584	-0.000891834	-0.000948071	-0.00110202
681	0.000245059	-0.000159773	-0.000621456	-0.000946743	-0.000998056	-0.00115477
682	0.000225761	-0.000207205	-0.000674134	-0.00099597	-0.00104293	-0.00120214
683	0.000208744	-0.000249534	-0.000721313	-0.00104015	-0.00108325	-0.00124475
684	0.000193737	-0.000287358	-0.00076363	-0.00107985	-0.00111954	-0.00128312
685	0.000180491	-0.00032122	-0.000801665	-0.00111561	-0.00115228	-0.00131777
686	0.000168785	-0.000351604	-0.000835934	-0.0011479	-0.00118189	-0.00134912
687	0.000158421	-0.000378946	-0.000866897	-0.00117714	-0.00120874	-0.00137758
688	0.000149221	-0.000403626	-0.000894965	-0.0012037	-0.00123318	-0.0014035
689	0.000141032	-0.000425981	-0.000920497	-0.00122792	-0.00125549	-0.00142719
690	0.000133717	-0.000446307	-0.000943806	-0.00125007	-0.00127593	-0.00144891
691	0.000127159	-0.000464859	-0.000965167	-0.00127041	-0.00129474	-0.00146891
692	0.000121256	-0.000481858	-0.000984818	-0.00128916	-0.0013121	-0.00148739
693	0.000115919	-0.000497498	-0.00100296	-0.00130651	-0.00132819	-0.00150452
694	0.000111072	-0.000511944	-0.00101978	-0.00132261	-0.00134315	-0.00152047
695	0.000106651	-0.000525339	-0.00103543	-0.00133762	-0.00135711	-0.00153536
696	0.000102598	-0.000537807	-0.00105004	-0.00135164	-0.00137018	-0.00154931
697	9.88677e-05	-0.000549454	-0.00106372	-0.0013648	-0.00138245	-0.00156242
698	9.54176e-05	-0.000560371	-0.00107658	-0.00137718	-0.001394	-0.00157477
699	9.22134e-05	-0.000570635	-0.00108869	-0.00138885	-0.00140492	-0.00158644
700	8.92251e-05	-0.000580316	-0.00110014	-0.00139989	-0.00141525	-0.0015975
701	8.64273e-05	-0.00058947	-0.00111098	-0.00141035	-0.00142505	-0.00160799
702	8.37983e-05	-0.000598148	-0.00112127	-0.00142028	-0.00143437	-0.00161797
703	8.13194e-05	-0.000606394	-0.00113106	-0.00142974	-0.00144324	-0.00162748
704	7.89751e-05	-0.000614245	-0.00114039	-0.00143875	-0.0014517	-0.00163655
705	7.67515e-05	-0.000621734	-0.00114929	-0.00144735	-0.00145979	-0.00164522
706	7.46369e-05	-0.000628888	-0.0011578	-0.00145557	-0.00146752	-0.00165352
707	7.26212e-05	-0.000635733	-0.00116594	-0.00146344	-0.00147492	-0.00166146
708	7.06958e-05	-0.000642292	-0.00117374	-0.00147097	-0.00148202	-0.00166908
709	6.88532e-05	-0.000648582	-0.00118122	-0.0014782	-0.00148882	-0.00167639
710	6.70868e-05	-0.000654622	-0.0011884	-0.00148513	-0.00149535	-0.00168341
711	6.53909e-05	-0.000660426	-0.0011953	-0.00149178	-0.00150163	-0.00169015
712	6.37607e-05	-0.000666007	-0.00120193	-0.00149818	-0.00150766	-0.00169663
713	6.21916e-05	-0.000671379	-0.0012083	-0.00150432	-0.00151346	-0.00170287
714	6.06799e-05	-0.000676551	-0.00121444	-0.00151023	-0.00151904	-0.00170886
715	5.9222e-05	-0.000681535	-0.00122034	-0.00151592	-0.00152441	-0.00171464
716	5.78147e-05	-0.000686338	-0.00122603	-0.00152139	-0.00152957	-0.00172019
717	5.64556e-05	-0.000690969	-0.0012315	-0.00152665	-0.00153455	-0.00172555
718	5.5142e-05	-0.000695436	-0.00123678	-0.00153171	-0.00153933	-0.0017307
719	5.38717e-05	-0.000699746	-0.00124186	-0.00153659	-0.00154394	-0.00173566
720	5.26425e-05	-0.000703905	-0.00124676	-0.00154129	-0.00154839	-0.00174044
721	5.14528e-05	-0.00070792	-0.00125148	-0.00154581	-0.00155266	-0.00174505
722	5.03006e-05	-0.000711796	-0.00125604	-0.00155016	-0.00155678	-0.00174948
723	4.91845e-05	-0.000715538	-0.00126042	-0.00155435	-0.00156075	-0.00175375
724	4.81027e-05	-0.000719153	-0.00126466	-0.00155839	-0.00156457	-0.00175787
725	4.7054e-05	-0.000722644	-0.00126873	-0.00156228	-0.00156825	-0.00176183
726	4.6037e-05	-0.000726016	-0.00127267	-0.00156602	-0.00157179	-0.00176565
727	4.50508e-05	-0.000729273	-0.00127646	-0.00156962	-0.0015752	-0.00176933
728	4.40939e-05	-0.000732419	-0.00128012	-0.00157309	-0.00157849	-0.00177287
729	4.31653e-05	-0.000735459	-0.00128364	-0.00157643	-0.00158165	-0.00177628
730	4.22638e-05	-0.000738396	-0.00128704	-0.00157964	-0.0015847	-0.00177956
731	4.13888e-05	-0.000741233	-0.00129031	-0.00158273	-0.00158762	-0.00178272
732	4.05391e-05	-0.000743974	-0.00129347	-0.0015857	-0.00159044	-0.00178576
733	3.97137e-05	-0.000746622	-0.00129651	-0.00158856	-0.00159316	-0.00178869
734	3.89118e-05	-0.000749181	-0.00129944	-0.00159131	-0.00159576	-0.0017915
735	3.81329e-05	-0.000751652	-0.00130226	-0.00159396	-0.00159827	-0.00179421
736	3.7376e-05	-0.00075404	-0.00130498	-0.0015965	-0.00160068	-0.00179681
737	3.66402e-05	-0.000756347	-0.00130761	-0.00159894	-0.001603	-0.00179931
738	3.5925e-05	-0.000758575	-0.00131013	-0.00160129	-0.00160523	-0.00180171
739	3.52296e-05	-0.000760728	-0.00131256	-0.00160354	-0.00160737	-0.00180402
740	3.45533e-05	-0.000762807	-0.0013149	-0.00160571	-0.00160942	-0.00180624
741	3.38955e-05	-0.000764815	-0.00131715	-0.00160778	-0.00161139	-0.00180837
742	3.32557e-05	-0.000766755	-0.00131932	-0.00160978	-0.00161329	-0.00181041
743	3.26333e-05	-0.000768627	-0.0013214	-0.00161169	-0.0016151	-0.00181237
744	3.20276e-05	-0.000770435	-0.00132341	-0.00161352	-0.00161684	-0.00181425
745	3.14381e-05	-0.000772181	-0.00132534	-0.00161528	-0.00161851	-0.00181605
746	3.08643e-05	-0.000773867	-0.00132719	-0.00161696	-0.0016201	-0.00181777
747	3.03055e-05	-0.000775494	-0.00132897	-0.00161857	-0.00162163	-0.00181942
748	2.97615e-05	-0.000777064	-0.00133068	-0.00162011	-0.0016231	-0.001821
749	2.92317e-05	-0.000778581	-0.00133233	-0.00162158	-0.0016245	-0.00182252
750	2.87157e-05	-0.000780043	-0.0013339	-0.00162299	-0.00162583	-0.00182396
751	2.8213e-05	-0.000781454	-0.00133542	-0.00162433	-0.00162711	-0.00182534
752	2.77231e-05	-0.000782815	-0.00133687	-0.00162562	-0.00162833	-0.00182665
753	2.72457e-05	-0.000784128	-0.00133826	-0.00162684	-0.00162949	-0.00182791
754	2.67804e-05	-0.000785394	-0.0013396	-0.00162801	-0.0016306	-0.00182911
755	2.63268e-05	-0.000786614	-0.00134088	-0.00162912	-0.00163165	-0.00183024
756	2.58845e-05	-0.000787791	-0.0013421	-0.00163017	-0.00163265	-0.00183133
757	2.54534e-05	-0.000788925	-0.00134327	-0.00163118	-0.00163361	-0.00183235
758	2.50328e-05	-0.000790017	-0.00134439	-0.00163213	-0.00163451	-0.00183333
759	2.46225e-05	-0.000791069	-0.00134546	-0.00163303	-0.00163537	-0.00183426
760	2.42223e-05	-0.000792083	-0.00134648	-0.00163389	-0.00163618	-0.00183513
761	2.38318e-05	-0.000793058	-0.00134746	-0.00163469	-0.00163695	-0.00183596
762	2.34506e-05	-0.000793997	-0.00134839	-0.00163546	-0.00163767	-0.00183674
763	2.30784e-05	-0.000794901	-0.00134928	-0.00163618	-0.00163835	-0.00183747
764	2.27152e-05	-0.00079577	-0.00135012	-0.00163685	-0.00163899	-0.00183817
765	2.23605e-05	-0.000796606	-0.00135092	-0.00163749	-0.0016396	-0.00183882
766	2.20142e-05	-0.000797409	-0.00135168	-0.00163809	-0.00164016	-0.00183942
767	2.16759e-05	-0.00079818	-0.00135241	-0.00163864	-0.00164069	-0.00183999
768	2.13454e-05	-0.000798921	-0.00135309	-0.00163916	-0.00164118	-0.00184052
769	2.10225e-05	-0.000799632	-0.00135374	-0.00163964	-0.00164163	-0.00184101
770	2.0707e-05	-0.000800315	-0.00135435	-0.00164009	-0.00164205	-0.00184146
771	2.03986e-05	-0.00080097	-0.00135493	-0.0016405	-0.00164244	-0.00184188
772	2.00972e-05	-0.000801597	-0.00135548	-0.00164088	-0.0016428	-0.00184226
773	1.98025e-05	-0.000802198	-0.00135599	-0.00164123	-0.00164312	-0.00184261
774	1.95142e-05	-0.000802773	-0.00135647	-0.00164154	-0.00164342	-0.00184292
775	1.92324e-05	-0.000803323	-0.00135692	-0.00164182	-0.00164368	-0.0018432
776	1.89568e-05	-0.000803849	-0.00135734	-0.00164208	-0.00164392	-0.00184345
777	1.86871e-05	-0.000804352	-0.00135773	-0.0016423	-0.00164413	-0.00184368
778	1.84232e-05	-0.000804832	-0.00135809	-0.0016425	-0.00164431	-0.00184387
779	1.81649e-05	-0.000805289	-0.00135842	-0.00164267	-0.00164446	-0.00184403
780	1.79122e-05	-0.000805725	-0.00135873	-0.00164281	-0.00164459	-0.00184416
781	1.76648e-05	-0.00080614	-0.00135901	-0.00164293	-0.0016447	-0.00184427
782	1.74225e-05	-0.000806535	-0.00135927	-0.00164302	-0.00164478	-0.00184435
783	1.71854e-05	-0.000806909	-0.0013595	-0.00164308	-0.00164483	-0.00184441
784	1.69532e-05	-0.000807265	-0.00135971	-0.00164313	-0.00164487	-0.00184444
785	1.67257e-05	-0.000807601	-0.00135989	-0.00164314	-0.00164488	-0.00184444
786	1.65029e-05	-0.000807919	-0.00136005	-0.00164314	-0.00164487	-0.00184442
787	1.62845e-05	-0.00080822	-0.00136019	-0.00164312	-0.00164483	-0.00184438
788	1.60706e-05	-0.000808503	-0.00136031	-0.00164307	-0.00164478	-0.00184432
789	1.5861e-05	-0.000808769	-0.00136041	-0.001643	-0.00164471	-0.00184423
790	1.56553e-05	-0.000809019	-0.00136049	-0.00164291	-0.00164462	-0.00184413
791	1.54538e-05	-0.000809254	-0.00136054	-0.00164281	-0.00164451	-0.001844
792	1.52563e-05	-0.000809472	-0.00136058	-0.00164268	-0.00164438	-0.00184385
793	1.50626e-05	-0.000809676	-0.0013606	-0.00164253	-0.00164423	-0.00184368
794	1.48726e-05	-0.000809864	-0.00136061	-0.00164237	-0.00164406	-0.00184349
795	1.46863e-05	-0.000810039	-0.00136059	-0.00164219	-0.00164388	-0.00184329
796	1.45034e-05	-0.000810199	-0.00136056	-0.00164199	-0.00164368	-0.00184306
797	1.4324e-05	-0.000810346	-0.00136051	-0.00164178	-0.00164346	-0.00184282
798	1.41481e-05	-0.00081048	-0.00136044	-0.00164154	-0.00164323	-0.00184256
799	1.39754e-05	-0.0008106	-0.00136036	-0.0016413	-0.00164298	-0.00184228
800	1.38058e-05	-0.000810708	-0.00136026	-0.00164103	-0.00164272	-0.00184199
