# Supplementary material for: Simulation Methods and Validation Criteria for Modeling Cardiac Ventricular Electrophysiology
Source: PLoS One. 2014 Dec 10;9(12):e114494. doi: 10.1371/journal.pone.0114494 (PMC4262432; doi:10.1371/journal.pone.0114494)
Supplement: S2 Dataset — ECG raw data for the six lead ECG. Data was obtained at every millisecond. (ZIP) [file pone.0114494.s003.zip › Dataset S2/ECG_LowPMJ.dat]

0	5.06836e-18	-1.7663e-17	-3.67013e-17	-4.58649e-17	-4.49651e-17	-4.94512e-17
1	-2.0828e-06	2.88554e-06	6.51615e-06	9.7038e-06	9.17757e-06	9.79412e-06
2	-6.55763e-06	5.70969e-06	1.43874e-05	2.24404e-05	2.06598e-05	2.16382e-05
3	-1.08173e-05	5.18726e-06	1.58384e-05	2.64105e-05	2.32483e-05	2.35868e-05
4	-9.48759e-06	8.88093e-06	2.02609e-05	3.20914e-05	2.77265e-05	2.73224e-05
5	-1.91248e-06	1.8108e-05	2.96374e-05	4.20733e-05	3.67011e-05	3.56334e-05
6	3.06715e-06	2.40087e-05	3.53186e-05	4.79985e-05	4.18089e-05	4.01214e-05
7	4.63378e-06	2.61322e-05	3.70596e-05	4.97867e-05	4.29317e-05	4.0715e-05
8	-2.23729e-06	1.98771e-05	3.0431e-05	4.3099e-05	3.56839e-05	3.30857e-05
9	-4.53997e-05	-2.2752e-05	-1.25613e-05	-1.96138e-08	-7.90165e-06	-1.07923e-05
10	-0.000106053	-8.29398e-05	-7.30767e-05	-6.06973e-05	-6.89713e-05	-7.20876e-05
11	-0.000115109	-9.15918e-05	-8.20202e-05	-6.98178e-05	-7.84215e-05	-8.1714e-05
12	7.78728e-05	0.000101739	0.00011108	0.000123136	0.000114273	0.000110859
13	0.000218959	0.000242963	0.000252553	0.000265038	0.000256284	0.000253026
14	0.000251918	0.000265459	0.00022005	0.00017784	0.000142773	0.000117079
15	0.000540207	0.000599067	0.00043838	0.000245418	0.000129509	4.12997e-05
16	0.00105596	0.00132078	0.00100022	0.000543956	0.00027995	8.83435e-05
17	0.00163537	0.00223094	0.00169459	0.000886805	0.000423727	0.00010381
18	0.00216491	0.00310751	0.00256678	0.00148965	0.00082201	0.000371368
19	0.00231376	0.00358873	0.00341717	0.00228387	0.0014347	0.000876393
20	0.00212167	0.00372092	0.0040239	0.002935	0.00190811	0.00126281
21	0.00200358	0.00410497	0.00512779	0.00390658	0.00253313	0.0017409
22	0.00166365	0.00428023	0.00605924	0.0045701	0.00293849	0.00214905
23	0.00100488	0.00415926	0.00643318	0.0049434	0.00357367	0.0030812
24	0.000569241	0.0045867	0.00705555	0.00568491	0.00495978	0.00488204
25	0.00118593	0.00697305	0.0101669	0.008594	0.00827857	0.00836206
26	0.00291871	0.0108604	0.0158981	0.0149368	0.0145289	0.014167
27	0.00400022	0.0131136	0.0191433	0.0218675	0.0216998	0.0208488
28	0.00198083	0.00907662	0.0156763	0.0246108	0.0258276	0.0254453
29	-0.00350128	-0.00544439	0.00363541	0.0214578	0.0259532	0.0272078
30	-0.00852731	-0.0209503	-0.00950263	0.0186217	0.0269228	0.0300588
31	-0.0118783	-0.0300052	-0.0218053	0.0112072	0.0217948	0.0296918
32	-0.0164862	-0.035743	-0.0351793	-0.00961742	0.00561689	0.0230516
33	-0.0222622	-0.0389443	-0.0425832	-0.0282374	-0.0086305	0.0169516
34	-0.0280249	-0.0413094	-0.0449051	-0.0353417	-0.0162944	0.0125343
35	-0.0305803	-0.0412825	-0.0442887	-0.0369226	-0.0200465	0.008986
36	-0.0290365	-0.0383065	-0.0409688	-0.0352129	-0.0208523	0.00551223
37	-0.0266378	-0.0353758	-0.0378841	-0.0330538	-0.0214389	-0.000509376
38	-0.0244063	-0.0331927	-0.035808	-0.0316945	-0.0223257	-0.00679542
39	-0.0220882	-0.0306959	-0.0333635	-0.0298208	-0.0219859	-0.0101031
40	-0.0180301	-0.025406	-0.0277323	-0.0248812	-0.0188633	-0.0106769
41	-0.012345	-0.0177412	-0.0195131	-0.0176761	-0.0139027	-0.00972265
42	-0.00729483	-0.010836	-0.0121669	-0.0113766	-0.00960856	-0.00861667
43	-0.00398536	-0.00615926	-0.00715391	-0.00707415	-0.00664546	-0.00755216
44	-0.00235149	-0.00380653	-0.00447346	-0.00455644	-0.00459501	-0.00589013
45	-0.00136435	-0.00239807	-0.00274544	-0.00276077	-0.00288071	-0.003909
46	-0.000626686	-0.00117857	-0.00124857	-0.00120981	-0.00139027	-0.00218936
47	-0.000307656	-0.000383686	-0.000253544	-0.000159271	-0.00035975	-0.000968634
48	-0.000105605	0.000229002	0.00050854	0.000656937	0.000458892	3.41907e-05
49	6.07934e-05	0.000657283	0.00103782	0.00123604	0.00105854	0.00080328
50	8.64523e-05	0.000760532	0.00118839	0.00143884	0.00130597	0.00118241
51	7.05196e-05	0.000753512	0.00120034	0.00149082	0.0013995	0.00137237
52	7.15923e-05	0.000746534	0.00119953	0.00151551	0.00145319	0.00149625
53	6.02098e-05	0.00071714	0.00116855	0.0015017	0.00146217	0.00155685
54	3.51786e-06	0.000637285	0.00108174	0.00142828	0.00141089	0.00154322
55	-6.95317e-05	0.000540855	0.0009765	0.00133289	0.00133457	0.00149356
56	-0.000130289	0.000462062	0.000890297	0.00125303	0.00126864	0.00144711
57	-0.00018124	0.000398126	0.000820386	0.0011866	0.00121183	0.00140379
58	-0.00022357	0.000347544	0.00076528	0.00113264	0.0011638	0.00136428
59	-0.000258207	0.000308983	0.000723597	0.00109017	0.00112409	0.00132895
60	-0.000286021	0.000281127	0.000693932	0.00105811	0.00109206	0.00129782
61	-0.000307848	0.000262701	0.000674907	0.00103535	0.00106699	0.00127067
62	-0.000324433	0.000252563	0.000665276	0.00102086	0.00104814	0.00124723
63	-0.000336452	0.00024969	0.000663915	0.00101369	0.00103487	0.00122719
64	-0.000344564	0.00025312	0.000669777	0.00101294	0.00102649	0.00121016
65	-0.000349211	0.000262159	0.000682092	0.00101797	0.00102255	0.00119595
66	-0.000350778	0.000276202	0.000700194	0.00102823	0.00102266	0.0011844
67	-0.000349582	0.000294752	0.000723534	0.00104326	0.00102652	0.00117536
68	-0.00034602	0.000317257	0.000751516	0.00106253	0.00103372	0.00116861
69	-0.00034032	0.000343355	0.00078374	0.00108573	0.00104404	0.00116405
70	-0.000332641	0.000372775	0.000819904	0.00111261	0.00105734	0.00116168
71	-0.000323257	0.000405144	0.00085961	0.00114283	0.00107337	0.00116134
72	-0.000312244	0.000440302	0.000902677	0.00117627	0.00109206	0.00116308
73	-0.000299747	0.000478028	0.000948869	0.00121275	0.00111331	0.00116688
74	-0.000285995	0.000518025	0.000997874	0.00125198	0.00113691	0.00117262
75	-0.000271046	0.00056018	0.00104956	0.00129389	0.00116283	0.00118034
76	-0.000254945	0.0006044	0.00110383	0.00133841	0.00119105	0.00119011
77	-0.000237888	0.000650436	0.00116043	0.00138533	0.00122142	0.00120183
78	-0.000219955	0.000698164	0.00121922	0.00143454	0.00125388	0.00121551
79	-0.000201212	0.000747476	0.00128009	0.00148596	0.00128839	0.00123118
80	-0.000181738	0.000798256	0.00134291	0.00153952	0.00132492	0.00124885
81	-0.000161586	0.00085042	0.0014076	0.00159513	0.00136345	0.00126854
82	-0.000140877	0.000903808	0.00147399	0.00165267	0.00140385	0.00129022
83	-0.000119632	0.000958374	0.00154202	0.00171211	0.00144615	0.00131392
84	-9.80179e-05	0.00101391	0.00161148	0.00177325	0.00149019	0.00133955
85	-7.60139e-05	0.0010704	0.00168233	0.00183608	0.00153601	0.00136719
86	-5.35713e-05	0.00112788	0.0017546	0.00190067	0.00158369	0.00139696
87	-3.09322e-05	0.00118608	0.00182803	0.00196675	0.00163298	0.00142865
88	-8.09481e-06	0.00124498	0.00190259	0.00203431	0.00168392	0.0014623
89	1.49347e-05	0.00130458	0.00197829	0.00210337	0.0017365	0.00149796
90	3.80928e-05	0.00136479	0.00205503	0.00217383	0.00179065	0.00153557
91	6.14526e-05	0.00142569	0.00213286	0.00224575	0.00184646	0.00157523
92	8.48439e-05	0.00148707	0.0022116	0.00231896	0.00190378	0.00161681
93	0.000108298	0.00154894	0.00229124	0.00239348	0.00196264	0.00166038
94	0.000131746	0.00161123	0.00237174	0.00246932	0.00202306	0.00170594
95	0.000155041	0.00167378	0.00245293	0.00254631	0.0020849	0.00175337
96	0.000178444	0.00173685	0.00253506	0.00262467	0.00214839	0.00180292
97	0.000201718	0.00180024	0.002618	0.00270424	0.00221332	0.00185438
98	0.000224743	0.00186384	0.00270165	0.00278492	0.0022796	0.00190768
99	0.000247883	0.00192802	0.00278643	0.00286717	0.00234769	0.00196327
100	0.000271111	0.00199272	0.00287224	0.00295092	0.00241756	0.0020211
101	0.000294188	0.00205773	0.00295883	0.00303588	0.00248891	0.00208089
102	0.000317035	0.002123	0.00304618	0.00312201	0.00256167	0.0021426
103	0.000339811	0.00218868	0.00313444	0.00320948	0.00263603	0.00220638
104	0.000362407	0.00225466	0.00322344	0.00329813	0.00271185	0.00227214
105	0.000384909	0.00232096	0.00331316	0.00338793	0.00278916	0.00233989
106	0.000407323	0.00238762	0.00340366	0.0034789	0.00286794	0.00240965
107	0.000429318	0.00245434	0.00349463	0.00357079	0.00294795	0.00248114
108	0.00045118	0.00252145	0.00358641	0.00366398	0.00302956	0.00255474
109	0.000472962	0.00258907	0.00367925	0.00375866	0.00311291	0.00263054
110	0.000494446	0.00265701	0.00377292	0.00385462	0.00319779	0.00270836
111	0.000515415	0.00272507	0.00386726	0.00395167	0.00328403	0.00278799
112	0.000536161	0.0027936	0.00396264	0.00405025	0.00337204	0.00286983
113	0.000556884	0.00286283	0.00405935	0.00415065	0.00346211	0.00295415
114	0.00057731	0.00293248	0.00415714	0.0042526	0.00355395	0.00304068
115	0.000597401	0.00300247	0.0042558	0.00435589	0.00364739	0.00312929
116	0.000617354	0.00307297	0.00435548	0.0044606	0.00374252	0.00322007
117	0.000637166	0.00314397	0.00445621	0.00456681	0.00383942	0.00331308
118	0.000656694	0.00321533	0.00455783	0.00467434	0.00393793	0.00340825
119	0.000675849	0.00328702	0.00466032	0.00478319	0.00403804	0.00350556
120	0.000694615	0.0033591	0.00476379	0.00489347	0.00413989	0.00360514
121	0.000713136	0.00343179	0.00486855	0.00500549	0.0042437	0.00370716
122	0.000731369	0.00350515	0.00497469	0.00511932	0.00434954	0.00381163
123	0.000749419	0.0035794	0.00508255	0.00523534	0.00445774	0.00391884
124	0.000767335	0.0036547	0.00519234	0.00535375	0.00456847	0.00402891
125	0.000785082	0.00373107	0.00530415	0.00547462	0.00468175	0.0041418
126	0.000802765	0.00380876	0.00541828	0.00559829	0.00479792	0.00425784
127	0.000820289	0.00388779	0.00553488	0.00572491	0.00491706	0.00437714
128	0.000837862	0.00396842	0.00565421	0.00585474	0.00503946	0.00449992
129	0.000855523	0.00405074	0.00577634	0.00598789	0.00516522	0.00462634
130	0.00087315	0.00413468	0.0059012	0.00612426	0.00529429	0.00475635
131	0.000890997	0.00422062	0.00602921	0.00626431	0.00542708	0.0048904
132	0.000909147	0.00430879	0.00616072	0.00640835	0.00556387	0.00502874
133	0.000927636	0.00439929	0.00629581	0.00655644	0.00570473	0.0051715
134	0.000946268	0.00449201	0.00643437	0.0067085	0.00584959	0.00531866
135	0.000965001	0.00458699	0.00657646	0.00686463	0.00599856	0.00547034
136	0.000984094	0.00468457	0.0067225	0.00702522	0.00615202	0.005627
137	0.00100357	0.00478482	0.00687252	0.00719039	0.00631014	0.00578887
138	0.00102335	0.00488778	0.00702657	0.00736016	0.00647296	0.00595604
139	0.00104339	0.00499351	0.00718476	0.00753448	0.00664032	0.00612829
140	0.00106393	0.00510227	0.00734731	0.00771359	0.00681248	0.00630592
141	0.00108526	0.00521437	0.00751451	0.00789783	0.00698974	0.00648921
142	0.00110714	0.00532961	0.00768611	0.00808688	0.00717184	0.0066779
143	0.00112941	0.00544782	0.00786193	0.00828054	0.00735858	0.0068719
144	0.00115239	0.00556935	0.00804225	0.00847903	0.00755014	0.00707132
145	0.00117613	0.00569417	0.00822696	0.00868221	0.00774639	0.00727606
146	0.00120061	0.00582223	0.00841604	0.00889007	0.00794733	0.00748622
147	0.00122604	0.00595384	0.00860981	0.00910283	0.00815311	0.00770186
148	0.00125224	0.00608877	0.00880793	0.00932015	0.00836343	0.00792268
149	0.00127922	0.00622691	0.00901037	0.00954211	0.00857841	0.00814883
150	0.00130706	0.00636834	0.00921724	0.00976878	0.00879803	0.00838019
151	0.00133578	0.00651304	0.00942853	0.0100001	0.00902219	0.0086166
152	0.00136536	0.00666083	0.00964383	0.0102356	0.00925074	0.00885799
153	0.00139565	0.00681159	0.00986304	0.0104753	0.00948341	0.00910401
154	0.00142683	0.0069655	0.0100864	0.0107198	0.00972073	0.00935505
155	0.00145888	0.00712254	0.0103142	0.010969	0.00996295	0.00961147
156	0.00149162	0.00728275	0.0105465	0.0112233	0.0102101	0.00987319
157	0.00152514	0.00744627	0.0107834	0.0114826	0.0104623	0.0101402
158	0.00155964	0.00761336	0.0110253	0.0117473	0.0107196	0.0104124
159	0.00159501	0.00778414	0.0112723	0.0120175	0.010982	0.0106898
160	0.00163152	0.00795898	0.0115248	0.0122933	0.0112497	0.0109729
161	0.00166944	0.0081381	0.0117827	0.0125746	0.0115224	0.0112617
162	0.00170827	0.00832103	0.0120453	0.0128603	0.0117992	0.0115552
163	0.00174825	0.00850791	0.0123123	0.0131498	0.0120795	0.0118531
164	0.00178975	0.00869884	0.0125833	0.0134426	0.0123626	0.012155
165	0.00183258	0.00889334	0.0128574	0.0137372	0.0126472	0.0124597
166	0.00187683	0.00909107	0.0131336	0.0140323	0.0129322	0.0127661
167	0.00192279	0.00929178	0.0134113	0.0143272	0.0132167	0.0130734
168	0.00197056	0.00949502	0.0136895	0.0146209	0.0134999	0.0133804
169	0.00202002	0.00970003	0.0139671	0.014912	0.0137805	0.0136858
170	0.00207101	0.00990597	0.0142432	0.0151998	0.0140577	0.0139885
171	0.00212343	0.0101121	0.0145167	0.0154832	0.0143307	0.0142873
172	0.00217708	0.0103178	0.0147869	0.0157618	0.014599	0.0145815
173	0.00223207	0.0105225	0.0150538	0.0160359	0.0148628	0.0148708
174	0.00228823	0.0107259	0.0153167	0.0163051	0.0151219	0.0151548
175	0.00234538	0.0109272	0.0155754	0.0165695	0.0153763	0.0154332
176	0.00240358	0.0111263	0.01583	0.0168295	0.0156264	0.0157064
177	0.0024624	0.0113228	0.0160802	0.0170851	0.0158724	0.0159744
178	0.00252157	0.0115163	0.0163262	0.0173366	0.0161142	0.0162371
179	0.00258101	0.0117068	0.016568	0.0175843	0.0163523	0.016495
180	0.00264055	0.0118942	0.0168059	0.0178285	0.016587	0.0167485
181	0.00269985	0.0120785	0.0170399	0.0180691	0.016818	0.0169974
182	0.00275861	0.0122594	0.0172701	0.0183061	0.0170453	0.0172419
183	0.0028168	0.0124371	0.0174965	0.0185396	0.017269	0.0174824
184	0.00287466	0.012612	0.0177197	0.0187697	0.0174893	0.0177188
185	0.00293212	0.0127844	0.0179396	0.018996	0.0177054	0.0179509
186	0.00298892	0.0129539	0.0181556	0.0192174	0.0179163	0.0181779
187	0.00304513	0.0131206	0.0183673	0.019433	0.018121	0.0183988
188	0.00310099	0.0132846	0.018574	0.0196416	0.0183182	0.0186128
189	0.00315708	0.0134462	0.0187752	0.0198416	0.0185063	0.0188186
190	0.00321355	0.0136051	0.0189695	0.0200305	0.0186829	0.0190141
191	0.00327051	0.0137606	0.0191549	0.0202055	0.0188451	0.0191965
192	0.00332875	0.0139125	0.0193295	0.0203636	0.0189899	0.0193632
193	0.00338862	0.0140598	0.0194904	0.0205009	0.0191134	0.0195107
194	0.00344986	0.0142005	0.0196337	0.0206122	0.0192108	0.0196341
195	0.0035132	0.0143333	0.0197561	0.0206934	0.0192784	0.0197295
196	0.00357897	0.0144563	0.0198536	0.02074	0.0193119	0.0197926
197	0.00364671	0.0145664	0.019921	0.0207466	0.0193063	0.0198181
198	0.00371633	0.0146607	0.019954	0.0207088	0.0192579	0.0198016
199	0.0037875	0.0147359	0.0199481	0.0206231	0.0191639	0.0197397
200	0.00385974	0.0147887	0.0198991	0.0204868	0.0190221	0.0196294
201	0.00393212	0.0148156	0.0198037	0.0202979	0.0188313	0.0194684
202	0.00400365	0.0148131	0.0196591	0.0200556	0.018591	0.0192557
203	0.00407251	0.0147773	0.0194627	0.0197594	0.0183015	0.0189905
204	0.00413688	0.0147051	0.019213	0.0194102	0.0179638	0.0186736
205	0.00419569	0.0145948	0.0189109	0.0190109	0.0175811	0.0183076
206	0.00424718	0.0144448	0.0185573	0.0185645	0.0171566	0.0178953
207	0.00428957	0.0142539	0.0181542	0.0180747	0.0166937	0.0174403
208	0.00432111	0.0140219	0.0177042	0.0175455	0.0161964	0.0169465
209	0.00434043	0.0137497	0.0172111	0.0169816	0.0156689	0.0164186
210	0.00434657	0.0134391	0.0166794	0.0163882	0.0151161	0.0158614
211	0.00433823	0.0130918	0.0161134	0.0157699	0.014542	0.0152795
212	0.00431451	0.0127105	0.0155181	0.0151318	0.0139511	0.0146777
213	0.00427534	0.0122992	0.0148992	0.0144792	0.0133482	0.0140611
214	0.00422068	0.0118614	0.0142619	0.0138168	0.0127374	0.0134344
215	0.00415104	0.0114014	0.0136115	0.0131494	0.0121231	0.0128021
216	0.004067	0.0109238	0.0129535	0.0124818	0.0115092	0.0121687
217	0.00396915	0.0104325	0.0122924	0.0118178	0.0108992	0.0115378
218	0.00385866	0.00993192	0.0116331	0.0111613	0.0102965	0.0109131
219	0.00373677	0.00942595	0.0109796	0.0105156	0.00970393	0.010298
220	0.00360463	0.00891797	0.0103349	0.00988314	0.00912386	0.00969482
221	0.00346353	0.00841154	0.00970227	0.00926648	0.00855847	0.00910595
222	0.00331531	0.00791016	0.00908503	0.00866804	0.00800988	0.00853374
223	0.00316123	0.00741639	0.00848504	0.00808914	0.00747927	0.00797949
224	0.00300267	0.0069326	0.00790414	0.00753103	0.00696766	0.00744422
225	0.00284135	0.00646137	0.00734441	0.00699517	0.00647636	0.00692939
226	0.00267834	0.00600424	0.00680672	0.00648189	0.00600556	0.00643521
227	0.00251495	0.00556267	0.00629179	0.0059914	0.00555536	0.00596171
228	0.00235242	0.00513796	0.00580014	0.00552376	0.00512575	0.00550894
229	0.00219187	0.00473101	0.00533191	0.0050787	0.0047164	0.00507655
230	0.00203412	0.00434213	0.00488667	0.00465551	0.00432659	0.00466376
231	0.00188024	0.00397185	0.00446425	0.00425373	0.0039559	0.00427021
232	0.00173122	0.00362056	0.00406449	0.00387299	0.00360395	0.00389551
233	0.00158755	0.00328807	0.00368663	0.00351237	0.00326988	0.00353878
234	0.00145014	0.00297461	0.00333045	0.00317155	0.00295338	0.00319973
235	0.00131932	0.00267988	0.00299531	0.00284978	0.00265374	0.0028776
236	0.00119537	0.0024034	0.00268037	0.00254623	0.00237023	0.00257172
237	0.00107884	0.0021451	0.00238533	0.00226067	0.0021027	0.00228207
238	0.000969629	0.00190429	0.00210934	0.00199232	0.00185051	0.00200805
239	0.000867579	0.00168015	0.00185143	0.00174035	0.00161298	0.00174912
240	0.000773122	0.00147262	0.00161151	0.00150484	0.00139029	0.00150559
241	0.000686268	0.00128127	0.00138913	0.00128548	0.00118225	0.00127731
242	0.000606645	0.00110528	0.00118354	0.00108168	0.000988372	0.0010639
243	0.000534209	0.00094421	0.000994296	0.000893162	0.000808507	0.000865304
244	0.00046854	0.000797272	0.000820661	0.000719376	0.000642224	0.00068116
245	0.000409467	0.000664017	0.0006623	0.000560119	0.000489401	0.000511418
246	0.000356508	0.000543578	0.000518384	0.000414778	0.000349595	0.000355757
247	0.000309128	0.00043507	0.000388084	0.000282688	0.000222246	0.000213644
248	0.000267276	0.000338096	0.000271014	0.000163521	0.000107061	8.47706e-05
249	0.000230485	0.000251841	0.000166375	5.65879e-05	3.45806e-06	-3.13992e-05
250	0.000198276	0.000175432	7.32553e-05	-3.89378e-05	-8.9286e-05	-0.000135583
251	0.000170125	0.000107907	-9.42906e-06	-0.000124031	-0.000172039	-0.000228657
252	0.000145612	4.84715e-05	-8.25132e-05	-0.000199416	-0.000245429	-0.000311282
253	0.000124313	-3.76119e-06	-0.000146985	-0.000266089	-0.000310418	-0.0003845
254	0.000105926	-4.94674e-05	-0.000203629	-0.000324786	-0.000367671	-0.00044901
255	9.00496e-05	-8.94016e-05	-0.000253295	-0.000376269	-0.000417839	-0.000505481
256	7.62657e-05	-0.000124386	-0.000296922	-0.000421534	-0.000461942	-0.000555078
257	6.44295e-05	-0.000154811	-0.000334992	-0.000461073	-0.00050048	-0.000598423
258	5.43105e-05	-0.000181204	-0.000368116	-0.000495507	-0.000534007	-0.000636065
259	4.55188e-05	-0.000204328	-0.00039718	-0.000525729	-0.000563392	-0.000668965
260	3.7965e-05	-0.000224508	-0.000422661	-0.000552198	-0.000589092	-0.000697705
261	3.13126e-05	-0.000242268	-0.000445112	-0.000575517	-0.00061172	-0.000722945
262	2.54237e-05	-0.000257959	-0.000464909	-0.000596109	-0.000631682	-0.000745128
263	2.04927e-05	-0.000271589	-0.000482191	-0.000614044	-0.000648993	-0.000764313
264	1.59312e-05	-0.000283893	-0.000497794	-0.000630179	-0.000664525	-0.000781435
265	1.17463e-05	-0.000294996	-0.000511851	-0.000644742	-0.000678567	-0.000796876
266	8.28322e-06	-0.000304617	-0.000524051	-0.000657437	-0.000690799	-0.000810302
267	5.22658e-06	-0.000313196	-0.000534922	-0.0006687	-0.000701573	-0.000822035
268	2.37064e-06	-0.000321096	-0.000544965	-0.000678998	-0.000711341	-0.000832594
269	-1.93745e-07	-0.000328261	-0.000554096	-0.000688354	-0.000720207	-0.000842151
270	-2.35275e-06	-0.000334589	-0.000562154	-0.000696667	-0.000728103	-0.000850652
271	-4.36637e-06	-0.000340347	-0.000569449	-0.00070418	-0.000735192	-0.000858201
272	-6.36008e-06	-0.00034585	-0.000576415	-0.000711241	-0.000741776	-0.000865134
273	-8.22307e-06	-0.000351101	-0.000583094	-0.000717971	-0.00074801	-0.000871639
274	-9.87467e-06	-0.000355879	-0.000589169	-0.000724113	-0.000753694	-0.000877549
275	-1.14535e-05	-0.000360277	-0.000594738	-0.000729794	-0.000758979	-0.000883039
276	-1.27942e-05	-0.00036424	-0.000599786	-0.000734943	-0.000763766	-0.00088801
277	-1.40933e-05	-0.000368095	-0.000604678	-0.000739877	-0.000768323	-0.000892715
278	-1.54055e-05	-0.00037188	-0.000609467	-0.0007447	-0.000772757	-0.000897242
279	-1.66568e-05	-0.00037541	-0.000613913	-0.00074917	-0.000776848	-0.000901401
280	-1.78409e-05	-0.000378771	-0.000618184	-0.000753398	-0.000780666	-0.000905269
281	-1.88072e-05	-0.000381858	-0.000622165	-0.000757358	-0.000784234	-0.000908868
282	-1.97851e-05	-0.000384839	-0.000625949	-0.000761174	-0.000787713	-0.000912361
283	-2.07138e-05	-0.000387676	-0.000629547	-0.000764808	-0.000791031	-0.000915698
284	-2.17667e-05	-0.000390587	-0.000633224	-0.000768454	-0.000794334	-0.00091901
285	-2.28793e-05	-0.000393565	-0.000636973	-0.00077209	-0.000797582	-0.000922231
286	-2.3811e-05	-0.000396267	-0.000640404	-0.000775486	-0.000800609	-0.000925196
287	-2.43508e-05	-0.000398365	-0.000643134	-0.000778277	-0.00080312	-0.000927675
288	-2.50656e-05	-0.000400551	-0.000645923	-0.000781119	-0.000805713	-0.000930273
289	-2.60072e-05	-0.00040305	-0.000649075	-0.000784241	-0.000808533	-0.000933069
290	-2.69254e-05	-0.000405574	-0.000652239	-0.0007873	-0.000811254	-0.000935749
291	-2.77675e-05	-0.0004079	-0.000655138	-0.000790131	-0.000813776	-0.000938223
292	-2.82409e-05	-0.000409681	-0.000657444	-0.000792485	-0.000815871	-0.000940244
293	-2.87703e-05	-0.000411463	-0.000659738	-0.000794853	-0.000817976	-0.000942268
294	-2.96149e-05	-0.00041365	-0.000662485	-0.000797556	-0.000820358	-0.000944548
295	-3.04568e-05	-0.000415908	-0.000665298	-0.000800238	-0.000822718	-0.000946819
296	-3.11203e-05	-0.000417865	-0.00066772	-0.000802545	-0.000824754	-0.000948817
297	-3.16985e-05	-0.000419565	-0.000669789	-0.00080455	-0.000826536	-0.000950596
298	-3.22255e-05	-0.000421133	-0.000671719	-0.000806485	-0.000828277	-0.000952324
299	-3.29117e-05	-0.000422921	-0.000673961	-0.000808699	-0.000830219	-0.000954155
300	-3.36896e-05	-0.000424888	-0.000676428	-0.000811055	-0.000832242	-0.000956036
301	-3.43081e-05	-0.000426613	-0.000678602	-0.000813142	-0.000834063	-0.000957779
302	-3.47891e-05	-0.000428114	-0.000680496	-0.000815022	-0.000835749	-0.000959432
303	-3.52511e-05	-0.000429546	-0.000682264	-0.000816801	-0.00083735	-0.000961
304	-3.58117e-05	-0.000431083	-0.000684133	-0.000818601	-0.00083893	-0.000962516
305	-3.64199e-05	-0.000432727	-0.000686154	-0.000820489	-0.000840541	-0.000964007
306	-3.70054e-05	-0.000434287	-0.000688109	-0.000822344	-0.000842113	-0.000965435
307	-3.73879e-05	-0.00043556	-0.000689806	-0.000824034	-0.000843578	-0.000966814
308	-3.77267e-05	-0.00043674	-0.000691366	-0.000825639	-0.000845017	-0.000968227
309	-3.82423e-05	-0.000438067	-0.000693009	-0.000827276	-0.000846477	-0.000969631
310	-3.87301e-05	-0.000439396	-0.000694631	-0.000828793	-0.000847778	-0.000970846
311	-3.91141e-05	-0.000440607	-0.000696108	-0.000830117	-0.000848885	-0.000971885
312	-3.95417e-05	-0.000441796	-0.00069757	-0.000831496	-0.000850073	-0.000973009
313	-3.99293e-05	-0.000442902	-0.000698945	-0.000832854	-0.000851258	-0.000974121
314	-4.02054e-05	-0.000443825	-0.000700079	-0.000834001	-0.000852256	-0.000975044
315	-4.06717e-05	-0.000444946	-0.000701439	-0.000835333	-0.000853407	-0.000976098
316	-4.1215e-05	-0.000446244	-0.000703022	-0.000836803	-0.000854646	-0.000977231
317	-4.15071e-05	-0.000447257	-0.000704266	-0.000837927	-0.000855576	-0.000978091
318	-4.17866e-05	-0.000448166	-0.000705371	-0.000838952	-0.000856461	-0.000978953
319	-4.21576e-05	-0.000449106	-0.000706492	-0.000840055	-0.000857448	-0.000979904
320	-4.24976e-05	-0.000449952	-0.000707489	-0.00084107	-0.000858336	-0.000980693
321	-4.30249e-05	-0.000451084	-0.000708836	-0.000842364	-0.000859435	-0.000981631
322	-4.35029e-05	-0.000452254	-0.000710261	-0.000843647	-0.000860484	-0.000982521
323	-4.38377e-05	-0.000453185	-0.000711413	-0.000844702	-0.000861366	-0.000983326
324	-4.41323e-05	-0.000453995	-0.000712443	-0.000845707	-0.000862239	-0.000984177
325	-4.41972e-05	-0.000454522	-0.000713153	-0.000846388	-0.000862795	-0.000984714
326	-4.43145e-05	-0.00045506	-0.00071377	-0.000846951	-0.000863248	-0.000985143
327	-4.4729e-05	-0.000455947	-0.00071473	-0.000847827	-0.000863994	-0.000985824
328	-4.52427e-05	-0.000457008	-0.000715967	-0.000848962	-0.000864968	-0.000986682
329	-4.55928e-05	-0.000457857	-0.000717017	-0.00084994	-0.000865816	-0.00098745
330	-4.58318e-05	-0.000458479	-0.000717798	-0.000850686	-0.000866478	-0.000988086
331	-4.58809e-05	-0.000458834	-0.000718264	-0.00085113	-0.000866826	-0.000988378
332	-4.59398e-05	-0.000459145	-0.000718654	-0.000851547	-0.000867146	-0.000988623
333	-4.6231e-05	-0.000459793	-0.000719425	-0.000852266	-0.000867704	-0.000989072
334	-4.6644e-05	-0.000460669	-0.000720457	-0.000853098	-0.000868316	-0.000989554
335	-4.71782e-05	-0.000461615	-0.00072153	-0.000854003	-0.000869056	-0.000990206
336	-4.74768e-05	-0.000462266	-0.000722297	-0.000854703	-0.00086966	-0.000990762
337	-4.75372e-05	-0.000462608	-0.000722738	-0.000855158	-0.000870067	-0.000991121
338	-4.7665e-05	-0.000462928	-0.000723127	-0.000855603	-0.000870483	-0.000991483
339	-4.78315e-05	-0.000463196	-0.000723368	-0.000855921	-0.000870788	-0.000991736
340	-4.8029e-05	-0.00046353	-0.000723672	-0.000856223	-0.000871036	-0.000991912
341	-4.82123e-05	-0.00046398	-0.000724201	-0.000856607	-0.000871286	-0.000992099
342	-4.83602e-05	-0.000464435	-0.000724756	-0.00085696	-0.000871472	-0.000992241
343	-4.85337e-05	-0.00046487	-0.00072527	-0.000857323	-0.000871675	-0.000992355
344	-4.87902e-05	-0.000465315	-0.00072578	-0.000857807	-0.000872056	-0.000992618
345	-4.91046e-05	-0.000465736	-0.000726219	-0.000858316	-0.00087255	-0.00099303
346	-4.91072e-05	-0.000465777	-0.000726217	-0.000858417	-0.000872692	-0.000993126
347	-4.89316e-05	-0.00046562	-0.000726041	-0.000858284	-0.000872575	-0.000992969
348	-4.89803e-05	-0.000465716	-0.000726183	-0.000858379	-0.000872625	-0.000992983
349	-4.92721e-05	-0.000466113	-0.000726629	-0.000858699	-0.000872844	-0.000993149
350	-4.9528e-05	-0.000466484	-0.000727001	-0.00085889	-0.000872896	-0.000993113
351	-4.9757e-05	-0.000466764	-0.000727211	-0.000858919	-0.000872797	-0.000992926
352	-4.99893e-05	-0.000466979	-0.000727311	-0.000858915	-0.000872691	-0.000992706
353	-4.99412e-05	-0.000466922	-0.000727192	-0.000858768	-0.000872476	-0.000992363
354	-4.98185e-05	-0.000466795	-0.00072708	-0.000858675	-0.000872392	-0.00099224
355	-4.99715e-05	-0.000466916	-0.000727226	-0.000858868	-0.000872648	-0.000992543
356	-5.02506e-05	-0.000467132	-0.000727413	-0.000859069	-0.000872888	-0.000992813
357	-5.03394e-05	-0.000467136	-0.000727337	-0.000858941	-0.000872736	-0.000992617
358	-5.03972e-05	-0.000467086	-0.000727158	-0.000858645	-0.00087238	-0.00099217
359	-5.02778e-05	-0.000466767	-0.000726597	-0.000857944	-0.000871631	-0.000991331
360	-5.02812e-05	-0.000466537	-0.000726124	-0.000857281	-0.000870893	-0.000990495
361	-5.07797e-05	-0.000466902	-0.000726374	-0.000857332	-0.000870831	-0.000990329
362	-5.115e-05	-0.000467269	-0.000726729	-0.000857543	-0.000870929	-0.000990322
363	-5.1392e-05	-0.00046756	-0.000727021	-0.000857736	-0.000871031	-0.00099031
364	-5.16522e-05	-0.000467828	-0.000727217	-0.000857827	-0.000871057	-0.000990225
365	-5.17571e-05	-0.000467875	-0.000727124	-0.000857596	-0.000870757	-0.000989802
366	-5.18607e-05	-0.000467814	-0.000726852	-0.0008572	-0.000870304	-0.000989216
367	-5.19503e-05	-0.000467662	-0.000726462	-0.000856647	-0.000869682	-0.000988439
368	-5.21113e-05	-0.000467647	-0.000726273	-0.000856206	-0.000869125	-0.000987728
369	-5.21518e-05	-0.000467597	-0.0007261	-0.000855703	-0.000868458	-0.000986922
370	-5.23133e-05	-0.000467683	-0.000726061	-0.000855342	-0.000867909	-0.000986194
371	-5.28182e-05	-0.000468147	-0.000726394	-0.000855424	-0.000867806	-0.000985857
372	-5.31719e-05	-0.000468476	-0.000726574	-0.000855411	-0.000867634	-0.000985432
373	-5.34471e-05	-0.000468675	-0.000726604	-0.000855312	-0.000867415	-0.000984975
374	-5.37459e-05	-0.000468841	-0.000726586	-0.000855181	-0.000867166	-0.000984494
375	-5.40927e-05	-0.000469084	-0.000726687	-0.000855127	-0.000866984	-0.0009841
376	-5.43053e-05	-0.000469222	-0.000726724	-0.000854949	-0.000866677	-0.000983608
377	-5.43546e-05	-0.000469122	-0.000726482	-0.000854488	-0.000866106	-0.000982872
378	-5.44915e-05	-0.000469073	-0.000726267	-0.000854011	-0.000865484	-0.00098205
379	-5.46756e-05	-0.000469125	-0.000726128	-0.000853504	-0.000864735	-0.000981006
380	-5.49771e-05	-0.000469331	-0.000726115	-0.000853147	-0.000864129	-0.000980057
381	-5.53799e-05	-0.000469581	-0.000726132	-0.000852971	-0.000863794	-0.000979391
382	-5.56826e-05	-0.00046967	-0.000726003	-0.000852783	-0.000863537	-0.000978872
383	-5.59902e-05	-0.000469869	-0.000726102	-0.000852812	-0.00086348	-0.000978593
384	-5.63021e-05	-0.000470203	-0.000726451	-0.000853001	-0.000863501	-0.00097837
385	-5.64913e-05	-0.000470386	-0.00072662	-0.000852961	-0.000863261	-0.000977863
386	-5.66472e-05	-0.000470472	-0.000726611	-0.000852698	-0.000862795	-0.000977116
387	-5.69141e-05	-0.000470603	-0.000726558	-0.000852372	-0.000862295	-0.000976353
388	-5.71581e-05	-0.000470606	-0.000726279	-0.000851837	-0.000861639	-0.00097547
389	-5.73365e-05	-0.000470482	-0.000725841	-0.000851194	-0.000860911	-0.000974543
390	-5.75485e-05	-0.000470415	-0.000725514	-0.000850713	-0.000860372	-0.000973838
391	-5.76152e-05	-0.000470309	-0.000725251	-0.000850312	-0.000859901	-0.000973193
392	-5.76246e-05	-0.000470272	-0.000725156	-0.000850054	-0.000859527	-0.000972592
393	-5.77484e-05	-0.00047039	-0.000725231	-0.000849964	-0.000859298	-0.000972105
394	-5.79708e-05	-0.000470569	-0.000725341	-0.000849908	-0.000859079	-0.000971599
395	-5.81694e-05	-0.00047065	-0.00072533	-0.000849731	-0.000858735	-0.000970977
396	-5.8495e-05	-0.000470818	-0.000725366	-0.000849605	-0.000858463	-0.000970471
397	-5.89015e-05	-0.000471032	-0.000725365	-0.000849449	-0.0008582	-0.000970019
398	-5.92342e-05	-0.000471143	-0.000725237	-0.000849138	-0.000857813	-0.000969496
399	-5.94925e-05	-0.000471195	-0.000725094	-0.000848747	-0.000857328	-0.000968899
400	-5.96e-05	-0.000471136	-0.000724856	-0.000848261	-0.000856753	-0.000968216
401	-5.89132e-05	-0.000470016	-0.00072351	-0.000846756	-0.000855195	-0.00096643
402	-5.77244e-05	-0.000468272	-0.00072156	-0.000844741	-0.000853133	-0.000964043
403	-5.67001e-05	-0.000466901	-0.00072004	-0.000843146	-0.000851468	-0.000962095
404	-5.25712e-05	-0.000462465	-0.000715425	-0.000838403	-0.000846641	-0.00095701
405	-4.18558e-05	-0.000451466	-0.000704232	-0.000827107	-0.000835273	-0.000945413
406	-3.27045e-05	-0.000442354	-0.000694987	-0.000817814	-0.000825918	-0.000935943
407	-2.89242e-05	-0.000438742	-0.000691303	-0.000814042	-0.000822071	-0.000932055
408	-2.5591e-05	-0.000435417	-0.000687901	-0.000810438	-0.00081835	-0.000928242
409	-4.96928e-05	-0.000459528	-0.000711897	-0.000834155	-0.000841908	-0.000951662
410	-9.6768e-05	-0.000506508	-0.000758695	-0.000880667	-0.000888275	-0.00099787
411	-0.000140935	-0.0005505	-0.000802497	-0.00092422	-0.000931723	-0.00104116
412	-0.000122941	-0.000532355	-0.000784222	-0.000905773	-0.000913198	-0.00102247
413	7.69917e-05	-0.000332222	-0.000583849	-0.000705208	-0.000712533	-0.000821577
414	0.000170984	-0.000238216	-0.000490416	-0.00061246	-0.000620064	-0.000729198
415	0.000220358	-0.000196367	-0.000509802	-0.000695084	-0.000733585	-0.000868554
416	0.00056379	0.000203539	-0.000230944	-0.000579362	-0.000706001	-0.000908519
417	0.001113	0.000978593	0.000373803	-0.000254921	-0.000538263	-0.000850086
418	0.0017197	0.00190667	0.00108379	0.000104294	-0.000377894	-0.000818565
419	0.00221445	0.00273215	0.00192929	0.000699142	1.65307e-05	-0.000551988
420	0.00231709	0.00316004	0.00274479	0.00147709	0.000618588	-5.41756e-05
421	0.00208721	0.00323573	0.00329188	0.00208798	0.00106323	0.000308242
422	0.00192544	0.00355143	0.00431095	0.00301929	0.00167294	0.000781204
423	0.00152921	0.00364723	0.00515762	0.00361678	0.00203014	0.00115527
424	0.000857794	0.0035512	0.00555469	0.00394593	0.00259943	0.00202113
425	0.000507541	0.00404447	0.00619753	0.00466809	0.00394667	0.00377917
426	0.00122262	0.00645854	0.0092083	0.00747506	0.00716634	0.00717267
427	0.0030894	0.010764	0.0153323	0.0138171	0.0133135	0.0128445
428	0.00428509	0.0133532	0.0191666	0.0210011	0.0205995	0.0195757
429	0.00236824	0.00908644	0.0156367	0.0238732	0.0248754	0.0243526
430	-0.00326375	-0.00577015	0.00334454	0.0206324	0.0249139	0.0260913
431	-0.00857107	-0.0214451	-0.00985328	0.0179329	0.026021	0.0289846
432	-0.0121242	-0.0303219	-0.0218839	0.0112749	0.0217656	0.0291259
433	-0.0163978	-0.0356303	-0.0349267	-0.00888623	0.0062749	0.0229617
434	-0.0217149	-0.0386647	-0.042415	-0.0278251	-0.00824915	0.0168041
435	-0.0275279	-0.0411825	-0.0449874	-0.0354518	-0.0163387	0.0122247
436	-0.030333	-0.0414459	-0.044696	-0.037395	-0.0204355	0.00853003
437	-0.0290592	-0.0387232	-0.0416394	-0.0359981	-0.0215108	0.00507154
438	-0.0266774	-0.0357761	-0.038518	-0.0338101	-0.0220402	-0.000694722
439	-0.024367	-0.0334806	-0.0363115	-0.0323295	-0.022879	-0.00706691
440	-0.0221108	-0.0310979	-0.0339987	-0.030596	-0.0227324	-0.0107588
441	-0.0183443	-0.0262362	-0.0288378	-0.0260853	-0.0199593	-0.0115728
442	-0.012801	-0.0187362	-0.02078	-0.019005	-0.0150743	-0.0106338
443	-0.00760548	-0.0116131	-0.0131713	-0.0124415	-0.0105574	-0.00942618
444	-0.00409877	-0.00669142	-0.0078962	-0.00791294	-0.00744105	-0.00834842
445	-0.00234373	-0.00416314	-0.00502582	-0.00523936	-0.00530605	-0.00674609
446	-0.00130529	-0.00269083	-0.00322938	-0.00338183	-0.00354753	-0.00475334
447	-0.000538169	-0.00144075	-0.00169581	-0.00178772	-0.00201192	-0.00298421
448	-0.000207304	-0.000623247	-0.00066867	-0.000697736	-0.000939479	-0.00171607
449	-2.87854e-07	4.87585e-06	0.000115778	0.000146766	-8.97809e-05	-0.000675928
450	0.000169603	0.000448259	0.000666939	0.000753852	0.000541089	0.000133172
451	0.000191188	0.000556943	0.000830427	0.000977583	0.000814901	0.000550362
452	0.000165715	0.000543383	0.000841683	0.00103762	0.000923631	0.000767889
453	0.000155688	0.000527533	0.000837708	0.00106824	0.000990869	0.000918278
454	0.000138767	0.000494876	0.000809185	0.00106543	0.00101749	0.00100881
455	7.76041e-05	0.000412977	0.000725968	0.00100346	0.000983403	0.00102316
456	-1.71276e-06	0.000311897	0.000620714	0.000914633	0.000918245	0.00099271
457	-6.7191e-05	0.000229754	0.00053502	0.000840404	0.000861085	0.000960672
458	-0.000121734	0.000163356	0.000465809	0.000778647	0.000810992	0.000927888
459	-0.000166857	0.000110998	0.000411622	0.000728809	0.00076842	0.000896485
460	-0.000203483	7.14739e-05	0.00037139	0.000690492	0.000733714	0.00086802
461	-0.000232649	4.33774e-05	0.00034374	0.000662805	0.000706551	0.000843044
462	-0.0002553	2.5358e-05	0.000327278	0.000644705	0.000686345	0.000821638
463	-0.000272223	1.62263e-05	0.000320736	0.000635207	0.000672481	0.00080371
464	-0.000284176	1.48506e-05	0.000322896	0.00063331	0.000664287	0.000789009
465	-0.000291806	2.02612e-05	0.000332704	0.00063814	0.000661148	0.000777277
466	-0.000295782	3.15086e-05	0.000349132	0.000648817	0.000662411	0.000768163
467	-0.000296555	4.78977e-05	0.000371419	0.000664708	0.000667638	0.000761479
468	-0.000294527	6.88142e-05	0.000398901	0.000685259	0.000676432	0.000757035
469	-0.000290045	9.37386e-05	0.000431007	0.000709992	0.000688456	0.000754678
470	-0.000283333	0.000122298	0.000467325	0.000738574	0.000703498	0.000754358
471	-0.00027474	0.000154009	0.000507342	0.000770559	0.000721225	0.000755884
472	-0.0002645	0.000188535	0.000550698	0.000805649	0.000741435	0.000759178
473	-0.000252729	0.000225667	0.000597156	0.000843676	0.000764039	0.000764255
474	-0.000239613	0.000265138	0.000646435	0.000884405	0.000788878	0.000771059
475	-0.000225375	0.000306658	0.000698238	0.000927589	0.000815766	0.000779504
476	-0.000210132	0.000350048	0.000752373	0.00097308	0.000844623	0.000789589
477	-0.00019393	0.000395217	0.000808745	0.00102082	0.000875452	0.000801387
478	-0.000176844	0.000442048	0.000867231	0.00107074	0.000908221	0.000814938
479	-0.000158975	0.000490396	0.000927685	0.00112272	0.000942864	0.000830245
480	-0.000140421	0.000540129	0.000989972	0.00117665	0.000979326	0.000847308
481	-0.000121257	0.000591136	0.00105397	0.00123245	0.00101756	0.000866145
482	-0.000101565	0.000643307	0.00111958	0.00129004	0.00105753	0.000886765
483	-8.13895e-05	0.000696574	0.00118672	0.00134937	0.00109922	0.000909202
484	-6.07325e-05	0.000750908	0.00125536	0.00141046	0.00114267	0.00093354
485	-3.972e-05	0.000806161	0.00132536	0.00147315	0.00118777	0.000959717
486	-1.84326e-05	0.000862234	0.00139661	0.00153739	0.00123448	0.000987719
487	3.08993e-06	0.000919067	0.00146904	0.00160311	0.00128278	0.00101757
488	2.48999e-05	0.000976689	0.00154271	0.00167038	0.00133274	0.00104938
489	4.69156e-05	0.001035	0.00161748	0.0017391	0.00138431	0.00108313
490	6.90218e-05	0.00109387	0.00169323	0.00180916	0.00143739	0.00111874
491	9.12466e-05	0.00115332	0.00176997	0.00188057	0.00149202	0.00115628
492	0.000113548	0.00121329	0.00184765	0.0019533	0.00154817	0.00119574
493	0.000135935	0.00127378	0.00192627	0.00202735	0.00160587	0.00123717
494	0.000158403	0.00133479	0.00200582	0.00210272	0.00166511	0.00128058
495	0.000180854	0.00139621	0.00208619	0.00217929	0.00172581	0.00132589
496	0.000203221	0.00145797	0.00216731	0.00225703	0.00178792	0.00137308
497	0.000225567	0.00152012	0.00224924	0.00233598	0.00185151	0.00142223
498	0.000247786	0.00158257	0.00233189	0.00241607	0.00191651	0.00147326
499	0.000269919	0.00164535	0.00241528	0.00249735	0.00198298	0.00152625
500	0.000291921	0.00170842	0.00249939	0.00257977	0.00205088	0.00158116
501	0.000313709	0.00177171	0.00258417	0.00266328	0.00212014	0.00163791
502	0.000335407	0.00183537	0.00266979	0.00274804	0.00219093	0.00169666
503	0.000356984	0.00189937	0.00275622	0.00283403	0.00226323	0.00175741
504	0.000378405	0.00196369	0.00284347	0.00292128	0.00233706	0.00182017
505	0.000399781	0.00202853	0.0029318	0.00301002	0.0024126	0.0018851
506	0.000421187	0.00209396	0.00302126	0.00310032	0.00248994	0.00195227
507	0.000442259	0.0021596	0.00311144	0.00319176	0.00256868	0.00202131
508	0.000462996	0.00222549	0.00320238	0.00328439	0.00264887	0.00209224
509	0.000483748	0.00229199	0.00329447	0.00337857	0.00273086	0.00216546
510	0.000504402	0.00235901	0.00338762	0.00347424	0.00281459	0.00224087
511	0.000524833	0.00242645	0.0034818	0.00357134	0.00289996	0.00231835
512	0.00054497	0.00249433	0.00357703	0.00366988	0.00298697	0.00239788
513	0.000565073	0.00256293	0.00367357	0.00377014	0.0030759	0.00247979
514	0.000584966	0.00263206	0.00377125	0.00387197	0.00316664	0.00256394
515	0.000604642	0.00270173	0.00387009	0.00397544	0.00325927	0.00265045
516	0.000624212	0.00277201	0.00397012	0.00408062	0.00335392	0.00273948
517	0.000643657	0.00284287	0.00407132	0.00418751	0.00345055	0.00283099
518	0.000663055	0.00291441	0.00417379	0.00429614	0.00354918	0.002925
519	0.000682246	0.00298645	0.0042773	0.00440625	0.00364953	0.00302119
520	0.000700907	0.00305872	0.00438167	0.00451771	0.00375147	0.00311945
521	0.000719176	0.00313154	0.00448734	0.00463096	0.00385541	0.00322014
522	0.000737305	0.00320524	0.00459467	0.00474628	0.00396157	0.00332342
523	0.000755214	0.00327986	0.00470375	0.00486369	0.00406991	0.00342925
524	0.000772859	0.00335539	0.00481457	0.00498324	0.00418056	0.00353781
525	0.00079001	0.00343152	0.00492676	0.00510469	0.00429333	0.00364893
526	0.000806874	0.00350857	0.00504068	0.00522833	0.00440846	0.00376277
527	0.000823682	0.00358687	0.00515672	0.00535453	0.00452626	0.0038796
528	0.000840496	0.00366656	0.00527504	0.00548349	0.00464694	0.0039996
529	0.000857172	0.00374762	0.00539577	0.00561531	0.00477056	0.00412289
530	0.000873822	0.0038303	0.00551918	0.00575028	0.00489741	0.00424971
531	0.000890579	0.00391484	0.00564558	0.00588872	0.00502779	0.00438035
532	0.000907315	0.00400123	0.00577505	0.00603073	0.00516172	0.0045148
533	0.000924087	0.00408966	0.0059079	0.00617653	0.00529936	0.00465317
534	0.000941022	0.00418035	0.0060443	0.00632631	0.00544096	0.00479577
535	0.000958284	0.00427348	0.00618442	0.00648027	0.00558674	0.00494288
536	0.000975724	0.00436898	0.00632824	0.00663839	0.00573664	0.00509445
537	0.000993469	0.0044671	0.006476	0.00680089	0.00589089	0.00525073
538	0.00101158	0.00456797	0.0066278	0.00696786	0.0060496	0.00541195
539	0.00102998	0.00467151	0.00678352	0.00713919	0.0062127	0.00557809
540	0.00104871	0.00477781	0.00694329	0.00731505	0.00638041	0.00574941
541	0.00106767	0.00488691	0.00710716	0.00749544	0.00655272	0.00592598
542	0.00108727	0.00499918	0.00727544	0.00768062	0.00672983	0.00610796
543	0.00110749	0.00511462	0.00744801	0.00787053	0.00691176	0.00629546
544	0.00112808	0.00523295	0.00762458	0.0080648	0.00709818	0.00648822
545	0.00114906	0.0053542	0.00780515	0.00826341	0.00728906	0.00668621
546	0.00117067	0.00547869	0.00799004	0.00846661	0.00748461	0.00688963
547	0.00119304	0.0056066	0.00817942	0.0086745	0.00768486	0.00709851
548	0.00121611	0.00573782	0.00837311	0.00888686	0.00788956	0.00731254
549	0.00124001	0.00587236	0.00857116	0.00910374	0.00809878	0.00753184
550	0.00126469	0.00601016	0.00877356	0.0093251	0.0083125	0.00775635
551	0.0012902	0.00615127	0.00898034	0.00955094	0.00853069	0.00798587
552	0.0013167	0.00629586	0.00919174	0.00978159	0.00875364	0.00822075
553	0.00134412	0.0064438	0.00940743	0.0100168	0.00898114	0.0084608
554	0.0013724	0.00659486	0.00962714	0.0102563	0.00921294	0.00870571
555	0.00140142	0.00674899	0.00985099	0.0105001	0.00944905	0.00895542
556	0.00143105	0.00690614	0.0100789	0.0107483	0.00968955	0.00920994
557	0.00146143	0.00706644	0.0103113	0.0110013	0.00993486	0.00946965
558	0.00149256	0.00723006	0.0105483	0.0112594	0.0101851	0.00973474
559	0.0015245	0.00739712	0.0107899	0.0115225	0.0104403	0.0100051
560	0.00155733	0.00756774	0.0110365	0.0117907	0.0107003	0.0102805
561	0.00159109	0.00774219	0.0112882	0.0120641	0.0109651	0.0105612
562	0.00162568	0.00792045	0.0115447	0.0123423	0.0112345	0.0108469
563	0.00166142	0.00810279	0.0118061	0.0126251	0.0115081	0.0111375
564	0.00169854	0.00828927	0.012072	0.0129118	0.0117853	0.0114328
565	0.00173691	0.00847951	0.0123415	0.0132012	0.0120649	0.0117317
566	0.00177663	0.00867337	0.012614	0.0134924	0.012346	0.0120334
567	0.00181789	0.00887052	0.0128885	0.0137843	0.0126277	0.0123372
568	0.0018608	0.0090705	0.0131642	0.0140754	0.0129086	0.0126417
569	0.0019053	0.00927269	0.0134401	0.0143649	0.0131878	0.0129457
570	0.00195135	0.0094765	0.0137151	0.0146514	0.0134641	0.0132482
571	0.00199899	0.00968125	0.0139883	0.0149343	0.0137368	0.0135477
572	0.0020483	0.00988642	0.0142592	0.0152129	0.0140054	0.0138437
573	0.00209921	0.0100914	0.0145269	0.0154868	0.0142695	0.0141352
574	0.00215134	0.0102951	0.0147905	0.0157553	0.0145283	0.0144212
575	0.00220438	0.010497	0.0150497	0.0160185	0.014782	0.0147015
576	0.00225875	0.0106973	0.0153051	0.016277	0.0150311	0.0149763
577	0.00231413	0.0108955	0.0155561	0.0165307	0.0152755	0.0152453
578	0.00237006	0.0110908	0.0158027	0.0167799	0.0155153	0.0155085
579	0.00242667	0.0112835	0.0160452	0.0170249	0.0157511	0.0157664
580	0.00248354	0.0114731	0.0162834	0.0172661	0.015983	0.0160191
581	0.00254047	0.0116596	0.0165175	0.0175035	0.0162111	0.016267
582	0.0025976	0.0118431	0.0167479	0.0177376	0.0164359	0.0165105
583	0.00265444	0.0120234	0.0169745	0.0179682	0.0166571	0.0167496
584	0.00271068	0.0122004	0.0171971	0.018195	0.0168744	0.0169842
585	0.00276657	0.0123747	0.0174163	0.0184182	0.0170881	0.0172148
586	0.00282199	0.012546	0.0176318	0.0186375	0.0172975	0.0174409
587	0.00287697	0.0127147	0.0178436	0.0188521	0.017502	0.017662
588	0.00293155	0.0128808	0.0180511	0.019061	0.0177005	0.0178774
589	0.00298592	0.0130442	0.0182538	0.019263	0.0178918	0.0180861
590	0.00304062	0.0132052	0.0184511	0.0194565	0.0180742	0.0182869
591	0.00309584	0.0133636	0.0186416	0.0196392	0.0182453	0.0184777
592	0.00315185	0.013519	0.0188234	0.0198084	0.0184023	0.0186558
593	0.00320926	0.0136709	0.0189947	0.0199608	0.0185422	0.0188187
594	0.00326848	0.0138185	0.0191528	0.0200926	0.0186613	0.0189629
595	0.00332992	0.0139605	0.0192943	0.0201997	0.0187558	0.0190847
596	0.00339386	0.0140952	0.0194155	0.0202773	0.0188211	0.0191797
597	0.00345999	0.01422	0.0195118	0.0203201	0.0188522	0.0192425
598	0.00352872	0.0143327	0.0195789	0.0203237	0.0188452	0.0192688
599	0.00360033	0.0144307	0.0196126	0.0202841	0.0187965	0.0192546
600	0.00367413	0.0145107	0.0196084	0.0201973	0.0187028	0.0191957
601	0.00374944	0.0145691	0.0195622	0.0200604	0.0185618	0.0190887
602	0.00382556	0.0146023	0.0194704	0.0198715	0.018372	0.0189316
603	0.00390105	0.0146064	0.0193295	0.019629	0.0181327	0.0187226
604	0.00397462	0.0145784	0.0191377	0.0193333	0.0178444	0.0184614
605	0.0040449	0.0145153	0.0188941	0.0189856	0.0175088	0.0181487
606	0.0041102	0.0144145	0.0185983	0.018588	0.0171281	0.0177864
607	0.00416886	0.0142743	0.0182514	0.0181434	0.0167055	0.0173778
608	0.00421912	0.0140937	0.017855	0.0176557	0.0162446	0.0169261
609	0.00425923	0.0138722	0.0174117	0.0171286	0.0157493	0.0164354
610	0.00428748	0.01361	0.0169247	0.0165664	0.0152234	0.0159098
611	0.00430275	0.0133088	0.0163981	0.0159738	0.0146713	0.0153539
612	0.00430397	0.0129706	0.0158367	0.0153562	0.0140979	0.0147731
613	0.00429017	0.0125979	0.0152451	0.0147183	0.0135074	0.014172
614	0.00426068	0.0121937	0.0146283	0.0140645	0.0129037	0.0135549
615	0.00421577	0.0117623	0.0139924	0.0134005	0.0122915	0.0129266
616	0.00415559	0.0113077	0.0133425	0.0127309	0.0116749	0.0122918
617	0.00408035	0.0108337	0.0126832	0.0120594	0.0110574	0.0116543
618	0.00399094	0.0103445	0.0120193	0.0113906	0.010443	0.0110188
619	0.00388835	0.00984441	0.0113557	0.0107285	0.00983533	0.0103888
620	0.0037737	0.00933768	0.0106967	0.0100761	0.00923689	0.00976751
621	0.00364828	0.00882789	0.0100459	0.0094367	0.00865058	0.00915777
622	0.00351331	0.00831845	0.0094063	0.00881252	0.00807852	0.00856191
623	0.00337051	0.00781284	0.00878095	0.00820583	0.00752268	0.00798221
624	0.00322109	0.00731373	0.00817209	0.00761827	0.0069845	0.00742026
625	0.00306673	0.00682405	0.00758213	0.00705151	0.00646547	0.00687758
626	0.00290904	0.00634636	0.00701311	0.00650699	0.00596668	0.00635517
627	0.00274888	0.00588207	0.00646575	0.00598487	0.00548821	0.00585315
628	0.00258761	0.00543267	0.00594078	0.0054855	0.00503042	0.00537209
629	0.00242643	0.00499947	0.00543878	0.00500894	0.00459331	0.00491195
630	0.00226626	0.0045832	0.00495976	0.0045548	0.00417637	0.00447215
631	0.0021082	0.00418462	0.00450378	0.00412278	0.00377929	0.00405237
632	0.00195356	0.00380462	0.00407104	0.00371273	0.00340187	0.00365236
633	0.00180289	0.00344316	0.00366081	0.00332364	0.00304308	0.00327106
634	0.00165702	0.00310042	0.00327265	0.00295485	0.00270229	0.00290782
635	0.00151669	0.00277639	0.00290602	0.00260572	0.00237892	0.00256202
636	0.00138244	0.00247094	0.00256031	0.00227555	0.00207233	0.00223314
637	0.00125469	0.00218375	0.00223487	0.00196365	0.00178193	0.00192059
638	0.00113351	0.00191415	0.00192872	0.00166902	0.00150678	0.00162345
639	0.00101945	0.00166204	0.00164153	0.00139144	0.00124677	0.00134169
640	0.000912663	0.00142695	0.00137271	0.00113043	0.00100154	0.00107499
641	0.000813293	0.00120843	0.0011217	0.000885499	0.000770668	0.000823
642	0.000721408	0.00100607	0.000888081	0.000656413	0.000554039	0.000585693
643	0.000636445	0.000818885	0.000670888	0.000442361	0.000350967	0.000362481
644	0.000558462	0.000646526	0.000469766	0.000243103	0.000161322	0.000153339
645	0.000487599	0.00048882	0.000284711	5.87954e-05	-1.46786e-05	-4.14674e-05
646	0.000423186	0.000344678	0.000114652	-0.000111371	-0.000177653	-0.000222391
647	0.000365088	0.000213622	-4.08846e-05	-0.000267755	-0.000327856	-0.0003896
648	0.000313171	9.52711e-05	-0.000182103	-0.000410391	-0.000465254	-0.000543035
649	0.000266844	-1.1308e-05	-0.000309948	-0.000540002	-0.00059037	-0.000683053
650	0.000225817	-0.000106827	-0.000425185	-0.000657294	-0.000703842	-0.000810312
651	0.000189514	-0.000192158	-0.000528593	-0.000762922	-0.000806257	-0.000925411
652	0.000157748	-0.00026778	-0.000620646	-0.000857179	-0.000897777	-0.00102848
653	0.00013021	-0.000334455	-0.000702221	-0.000940917	-0.000979197	-0.00112035
654	0.000106174	-0.000393251	-0.000774428	-0.00101529	-0.00105164	-0.00120216
655	8.53485e-05	-0.000444763	-0.000837904	-0.00108088	-0.00111563	-0.00127449
656	6.74145e-05	-0.000489829	-0.000893645	-0.00113852	-0.00117185	-0.00133807
657	5.17509e-05	-0.000529444	-0.000942739	-0.0011892	-0.00122126	-0.00139396
658	3.81842e-05	-0.000563993	-0.000985645	-0.00123358	-0.00126458	-0.00144296
659	2.65495e-05	-0.000593948	-0.00102295	-0.00127233	-0.00130245	-0.00148577
660	1.65111e-05	-0.000620095	-0.00105558	-0.00130621	-0.0013355	-0.00152305
661	7.73538e-06	-0.000643062	-0.00108426	-0.00133584	-0.00136432	-0.00155551
662	1.62445e-07	-0.000663072	-0.00110925	-0.00136161	-0.00138936	-0.00158368
663	-6.29201e-06	-0.00068038	-0.0011309	-0.00138401	-0.00141115	-0.00160818
664	-1.19851e-05	-0.000695635	-0.00114999	-0.00140377	-0.00143035	-0.00162966
665	-1.69237e-05	-0.000709071	-0.00116685	-0.00142112	-0.00144712	-0.00164834
666	-2.12227e-05	-0.000720924	-0.00118175	-0.00143636	-0.00146174	-0.00166455
667	-2.49487e-05	-0.000731333	-0.00119482	-0.0014497	-0.00147451	-0.0016787
668	-2.83116e-05	-0.000740525	-0.00120627	-0.00146148	-0.00148587	-0.00169127
669	-3.12883e-05	-0.000748753	-0.00121649	-0.00147196	-0.00149596	-0.0017024
670	-3.38115e-05	-0.000756094	-0.00122571	-0.00148131	-0.00150485	-0.00171211
671	-3.60631e-05	-0.000762695	-0.00123404	-0.00148974	-0.00151282	-0.00172074
672	-3.82015e-05	-0.000768772	-0.00124163	-0.00149732	-0.00151991	-0.00172839
673	-4.02704e-05	-0.000774435	-0.0012486	-0.00150425	-0.00152641	-0.00173539
674	-4.22287e-05	-0.000779729	-0.00125507	-0.00151072	-0.0015325	-0.00174188
675	-4.39915e-05	-0.000784584	-0.00126104	-0.00151663	-0.001538	-0.00174768
676	-4.55154e-05	-0.00078893	-0.00126644	-0.00152199	-0.00154297	-0.00175289
677	-4.67536e-05	-0.000792744	-0.00127122	-0.0015267	-0.0015473	-0.00175744
678	-4.7855e-05	-0.000796252	-0.00127556	-0.0015309	-0.00155112	-0.00176142
679	-4.91401e-05	-0.000799836	-0.00127987	-0.00153507	-0.00155491	-0.00176535
680	-5.04691e-05	-0.000803331	-0.00128407	-0.00153917	-0.00155866	-0.00176919
681	-5.1681e-05	-0.000806571	-0.00128803	-0.00154301	-0.00156216	-0.00177275
682	-5.27194e-05	-0.0008095	-0.00129161	-0.00154646	-0.00156529	-0.00177597
683	-5.35165e-05	-0.000812121	-0.00129482	-0.00154951	-0.00156803	-0.00177877
684	-5.4197e-05	-0.000814568	-0.00129781	-0.00155233	-0.00157053	-0.00178131
685	-5.50432e-05	-0.000817034	-0.00130076	-0.00155509	-0.00157296	-0.00178375
686	-5.59983e-05	-0.000819526	-0.00130376	-0.00155787	-0.00157539	-0.00178616
687	-5.68111e-05	-0.000821835	-0.00130659	-0.00156052	-0.00157772	-0.00178845
688	-5.75101e-05	-0.000823959	-0.00130917	-0.00156297	-0.00157986	-0.00179054
689	-5.80822e-05	-0.000825966	-0.0013116	-0.00156525	-0.00158186	-0.00179248
690	-5.87183e-05	-0.000827956	-0.00131393	-0.00156743	-0.00158378	-0.00179436
691	-5.95196e-05	-0.000829985	-0.00131626	-0.00156958	-0.00158566	-0.00179619
692	-6.02534e-05	-0.000831916	-0.00131856	-0.00157164	-0.00158744	-0.00179796
693	-6.09605e-05	-0.000833763	-0.00132079	-0.00157367	-0.00158922	-0.00179972
694	-6.165e-05	-0.000835533	-0.00132286	-0.00157561	-0.00159093	-0.00180136
695	-6.21488e-05	-0.000837119	-0.00132471	-0.0015773	-0.00159235	-0.00180269
696	-6.27862e-05	-0.000838845	-0.0013267	-0.0015791	-0.00159388	-0.00180408
697	-6.3473e-05	-0.000840585	-0.00132875	-0.00158096	-0.00159544	-0.00180552
698	-6.39469e-05	-0.000842054	-0.00133054	-0.00158249	-0.00159668	-0.0018067
699	-6.42817e-05	-0.000843271	-0.001332	-0.00158367	-0.00159762	-0.00180761
700	-6.45867e-05	-0.000844428	-0.00133335	-0.00158477	-0.0015985	-0.00180844
701	-6.49082e-05	-0.000845586	-0.00133465	-0.00158589	-0.00159942	-0.00180928
702	-6.54382e-05	-0.000846902	-0.00133607	-0.0015872	-0.00160055	-0.00181029
703	-6.61142e-05	-0.00084837	-0.00133768	-0.00158868	-0.00160183	-0.00181145
704	-6.65893e-05	-0.000849656	-0.0013392	-0.00159003	-0.00160294	-0.00181246
705	-6.7013e-05	-0.000850853	-0.00134067	-0.0015913	-0.00160396	-0.00181338
706	-6.73638e-05	-0.000851892	-0.00134191	-0.00159233	-0.00160476	-0.00181407
707	-6.75864e-05	-0.000852736	-0.00134285	-0.00159304	-0.00160528	-0.00181452
708	-6.79135e-05	-0.000853617	-0.00134373	-0.00159375	-0.00160587	-0.00181506
709	-6.83368e-05	-0.00085454	-0.00134465	-0.0015946	-0.00160663	-0.00181576
710	-6.87665e-05	-0.000855548	-0.00134575	-0.00159559	-0.00160748	-0.0018165
711	-6.91204e-05	-0.000856547	-0.00134693	-0.0015966	-0.00160828	-0.00181719
712	-6.95334e-05	-0.000857488	-0.00134799	-0.0015975	-0.00160899	-0.00181777
713	-6.99249e-05	-0.000858307	-0.00134889	-0.00159821	-0.0016095	-0.00181816
714	-7.02183e-05	-0.000859042	-0.00134968	-0.00159877	-0.00160986	-0.0018184
715	-7.04989e-05	-0.000859743	-0.00135034	-0.00159919	-0.00161012	-0.00181859
716	-7.06934e-05	-0.000860319	-0.00135088	-0.00159954	-0.00161037	-0.00181879
717	-7.07656e-05	-0.000860765	-0.00135138	-0.00159996	-0.00161072	-0.00181911
718	-7.09276e-05	-0.0008613	-0.00135201	-0.00160053	-0.00161122	-0.00181956
719	-7.13016e-05	-0.000862042	-0.00135281	-0.00160122	-0.00161178	-0.00182
720	-7.1708e-05	-0.000862699	-0.00135346	-0.00160171	-0.00161213	-0.00182022
721	-7.20061e-05	-0.000863145	-0.00135379	-0.00160186	-0.00161217	-0.00182016
722	-7.21245e-05	-0.00086343	-0.00135391	-0.00160178	-0.00161197	-0.00181985
723	-7.23206e-05	-0.000863859	-0.00135423	-0.00160187	-0.00161191	-0.00181965
724	-7.24798e-05	-0.000864275	-0.00135463	-0.001602	-0.00161186	-0.00181948
725	-7.25962e-05	-0.000864558	-0.0013549	-0.00160204	-0.00161178	-0.00181936
726	-7.28688e-05	-0.00086489	-0.00135517	-0.0016022	-0.0016119	-0.00181946
727	-7.30699e-05	-0.000865106	-0.00135532	-0.00160231	-0.00161198	-0.00181948
728	-7.32013e-05	-0.000865276	-0.00135541	-0.00160231	-0.00161194	-0.00181935
729	-7.33777e-05	-0.000865494	-0.00135548	-0.00160224	-0.00161182	-0.00181912
730	-7.32791e-05	-0.000865413	-0.00135518	-0.00160177	-0.00161127	-0.00181842
731	-7.33161e-05	-0.00086545	-0.00135497	-0.00160137	-0.00161079	-0.00181778
732	-7.34956e-05	-0.000865633	-0.00135496	-0.0016011	-0.00161041	-0.00181729
733	-7.365e-05	-0.000865761	-0.00135492	-0.00160075	-0.00160992	-0.00181668
734	-7.39292e-05	-0.000865903	-0.00135488	-0.00160043	-0.00160946	-0.00181611
735	-7.41864e-05	-0.000865994	-0.00135483	-0.00160013	-0.00160904	-0.00181558
736	-7.43801e-05	-0.000866105	-0.00135486	-0.00159996	-0.00160876	-0.00181515
737	-7.41995e-05	-0.000865879	-0.00135453	-0.00159951	-0.00160824	-0.00181447
738	-7.40659e-05	-0.000865638	-0.00135406	-0.00159896	-0.00160766	-0.00181374
739	-7.42307e-05	-0.000865673	-0.0013538	-0.00159851	-0.00160718	-0.00181312
740	-7.44881e-05	-0.000865796	-0.00135362	-0.00159803	-0.00160662	-0.00181242
741	-7.48153e-05	-0.000865909	-0.00135341	-0.00159748	-0.00160596	-0.0018116
742	-7.51865e-05	-0.000865987	-0.00135316	-0.00159688	-0.00160522	-0.00181066
743	-7.54504e-05	-0.000865977	-0.00135282	-0.00159615	-0.00160434	-0.00180958
744	-7.55685e-05	-0.00086593	-0.00135247	-0.0015954	-0.0016034	-0.00180845
745	-7.58297e-05	-0.000866074	-0.00135236	-0.00159496	-0.00160281	-0.00180764
746	-7.60139e-05	-0.000866136	-0.00135219	-0.00159461	-0.00160236	-0.00180696
747	-7.61428e-05	-0.000866152	-0.00135201	-0.00159424	-0.0016019	-0.00180631
748	-7.61003e-05	-0.000865963	-0.00135165	-0.00159363	-0.00160118	-0.00180538
749	-7.61276e-05	-0.000865709	-0.00135115	-0.0015929	-0.00160035	-0.00180433
750	-7.64226e-05	-0.000865639	-0.00135076	-0.00159228	-0.00159966	-0.00180341
751	-7.65668e-05	-0.000865461	-0.00135022	-0.00159145	-0.00159873	-0.00180226
752	-7.67301e-05	-0.000865343	-0.0013497	-0.00159061	-0.00159778	-0.00180109
753	-7.69751e-05	-0.000865319	-0.0013493	-0.00158988	-0.00159693	-0.0018
754	-7.72163e-05	-0.000865291	-0.0013489	-0.00158917	-0.00159611	-0.00179898
755	-7.73917e-05	-0.000865228	-0.00134851	-0.00158843	-0.00159525	-0.00179799
756	-7.74724e-05	-0.00086509	-0.00134811	-0.0015877	-0.00159442	-0.00179702
757	-7.7425e-05	-0.000864757	-0.00134756	-0.00158692	-0.00159356	-0.001796
758	-7.74829e-05	-0.000864472	-0.00134707	-0.00158627	-0.00159283	-0.00179504
759	-7.78243e-05	-0.000864522	-0.00134691	-0.00158592	-0.00159236	-0.00179429
760	-7.81424e-05	-0.000864584	-0.00134672	-0.00158549	-0.00159179	-0.00179344
761	-7.83002e-05	-0.000864433	-0.00134623	-0.00158478	-0.00159099	-0.00179239
762	-7.84234e-05	-0.000864174	-0.00134555	-0.00158391	-0.0015901	-0.00179128
763	-7.84778e-05	-0.000863874	-0.00134486	-0.00158301	-0.00158917	-0.00179019
764	-7.82993e-05	-0.000863424	-0.00134415	-0.00158199	-0.00158806	-0.0017889
765	-7.82498e-05	-0.000863087	-0.00134359	-0.00158109	-0.00158702	-0.00178767
766	-7.84602e-05	-0.000862982	-0.00134325	-0.00158043	-0.00158623	-0.00178671
767	-7.881e-05	-0.000863076	-0.00134307	-0.00157992	-0.00158562	-0.00178592
768	-7.90899e-05	-0.000863127	-0.00134283	-0.0015794	-0.00158501	-0.00178515
769	-7.92472e-05	-0.000863002	-0.0013424	-0.00157875	-0.0015843	-0.00178423
770	-7.93772e-05	-0.000862785	-0.00134183	-0.00157802	-0.00158352	-0.00178323
771	-7.92539e-05	-0.000862258	-0.00134093	-0.001577	-0.0015825	-0.00178205
772	-7.91477e-05	-0.000861739	-0.00134008	-0.00157601	-0.00158151	-0.00178092
773	-7.90977e-05	-0.000861281	-0.00133936	-0.00157511	-0.00158053	-0.00177977
774	-7.93592e-05	-0.00086116	-0.00133902	-0.00157451	-0.00157981	-0.00177883
775	-7.99404e-05	-0.000861445	-0.00133905	-0.00157422	-0.00157936	-0.00177813
776	-8.02304e-05	-0.000861525	-0.00133883	-0.0015736	-0.00157857	-0.00177709
777	-8.02673e-05	-0.000861338	-0.00133832	-0.00157271	-0.00157755	-0.00177587
778	-8.02121e-05	-0.000861004	-0.00133767	-0.00157175	-0.00157653	-0.0017747
779	-8.00898e-05	-0.000860566	-0.00133691	-0.00157083	-0.00157562	-0.00177369
780	-8.00058e-05	-0.000860118	-0.00133614	-0.00157002	-0.00157489	-0.0017729
781	-7.99688e-05	-0.000859656	-0.00133539	-0.00156922	-0.00157415	-0.00177209
782	-7.99693e-05	-0.000859139	-0.00133461	-0.00156837	-0.00157332	-0.00177114
783	-8.00089e-05	-0.000858642	-0.00133386	-0.00156748	-0.0015724	-0.00177005
784	-8.0018e-05	-0.000858213	-0.00133319	-0.00156658	-0.0015714	-0.00176882
785	-8.01882e-05	-0.000858042	-0.00133276	-0.00156587	-0.00157055	-0.00176772
786	-8.02722e-05	-0.000857843	-0.00133228	-0.00156505	-0.00156956	-0.00176645
787	-8.02823e-05	-0.000857607	-0.00133174	-0.00156416	-0.0015685	-0.00176513
788	-8.04541e-05	-0.000857525	-0.00133133	-0.0015635	-0.00156776	-0.00176422
789	-8.06384e-05	-0.000857412	-0.00133086	-0.00156283	-0.0015671	-0.00176348
790	-8.07208e-05	-0.00085713	-0.00133025	-0.00156199	-0.00156626	-0.0017626
791	-8.07679e-05	-0.000856711	-0.00132954	-0.00156107	-0.00156536	-0.00176163
792	-8.07626e-05	-0.000856225	-0.00132878	-0.00156016	-0.00156445	-0.0017606
793	-8.07582e-05	-0.000855779	-0.00132804	-0.00155927	-0.00156353	-0.00175948
794	-8.08688e-05	-0.00085547	-0.00132744	-0.0015585	-0.00156271	-0.00175846
795	-8.08838e-05	-0.000855098	-0.00132678	-0.00155762	-0.00156175	-0.00175728
796	-8.08965e-05	-0.000854722	-0.00132606	-0.00155669	-0.00156077	-0.00175609
797	-8.08682e-05	-0.000854311	-0.00132531	-0.00155576	-0.00155979	-0.00175493
798	-8.09306e-05	-0.000853985	-0.00132465	-0.00155491	-0.0015589	-0.00175388
799	-8.095e-05	-0.000853613	-0.00132404	-0.00155409	-0.00155802	-0.00175286
800	-8.09822e-05	-0.000853252	-0.0013235	-0.00155335	-0.00155722	-0.00175192
801	-8.04749e-05	-0.000852042	-0.00132202	-0.00155168	-0.00155549	-0.00174999
802	-7.92036e-05	-0.000850013	-0.00131964	-0.00154905	-0.0015528	-0.00174704
803	-7.81961e-05	-0.000848485	-0.00131775	-0.00154693	-0.00155063	-0.00174466
804	-7.40812e-05	-0.000843858	-0.00131274	-0.00154173	-0.00154542	-0.00173926
805	-6.30831e-05	-0.000832366	-0.00130085	-0.00152968	-0.00153337	-0.00172702
806	-5.38387e-05	-0.00082299	-0.00129116	-0.00151987	-0.00152354	-0.00171709
807	-5.02334e-05	-0.000819339	-0.00128722	-0.00151579	-0.00151946	-0.00171297
808	-4.69851e-05	-0.000815744	-0.00128328	-0.00151167	-0.00151534	-0.00170878
809	-7.00915e-05	-0.000838431	-0.00130567	-0.00153381	-0.00153745	-0.00173079
810	-0.000115792	-0.000883639	-0.00135058	-0.00157849	-0.00158208	-0.00177529
811	-0.000160156	-0.000927539	-0.00139421	-0.00162191	-0.00162545	-0.0018185
812	-0.000144821	-0.000911851	-0.00137831	-0.00160581	-0.0016093	-0.00180217
813	5.45336e-05	-0.000712153	-0.00117829	-0.00140548	-0.00140886	-0.00160149
814	0.00015287	-0.000613677	-0.00108025	-0.00130792	-0.00131153	-0.00150426
815	0.000200457	-0.000573456	-0.00110098	-0.00139171	-0.0014262	-0.00164479
816	0.000544465	-0.000172872	-0.000821181	-0.00127497	-0.00139762	-0.0016838
817	0.00108697	0.00059647	-0.00022108	-0.000955507	-0.00123568	-0.00163183
818	0.00167846	0.00150413	0.000463491	-0.000619768	-0.00109478	-0.00161666
819	0.00217093	0.0023022	0.00126178	-6.16884e-05	-0.000720532	-0.00135812
820	0.00227578	0.00271636	0.00204851	0.000693608	-0.000128254	-0.000861173
821	0.00204752	0.00278066	0.00257228	0.00128981	0.000318392	-0.000487594
822	0.00188255	0.00310363	0.00360229	0.00223694	0.000949464	5.79465e-06
823	0.00146963	0.0032123	0.00450843	0.00288056	0.00131175	0.000355926
824	0.000795445	0.00314493	0.00499689	0.00327055	0.00188498	0.00120239
825	0.000480598	0.00372107	0.00575861	0.00405492	0.00324556	0.00296433
826	0.00117252	0.00612077	0.00872842	0.00676606	0.0063552	0.00627103
827	0.00300622	0.0103644	0.0147225	0.0129588	0.0123631	0.0118395
828	0.00424906	0.0129637	0.018497	0.0201047	0.0196228	0.0185304
829	0.00245457	0.00895262	0.0152483	0.0232707	0.0241155	0.0234115
830	-0.0031112	-0.00566617	0.00327515	0.0202634	0.0242836	0.0251973
831	-0.00852785	-0.0214018	-0.00983335	0.0176475	0.025493	0.028139
832	-0.0121238	-0.0303381	-0.0217241	0.0116459	0.0220716	0.0287837
833	-0.0163376	-0.0357933	-0.0350029	-0.00832449	0.00685373	0.0226927
834	-0.0216955	-0.0390873	-0.0430238	-0.0281261	-0.00848039	0.0160299
835	-0.0275903	-0.0417466	-0.0458469	-0.0363151	-0.0170373	0.0112913
836	-0.0304236	-0.0419791	-0.0454851	-0.0381931	-0.0211049	0.00776223
837	-0.0291927	-0.0392273	-0.0423675	-0.0367714	-0.022109	0.00470305
838	-0.0268013	-0.0362069	-0.0391363	-0.03448	-0.0224778	-0.000614777
839	-0.024438	-0.0338115	-0.0368009	-0.0328691	-0.0232471	-0.00702954
840	-0.0222463	-0.0315705	-0.0346695	-0.0313421	-0.0233725	-0.0111962
841	-0.0188187	-0.0272377	-0.0301106	-0.0273891	-0.0210481	-0.0122469
842	-0.0134867	-0.0200278	-0.0223567	-0.0205499	-0.0163142	-0.0113176
843	-0.00815626	-0.0127192	-0.0145215	-0.0137455	-0.0115969	-0.0100721
844	-0.00442724	-0.00749622	-0.00892886	-0.00895243	-0.00831741	-0.00903296
845	-0.00247308	-0.00468497	-0.00577203	-0.00606852	-0.00609839	-0.00758154
846	-0.00138848	-0.00315304	-0.00391827	-0.00417404	-0.00433355	-0.00563635
847	-0.00060433	-0.00189052	-0.00236978	-0.00256473	-0.00278293	-0.0038484
848	-0.000243926	-0.00103766	-0.00130081	-0.0014352	-0.00167666	-0.00254908
849	-3.32151e-05	-0.000401362	-0.000501811	-0.000574863	-0.00081321	-0.00149762
850	0.000147526	6.6814e-05	7.97216e-05	6.19008e-05	-0.000156173	-0.000663321
851	0.000184183	0.00020861	0.000282343	0.000323485	0.000151185	-0.000213128
852	0.000162042	0.000202191	0.000303623	0.000393892	0.000268815	1.15368e-05
853	0.000154473	0.000192561	0.000308602	0.000433959	0.000344159	0.000168241
854	0.000141862	0.000167573	0.00029005	0.000441326	0.000379361	0.000265219
855	8.58515e-05	9.39073e-05	0.00021717	0.000389812	0.000353996	0.000286056
856	1.00644e-05	-1.10356e-06	0.000119796	0.000309171	0.000295649	0.000260471
857	-5.27704e-05	-7.8226e-05	4.10152e-05	0.000242658	0.000245396	0.000234312
858	-0.000105368	-0.000140392	-2.19256e-05	0.000188476	0.000202609	0.000208705
859	-0.00014899	-0.000189056	-7.02974e-05	0.000146114	0.000167614	0.000185378
860	-0.000184664	-0.000225562	-0.00010537	0.000114829	0.000140297	0.000165216
861	-0.000213298	-0.000251212	-0.000128474	9.36783e-05	0.000120206	0.000148526
862	-0.000235759	-0.00026729	-0.000140973	8.15916e-05	0.000106683	0.000135236
863	-0.000252947	-0.000275091	-0.000144254	7.74129e-05	9.89146e-05	0.000124985
864	-0.000265489	-0.000275601	-0.000139392	8.0262e-05	9.62958e-05	0.000117551
865	-0.000273987	-0.000269733	-0.000127386	8.92896e-05	9.82239e-05	0.000112646
866	-0.000278915	-0.000258226	-0.000109053	0.000103817	0.000104221	0.00011005
867	-0.00028077	-0.0002418	-8.51684e-05	0.000123185	0.000113799	0.000109485
868	-0.00027993	-0.000221025	-5.63469e-05	0.000146871	0.000126587	0.000110775
869	-0.000276654	-0.000196316	-2.30514e-05	0.000174503	0.000142341	0.000113855
870	-0.000271243	-0.000168108	1.42518e-05	0.000205697	0.000160796	0.000118593
871	-0.000263955	-0.000136777	5.51717e-05	0.000240127	0.000181724	0.000124898
872	-0.000255018	-0.000102643	9.9366e-05	0.00027752	0.000204939	0.000132709
873	-0.000244543	-6.5899e-05	0.000146628	0.000317734	0.00023038	0.000142065
874	-0.000232674	-2.67624e-05	0.00019673	0.000360599	0.000257949	0.000152971
875	-0.000219644	1.44733e-05	0.00024937	0.000405866	0.000287471	0.000165344
876	-0.000205573	5.76341e-05	0.000304383	0.000453406	0.000318885	0.000179205
877	-0.000190389	0.000102747	0.000361781	0.00050329	0.000352314	0.000194761
878	-0.000174188	0.000149672	0.000421417	0.000555418	0.000387717	0.000212043
879	-0.000157232	0.000198107	0.000483002	0.000609533	0.000424883	0.00023091
880	-0.000139488	0.000248053	0.000546528	0.000665674	0.0004639	0.000251519
881	-0.000121003	0.00029943	0.000611919	0.0007238	0.000504773	0.000273935
882	-0.000101982	0.000352001	0.000678934	0.000783705	0.000547335	0.000298053
883	-8.23667e-05	0.0004058	0.000747601	0.000845447	0.000591696	0.00032403
884	-6.22795e-05	0.000460678	0.000817776	0.000908905	0.000637763	0.000351825
885	-4.18445e-05	0.000516488	0.000889317	0.000973963	0.000685452	0.000381399
886	-2.10553e-05	0.000573213	0.000962207	0.00104064	0.000734811	0.000412838
887	4.73136e-08	0.000630793	0.00103637	0.00110887	0.000785818	0.000446168
888	2.14632e-05	0.000689211	0.0011118	0.00117867	0.000838499	0.000481452
889	4.30863e-05	0.000748333	0.00118835	0.00124992	0.000892776	0.000518644
890	6.49217e-05	0.000808142	0.001266	0.00132262	0.00094867	0.000557793
891	8.68721e-05	0.000868534	0.00134464	0.00139666	0.00100609	0.000598851
892	0.000108889	0.000929438	0.00142419	0.00147199	0.00106502	0.000641819
893	0.000131	0.000990879	0.00150469	0.00154865	0.0011255	0.00068675
894	0.000153097	0.00105275	0.00158603	0.00162652	0.00118743	0.000733568
895	0.000175158	0.00111502	0.00166818	0.00170558	0.00125079	0.000782277
896	0.000197248	0.00117775	0.0017512	0.00178592	0.00131568	0.000832969
897	0.000219236	0.00124082	0.00183495	0.00186738	0.00138197	0.00088555
898	0.000241159	0.00130424	0.00191948	0.00195002	0.00144972	0.000940073
899	0.000262977	0.00136799	0.00200476	0.00203386	0.00151895	0.000996561
900	0.000284547	0.00143193	0.00209065	0.00211876	0.00158954	0.00105491
901	0.000306029	0.00149621	0.00217731	0.00220485	0.00166161	0.00111525
902	0.000327362	0.00156082	0.00226477	0.00229215	0.00173515	0.00117752
903	0.000348572	0.00162582	0.00235315	0.00238076	0.00181025	0.00124182
904	0.000369658	0.00169121	0.00244242	0.00247069	0.00188695	0.00130818
905	0.000390567	0.00175695	0.00253254	0.0025619	0.00196519	0.00137655
906	0.00041136	0.00182313	0.00262364	0.00265452	0.00204508	0.00144705
907	0.000431994	0.00188979	0.00271579	0.00274862	0.0021267	0.00151973
908	0.000452527	0.001957	0.00280906	0.00284419	0.00221002	0.00159457
909	0.000472947	0.00202473	0.00290341	0.00294126	0.00229509	0.00167167
910	0.000493122	0.00209288	0.00299879	0.0030398	0.00238189	0.00175096
911	0.000513139	0.00216162	0.00309539	0.00313994	0.0024705	0.00183249
912	0.000533081	0.00223106	0.00319333	0.00324183	0.00256106	0.00191644
913	0.000552714	0.00230093	0.0032923	0.00334524	0.00265343	0.00200268
914	0.000572148	0.00237141	0.0033925	0.00345035	0.00274775	0.00209133
915	0.00059157	0.00244267	0.00349413	0.00355737	0.00284423	0.00218262
916	0.000610848	0.00251453	0.00359694	0.0036661	0.00294272	0.00227643
917	0.000629874	0.00258677	0.00370066	0.0037763	0.00304301	0.00237259
918	0.000648579	0.00265932	0.00380523	0.00388794	0.00314509	0.0024711
919	0.00066689	0.00273231	0.00391088	0.00400116	0.00324903	0.00257201
920	0.000685032	0.00280606	0.00401807	0.00411642	0.00335521	0.00267561
921	0.000702931	0.00288058	0.00412679	0.00423368	0.0034636	0.00278187
922	0.000720385	0.00295574	0.00423697	0.00435281	0.00357405	0.00289071
923	0.000737528	0.00303168	0.00434873	0.004474	0.0036868	0.00300231
924	0.000754352	0.00310838	0.00446201	0.00459725	0.00380187	0.00311674
925	0.000770942	0.00318606	0.00457706	0.00472275	0.0039194	0.00323404
926	0.000787391	0.00326491	0.00469416	0.00485072	0.00403952	0.00335426
927	0.00080375	0.00334509	0.00481351	0.00498138	0.00416245	0.00347768
928	0.000819971	0.00342666	0.0049353	0.00511494	0.0042884	0.00360452
929	0.000836027	0.0035097	0.0050596	0.0052515	0.00441745	0.00373486
930	0.000852015	0.00359438	0.00518669	0.00539132	0.00454982	0.00386882
931	0.000868069	0.00368101	0.005317	0.00553481	0.00468587	0.00400678
932	0.000884138	0.00376961	0.00545051	0.00568196	0.00482561	0.00414874
933	0.000900469	0.00386046	0.00558748	0.00583301	0.00496928	0.00429499
934	0.000917074	0.00395366	0.00572801	0.00598808	0.00511697	0.00444563
935	0.000933836	0.00404913	0.00587202	0.00614706	0.00526863	0.00460062
936	0.000950963	0.00414718	0.00601984	0.00631026	0.00542455	0.00476034
937	0.000968383	0.00424781	0.00617144	0.00647768	0.00558473	0.00492482
938	0.000986046	0.00435103	0.00632683	0.00664929	0.00574913	0.00509407
939	0.00100406	0.00445702	0.00648623	0.00682531	0.00591804	0.00526847
940	0.00102237	0.00456574	0.00664958	0.00700565	0.00609134	0.0054479
941	0.00104126	0.0046775	0.00681708	0.00719049	0.00626919	0.00563255
942	0.00106061	0.00479221	0.0069886	0.00737969	0.00645149	0.00582238
943	0.00108022	0.00490969	0.00716397	0.00757298	0.00663797	0.00601714
944	0.00110046	0.00503033	0.00734354	0.00777067	0.00682889	0.00621708
945	0.0011214	0.00515418	0.00752728	0.00797269	0.00702422	0.00642217
946	0.00114295	0.00528111	0.00771504	0.00817891	0.00722378	0.00663225
947	0.00116508	0.00541106	0.00790678	0.00838923	0.00742744	0.00684713
948	0.001188	0.00554415	0.00810256	0.00860365	0.00763524	0.00706677
949	0.00121184	0.00568056	0.00830256	0.00882245	0.00784744	0.00729143
950	0.0012365	0.00582013	0.00850673	0.0090456	0.00806397	0.00752104
951	0.00126206	0.00596289	0.008715	0.00927291	0.00828467	0.00775534
952	0.0012887	0.00610887	0.00892724	0.00950443	0.00850965	0.0079944
953	0.00131588	0.00625746	0.00914287	0.00973971	0.0087384	0.00823773
954	0.00134361	0.00640882	0.00936233	0.00997889	0.00897096	0.00848525
955	0.00137237	0.00656358	0.00958634	0.0102228	0.00920812	0.00873772
956	0.00140213	0.00672168	0.00981486	0.0104715	0.00945018	0.00899552
957	0.00143227	0.00688251	0.0100473	0.0107247	0.00969659	0.00925807
958	0.001463	0.00704643	0.010284	0.0109823	0.00994734	0.00952515
959	0.00149463	0.00721387	0.0105254	0.0112448	0.0102027	0.00979706
960	0.00152728	0.00738514	0.0107716	0.0115123	0.0104627	0.010074
961	0.00156093	0.0075602	0.0110226	0.0117843	0.0107268	0.0103555
962	0.00159545	0.00773884	0.0112777	0.01206	0.0109943	0.0106411
963	0.00163142	0.0079215	0.011537	0.0123393	0.0112649	0.0109308
964	0.0016687	0.00810777	0.0117996	0.0126207	0.0115375	0.0112235
965	0.00170731	0.00829738	0.0120646	0.0129033	0.011811	0.0115183
966	0.00174753	0.00849017	0.0123315	0.0131862	0.0120846	0.0118146
967	0.00178943	0.0086856	0.0125993	0.0134681	0.012357	0.0121109
968	0.00183289	0.00888295	0.0128666	0.0137477	0.012627	0.0124059
969	0.00187787	0.00908149	0.0131327	0.0140239	0.0128937	0.0126984
970	0.00192455	0.00928084	0.0133967	0.0142962	0.0131565	0.0129876
971	0.00197268	0.00948012	0.0136578	0.0145637	0.0134147	0.0132724
972	0.00202217	0.00967876	0.0139155	0.0148263	0.0136679	0.0135522
973	0.00207309	0.00987643	0.0141694	0.0150837	0.0139161	0.0138264
974	0.00212538	0.0100727	0.0144194	0.015336	0.0141593	0.0140948
975	0.00217876	0.0102671	0.0146652	0.0155834	0.0143976	0.0143572
976	0.00223282	0.0104589	0.0149064	0.015826	0.014631	0.0146137
977	0.00228744	0.0106479	0.0151432	0.016064	0.0148599	0.0148642
978	0.00234257	0.0108341	0.0153757	0.0162977	0.0150844	0.0151091
979	0.00239802	0.0110173	0.0156041	0.0165275	0.015305	0.0153488
980	0.00245346	0.0111972	0.0158284	0.0167535	0.0155218	0.0155835
981	0.00250877	0.0113741	0.0160487	0.0169759	0.015735	0.0158137
982	0.00256375	0.0115477	0.0162651	0.0171948	0.0159445	0.0160394
983	0.0026183	0.0117181	0.0164777	0.01741	0.0161502	0.0162606
984	0.00267239	0.0118856	0.0166868	0.0176215	0.0163522	0.0164776
985	0.00272593	0.0120501	0.0168921	0.0178288	0.0165497	0.0166899
986	0.00277914	0.012212	0.0170935	0.0180314	0.0167422	0.0168971
987	0.00283218	0.0123715	0.017291	0.0182285	0.0169288	0.0170986
988	0.002885	0.0125283	0.0174838	0.0184187	0.0171081	0.0172932
989	0.00293795	0.0126826	0.017671	0.0186003	0.0172783	0.0174795
990	0.00299167	0.0128346	0.0178517	0.0187716	0.0174375	0.0176559
991	0.00304635	0.0129835	0.0180241	0.0189296	0.017583	0.0178198
992	0.00310199	0.0131286	0.0181856	0.0190707	0.0177112	0.017968
993	0.00315934	0.0132692	0.0183338	0.0191916	0.0178188	0.0180975
994	0.00321885	0.0134041	0.0184657	0.0192881	0.017902	0.0182045
995	0.00328061	0.0135316	0.0185775	0.0193555	0.0179563	0.0182845
996	0.00334485	0.0136496	0.0186652	0.0193894	0.0179775	0.0183331
997	0.00341195	0.013756	0.0187247	0.0193853	0.0179617	0.0183459
998	0.00348179	0.013848	0.0187517	0.019339	0.0179051	0.0183188
999	0.00355381	0.0139224	0.0187419	0.0192468	0.0178044	0.0182477
1000	0.00362747	0.0139758	0.0186915	0.0191059	0.0176576	0.0181296
1001	0.0037014	0.0140043	0.0185963	0.0189138	0.0174627	0.0179619
1002	0.00377475	0.0140045	0.0184536	0.0186697	0.0172197	0.0177438
1003	0.00384646	0.0139734	0.0182614	0.0183738	0.016929	0.017475
1004	0.00391469	0.0139076	0.018018	0.0180265	0.0165915	0.0171557
1005	0.00397763	0.0138045	0.0177231	0.0176298	0.0162095	0.0167878
1006	0.00403349	0.0136623	0.0173774	0.0171866	0.015786	0.0163741
1007	0.00408093	0.0134801	0.016983	0.0167005	0.0153247	0.0159182
1008	0.00411847	0.0132579	0.0165427	0.0161758	0.0148295	0.0154243
1009	0.00414451	0.012996	0.0160594	0.0156168	0.0143046	0.0148966
1010	0.00415769	0.0126955	0.015537	0.0150279	0.013754	0.0143397
1011	0.004157	0.0123585	0.0149801	0.014414	0.0131824	0.0137586
1012	0.00414158	0.0119874	0.0143936	0.0137804	0.0125944	0.0131579
1013	0.00411094	0.0115857	0.0137826	0.0131317	0.0119937	0.0125422
1014	0.00406521	0.0111571	0.0131522	0.0124725	0.0113848	0.011916
1015	0.00400463	0.0107057	0.0125077	0.0118077	0.0107718	0.0112838
1016	0.0039297	0.0102355	0.0118545	0.011142	0.0101587	0.0106499
1017	0.00384104	0.00975074	0.0111971	0.0104791	0.00954889	0.0100182
1018	0.00373949	0.00925532	0.01054	0.00982257	0.00894564	0.00939228
1019	0.00362624	0.00875347	0.00988747	0.00917615	0.00835217	0.00877558
1020	0.0035027	0.00824921	0.00924345	0.00854303	0.00777125	0.00817106
1021	0.00337017	0.00774591	0.00861119	0.00792562	0.00720505	0.00758108
1022	0.00323011	0.00724675	0.00799363	0.00732613	0.00665553	0.00700775
1023	0.003084	0.00675454	0.00739288	0.00674609	0.00612407	0.0064526
1024	0.00293293	0.0062716	0.0068107	0.00618661	0.00561155	0.00591663
1025	0.00277837	0.00580037	0.00624904	0.00564893	0.00511895	0.00540072
1026	0.00262167	0.0053428	0.0057092	0.00513382	0.0046469	0.00490552
1027	0.00246397	0.00490026	0.00519182	0.00464148	0.00419553	0.00443118
1028	0.00230638	0.00447382	0.00469724	0.00417177	0.00376463	0.00397753
1029	0.00214989	0.00406433	0.00422558	0.00372441	0.00335387	0.00354426
1030	0.00199596	0.00367291	0.00377723	0.0032994	0.00296322	0.00313128
1031	0.00184548	0.00330007	0.00335204	0.00289631	0.00259218	0.00273803
1032	0.00169909	0.00294584	0.00294941	0.00251421	0.00223982	0.00236351
1033	0.00155763	0.00261042	0.00256894	0.00215247	0.0019055	0.00200708
1034	0.00142164	0.00229368	0.00220995	0.00181033	0.00158853	0.00166805
1035	0.00129177	0.00199555	0.00187194	0.0014872	0.00128836	0.00134592
1036	0.00116845	0.00171574	0.00155425	0.00118241	0.00100444	0.00104021
1037	0.00105193	0.00145381	0.00125618	0.000895288	0.000736191	0.000750378
1038	0.000942581	0.00120946	0.00097723	0.000625404	0.000483268	0.000476117
1039	0.000840451	0.000982091	0.00071665	0.000372131	0.00024519	0.000217063
1040	0.000745728	0.000771398	0.000474064	0.000135192	2.17614e-05	-2.69135e-05
1041	0.000658203	0.000576698	0.0002488	-8.59678e-05	-0.000187502	-0.000256241
1042	0.000577703	0.000397321	4.01889e-05	-0.000291819	-0.000382923	-0.000471135
1043	0.00050432	0.000233002	-0.000151947	-0.000482375	-0.000564392	-0.000671388
1044	0.000437774	8.31008e-05	-0.000328156	-0.000658012	-0.000732202	-0.000857211
1045	0.000377752	-5.31308e-05	-0.000489205	-0.000819257	-0.000886701	-0.00102882
1046	0.000323888	-0.000176393	-0.000635722	-0.000966607	-0.00102825	-0.00118646
1047	0.000275803	-0.000287437	-0.000768421	-0.00110061	-0.00115733	-0.0013306
1048	0.000233117	-0.000386991	-0.000888019	-0.00122182	-0.00127433	-0.00146156
1049	0.000195474	-0.00047574	-0.000995143	-0.00133078	-0.00137972	-0.00157975
1050	0.000162462	-0.000554523	-0.00109069	-0.0014283	-0.00147424	-0.00168594
1051	0.000133449	-0.000624341	-0.00117569	-0.00151523	-0.00155859	-0.00178086
1052	0.000108227	-0.000685766	-0.00125077	-0.00159214	-0.0016333	-0.00186499
1053	8.64313e-05	-0.000739532	-0.00131671	-0.00165992	-0.00169923	-0.00193932
1054	6.75885e-05	-0.000786553	-0.00137462	-0.00171952	-0.00175724	-0.00200476
1055	5.13587e-05	-0.000827629	-0.00142539	-0.00177177	-0.00180806	-0.00206208
1056	3.7239e-05	-0.000863542	-0.0014698	-0.00181751	-0.00185257	-0.00211227
1057	2.51146e-05	-0.000894641	-0.00150828	-0.00185722	-0.00189126	-0.0021559
1058	1.46741e-05	-0.000921669	-0.00154184	-0.00189186	-0.00192497	-0.00219385
1059	5.44075e-06	-0.000945527	-0.00157151	-0.00192237	-0.00195455	-0.00222703
1060	-2.59904e-06	-0.0009664	-0.00159744	-0.00194893	-0.00198024	-0.00225575
1061	-9.24135e-06	-0.000984206	-0.00161959	-0.00197166	-0.00200221	-0.00228032
1062	-1.50338e-05	-0.000999713	-0.00163889	-0.00199147	-0.00202135	-0.0023017
1063	-2.01853e-05	-0.00101347	-0.00165602	-0.00200893	-0.00203816	-0.00232038
1064	-2.45873e-05	-0.00102553	-0.00167103	-0.00202413	-0.00205271	-0.00233646
1065	-2.86084e-05	-0.00103631	-0.00168436	-0.00203759	-0.00206556	-0.0023506
1066	-3.21676e-05	-0.00104579	-0.00169608	-0.00204944	-0.00207683	-0.00236292
1067	-3.52692e-05	-0.00105414	-0.00170639	-0.0020598	-0.00208666	-0.00237364
1068	-3.7963e-05	-0.00106156	-0.00171557	-0.00206897	-0.00209533	-0.00238305
1069	-4.04204e-05	-0.00106832	-0.00172388	-0.00207722	-0.00210309	-0.0023914
1070	-4.26734e-05	-0.00107442	-0.00173133	-0.00208458	-0.00210996	-0.00239874
1071	-4.47175e-05	-0.00107991	-0.00173802	-0.00209117	-0.00211606	-0.00240518
1072	-4.65549e-05	-0.00108492	-0.00174413	-0.00209713	-0.00212152	-0.00241086
1073	-4.82729e-05	-0.00108958	-0.00174979	-0.00210258	-0.0021265	-0.00241603
1074	-4.98071e-05	-0.00109379	-0.0017549	-0.00210752	-0.00213103	-0.00242074
1075	-5.12156e-05	-0.0010976	-0.00175948	-0.00211195	-0.00213509	-0.00242494
1076	-5.25765e-05	-0.00110117	-0.00176375	-0.002116	-0.00213874	-0.00242868
1077	-5.37639e-05	-0.00110449	-0.00176777	-0.00211972	-0.00214198	-0.00243189
1078	-5.494e-05	-0.0011077	-0.00177162	-0.00212325	-0.00214504	-0.00243485
1079	-5.61223e-05	-0.00111076	-0.00177523	-0.00212659	-0.00214798	-0.00243774
1080	-5.71999e-05	-0.00111354	-0.00177847	-0.00212963	-0.0021507	-0.00244044
1081	-5.81753e-05	-0.00111611	-0.00178147	-0.00213242	-0.00215318	-0.00244289
1082	-5.92296e-05	-0.00111876	-0.00178455	-0.00213517	-0.00215554	-0.00244514
1083	-6.02921e-05	-0.00112134	-0.00178751	-0.00213773	-0.00215767	-0.00244712
1084	-6.12304e-05	-0.00112365	-0.00179017	-0.00214006	-0.00215958	-0.00244884
1085	-6.19549e-05	-0.00112564	-0.00179249	-0.00214212	-0.00216128	-0.00245036
1086	-6.26601e-05	-0.00112753	-0.00179464	-0.00214406	-0.00216294	-0.00245188
1087	-6.34044e-05	-0.00112946	-0.00179684	-0.00214601	-0.00216462	-0.00245346
1088	-6.41366e-05	-0.0011314	-0.00179908	-0.00214793	-0.00216623	-0.00245496
1089	-6.49743e-05	-0.00113333	-0.00180123	-0.00214973	-0.00216768	-0.00245628
1090	-6.56698e-05	-0.00113499	-0.00180308	-0.00215127	-0.0021689	-0.00245733
1091	-6.62316e-05	-0.0011365	-0.00180476	-0.00215274	-0.00217006	-0.00245825
1092	-6.70122e-05	-0.0011382	-0.00180662	-0.00215436	-0.00217136	-0.0024593
1093	-6.77878e-05	-0.00113991	-0.00180851	-0.00215597	-0.00217268	-0.00246043
1094	-6.82411e-05	-0.00114129	-0.00181008	-0.00215722	-0.00217365	-0.00246129
1095	-6.87571e-05	-0.00114261	-0.00181152	-0.00215831	-0.00217446	-0.00246195
1096	-6.93219e-05	-0.00114389	-0.00181287	-0.0021593	-0.00217516	-0.00246247
1097	-6.98263e-05	-0.00114507	-0.00181408	-0.00216022	-0.00217582	-0.00246295
1098	-7.04559e-05	-0.00114637	-0.00181544	-0.00216133	-0.00217668	-0.00246358
1099	-7.10049e-05	-0.00114765	-0.00181682	-0.00216243	-0.00217751	-0.0024642
1100	-7.13854e-05	-0.00114875	-0.00181803	-0.00216335	-0.00217817	-0.00246468
1101	-7.1834e-05	-0.00114982	-0.00181918	-0.00216422	-0.0021788	-0.00246514
1102	-7.23587e-05	-0.00115083	-0.00182018	-0.00216494	-0.00217931	-0.00246549
1103	-7.27169e-05	-0.00115158	-0.00182085	-0.00216531	-0.00217948	-0.00246549
1104	-7.32258e-05	-0.00115254	-0.00182173	-0.00216586	-0.00217979	-0.00246559
1105	-7.38526e-05	-0.00115376	-0.001823	-0.00216681	-0.00218048	-0.00246604
1106	-7.42156e-05	-0.0011547	-0.00182402	-0.00216761	-0.00218107	-0.00246643
1107	-7.44533e-05	-0.0011554	-0.00182475	-0.00216812	-0.00218138	-0.00246655
1108	-7.48021e-05	-0.00115608	-0.0018254	-0.00216852	-0.00218159	-0.00246656
1109	-7.5292e-05	-0.0011568	-0.00182596	-0.00216881	-0.0021817	-0.00246648
1110	-7.56761e-05	-0.00115741	-0.00182643	-0.00216893	-0.00218157	-0.0024661
1111	-7.59889e-05	-0.00115809	-0.00182707	-0.00216916	-0.0021815	-0.00246578
1112	-7.63167e-05	-0.00115885	-0.00182784	-0.00216961	-0.00218173	-0.00246585
1113	-7.65776e-05	-0.00115947	-0.00182847	-0.00217004	-0.00218201	-0.00246598
1114	-7.69623e-05	-0.00116014	-0.0018291	-0.00217049	-0.00218233	-0.00246612
1115	-7.74596e-05	-0.00116083	-0.00182965	-0.00217084	-0.00218256	-0.00246616
1116	-7.78279e-05	-0.00116127	-0.00182983	-0.0021708	-0.00218242	-0.00246585
1117	-7.81043e-05	-0.00116159	-0.00182989	-0.00217058	-0.00218207	-0.00246535
1118	-7.8293e-05	-0.00116194	-0.00183009	-0.00217042	-0.00218171	-0.00246481
1119	-7.84619e-05	-0.00116237	-0.00183048	-0.00217042	-0.00218146	-0.00246439
1120	-7.87845e-05	-0.00116291	-0.00183099	-0.0021706	-0.00218144	-0.00246421
1121	-7.90841e-05	-0.00116331	-0.00183129	-0.00217069	-0.0021814	-0.00246401
1122	-7.9449e-05	-0.00116369	-0.00183152	-0.00217082	-0.00218147	-0.0024639
1123	-7.96065e-05	-0.00116389	-0.00183157	-0.00217071	-0.00218126	-0.0024635
1124	-7.96035e-05	-0.0011639	-0.00183142	-0.00217029	-0.00218071	-0.00246276
1125	-7.97626e-05	-0.00116398	-0.00183126	-0.00216982	-0.00218012	-0.00246202
1126	-7.98648e-05	-0.00116401	-0.00183105	-0.00216929	-0.00217946	-0.00246118
1127	-8.01334e-05	-0.00116428	-0.00183111	-0.002169	-0.00217899	-0.00246051
1128	-8.03413e-05	-0.00116449	-0.00183116	-0.00216871	-0.00217849	-0.00245978
1129	-8.06078e-05	-0.00116474	-0.00183126	-0.00216854	-0.00217817	-0.00245927
1130	-8.08765e-05	-0.00116499	-0.0018314	-0.00216847	-0.00217796	-0.00245888
1131	-8.1009e-05	-0.00116504	-0.00183135	-0.00216824	-0.00217763	-0.00245836
1132	-8.11029e-05	-0.00116495	-0.00183106	-0.00216781	-0.00217716	-0.00245775
1133	-8.11534e-05	-0.00116474	-0.00183057	-0.00216714	-0.00217648	-0.00245695
1134	-8.13086e-05	-0.00116461	-0.00183005	-0.0021664	-0.00217572	-0.00245605
1135	-8.13658e-05	-0.00116438	-0.00182944	-0.00216552	-0.0021748	-0.00245494
1136	-8.15093e-05	-0.00116427	-0.00182896	-0.00216478	-0.00217395	-0.00245386
1137	-8.16903e-05	-0.00116425	-0.00182868	-0.00216416	-0.00217315	-0.00245283
1138	-8.18704e-05	-0.00116422	-0.00182845	-0.00216353	-0.00217231	-0.00245178
1139	-8.21353e-05	-0.00116421	-0.00182824	-0.00216298	-0.00217161	-0.00245093
1140	-8.22846e-05	-0.00116408	-0.0018279	-0.00216243	-0.00217099	-0.00245016
1141	-8.23371e-05	-0.00116383	-0.00182738	-0.00216178	-0.00217033	-0.00244932
1142	-8.23183e-05	-0.00116337	-0.00182656	-0.00216085	-0.00216944	-0.00244826
1143	-8.22377e-05	-0.00116275	-0.00182547	-0.00215965	-0.00216829	-0.00244695
1144	-8.22472e-05	-0.00116227	-0.00182457	-0.00215854	-0.00216717	-0.00244566
1145	-8.23193e-05	-0.00116193	-0.00182388	-0.00215753	-0.00216607	-0.00244437
1146	-8.26075e-05	-0.00116177	-0.00182336	-0.00215664	-0.00216507	-0.0024432
1147	-8.2941e-05	-0.00116164	-0.00182283	-0.00215572	-0.00216405	-0.00244202
1148	-8.30494e-05	-0.00116133	-0.00182214	-0.00215463	-0.00216285	-0.00244065
1149	-8.31787e-05	-0.00116111	-0.00182153	-0.00215369	-0.0021618	-0.00243937
1150	-8.32282e-05	-0.00116074	-0.00182074	-0.00215264	-0.00216064	-0.00243792
1151	-8.33056e-05	-0.0011603	-0.00181982	-0.0021515	-0.00215945	-0.00243644
1152	-8.33323e-05	-0.0011597	-0.00181876	-0.00215025	-0.0021582	-0.00243498
1153	-8.33833e-05	-0.00115908	-0.00181775	-0.00214903	-0.002157	-0.00243362
1154	-8.3681e-05	-0.00115876	-0.00181705	-0.00214806	-0.00215602	-0.00243249
1155	-8.37943e-05	-0.00115832	-0.0018162	-0.00214685	-0.00215472	-0.00243098
1156	-8.38358e-05	-0.00115789	-0.00181531	-0.00214551	-0.00215322	-0.0024292
1157	-8.38581e-05	-0.00115748	-0.00181437	-0.00214407	-0.00215159	-0.00242727
1158	-8.39666e-05	-0.00115714	-0.00181347	-0.00214269	-0.00215007	-0.00242547
1159	-8.43121e-05	-0.00115704	-0.00181285	-0.00214162	-0.00214887	-0.00242401
1160	-8.46146e-05	-0.00115687	-0.00181225	-0.00214061	-0.00214772	-0.00242259
1161	-8.49855e-05	-0.00115666	-0.00181163	-0.00213965	-0.00214663	-0.0024212
1162	-8.5312e-05	-0.00115634	-0.0018109	-0.00213862	-0.00214547	-0.00241972
1163	-8.55112e-05	-0.00115596	-0.00181015	-0.00213754	-0.00214424	-0.00241814
1164	-8.57124e-05	-0.00115564	-0.00180946	-0.00213649	-0.002143	-0.00241652
1165	-8.58808e-05	-0.00115531	-0.00180868	-0.00213533	-0.00214167	-0.00241478
1166	-8.60191e-05	-0.00115493	-0.00180775	-0.00213402	-0.00214023	-0.00241298
1167	-8.61312e-05	-0.00115452	-0.0018068	-0.00213266	-0.00213875	-0.00241119
1168	-8.62335e-05	-0.00115413	-0.00180594	-0.00213133	-0.00213726	-0.00240937
1169	-8.63763e-05	-0.00115376	-0.00180517	-0.00213011	-0.00213587	-0.00240766
1170	-8.65827e-05	-0.00115344	-0.00180445	-0.00212901	-0.00213463	-0.00240615
1171	-8.66924e-05	-0.00115297	-0.00180358	-0.00212782	-0.00213334	-0.00240458
1172	-8.69535e-05	-0.00115259	-0.00180275	-0.00212672	-0.00213215	-0.00240305
1173	-8.7346e-05	-0.00115233	-0.00180198	-0.00212567	-0.00213097	-0.00240148
1174	-8.75672e-05	-0.001152	-0.00180112	-0.00212448	-0.00212965	-0.00239974
1175	-8.79035e-05	-0.00115192	-0.00180057	-0.00212353	-0.00212852	-0.0023982
1176	-8.81864e-05	-0.00115179	-0.00180007	-0.0021226	-0.00212737	-0.00239664
1177	-8.83443e-05	-0.00115145	-0.00179937	-0.00212149	-0.00212604	-0.0023949
1178	-8.84066e-05	-0.00115094	-0.00179847	-0.00212021	-0.00212459	-0.00239313
1179	-8.84959e-05	-0.00115042	-0.00179754	-0.00211897	-0.00212328	-0.00239157
1180	-8.87626e-05	-0.00115008	-0.00179678	-0.00211792	-0.00212218	-0.00239022
1181	-8.88545e-05	-0.00114954	-0.00179578	-0.00211659	-0.00212077	-0.00238853
1182	-8.87198e-05	-0.00114875	-0.00179446	-0.00211497	-0.00211908	-0.00238655
1183	-8.87486e-05	-0.00114817	-0.00179335	-0.00211364	-0.00211773	-0.00238492
1184	-8.89914e-05	-0.00114787	-0.00179256	-0.00211266	-0.00211671	-0.00238362
1185	-8.92663e-05	-0.00114767	-0.00179197	-0.0021118	-0.00211575	-0.00238234
1186	-8.95369e-05	-0.00114748	-0.00179146	-0.00211093	-0.00211475	-0.00238102
1187	-8.96665e-05	-0.0011471	-0.00179073	-0.00210984	-0.00211352	-0.0023795
1188	-8.98179e-05	-0.00114668	-0.00178991	-0.00210864	-0.00211216	-0.00237782
1189	-9.01316e-05	-0.00114638	-0.00178913	-0.00210743	-0.00211077	-0.00237607
1190	-9.04151e-05	-0.00114602	-0.00178826	-0.00210614	-0.00210933	-0.00237428
1191	-9.047e-05	-0.00114541	-0.00178716	-0.00210475	-0.00210785	-0.00237253
1192	-9.03614e-05	-0.00114465	-0.00178597	-0.00210335	-0.00210643	-0.00237091
1193	-9.03488e-05	-0.00114405	-0.00178497	-0.00210211	-0.00210515	-0.00236944
1194	-9.04873e-05	-0.00114372	-0.00178435	-0.00210116	-0.00210407	-0.00236808
1195	-9.06091e-05	-0.00114341	-0.00178378	-0.00210028	-0.00210302	-0.00236669
1196	-9.07295e-05	-0.00114303	-0.00178307	-0.00209929	-0.00210192	-0.00236531
1197	-9.07541e-05	-0.0011425	-0.00178213	-0.00209811	-0.00210071	-0.00236384
1198	-9.09213e-05	-0.00114208	-0.00178126	-0.00209698	-0.00209954	-0.0023624
1199	-9.12263e-05	-0.00114177	-0.00178048	-0.00209592	-0.00209841	-0.00236096
1200	-9.12732e-05	-0.00114113	-0.00177934	-0.00209452	-0.00209697	-0.00235927
1201	-9.05026e-05	-0.00113934	-0.00177692	-0.00209189	-0.00209438	-0.00235643
1202	-8.92144e-05	-0.00113697	-0.00177393	-0.00208868	-0.00209121	-0.00235301
1203	-8.8032e-05	-0.00113507	-0.00177153	-0.00208596	-0.00208843	-0.00234999
1204	-8.38417e-05	-0.00113025	-0.00176629	-0.00208031	-0.00208266	-0.00234397
1205	-7.31251e-05	-0.00111892	-0.00175455	-0.00206815	-0.00207038	-0.00233146
1206	-6.40414e-05	-0.00110954	-0.00174487	-0.00205808	-0.00206015	-0.00232102
1207	-6.05085e-05	-0.00110581	-0.00174087	-0.00205376	-0.00205565	-0.00231627
1208	-5.72957e-05	-0.00110217	-0.0017369	-0.00204951	-0.00205125	-0.00231155
1209	-8.03603e-05	-0.00112472	-0.00175911	-0.0020715	-0.00207317	-0.0023332
1210	-0.000125807	-0.00116958	-0.00180357	-0.0021158	-0.00211747	-0.0023773
1211	-0.000170067	-0.00121321	-0.00184672	-0.00215882	-0.00216055	-0.00242021
1212	-0.000156769	-0.00119932	-0.00183236	-0.00214429	-0.00214605	-0.00240551
1213	4.21116e-05	-0.000999837	-0.00163234	-0.00194388	-0.00194556	-0.00220474
1214	0.000144871	-0.000896622	-0.00152934	-0.00184124	-0.00184316	-0.0021024
1215	0.000192857	-0.000856024	-0.00154914	-0.00192338	-0.00195586	-0.00224066
1216	0.000527528	-0.000465216	-0.00127861	-0.00181496	-0.00193511	-0.00228706
1217	0.00106899	0.000301177	-0.000681525	-0.00149694	-0.00177324	-0.00223406
1218	0.00167573	0.00123033	3.01923e-05	-0.00113586	-0.00161114	-0.00220079
1219	0.00217537	0.00206244	0.000881315	-0.000536906	-0.00121366	-0.00193182
1220	0.00227833	0.0024916	0.00169704	0.000239231	-0.000614664	-0.00143806
1221	0.00206314	0.00258214	0.00225795	0.000864398	-0.000155103	-0.00106298
1222	0.00191688	0.00291457	0.00329379	0.00181194	0.000468348	-0.000579535
1223	0.00153494	0.00300479	0.00413275	0.00240326	0.000811066	-0.000225135
1224	0.000841354	0.0028745	0.00449413	0.00269909	0.00134187	0.000599314
1225	0.000464718	0.00333683	0.00509149	0.00337688	0.002652	0.00232763
1226	0.0011267	0.00567295	0.00798728	0.00607606	0.00579534	0.00567655
1227	0.00292528	0.00988616	0.0139729	0.0122912	0.0118472	0.0112806
1228	0.00416434	0.0124764	0.0177785	0.0194595	0.019133	0.0180084
1229	0.00249337	0.00862733	0.0145362	0.0225707	0.0236357	0.0229792
1230	-0.00298241	-0.00588109	0.00249499	0.0195254	0.0238454	0.0248502
1231	-0.00843502	-0.0218043	-0.0108279	0.0167223	0.0248638	0.0276576
1232	-0.0120241	-0.0308473	-0.0228568	0.0100961	0.0206262	0.0277931
1233	-0.0161918	-0.0361047	-0.0357873	-0.00991016	0.0051934	0.021589
1234	-0.0215557	-0.0391887	-0.0433479	-0.0289388	-0.00944271	0.015287
1235	-0.0275002	-0.0418278	-0.0460473	-0.0367224	-0.0176352	0.0106541
1236	-0.0304055	-0.0421654	-0.0458007	-0.0386769	-0.0217305	0.00700105
1237	-0.0291773	-0.0394404	-0.0427068	-0.0372409	-0.0227531	0.00368354
1238	-0.0267597	-0.0364088	-0.0394699	-0.0349358	-0.0231591	-0.00190404
1239	-0.0244351	-0.0340718	-0.0372142	-0.0334045	-0.0239505	-0.00824757
1240	-0.0222524	-0.0318283	-0.0350756	-0.0318483	-0.0239652	-0.0121055
1241	-0.018736	-0.0273663	-0.0303671	-0.0277483	-0.0215101	-0.0130761
1242	-0.0133463	-0.0200828	-0.0225389	-0.0208495	-0.0167322	-0.0121231
1243	-0.008046	-0.0128307	-0.0147837	-0.0141317	-0.0120735	-0.0108258
1244	-0.00437289	-0.00768566	-0.00927899	-0.00941241	-0.00883182	-0.00973463
1245	-0.00248484	-0.00495006	-0.00619697	-0.00657662	-0.00661427	-0.00818434
1246	-0.00142065	-0.00344581	-0.00437078	-0.00470119	-0.00485499	-0.00621959
1247	-0.000629134	-0.0021864	-0.00282849	-0.00309925	-0.0033121	-0.00443953
1248	-0.000263001	-0.00133429	-0.00176144	-0.00197193	-0.00220804	-0.0031412
1249	-6.05578e-05	-0.000711147	-0.000975797	-0.00112321	-0.00135434	-0.00209802
1250	0.00011854	-0.000239945	-0.000390214	-0.000482165	-0.000693202	-0.00125838
1251	0.000160654	-8.5199e-05	-0.000173326	-0.000207227	-0.000374174	-0.000795929
1252	0.000137733	-9.29164e-05	-0.000153415	-0.000138002	-0.000257675	-0.000572199
1253	0.000129603	-0.000103769	-0.000149889	-9.94354e-05	-0.000183959	-0.000417322
1254	0.000117139	-0.000129334	-0.000169377	-9.33227e-05	-0.000150396	-0.000322501
1255	6.10805e-05	-0.000203834	-0.000243528	-0.000146535	-0.000177873	-0.000304384
1256	-1.53172e-05	-0.000300283	-0.000342778	-0.000229424	-0.000238735	-0.000332963
1257	-7.88198e-05	-0.000378766	-0.000423208	-0.000297799	-0.000290993	-0.000361364
1258	-0.000131973	-0.000442018	-0.000487377	-0.000353326	-0.000335228	-0.000388562
1259	-0.000175927	-0.000491387	-0.000536484	-0.000396523	-0.000371184	-0.000413039
1260	-0.000211667	-0.000528197	-0.000571819	-0.000428177	-0.000399064	-0.000434035
1261	-0.000240258	-0.000553935	-0.000594912	-0.000449452	-0.000419535	-0.000451484
1262	-0.000262576	-0.000569907	-0.000607159	-0.000461442	-0.000433289	-0.000465486
1263	-0.0002794	-0.000577303	-0.000609848	-0.0004652	-0.000441028	-0.00047627
1264	-0.00029136	-0.000577121	-0.000604076	-0.000461624	-0.000443353	-0.000484056
1265	-0.000299236	-0.00057046	-0.000591032	-0.000451741	-0.000441035	-0.000489283
1266	-0.000303562	-0.000558133	-0.000571601	-0.000436299	-0.000434615	-0.000492206
1267	-0.000304661	-0.000540696	-0.000546404	-0.000415797	-0.000424408	-0.000492912
1268	-0.000302991	-0.000518806	-0.000516149	-0.000390837	-0.000410857	-0.000491638
1269	-0.000298882	-0.000492958	-0.000481377	-0.000361867	-0.00039428	-0.000488525
1270	-0.000292634	-0.000463596	-0.000442562	-0.000329291	-0.000374948	-0.000483688
1271	-0.000284579	-0.000431174	-0.000400185	-0.00029351	-0.000353158	-0.000477285
1272	-0.000274899	-0.000395971	-0.000354549	-0.000254751	-0.000329057	-0.000469325
1273	-0.000263594	-0.000358074	-0.000305753	-0.000213062	-0.00030259	-0.000459656
1274	-0.000250925	-0.000317819	-0.000254141	-0.000168729	-0.000273976	-0.000448387
1275	-0.00023719	-0.000275567	-0.000200087	-0.000122064	-0.000243464	-0.000435671
1276	-0.000222392	-0.000231374	-0.000143642	-7.30828e-05	-0.000211002	-0.000421368
1277	-0.000206554	-0.000185309	-8.48877e-05	-2.18126e-05	-0.000176555	-0.000405368
1278	-0.000189807	-0.000137549	-2.40051e-05	3.16104e-05	-0.000140205	-0.000387689
1279	-0.000172205	-8.81858e-05	3.89244e-05	8.71299e-05	-0.000101962	-0.000368256
1280	-0.000153903	-3.74123e-05	0.000103694	0.000144595	-6.19285e-05	-0.00034711
1281	-0.000134956	1.46848e-05	0.000170219	0.000203953	-2.01152e-05	-0.000324207
1282	-0.000115349	6.80931e-05	0.000238496	0.000265214	2.35369e-05	-0.000299429
1283	-9.52883e-05	0.000122578	0.000308281	0.000328177	6.88616e-05	-0.000272897
1284	-7.47696e-05	0.00017812	0.000379546	0.000392855	0.000115898	-0.000244521
1285	-5.39137e-05	0.000234573	0.000452158	0.000459118	0.000164554	-0.000214343
1286	-3.27169e-05	0.00029192	0.000526083	0.000526969	0.000214865	-0.000182293
1287	-1.1136e-05	0.000350186	0.000601347	0.000596452	0.00026691	-0.000148259
1288	1.06387e-05	0.000409161	0.000677744	0.000667377	0.000320517	-0.000112372
1289	3.26363e-05	0.000468854	0.000755282	0.000739772	0.000375735	-7.45468e-05
1290	5.48498e-05	0.000529234	0.000833937	0.000813626	0.000432583	-3.47406e-05
1291	7.72331e-05	0.000590246	0.000913633	0.000888885	0.000491031	7.04561e-06
1292	9.96186e-05	0.00065171	0.000994183	0.000965366	0.000550922	5.06856e-05
1293	0.000122066	0.000713675	0.00107564	0.00104314	0.000612335	9.62731e-05
1294	0.000144624	0.000776186	0.00115804	0.00112226	0.000675334	0.000143887
1295	0.000167165	0.000839103	0.00124127	0.00120258	0.0007398	0.000193426
1296	0.000189609	0.000902351	0.00132523	0.00128404	0.000805654	0.000244829
1297	0.000211996	0.000965969	0.00140997	0.00136668	0.000872952	0.000298154
1298	0.000234349	0.00102998	0.0014955	0.00145051	0.000941743	0.000353461
1299	0.000256553	0.00109426	0.00158171	0.00153545	0.00101191	0.000410654
1300	0.000278615	0.00115883	0.00166864	0.00162151	0.00108349	0.000469755
1301	0.000300561	0.00122373	0.00175634	0.00170877	0.00115656	0.000530809
1302	0.000322397	0.00128897	0.00184482	0.00179726	0.00123114	0.00059387
1303	0.000344024	0.00135447	0.00193402	0.0018869	0.00130716	0.000658861
1304	0.000365496	0.00142029	0.00202399	0.00197774	0.00138466	0.000725801
1305	0.000386782	0.00148645	0.00211482	0.00206984	0.00146366	0.000794699
1306	0.000407999	0.00155312	0.00220673	0.0021634	0.00154435	0.000865754
1307	0.000429105	0.00162027	0.00229968	0.00225842	0.00162676	0.000938999
1308	0.000450019	0.00168783	0.00239358	0.00235482	0.0017108	0.00101436
1309	0.000470682	0.00175578	0.00248841	0.00245253	0.00179641	0.00109177
1310	0.000491114	0.00182416	0.00258427	0.00255169	0.0018837	0.00117131
1311	0.000511599	0.00189327	0.0026815	0.00265266	0.00197304	0.00125336
1312	0.000531771	0.00196282	0.0027798	0.00275512	0.0020641	0.00133757
1313	0.000551779	0.00203296	0.00287929	0.00285921	0.00215703	0.0014241
1314	0.00057185	0.00210395	0.00298024	0.00296524	0.00225212	0.0015132
1315	0.000591845	0.00217569	0.00308259	0.00307315	0.00234933	0.00160482
1316	0.000611447	0.00224783	0.00318595	0.00318259	0.00244835	0.00169873
1317	0.000630906	0.00232054	0.00329043	0.00329369	0.00254931	0.00179509
1318	0.000649995	0.00239365	0.00339594	0.00340627	0.00265198	0.00189365
1319	0.000668728	0.00246725	0.00350256	0.00352045	0.00275649	0.00199448
1320	0.000687542	0.0025418	0.00361084	0.00363674	0.00286333	0.00209815
1321	0.000705907	0.00261687	0.00372039	0.00375476	0.00297211	0.00220428
1322	0.000723745	0.00269245	0.00383129	0.00387457	0.00308288	0.00231287
1323	0.000741383	0.00276889	0.00394385	0.00399662	0.00319614	0.00242437
1324	0.000759012	0.00284647	0.00405835	0.00412112	0.00331209	0.00253905
1325	0.000776389	0.00292502	0.00417465	0.00424782	0.00343038	0.00265647
1326	0.000793517	0.00300461	0.00429285	0.00437685	0.00355112	0.00277666
1327	0.000810491	0.00308545	0.00441324	0.00450854	0.00367466	0.00290004
1328	0.000827349	0.00316767	0.00453602	0.00464309	0.00380119	0.00302682
1329	0.000844172	0.00325145	0.00466141	0.00478074	0.00393095	0.00315725
1330	0.000860844	0.00333677	0.00478942	0.00492149	0.00406391	0.00329123
1331	0.00087745	0.00342381	0.00492029	0.00506556	0.00420022	0.00342886
1332	0.000894162	0.00351285	0.00505437	0.00521328	0.0043402	0.00357042
1333	0.000911075	0.00360416	0.005192	0.005365	0.00448417	0.00371628
1334	0.000928224	0.00369786	0.00533334	0.00552087	0.00463227	0.00386661
1335	0.000945575	0.00379394	0.0054783	0.00568078	0.00478443	0.00402139
1336	0.000963163	0.00389253	0.00562705	0.00584491	0.0049408	0.00418078
1337	0.000980888	0.00399357	0.00577952	0.00601314	0.00510128	0.00434478
1338	0.000998971	0.00409727	0.00593585	0.00618564	0.00526609	0.00451366
1339	0.00101748	0.00420377	0.00609618	0.00636258	0.00543539	0.00468762
1340	0.00103626	0.004313	0.00626049	0.00654387	0.00560912	0.00486667
1341	0.00105555	0.00442523	0.00642894	0.00672959	0.00578735	0.00505094
1342	0.00107547	0.00454054	0.00660154	0.00691976	0.00597011	0.00524047
1343	0.0010958	0.00465876	0.00677809	0.00711416	0.0061572	0.00543512
1344	0.00111657	0.00477996	0.00695869	0.00731281	0.00634861	0.00563482
1345	0.0011378	0.00490417	0.00714328	0.00751565	0.00654428	0.00583957
1346	0.00115966	0.00503151	0.00733196	0.00772275	0.0067443	0.00604946
1347	0.00118228	0.00516211	0.00752483	0.00793411	0.00694862	0.0062644
1348	0.00120555	0.00529575	0.00772162	0.00814951	0.00715696	0.00648408
1349	0.00122965	0.0054326	0.00792256	0.00836918	0.00736963	0.00670875
1350	0.00125464	0.00557271	0.00812773	0.00859327	0.00758677	0.00693848
1351	0.00128042	0.00571594	0.00833704	0.00882172	0.00780822	0.0071731
1352	0.00130708	0.00586231	0.00855038	0.00905433	0.00803385	0.0074125
1353	0.00133445	0.00601159	0.00876746	0.00929078	0.0082634	0.00765627
1354	0.00136256	0.00616375	0.0089884	0.00953139	0.00849711	0.00790468
1355	0.00139137	0.00631885	0.00921335	0.00977635	0.00873522	0.00815796
1356	0.0014208	0.00647696	0.0094424	0.0100258	0.00897778	0.00841603
1357	0.00145086	0.00663809	0.00967567	0.0102799	0.00922488	0.00867904
1358	0.00148166	0.00680251	0.00991348	0.0105387	0.00947663	0.00894703
1359	0.00151346	0.00697057	0.0101561	0.0108026	0.00973322	0.00922011
1360	0.00154579	0.00714181	0.010403	0.011071	0.00999406	0.00949771
1361	0.00157897	0.00731664	0.0106545	0.0113439	0.010259	0.00977994
1362	0.00161342	0.00749548	0.0109107	0.011621	0.0105279	0.0100669
1363	0.00164913	0.00767831	0.0111712	0.0119019	0.0108002	0.010358
1364	0.00168599	0.00786479	0.011435	0.0121852	0.0110747	0.0106525
1365	0.00172392	0.00805447	0.0117014	0.0124699	0.0113503	0.0109495
1366	0.00176348	0.00824746	0.0119699	0.0127551	0.0116263	0.0112482
1367	0.00180449	0.00844311	0.0122393	0.0130397	0.0119016	0.0115475
1368	0.00184706	0.00864091	0.0125088	0.0133224	0.0121749	0.0118462
1369	0.00189127	0.0088403	0.0127775	0.0136023	0.0124455	0.0121433
1370	0.00193689	0.00904046	0.0130442	0.0138782	0.0127123	0.0124371
1371	0.00198406	0.00924083	0.0133082	0.0141496	0.0129745	0.0127268
1372	0.00203271	0.00944082	0.0135691	0.0144162	0.0132319	0.0130117
1373	0.00208264	0.00963984	0.0138261	0.0146774	0.0134842	0.0132911
1374	0.00213379	0.00983733	0.0140789	0.0149333	0.0137312	0.0135647
1375	0.00218611	0.0100329	0.0143275	0.0151842	0.0139733	0.0138324
1376	0.00223929	0.0102262	0.0145716	0.01543	0.0142104	0.0140939
1377	0.00229318	0.0104169	0.0148113	0.0156712	0.0144428	0.0143495
1378	0.00234774	0.0106049	0.0150467	0.0159081	0.0146709	0.0145995
1379	0.0024026	0.01079	0.0152779	0.016141	0.014895	0.0148442
1380	0.00245746	0.0109717	0.0155049	0.0163701	0.0151153	0.0150837
1381	0.00251227	0.0111503	0.0157279	0.0165955	0.0153318	0.0153185
1382	0.0025668	0.0113256	0.0159469	0.0168173	0.0155447	0.0155487
1383	0.0026208	0.0114977	0.0161619	0.0170353	0.0157537	0.0157744
1384	0.00267435	0.0116666	0.0163732	0.0172497	0.015959	0.0159959
1385	0.00272751	0.0118328	0.016581	0.0174601	0.0161601	0.0162128
1386	0.00278025	0.0119963	0.016785	0.0176661	0.0163564	0.0164248
1387	0.00283252	0.012157	0.0169848	0.0178665	0.0165469	0.0166311
1388	0.00288474	0.0123153	0.0171803	0.0180604	0.0167304	0.016831
1389	0.00293725	0.0124714	0.0173707	0.0182464	0.0169055	0.017023
1390	0.00299002	0.0126247	0.0175545	0.0184222	0.0170698	0.0172052
1391	0.00304365	0.0127752	0.0177305	0.0185853	0.0172211	0.0173757
1392	0.00309842	0.0129222	0.0178964	0.0187327	0.0173561	0.0175316
1393	0.00315487	0.0130651	0.0180497	0.0188607	0.0174717	0.0176701
1394	0.00321332	0.0132026	0.0181874	0.0189652	0.0175636	0.017787
1395	0.0032742	0.0133334	0.0183061	0.0190418	0.0176276	0.0178781
1396	0.00333756	0.0134553	0.0184018	0.0190859	0.0176597	0.0179391
1397	0.00340327	0.0135658	0.0184698	0.0190924	0.017655	0.017965
1398	0.00347173	0.0136626	0.018506	0.0190574	0.0176102	0.0179517
1399	0.00354252	0.0137424	0.0185061	0.0189768	0.0175218	0.0178953
1400	0.00361506	0.0138021	0.0184661	0.0188476	0.0173871	0.0177922
1401	0.00368871	0.0138384	0.0183825	0.0186677	0.0172048	0.0176402
1402	0.00376238	0.0138474	0.0182519	0.0184357	0.016974	0.0174375
1403	0.00383476	0.0138258	0.0180719	0.0181513	0.0166949	0.0171835
1404	0.00390434	0.0137707	0.0178414	0.0178155	0.0163687	0.0168787
1405	0.00396952	0.0136793	0.0175597	0.0174299	0.0159975	0.0165246
1406	0.00402876	0.0135495	0.0172271	0.0169971	0.015584	0.0161239
1407	0.00408028	0.01338	0.016845	0.0165204	0.0151314	0.0156795
1408	0.00412243	0.0131703	0.0164157	0.0160036	0.0146436	0.0151953
1409	0.00415337	0.0129204	0.0159423	0.0154508	0.0141245	0.0146756
1410	0.00417169	0.0126311	0.0154284	0.0148666	0.0135782	0.0141248
1411	0.0041766	0.0123046	0.0148784	0.014256	0.0130096	0.0135481
1412	0.00416692	0.0119431	0.0142971	0.013624	0.0124228	0.01295
1413	0.00414185	0.0115493	0.0136893	0.0129752	0.0118221	0.0123352
1414	0.00410155	0.0111273	0.0130606	0.0123147	0.0112119	0.0117086
1415	0.00404587	0.0106807	0.0124162	0.0116471	0.0105961	0.0110742
1416	0.00397541	0.0102139	0.0117612	0.0109768	0.00997876	0.0104367
1417	0.00389097	0.00973111	0.0111006	0.0103084	0.00936384	0.0098002
1418	0.00379332	0.00923645	0.0104392	0.00964563	0.0087548	0.00916864
1419	0.00368343	0.00873389	0.00978104	0.00899206	0.00815474	0.00854537
1420	0.00356242	0.00822728	0.00912999	0.0083506	0.00756612	0.00793305
1421	0.0034321	0.00772075	0.00848995	0.0077243	0.00699168	0.00733466
1422	0.0032936	0.00721725	0.00786365	0.00711522	0.00643321	0.00675205
1423	0.00314812	0.00671956	0.00725346	0.00652511	0.00589224	0.0061869
1424	0.00299743	0.00623072	0.0066618	0.00595568	0.00537037	0.00564105
1425	0.00284277	0.00575293	0.00609024	0.00540793	0.00486843	0.00511538
1426	0.00268534	0.00528806	0.0055401	0.00488258	0.00438692	0.00461035
1427	0.00252665	0.00483798	0.00501252	0.00438023	0.00392631	0.0041264
1428	0.00236762	0.00440374	0.00450783	0.00390074	0.00348639	0.00366338
1429	0.00220948	0.00398642	0.0040263	0.00344395	0.00306696	0.00322109
1430	0.00205362	0.00358713	0.00356829	0.0030098	0.00266789	0.00279931
1431	0.00190098	0.00320641	0.00313375	0.00259793	0.00228878	0.00239761
1432	0.00175226	0.00284441	0.0027221	0.00220752	0.00192885	0.00201521
1433	0.001608	0.00250101	0.00233259	0.00183756	0.00158705	0.00165103
1434	0.00146912	0.00217646	0.00196494	0.00148759	0.00126297	0.00130461
1435	0.00133643	0.00187088	0.00161875	0.00115713	0.000956176	0.000975549
1436	0.00121003	0.00158361	0.00129302	0.000845115	0.000665705	0.000662971
1437	0.00109022	0.00131423	0.00098698	0.000550838	0.000390952	0.000366329
1438	0.00097757	0.00106263	0.000700268	0.000273962	0.000131671	8.54091e-05
1439	0.000872113	0.000828208	0.000432177	1.38692e-05	-0.000112656	-0.000180259
1440	0.00077388	0.000610443	0.000182065	-0.000229945	-0.000342425	-0.000430966
1441	0.000682967	0.000408904	-5.05297e-05	-0.00045782	-0.000557869	-0.000666855
1442	0.000599286	0.000223127	-0.000265943	-0.000669927	-0.000759073	-0.00088799
1443	0.000522697	5.24369e-05	-0.000464946	-0.000866856	-0.00094646	-0.00109463
1444	0.000452947	-0.000103796	-0.000648154	-0.00104907	-0.00112039	-0.00128704
1445	0.000389869	-0.000246015	-0.000815822	-0.00121659	-0.00128079	-0.00146508
1446	0.000333101	-0.000375039	-0.000968793	-0.00137011	-0.00142817	-0.00162913
1447	0.000282195	-0.000491636	-0.00110777	-0.00151021	-0.00156303	-0.00177963
1448	0.00023687	-0.000596368	-0.00123321	-0.00163712	-0.00168547	-0.00191661
1449	0.000196781	-0.000690021	-0.00134594	-0.00175149	-0.00179601	-0.00204054
1450	0.000161635	-0.000773221	-0.00144663	-0.00185404	-0.00189534	-0.00215219
1451	0.000130903	-0.000846822	-0.00153608	-0.00194548	-0.0019841	-0.0022521
1452	0.000104068	-0.000911763	-0.00161528	-0.00202657	-0.00206289	-0.0023409
1453	8.07641e-05	-0.000968815	-0.00168513	-0.00209821	-0.00213257	-0.00241958
1454	6.06154e-05	-0.00101875	-0.0017465	-0.00216132	-0.00219403	-0.002489
1455	4.31649e-05	-0.00106241	-0.00180031	-0.00221676	-0.00224806	-0.00255002
1456	2.79792e-05	-0.00110064	-0.0018475	-0.0022654	-0.00229544	-0.00260353
1457	1.48738e-05	-0.00113393	-0.00188868	-0.00230777	-0.0023367	-0.0026501
1458	3.62385e-06	-0.00116277	-0.00192441	-0.00234451	-0.00237243	-0.00269041
1459	-6.10935e-06	-0.00118784	-0.00195547	-0.00237651	-0.00240358	-0.00272551
1460	-1.45649e-05	-0.00120974	-0.0019826	-0.00240447	-0.00243079	-0.0027561
1461	-2.17982e-05	-0.00122875	-0.00200619	-0.00242868	-0.00245425	-0.00278242
1462	-2.80752e-05	-0.0012453	-0.00202671	-0.00244964	-0.0024745	-0.00280509
1463	-3.36511e-05	-0.00125985	-0.00204472	-0.00246798	-0.00249221	-0.00282487
1464	-3.85405e-05	-0.00127268	-0.00206058	-0.00248413	-0.00250779	-0.00284222
1465	-4.27249e-05	-0.00128387	-0.00207445	-0.00249821	-0.00252132	-0.00285719
1466	-4.63225e-05	-0.00129361	-0.00208652	-0.00251042	-0.00253297	-0.00287002
1467	-4.94395e-05	-0.00130215	-0.00209708	-0.00252106	-0.00254309	-0.00288111
1468	-5.2334e-05	-0.00130992	-0.00210664	-0.00253062	-0.00255215	-0.002891
1469	-5.49961e-05	-0.00131693	-0.00211515	-0.00253906	-0.00256016	-0.00289973
1470	-5.73299e-05	-0.00132312	-0.00212265	-0.00254644	-0.00256709	-0.00290722
1471	-5.94185e-05	-0.00132868	-0.00212942	-0.00255308	-0.00257327	-0.00291379
1472	-6.11343e-05	-0.00133353	-0.00213534	-0.00255889	-0.00257867	-0.00291951
1473	-6.2715e-05	-0.00133798	-0.00214074	-0.00256414	-0.00258351	-0.00292463
1474	-6.44244e-05	-0.00134236	-0.00214597	-0.00256914	-0.00258808	-0.0029294
1475	-6.61109e-05	-0.00134656	-0.00215095	-0.00257375	-0.00259221	-0.00293363
1476	-6.75789e-05	-0.00135035	-0.00215545	-0.00257791	-0.00259591	-0.00293738
1477	-6.88353e-05	-0.0013537	-0.00215945	-0.00258168	-0.00259931	-0.00294081
1478	-6.96456e-05	-0.00135638	-0.00216266	-0.00258466	-0.00260195	-0.00294347
1479	-7.02947e-05	-0.0013587	-0.00216538	-0.00258714	-0.0026041	-0.00294563
1480	-7.14652e-05	-0.00136148	-0.00216852	-0.00258998	-0.00260658	-0.00294804
1481	-7.26724e-05	-0.00136428	-0.00217172	-0.00259281	-0.002609	-0.00295036
1482	-7.36932e-05	-0.00136684	-0.0021747	-0.00259541	-0.00261122	-0.0029525
1483	-7.4492e-05	-0.00136904	-0.00217726	-0.00259768	-0.00261317	-0.00295438
1484	-7.51549e-05	-0.00137095	-0.00217941	-0.00259959	-0.00261481	-0.00295593
1485	-7.60048e-05	-0.00137294	-0.00218159	-0.00260147	-0.00261638	-0.00295737
1486	-7.68541e-05	-0.00137494	-0.00218375	-0.00260329	-0.00261787	-0.0029587
1487	-7.76332e-05	-0.00137684	-0.00218586	-0.00260505	-0.00261933	-0.00296005
1488	-7.82286e-05	-0.00137852	-0.00218779	-0.00260662	-0.00262058	-0.00296117
1489	-7.88344e-05	-0.00138017	-0.00218964	-0.00260808	-0.00262169	-0.00296211
1490	-7.95355e-05	-0.00138178	-0.00219139	-0.00260949	-0.00262279	-0.00296301
1491	-8.03248e-05	-0.00138337	-0.00219306	-0.00261092	-0.00262394	-0.00296396
1492	-8.10482e-05	-0.00138488	-0.00219465	-0.00261223	-0.00262498	-0.00296479
1493	-8.17041e-05	-0.00138627	-0.00219615	-0.00261339	-0.00262586	-0.0029655
1494	-8.21402e-05	-0.00138743	-0.00219739	-0.00261427	-0.00262648	-0.00296596
1495	-8.25193e-05	-0.00138854	-0.00219853	-0.00261504	-0.00262701	-0.00296633
1496	-8.31271e-05	-0.00138983	-0.0021998	-0.00261592	-0.00262764	-0.0029668
1497	-8.36382e-05	-0.00139093	-0.00220083	-0.00261658	-0.00262806	-0.00296706
1498	-8.41739e-05	-0.00139195	-0.00220177	-0.00261725	-0.00262852	-0.00296736
1499	-8.46987e-05	-0.00139296	-0.00220279	-0.00261802	-0.00262903	-0.00296768
1500	-8.5188e-05	-0.00139401	-0.00220391	-0.00261879	-0.00262953	-0.00296797
1501	-8.55415e-05	-0.00139493	-0.00220487	-0.0026194	-0.0026299	-0.00296816
1502	-8.5929e-05	-0.0013958	-0.0022057	-0.00261993	-0.00263026	-0.00296836
1503	-8.62695e-05	-0.00139651	-0.00220627	-0.00262018	-0.00263037	-0.00296833
1504	-8.6525e-05	-0.00139703	-0.00220654	-0.00262014	-0.00263021	-0.00296807
1505	-8.69951e-05	-0.00139769	-0.00220695	-0.00262026	-0.0026302	-0.00296795
1506	-8.75507e-05	-0.00139849	-0.00220761	-0.00262061	-0.00263034	-0.00296788
1507	-8.81218e-05	-0.00139946	-0.00220861	-0.00262127	-0.00263071	-0.00296796
1508	-8.86237e-05	-0.00140044	-0.00220963	-0.0026219	-0.00263101	-0.00296797
1509	-8.90151e-05	-0.0014012	-0.00221034	-0.00262225	-0.00263109	-0.00296778
1510	-8.92438e-05	-0.00140169	-0.00221071	-0.00262229	-0.00263094	-0.00296743
1511	-8.93716e-05	-0.00140192	-0.00221073	-0.00262204	-0.00263059	-0.00296693
1512	-8.95099e-05	-0.00140201	-0.00221051	-0.00262159	-0.00263009	-0.00296633
1513	-8.97823e-05	-0.00140222	-0.0022104	-0.00262118	-0.00262961	-0.00296573
1514	-9.02312e-05	-0.00140278	-0.00221072	-0.00262114	-0.0026294	-0.00296533
1515	-9.07355e-05	-0.00140356	-0.00221139	-0.00262142	-0.00262943	-0.0029651
1516	-9.12234e-05	-0.00140435	-0.00221211	-0.00262175	-0.00262949	-0.00296486
1517	-9.13652e-05	-0.00140467	-0.00221229	-0.00262155	-0.00262905	-0.00296415
1518	-9.14061e-05	-0.00140471	-0.00221213	-0.00262109	-0.00262843	-0.00296331
1519	-9.16563e-05	-0.00140482	-0.00221199	-0.00262076	-0.00262803	-0.00296274
1520	-9.18986e-05	-0.00140488	-0.00221181	-0.00262039	-0.0026276	-0.00296217
1521	-9.19417e-05	-0.00140477	-0.00221146	-0.00261976	-0.0026269	-0.00296136
1522	-9.19655e-05	-0.00140468	-0.00221113	-0.0026191	-0.00262617	-0.00296052
1523	-9.22321e-05	-0.00140494	-0.00221117	-0.00261875	-0.00262566	-0.00295985
1524	-9.2484e-05	-0.0014052	-0.00221122	-0.00261839	-0.0026251	-0.00295903
1525	-9.25726e-05	-0.00140523	-0.00221102	-0.00261786	-0.00262438	-0.00295803
1526	-9.27293e-05	-0.00140522	-0.00221074	-0.00261731	-0.00262368	-0.00295705
1527	-9.29727e-05	-0.00140521	-0.0022104	-0.00261672	-0.00262299	-0.00295615
1528	-9.32493e-05	-0.00140517	-0.00220999	-0.00261608	-0.00262229	-0.00295529
1529	-9.35945e-05	-0.00140521	-0.0022097	-0.00261551	-0.00262164	-0.00295447
1530	-9.3573e-05	-0.00140492	-0.00220913	-0.00261464	-0.00262069	-0.00295336
1531	-9.33172e-05	-0.00140439	-0.00220829	-0.00261353	-0.00261953	-0.00295203
1532	-9.32565e-05	-0.001404	-0.00220755	-0.00261254	-0.00261851	-0.00295086
1533	-9.32994e-05	-0.00140366	-0.00220686	-0.00261158	-0.00261751	-0.00294972
1534	-9.35746e-05	-0.00140354	-0.00220638	-0.0026108	-0.00261666	-0.00294871
1535	-9.39677e-05	-0.00140351	-0.00220594	-0.00261008	-0.00261585	-0.00294769
1536	-9.44153e-05	-0.00140349	-0.00220546	-0.00260932	-0.002615	-0.00294662
1537	-9.46407e-05	-0.0014033	-0.00220485	-0.00260839	-0.00261399	-0.00294541
1538	-9.44619e-05	-0.00140277	-0.00220394	-0.00260712	-0.00261263	-0.00294385
1539	-9.4328e-05	-0.00140222	-0.00220298	-0.0026058	-0.00261123	-0.00294221
1540	-9.43856e-05	-0.00140177	-0.00220208	-0.00260456	-0.00260993	-0.00294067
1541	-9.46102e-05	-0.00140145	-0.00220131	-0.00260348	-0.00260881	-0.00293935
1542	-9.47115e-05	-0.001401	-0.00220043	-0.00260232	-0.00260762	-0.00293801
1543	-9.47624e-05	-0.00140048	-0.00219945	-0.00260105	-0.0026063	-0.00293652
1544	-9.49218e-05	-0.00140011	-0.00219863	-0.00259985	-0.00260498	-0.00293496
1545	-9.50417e-05	-0.00139979	-0.00219791	-0.0025987	-0.00260367	-0.00293336
1546	-9.50858e-05	-0.0013994	-0.00219714	-0.00259749	-0.00260229	-0.00293167
1547	-9.50737e-05	-0.00139884	-0.00219614	-0.00259606	-0.00260071	-0.00292977
1548	-9.52222e-05	-0.00139834	-0.00219512	-0.00259463	-0.00259917	-0.0029279
1549	-9.5395e-05	-0.00139784	-0.00219404	-0.00259317	-0.00259764	-0.00292607
1550	-9.56136e-05	-0.00139734	-0.00219293	-0.00259173	-0.00259617	-0.00292437
1551	-9.59631e-05	-0.001397	-0.00219197	-0.00259045	-0.00259488	-0.00292288
1552	-9.62054e-05	-0.00139658	-0.00219095	-0.00258909	-0.00259348	-0.00292124
1553	-9.63155e-05	-0.00139611	-0.00218993	-0.00258764	-0.00259191	-0.00291939
1554	-9.65486e-05	-0.0013959	-0.00218924	-0.00258642	-0.00259048	-0.00291761
1555	-9.6793e-05	-0.00139571	-0.00218865	-0.00258525	-0.00258905	-0.00291581
1556	-9.69986e-05	-0.00139539	-0.00218794	-0.00258403	-0.00258758	-0.00291392
1557	-9.71955e-05	-0.00139493	-0.00218702	-0.00258273	-0.00258611	-0.00291205
1558	-9.71816e-05	-0.00139418	-0.00218575	-0.00258115	-0.00258446	-0.00291003
1559	-9.73484e-05	-0.00139359	-0.0021846	-0.00257974	-0.00258302	-0.00290829
1560	-9.75477e-05	-0.00139302	-0.00218344	-0.00257832	-0.00258159	-0.0029066
1561	-9.76445e-05	-0.00139241	-0.00218222	-0.00257681	-0.00258006	-0.00290483
1562	-9.78209e-05	-0.00139203	-0.00218131	-0.00257554	-0.00257873	-0.00290326
1563	-9.79196e-05	-0.0013917	-0.00218052	-0.00257432	-0.0025774	-0.00290167
1564	-9.8019e-05	-0.00139132	-0.00217973	-0.00257307	-0.00257601	-0.00289998
1565	-9.80927e-05	-0.00139083	-0.00217881	-0.00257169	-0.00257445	-0.00289805
1566	-9.80959e-05	-0.00139019	-0.0021777	-0.00257009	-0.00257266	-0.00289588
1567	-9.81596e-05	-0.00138956	-0.00217659	-0.00256853	-0.00257092	-0.00289377
1568	-9.81666e-05	-0.00138885	-0.00217538	-0.00256695	-0.00256918	-0.00289167
1569	-9.83219e-05	-0.00138828	-0.00217428	-0.00256558	-0.0025677	-0.00288986
1570	-9.87081e-05	-0.00138792	-0.00217335	-0.00256444	-0.00256655	-0.00288843
1571	-9.90318e-05	-0.00138756	-0.0021724	-0.00256323	-0.00256534	-0.00288698
1572	-9.92273e-05	-0.00138713	-0.00217148	-0.00256196	-0.00256404	-0.00288542
1573	-9.92444e-05	-0.00138655	-0.00217045	-0.00256057	-0.00256257	-0.00288367
1574	-9.92925e-05	-0.00138601	-0.00216948	-0.00255919	-0.00256107	-0.00288186
1575	-9.92962e-05	-0.0013854	-0.00216838	-0.00255768	-0.00255947	-0.00287996
1576	-9.93267e-05	-0.00138477	-0.00216726	-0.00255621	-0.00255794	-0.00287819
1577	-9.93381e-05	-0.00138407	-0.00216606	-0.00255469	-0.00255638	-0.00287639
1578	-9.94184e-05	-0.00138342	-0.00216487	-0.00255315	-0.00255476	-0.00287454
1579	-9.97259e-05	-0.00138301	-0.00216387	-0.00255178	-0.0025533	-0.00287281
1580	-9.98834e-05	-0.00138248	-0.00216275	-0.00255033	-0.00255174	-0.00287095
1581	-0.000100123	-0.0013821	-0.0021619	-0.00254913	-0.00255043	-0.00286933
1582	-0.000100323	-0.00138169	-0.00216108	-0.00254797	-0.00254916	-0.00286773
1583	-0.000100295	-0.00138101	-0.00215998	-0.00254652	-0.0025476	-0.00286582
1584	-0.000100213	-0.00138025	-0.00215878	-0.00254496	-0.00254591	-0.00286373
1585	-0.000100267	-0.00137962	-0.0021577	-0.00254355	-0.0025444	-0.00286187
1586	-0.000100418	-0.00137905	-0.00215666	-0.00254225	-0.00254307	-0.00286028
1587	-0.000100433	-0.00137826	-0.00215537	-0.00254072	-0.00254157	-0.0028586
1588	-0.000100388	-0.00137743	-0.00215397	-0.00253905	-0.00253992	-0.00285679
1589	-0.000100299	-0.0013766	-0.0021525	-0.00253726	-0.00253813	-0.00285482
1590	-0.000100371	-0.00137596	-0.00215124	-0.0025356	-0.00253645	-0.00285297
1591	-0.000100557	-0.00137547	-0.0021502	-0.00253409	-0.00253486	-0.00285115
1592	-0.000100446	-0.00137471	-0.00214896	-0.00253241	-0.00253303	-0.00284902
1593	-0.000100326	-0.00137397	-0.00214781	-0.00253088	-0.00253134	-0.00284694
1594	-0.000100423	-0.00137339	-0.00214681	-0.00252963	-0.00253001	-0.00284528
1595	-0.000100565	-0.00137283	-0.00214584	-0.00252846	-0.00252881	-0.00284385
1596	-0.000100744	-0.0013723	-0.0021449	-0.00252732	-0.00252766	-0.00284247
1597	-0.000100931	-0.00137174	-0.00214389	-0.00252612	-0.00252645	-0.00284104
1598	-0.00010103	-0.00137112	-0.00214279	-0.0025248	-0.00252512	-0.00283949
1599	-0.000101005	-0.00137038	-0.00214153	-0.0025233	-0.00252362	-0.00283781
1600	-0.000100916	-0.00136962	-0.00214027	-0.0025217	-0.00252201	-0.00283598
