# Supplementary material for: Simulation Methods and Validation Criteria for Modeling Cardiac Ventricular Electrophysiology
Source: PLoS One. 2014 Dec 10;9(12):e114494. doi: 10.1371/journal.pone.0114494 (PMC4262432; doi:10.1371/journal.pone.0114494)
Supplement: S2 Dataset — ECG raw data for the six lead ECG. Data was obtained at every millisecond. (ZIP) [file pone.0114494.s003.zip › Dataset S2/ECG_TransmuralGradientOnly_HighPMJ.dat]

0.000000   1.01399e-17  -3.53371e-17  -7.34257e-17  -9.17586e-17  -8.99584e-17  -9.89335e-17
1.000000   1.20835e-05   1.08551e-05   6.47074e-06   1.94307e-06  -8.57156e-06  -2.38392e-05
2.000000   5.04013e-05   3.34909e-05   1.00782e-05  -1.15076e-05  -3.91887e-05  -8.34443e-05
3.000000   9.17175e-05   5.86123e-05   1.51446e-05  -2.51992e-05  -6.90134e-05  -1.41178e-04
4.000000   1.69816e-04   1.22446e-04   6.08819e-05   3.11828e-06  -5.45629e-05  -1.50856e-04
5.000000   3.39671e-04   2.80134e-04   2.02850e-04   1.29749e-04   6.03865e-05  -5.62360e-05
6.000000   3.78128e-04   3.07558e-04   2.16503e-04   1.30081e-04   5.10806e-05  -8.26329e-05
7.000000   4.07607e-04   3.28204e-04   2.25733e-04   1.28098e-04   4.10962e-05  -1.06535e-04
8.000000   3.89557e-04   3.02823e-04   1.90845e-04   8.38761e-05  -9.69606e-06  -1.68659e-04
9.000000   3.55784e-04   2.62965e-04   1.43091e-04   2.83465e-05  -7.06741e-05  -2.38947e-04
10.000000   3.10303e-04   2.12171e-04   8.56485e-05  -3.55443e-05  -1.39001e-04  -3.14857e-04
11.000000   1.83161e-04   7.70422e-05  -5.68944e-05  -1.84111e-04  -2.91109e-04  -4.73644e-04
12.000000   1.25488e-04   1.06408e-04   1.50335e-05  -1.02586e-04  -2.18795e-04  -3.96410e-04
13.000000   4.65735e-04   8.41452e-04   9.62737e-04   9.05287e-04   7.49114e-04   6.04803e-04
14.000000   2.28595e-04   1.22014e-03   1.63286e-03   1.57645e-03   1.28435e-03   1.12989e-03
15.000000   1.14472e-04   2.05204e-03   2.79042e-03   2.55501e-03   1.92776e-03   1.63479e-03
16.000000   1.74567e-03   4.71112e-03   5.57406e-03   4.84861e-03   3.59343e-03   2.86735e-03
17.000000   1.89907e-03   6.48960e-03   7.58944e-03   6.08141e-03   3.77432e-03   2.18240e-03
18.000000   2.73624e-03   9.85516e-03   1.08857e-02   8.05260e-03   4.49528e-03   1.93896e-03
19.000000   4.61254e-03   1.37695e-02   1.44364e-02   1.10393e-02   7.70814e-03   5.33746e-03
20.000000   4.75929e-03   1.59810e-02   1.68688e-02   1.38819e-02   1.16448e-02   1.04119e-02
21.000000   3.59221e-03   1.77673e-02   2.09176e-02   1.92332e-02   1.78316e-02   1.76838e-02
22.000000   1.76741e-03   2.00401e-02   2.67449e-02   2.62658e-02   2.41279e-02   2.35660e-02
23.000000  -6.65241e-04   2.16119e-02   3.28121e-02   3.53640e-02   3.29528e-02   3.21709e-02
24.000000  -1.85786e-03   2.35028e-02   3.99349e-02   4.83460e-02   4.66979e-02   4.58372e-02
25.000000  -3.05009e-03   2.20566e-02   4.02818e-02   5.42131e-02   5.34148e-02   5.41848e-02
26.000000  -8.55014e-03   1.33039e-02   3.21903e-02   4.28189e-02   4.13170e-02   5.10527e-02
27.000000  -1.69325e-02   1.87882e-03   2.37632e-02   2.40147e-02   2.48120e-02   4.16879e-02
28.000000  -2.14242e-02  -7.56302e-03   5.10107e-03   3.84788e-03   1.32445e-02   3.48419e-02
29.000000  -2.48562e-02  -2.15310e-02  -1.37288e-02  -8.61054e-03   7.84449e-03   3.36146e-02
30.000000  -2.48272e-02  -3.52686e-02  -3.45380e-02  -2.13695e-02   7.95068e-04   2.85466e-02
31.000000  -2.31596e-02  -3.94247e-02  -4.20470e-02  -2.73993e-02  -6.46735e-03   1.90877e-02
32.000000  -2.18426e-02  -3.56605e-02  -3.81327e-02  -2.65431e-02  -9.66270e-03   9.54969e-03
33.000000  -2.02419e-02  -2.90777e-02  -3.04587e-02  -2.16471e-02  -9.07088e-03   3.72603e-03
34.000000  -1.71765e-02  -2.37916e-02  -2.42905e-02  -1.75808e-02  -8.23801e-03   8.32982e-04
35.000000  -1.33189e-02  -1.82228e-02  -1.82563e-02  -1.30822e-02  -6.31919e-03  -5.10349e-04
36.000000  -7.54138e-03  -1.02988e-02  -1.01097e-02  -7.17454e-03  -3.92098e-03  -2.17032e-03
37.000000  -2.03188e-03  -3.80238e-03  -4.21764e-03  -3.58139e-03  -3.14151e-03  -3.74412e-03
38.000000  -4.37827e-05  -1.03912e-03  -1.29619e-03  -1.08287e-03  -1.18198e-03  -1.81838e-03
39.000000   1.06815e-03   6.18043e-04   5.39196e-04   6.11505e-04   3.12572e-04  -2.33127e-04
40.000000   1.47689e-03   1.22030e-03   1.13897e-03   1.08945e-03   6.76576e-04   9.37312e-05
41.000000   1.53299e-03   1.31516e-03   1.17328e-03   1.04235e-03   5.90504e-04  -2.57007e-05
42.000000   1.55543e-03   1.33197e-03   1.12333e-03   9.32700e-04   4.68853e-04  -1.67181e-04
43.000000   1.53497e-03   1.25513e-03   9.72764e-04   7.35071e-04   2.74625e-04  -3.83637e-04
44.000000   1.51495e-03   1.16511e-03   8.05975e-04   5.19839e-04   6.28967e-05  -6.22010e-04
45.000000   1.50220e-03   1.08279e-03   6.45199e-04   3.06546e-04  -1.50200e-04  -8.65056e-04
46.000000   1.49684e-03   1.00878e-03   4.91562e-04   9.56420e-05  -3.66935e-04  -1.11836e-03
47.000000   1.49461e-03   9.40705e-04   3.44387e-04  -1.13379e-04  -5.89929e-04  -1.38787e-03
48.000000   1.49116e-03   8.76685e-04   2.04138e-04  -3.18149e-04  -8.16797e-04  -1.67143e-03
49.000000   1.48910e-03   8.20017e-04   7.55199e-05  -5.11088e-04  -1.03664e-03  -1.95294e-03
50.000000   1.49122e-03   7.72547e-04  -3.94554e-05  -6.88443e-04  -1.24280e-03  -2.22131e-03
51.000000   1.49732e-03   7.33074e-04  -1.42238e-04  -8.50933e-04  -1.43459e-03  -2.47402e-03
52.000000   1.50395e-03   6.97437e-04  -2.37273e-04  -1.00270e-03  -1.61550e-03  -2.71382e-03
53.000000   1.51116e-03   6.65203e-04  -3.25237e-04  -1.14434e-03  -1.78571e-03  -2.94057e-03
54.000000   1.51911e-03   6.36150e-04  -4.06601e-04  -1.27633e-03  -1.94548e-03  -3.15436e-03
55.000000   1.52727e-03   6.09454e-04  -4.82472e-04  -1.39988e-03  -2.09589e-03  -3.35628e-03
56.000000   1.53641e-03   5.85617e-04  -5.52623e-04  -1.51492e-03  -2.23680e-03  -3.54627e-03
57.000000   1.54571e-03   5.63571e-04  -6.18379e-04  -1.62293e-03  -2.36972e-03  -3.72589e-03
58.000000   1.55582e-03   5.43795e-04  -6.79496e-04  -1.72392e-03  -2.49466e-03  -3.89540e-03
59.000000   1.56695e-03   5.26343e-04  -7.36174e-04  -1.81828e-03  -2.61212e-03  -4.05547e-03
60.000000   1.57909e-03   5.11072e-04  -7.88757e-04  -1.90659e-03  -2.72275e-03  -4.20699e-03
61.000000   1.59263e-03   4.98283e-04  -8.37149e-04  -1.98896e-03  -2.82674e-03  -4.35031e-03
62.000000   1.60620e-03   4.86502e-04  -8.83010e-04  -2.06725e-03  -2.92604e-03  -4.48754e-03
63.000000   1.62139e-03   4.77262e-04  -9.24963e-04  -2.14028e-03  -3.01954e-03  -4.61775e-03
64.000000   1.63703e-03   4.69330e-04  -9.64366e-04  -2.20953e-03  -3.10881e-03  -4.74266e-03
65.000000   1.65421e-03   4.63772e-04  -1.00026e-03  -2.27422e-03  -3.19314e-03  -4.86169e-03
66.000000   1.67127e-03   4.58964e-04  -1.03436e-03  -2.33617e-03  -3.27439e-03  -4.97680e-03
67.000000   1.68938e-03   4.55997e-04  -1.06563e-03  -2.39443e-03  -3.35168e-03  -5.08719e-03
68.000000   1.70771e-03   4.54040e-04  -1.09499e-03  -2.45000e-03  -3.42600e-03  -5.19391e-03
69.000000   1.72741e-03   4.54223e-04  -1.12135e-03  -2.50185e-03  -3.49635e-03  -5.29599e-03
70.000000   1.74735e-03   4.55466e-04  -1.14582e-03  -2.55118e-03  -3.56395e-03  -5.39471e-03
71.000000   1.76788e-03   4.58124e-04  -1.16804e-03  -2.59766e-03  -3.62852e-03  -5.48978e-03
72.000000   1.78859e-03   4.61770e-04  -1.18847e-03  -2.64172e-03  -3.69048e-03  -5.58163e-03
73.000000   1.80986e-03   4.66774e-04  -1.20678e-03  -2.68307e-03  -3.74945e-03  -5.66985e-03
74.000000   1.83178e-03   4.73302e-04  -1.22278e-03  -2.72154e-03  -3.80529e-03  -5.75429e-03
75.000000   1.85405e-03   4.81102e-04  -1.23672e-03  -2.75738e-03  -3.85827e-03  -5.83522e-03
76.000000   1.87599e-03   4.89567e-04  -1.24909e-03  -2.79106e-03  -3.90882e-03  -5.91302e-03
77.000000   1.89901e-03   5.00119e-04  -1.25845e-03  -2.82118e-03  -3.95561e-03  -5.98643e-03
78.000000   1.92131e-03   5.10948e-04  -1.26667e-03  -2.84958e-03  -4.00044e-03  -6.05716e-03
79.000000   1.94348e-03   5.22639e-04  -1.27316e-03  -2.87568e-03  -4.04268e-03  -6.12461e-03
80.000000   1.96611e-03   5.35714e-04  -1.27744e-03  -2.89897e-03  -4.08180e-03  -6.18817e-03
81.000000   1.98810e-03   5.48956e-04  -1.28074e-03  -2.92057e-03  -4.11879e-03  -6.24874e-03
82.000000   2.00978e-03   5.62706e-04  -1.28270e-03  -2.94005e-03  -4.15322e-03  -6.30598e-03
83.000000   2.03109e-03   5.76935e-04  -1.28338e-03  -2.95751e-03  -4.18524e-03  -6.36003e-03
84.000000   2.05293e-03   5.92401e-04  -1.28218e-03  -2.97245e-03  -4.21420e-03  -6.41011e-03
85.000000   2.07297e-03   6.06948e-04  -1.28103e-03  -2.98665e-03  -4.24192e-03  -6.45808e-03
86.000000   2.09457e-03   6.23690e-04  -1.27700e-03  -2.99709e-03  -4.26515e-03  -6.50043e-03
87.000000   2.11393e-03   6.38781e-04  -1.27399e-03  -3.00768e-03  -4.28778e-03  -6.54110e-03
88.000000   2.13372e-03   6.54969e-04  -1.26919e-03  -3.01579e-03  -4.30734e-03  -6.57764e-03
89.000000   2.15135e-03   6.69769e-04  -1.26502e-03  -3.02381e-03  -4.32625e-03  -6.61253e-03
90.000000   2.17137e-03   6.87805e-04  -1.25702e-03  -3.02753e-03  -4.34029e-03  -6.64163e-03
91.000000   2.19148e-03   7.06745e-04  -1.24747e-03  -3.02924e-03  -4.35179e-03  -6.66709e-03
92.000000   2.21051e-03   7.25232e-04  -1.23767e-03  -3.03011e-03  -4.36196e-03  -6.69036e-03
93.000000   2.22866e-03   7.43618e-04  -1.22718e-03  -3.02971e-03  -4.37044e-03  -6.71103e-03
94.000000   2.24773e-03   7.63383e-04  -1.21464e-03  -3.02664e-03  -4.37569e-03  -6.72747e-03
95.000000   2.26779e-03   7.84769e-04  -1.19989e-03  -3.02060e-03  -4.37745e-03  -6.73948e-03
96.000000   2.28440e-03   8.03027e-04  -1.18745e-03  -3.01589e-03  -4.37998e-03  -6.75128e-03
97.000000   2.30429e-03   8.24771e-04  -1.17107e-03  -3.00650e-03  -4.37719e-03  -6.75674e-03
98.000000   2.32093e-03   8.43677e-04  -1.15681e-03  -2.99854e-03  -4.37518e-03  -6.76180e-03
99.000000   2.33816e-03   8.63952e-04  -1.14059e-03  -2.98823e-03  -4.37048e-03  -6.76333e-03
100.000000   2.35349e-03   8.83023e-04  -1.12499e-03  -2.97824e-03  -4.36554e-03  -6.76349e-03
101.000000   2.37086e-03   9.04598e-04  -1.10651e-03  -2.96501e-03  -4.35681e-03  -6.75892e-03
102.000000   2.38605e-03   9.24759e-04  -1.08897e-03  -2.95243e-03  -4.34832e-03  -6.75369e-03
103.000000   2.40069e-03   9.44662e-04  -1.07106e-03  -2.93903e-03  -4.33887e-03  -6.74710e-03
104.000000   2.41591e-03   9.65637e-04  -1.05136e-03  -2.92316e-03  -4.32672e-03  -6.73727e-03
105.000000   2.43081e-03   9.86898e-04  -1.03078e-03  -2.90635e-03  -4.31362e-03  -6.72603e-03
106.000000   2.44457e-03   1.00735e-03  -1.01092e-03  -2.88977e-03  -4.30012e-03  -6.71352e-03
107.000000   2.45784e-03   1.02778e-03  -9.90718e-04  -2.87245e-03  -4.28552e-03  -6.69952e-03
108.000000   2.47026e-03   1.04816e-03  -9.70211e-04  -2.85459e-03  -4.26989e-03  -6.68369e-03
109.000000   2.48125e-03   1.06809e-03  -9.49767e-04  -2.83660e-03  -4.25363e-03  -6.66639e-03
110.000000   2.49033e-03   1.08698e-03  -9.29911e-04  -2.81890e-03  -4.23739e-03  -6.64843e-03
111.000000   2.50078e-03   1.10827e-03  -9.07110e-04  -2.79840e-03  -4.21806e-03  -6.62650e-03
112.000000   2.51028e-03   1.12961e-03  -8.83640e-04  -2.77706e-03  -4.19781e-03  -6.60334e-03
113.000000   2.51832e-03   1.15030e-03  -8.60101e-04  -2.75500e-03  -4.17657e-03  -6.57858e-03
114.000000   2.52933e-03   1.17490e-03  -8.31903e-04  -2.72782e-03  -4.14991e-03  -6.54771e-03
115.000000   2.53787e-03   1.19799e-03  -8.04376e-04  -2.70086e-03  -4.12323e-03  -6.51632e-03
116.000000   2.54582e-03   1.22160e-03  -7.75586e-04  -2.67202e-03  -4.09422e-03  -6.48163e-03
117.000000   2.55474e-03   1.24745e-03  -7.43843e-04  -2.64005e-03  -4.06161e-03  -6.44253e-03
118.000000   2.56242e-03   1.27319e-03  -7.11724e-04  -2.60725e-03  -4.02751e-03  -6.40078e-03
119.000000   2.56996e-03   1.29972e-03  -6.78228e-04  -2.57245e-03  -3.99079e-03  -6.35554e-03
120.000000   2.57811e-03   1.32781e-03  -6.42585e-04  -2.53480e-03  -3.95051e-03  -6.30579e-03
121.000000   2.58518e-03   1.35573e-03  -6.06487e-04  -2.49590e-03  -3.90825e-03  -6.25297e-03
122.000000   2.59175e-03   1.38371e-03  -5.69701e-04  -2.45538e-03  -3.86348e-03  -6.19643e-03
123.000000   2.59963e-03   1.41395e-03  -5.29892e-04  -2.41101e-03  -3.81405e-03  -6.13396e-03
124.000000   2.60567e-03   1.44298e-03  -4.90602e-04  -2.36602e-03  -3.76301e-03  -6.06842e-03
125.000000   2.61141e-03   1.47253e-03  -4.49962e-04  -2.31876e-03  -3.70881e-03  -5.99831e-03
126.000000   2.61888e-03   1.50476e-03  -4.05882e-04  -2.26716e-03  -3.64942e-03  -5.92163e-03
127.000000   2.62577e-03   1.53779e-03  -3.59916e-04  -2.21270e-03  -3.58645e-03  -5.84012e-03
128.000000   2.63046e-03   1.56937e-03  -3.14665e-04  -2.15809e-03  -3.52260e-03  -5.75636e-03
129.000000   2.63704e-03   1.60443e-03  -2.64906e-04  -2.09845e-03  -3.45333e-03  -5.66603e-03
130.000000   2.64301e-03   1.64036e-03  -2.13028e-04  -2.03611e-03  -3.38093e-03  -5.57124e-03
131.000000   2.64857e-03   1.67713e-03  -1.59388e-04  -1.97144e-03  -3.30569e-03  -5.47207e-03
132.000000   2.65448e-03   1.71564e-03  -1.02983e-04  -1.90296e-03  -3.22581e-03  -5.36653e-03
133.000000   2.66126e-03   1.75625e-03  -4.32808e-05  -1.83039e-03  -3.14146e-03  -5.25545e-03
134.000000   2.66735e-03   1.79734e-03   1.75990e-05  -1.75575e-03  -3.05413e-03  -5.13956e-03
135.000000   2.67521e-03   1.84197e-03   8.31841e-05  -1.67573e-03  -2.96116e-03  -5.01717e-03
136.000000   2.68170e-03   1.88705e-03   1.50431e-04  -1.59346e-03  -2.86534e-03  -4.89045e-03
137.000000   2.68890e-03   1.93417e-03   2.20449e-04  -1.50700e-03  -2.76406e-03  -4.75647e-03
138.000000   2.69670e-03   1.98349e-03   2.93722e-04  -1.41633e-03  -2.65765e-03  -4.61582e-03
139.000000   2.70483e-03   2.03490e-03   3.70325e-04  -1.32121e-03  -2.54624e-03  -4.46885e-03
140.000000   2.71327e-03   2.08807e-03   4.49735e-04  -1.22215e-03  -2.42978e-03  -4.31492e-03
141.000000   2.72229e-03   2.14305e-03   5.32168e-04  -1.11963e-03  -2.30963e-03  -4.15631e-03
142.000000   2.73364e-03   2.20167e-03   6.19197e-04  -1.01146e-03  -2.18287e-03  -3.98948e-03
143.000000   2.74319e-03   2.25974e-03   7.06944e-04  -9.01139e-04  -2.05280e-03  -3.81738e-03
144.000000   2.75454e-03   2.32137e-03   7.99536e-04  -7.85042e-04  -1.91628e-03  -3.63712e-03
145.000000   2.76618e-03   2.38528e-03   8.95606e-04  -6.64529e-04  -1.77447e-03  -3.44952e-03
146.000000   2.77917e-03   2.45238e-03   9.95997e-04  -5.39146e-04  -1.62713e-03  -3.25493e-03
147.000000   2.79335e-03   2.52231e-03   1.10072e-03  -4.08661e-04  -1.47462e-03  -3.05414e-03
148.000000   2.80703e-03   2.59260e-03   1.20646e-03  -2.76152e-04  -1.31930e-03  -2.84868e-03
149.000000   2.82175e-03   2.66540e-03   1.31608e-03  -1.38518e-04  -1.15836e-03  -2.63653e-03
150.000000   2.83540e-03   2.73887e-03   1.42764e-03   2.05710e-06  -9.93737e-04  -2.41963e-03
151.000000   2.85144e-03   2.81629e-03   1.54419e-03   1.47841e-04  -8.23453e-04  -2.19576e-03
152.000000   2.86729e-03   2.89509e-03   1.66257e-03   2.96394e-04  -6.49333e-04  -1.96653e-03
153.000000   2.88514e-03   2.97753e-03   1.78566e-03   4.50487e-04  -4.69397e-04  -1.73086e-03
154.000000   2.90442e-03   3.06285e-03   1.91260e-03   6.08949e-04  -2.84903e-04  -1.48965e-03
155.000000   2.92138e-03   3.14749e-03   2.04013e-03   7.68961e-04  -9.82302e-05  -1.24495e-03
156.000000   2.94351e-03   3.23916e-03   2.17566e-03   9.37563e-04   9.72765e-05  -9.90584e-04
157.000000   2.96446e-03   3.33163e-03   2.31305e-03   1.10846e-03   2.95302e-04  -7.32814e-04
158.000000   2.98514e-03   3.42561e-03   2.45296e-03   1.28241e-03   4.96616e-04  -4.70711e-04
159.000000   3.00881e-03   3.52478e-03   2.59920e-03   1.46331e-03   7.05214e-04  -2.00116e-04
160.000000   3.03218e-03   3.62546e-03   2.74803e-03   1.64749e-03   9.17382e-04   7.51094e-05
161.000000   3.05603e-03   3.72876e-03   2.90091e-03   1.83642e-03   1.13438e-03   3.56128e-04
162.000000   3.08008e-03   3.83429e-03   3.05713e-03   2.02922e-03   1.35540e-03   6.42249e-04
163.000000   3.10240e-03   3.94025e-03   3.21541e-03   2.22488e-03   1.57918e-03   9.32021e-04
164.000000   3.12478e-03   4.04834e-03   3.37747e-03   2.42493e-03   1.80719e-03   1.22654e-03
165.000000   3.14535e-03   4.15597e-03   3.54049e-03   2.62700e-03   2.03730e-03   1.52407e-03
166.000000   3.16519e-03   4.26391e-03   3.70493e-03   2.83141e-03   2.26998e-03   1.82499e-03
167.000000   3.18284e-03   4.37039e-03   3.86890e-03   3.03631e-03   2.50341e-03   2.12716e-03
168.000000   3.20010e-03   4.47685e-03   4.03381e-03   3.24283e-03   2.73833e-03   2.43063e-03
169.000000   3.21269e-03   4.57868e-03   4.19495e-03   3.44662e-03   2.97089e-03   2.73212e-03
170.000000   3.22662e-03   4.68142e-03   4.35756e-03   3.65254e-03   3.20585e-03   3.03617e-03
171.000000   3.23893e-03   4.78192e-03   4.51820e-03   3.85721e-03   3.43974e-03   3.33890e-03
172.000000   3.24874e-03   4.87938e-03   4.67608e-03   4.05938e-03   3.67102e-03   3.63839e-03
173.000000   3.25982e-03   4.97704e-03   4.83415e-03   4.26216e-03   3.90285e-03   3.93765e-03
174.000000   3.26988e-03   5.07246e-03   4.98961e-03   4.46232e-03   4.13211e-03   4.23364e-03
175.000000   3.27771e-03   5.16435e-03   5.14119e-03   4.65895e-03   4.35782e-03   4.52516e-03
176.000000   3.28768e-03   5.25734e-03   5.29339e-03   4.85569e-03   4.58341e-03   4.81575e-03
177.000000   3.29597e-03   5.34741e-03   5.44212e-03   5.04886e-03   4.80526e-03   5.10167e-03
178.000000   3.30396e-03   5.43604e-03   5.58897e-03   5.23995e-03   5.02462e-03   5.38393e-03
179.000000   3.31172e-03   5.52374e-03   5.73412e-03   5.42840e-03   5.24063e-03   5.66148e-03
180.000000   3.32021e-03   5.61141e-03   5.87853e-03   5.61539e-03   5.45459e-03   5.93572e-03
181.000000   3.32867e-03   5.69805e-03   6.02136e-03   5.80046e-03   5.66615e-03   6.20629e-03
182.000000   3.33549e-03   5.78239e-03   6.16131e-03   5.98193e-03   5.87335e-03   6.47094e-03
183.000000   3.34194e-03   5.86572e-03   6.29965e-03   6.16089e-03   6.07744e-03   6.73155e-03
184.000000   3.34645e-03   5.94691e-03   6.43549e-03   6.33650e-03   6.27708e-03   6.98622e-03
185.000000   3.35088e-03   6.02759e-03   6.57030e-03   6.51030e-03   6.47388e-03   7.23644e-03
186.000000   3.35401e-03   6.10636e-03   6.70288e-03   6.68098e-03   6.66647e-03   7.48099e-03
187.000000   3.35512e-03   6.18260e-03   6.83297e-03   6.84831e-03   6.85418e-03   7.71885e-03
188.000000   3.35258e-03   6.25385e-03   6.95744e-03   7.00933e-03   7.03448e-03   7.94779e-03
189.000000   3.34658e-03   6.32000e-03   7.07643e-03   7.16413e-03   7.20697e-03   8.16650e-03
190.000000   3.33594e-03   6.37863e-03   7.18708e-03   7.31008e-03   7.36933e-03   8.37313e-03
191.000000   3.32216e-03   6.43047e-03   7.28996e-03   7.44693e-03   7.52071e-03   8.56608e-03
192.000000   3.29867e-03   6.46740e-03   7.37632e-03   7.56623e-03   7.65281e-03   8.73669e-03
193.000000   3.26930e-03   6.49178e-03   7.44802e-03   7.66971e-03   7.76730e-03   8.88608e-03
194.000000   3.23148e-03   6.49934e-03   7.50018e-03   7.75178e-03   7.85844e-03   9.00797e-03
195.000000   3.18060e-03   6.48328e-03   7.52504e-03   7.80472e-03   7.91867e-03   9.09430e-03
196.000000   3.11535e-03   6.44083e-03   7.51916e-03   7.82496e-03   7.94434e-03   9.14036e-03
197.000000   3.03752e-03   6.37147e-03   7.48024e-03   7.80980e-03   7.93348e-03   9.14402e-03
198.000000   2.95123e-03   6.27791e-03   7.41054e-03   7.76100e-03   7.88761e-03   9.10616e-03
199.000000   2.85340e-03   6.15639e-03   7.30618e-03   7.67449e-03   7.80228e-03   9.02140e-03
200.000000   2.74761e-03   6.00953e-03   7.16883e-03   7.55117e-03   7.67865e-03   8.89062e-03
201.000000   2.63102e-03   5.83349e-03   6.99372e-03   7.38681e-03   7.51349e-03   8.71166e-03
202.000000   2.50940e-03   5.63451e-03   6.78734e-03   7.18793e-03   7.31315e-03   8.49034e-03
203.000000   2.38099e-03   5.41196e-03   6.54930e-03   6.95387e-03   7.07667e-03   8.22561e-03
204.000000   2.24885e-03   5.17055e-03   6.28460e-03   6.68941e-03   6.80889e-03   7.92286e-03
205.000000   2.11467e-03   4.91379e-03   5.99759e-03   6.39913e-03   6.51444e-03   7.58739e-03
206.000000   1.97937e-03   4.64456e-03   5.69121e-03   6.08599e-03   6.19648e-03   7.22333e-03
207.000000   1.84666e-03   4.36860e-03   5.37219e-03   5.75692e-03   5.86198e-03   6.83825e-03
208.000000   1.71700e-03   4.08923e-03   5.04500e-03   5.41666e-03   5.51514e-03   6.43661e-03
209.000000   1.58831e-03   3.80624e-03   4.70980e-03   5.06585e-03   5.15715e-03   6.02071e-03
210.000000   1.46842e-03   3.52955e-03   4.37845e-03   4.71812e-03   4.80226e-03   5.60635e-03
211.000000   1.35004e-03   3.25405e-03   4.04674e-03   4.36831e-03   4.44464e-03   5.18802e-03
212.000000   1.24066e-03   2.98917e-03   3.72451e-03   4.02643e-03   4.09473e-03   4.77745e-03
213.000000   1.13718e-03   2.73314e-03   3.40990e-03   3.69124e-03   3.75158e-03   4.37426e-03
214.000000   1.03900e-03   2.48703e-03   3.10551e-03   3.36550e-03   3.41791e-03   3.98178e-03
215.000000   9.46270e-04   2.25268e-03   2.81364e-03   3.05086e-03   3.09445e-03   3.60000e-03
216.000000   8.60245e-04   2.03110e-03   2.53526e-03   2.74953e-03   2.78486e-03   3.23433e-03
217.000000   7.78036e-04   1.82089e-03   2.26973e-03   2.46042e-03   2.48704e-03   2.88222e-03
218.000000   7.03676e-04   1.62672e-03   2.02209e-03   2.18882e-03   2.20619e-03   2.54849e-03
219.000000   6.35760e-04   1.44754e-03   1.79150e-03   1.93420e-03   1.94233e-03   2.23421e-03
220.000000   5.77565e-04   1.28652e-03   1.58194e-03   1.70098e-03   1.69944e-03   1.94318e-03
221.000000   5.24493e-04   1.13985e-03   1.39023e-03   1.48637e-03   1.47460e-03   1.67232e-03
222.000000   4.82384e-04   1.01285e-03   1.22136e-03   1.29531e-03   1.27357e-03   1.42869e-03
223.000000   4.45064e-04   8.98901e-04   1.06853e-03   1.12127e-03   1.08981e-03   1.20541e-03
224.000000   4.15222e-04   8.00337e-04   9.34193e-04   9.66987e-04   9.26428e-04   1.00612e-03
225.000000   3.92050e-04   7.15572e-04   8.16576e-04   8.30565e-04   7.81316e-04   8.28084e-04
226.000000   3.74337e-04   6.42936e-04   7.14009e-04   7.10429e-04   6.52925e-04   6.69644e-04
227.000000   3.57865e-04   5.77854e-04   6.21646e-04   6.01488e-04   5.36108e-04   5.25421e-04
228.000000   3.46527e-04   5.23589e-04   5.42589e-04   5.06796e-04   4.33853e-04   3.98156e-04
229.000000   3.36685e-04   4.76061e-04   4.72920e-04   4.22872e-04   3.42657e-04   2.84014e-04
230.000000   3.31155e-04   4.37605e-04   4.14913e-04   3.52023e-04   2.64779e-04   1.85243e-04
231.000000   3.25615e-04   4.03272e-04   3.63081e-04   2.88426e-04   1.94923e-04   9.69675e-05
232.000000   3.23444e-04   3.76018e-04   3.20420e-04   2.35175e-04   1.35997e-04   2.18877e-05
233.000000   3.22021e-04   3.52510e-04   2.83165e-04   1.88537e-04   8.43135e-05  -4.40645e-05
234.000000   3.22405e-04   3.33545e-04   2.51853e-04   1.48496e-04   3.97764e-05  -1.01047e-04
235.000000   3.23926e-04   3.17864e-04   2.25027e-04   1.13955e-04   1.37853e-06  -1.50380e-04
236.000000   3.23420e-04   3.02169e-04   1.99267e-04   8.10306e-05  -3.51349e-05  -1.96669e-04
237.000000   3.24021e-04   2.89548e-04   1.77704e-04   5.29866e-05  -6.64259e-05  -2.36712e-04
238.000000   3.24325e-04   2.78184e-04   1.58280e-04   2.75638e-05  -9.48813e-05  -2.73091e-04
239.000000   3.24351e-04   2.68196e-04   1.41285e-04   5.26487e-06  -1.19917e-04  -3.05241e-04
240.000000   3.23566e-04   2.58782e-04   1.25602e-04  -1.52530e-05  -1.43080e-04  -3.34981e-04
241.000000   3.23779e-04   2.51324e-04   1.12704e-04  -3.24816e-05  -1.62643e-04  -3.60174e-04
242.000000   3.23528e-04   2.44343e-04   1.00945e-04  -4.75999e-05  -1.79523e-04  -3.81887e-04
243.000000   3.23192e-04   2.38495e-04   9.10030e-05  -6.09151e-05  -1.94764e-04  -4.01508e-04
244.000000   3.23059e-04   2.33459e-04   8.24573e-05  -7.23824e-05  -2.07707e-04  -4.17947e-04
245.000000   3.21933e-04   2.27663e-04   7.33942e-05  -8.36657e-05  -2.19973e-04  -4.33117e-04
246.000000   3.21468e-04   2.23457e-04   6.64549e-05  -9.29643e-05  -2.30426e-04  -4.46209e-04
247.000000   3.21195e-04   2.19930e-04   6.06397e-05  -1.00810e-04  -2.39170e-04  -4.57090e-04
248.000000   3.19934e-04   2.15539e-04   5.41213e-05  -1.08743e-04  -2.47765e-04  -4.67676e-04
249.000000   3.19395e-04   2.12323e-04   4.93050e-05  -1.14818e-04  -2.54566e-04  -4.76339e-04
250.000000   3.17046e-04   2.07557e-04   4.28126e-05  -1.22642e-04  -2.62678e-04  -4.85573e-04
251.000000   3.16025e-04   2.04378e-04   3.81412e-05  -1.28243e-04  -2.68599e-04  -4.92662e-04
252.000000   3.14124e-04   2.00705e-04   3.33807e-05  -1.33623e-04  -2.74223e-04  -4.99287e-04
253.000000   3.13720e-04   1.98807e-04   3.06427e-05  -1.37101e-04  -2.77972e-04  -5.03842e-04
254.000000   3.12408e-04   1.96028e-04   2.70749e-05  -1.41222e-04  -2.82053e-04  -5.08226e-04
255.000000   3.11039e-04   1.93329e-04   2.36023e-05  -1.45117e-04  -2.85851e-04  -5.12332e-04
256.000000   3.09982e-04   1.91109e-04   2.09132e-05  -1.47940e-04  -2.88622e-04  -5.15546e-04
257.000000   3.08322e-04   1.88401e-04   1.78786e-05  -1.51250e-04  -2.91821e-04  -5.18854e-04
258.000000   3.07383e-04   1.86482e-04   1.56990e-05  -1.53469e-04  -2.93831e-04  -5.20806e-04
259.000000   3.04351e-04   1.82618e-04   1.13338e-05  -1.58034e-04  -2.98232e-04  -5.25318e-04
260.000000   3.04188e-04   1.81820e-04   1.02639e-05  -1.59271e-04  -2.99338e-04  -5.26593e-04
261.000000   3.01896e-04   1.78770e-04   7.09847e-06  -1.62250e-04  -3.01864e-04  -5.28866e-04
262.000000   3.01144e-04   1.77216e-04   5.39548e-06  -1.63835e-04  -3.03089e-04  -5.29762e-04
263.000000   2.99566e-04   1.75063e-04   3.10566e-06  -1.66049e-04  -3.05136e-04  -5.31668e-04
264.000000   2.98634e-04   1.73638e-04   1.54437e-06  -1.67713e-04  -3.06659e-04  -5.33166e-04
265.000000   2.96779e-04   1.71343e-04  -8.35996e-07  -1.69838e-04  -3.08353e-04  -5.34663e-04
266.000000   2.94732e-04   1.68878e-04  -3.23426e-06  -1.72089e-04  -3.10092e-04  -5.35811e-04
267.000000   2.94713e-04   1.68159e-04  -3.96756e-06  -1.72524e-04  -3.10155e-04  -5.35539e-04
268.000000   2.93842e-04   1.66847e-04  -5.13284e-06  -1.73573e-04  -3.11140e-04  -5.36368e-04
269.000000   2.92256e-04   1.64731e-04  -7.37101e-06  -1.75606e-04  -3.12730e-04  -5.37637e-04
270.000000   2.90844e-04   1.63024e-04  -9.04728e-06  -1.77013e-04  -3.13582e-04  -5.37983e-04
271.000000   2.90522e-04   1.62284e-04  -9.84420e-06  -1.77419e-04  -3.13424e-04  -5.37285e-04
272.000000   2.88345e-04   1.59524e-04  -1.24909e-05  -1.79561e-04  -3.15025e-04  -5.38183e-04
273.000000   2.87257e-04   1.57919e-04  -1.39742e-05  -1.80844e-04  -3.16037e-04  -5.38846e-04
274.000000   2.86166e-04   1.56732e-04  -1.48968e-05  -1.81612e-04  -3.16651e-04  -5.39195e-04
275.000000   2.85110e-04   1.55549e-04  -1.59958e-05  -1.82642e-04  -3.17317e-04  -5.39524e-04
276.000000   2.83900e-04   1.53916e-04  -1.78546e-05  -1.84208e-04  -3.18237e-04  -5.39983e-04
277.000000   2.83565e-04   1.53257e-04  -1.83795e-05  -1.84248e-04  -3.17894e-04  -5.39295e-04
278.000000   2.81972e-04   1.51254e-04  -2.03007e-05  -1.85824e-04  -3.19041e-04  -5.39800e-04
279.000000   2.80780e-04   1.49745e-04  -2.16361e-05  -1.86842e-04  -3.19712e-04  -5.40004e-04
280.000000   2.79242e-04   1.48284e-04  -2.27098e-05  -1.87885e-04  -3.20529e-04  -5.40399e-04
281.000000   2.79356e-04   1.48334e-04  -2.25887e-05  -1.87708e-04  -3.20061e-04  -5.39716e-04
282.000000   2.77442e-04   1.46197e-04  -2.45651e-05  -1.89277e-04  -3.21201e-04  -5.40531e-04
283.000000   2.76327e-04   1.44488e-04  -2.64166e-05  -1.90638e-04  -3.21922e-04  -5.40725e-04
284.000000   2.76443e-04   1.44252e-04  -2.66836e-05  -1.90770e-04  -3.21708e-04  -5.39932e-04
285.000000   2.74921e-04   1.42758e-04  -2.79891e-05  -1.92137e-04  -3.22936e-04  -5.40673e-04
286.000000   2.74225e-04   1.42214e-04  -2.82710e-05  -1.92295e-04  -3.22922e-04  -5.40387e-04
287.000000   2.73748e-04   1.41702e-04  -2.85207e-05  -1.92312e-04  -3.22755e-04  -5.40137e-04
288.000000   2.72145e-04   1.39898e-04  -3.02079e-05  -1.93753e-04  -3.23957e-04  -5.41263e-04
289.000000   2.71266e-04   1.38381e-04  -3.19406e-05  -1.95068e-04  -3.24652e-04  -5.41451e-04
290.000000   2.70366e-04   1.36975e-04  -3.34548e-05  -1.96350e-04  -3.25340e-04  -5.41419e-04
291.000000   2.69953e-04   1.36643e-04  -3.36138e-05  -1.96690e-04  -3.25615e-04  -5.41286e-04
292.000000   2.68360e-04   1.35153e-04  -3.49222e-05  -1.97891e-04  -3.26555e-04  -5.41634e-04
293.000000   2.68591e-04   1.35494e-04  -3.42247e-05  -1.96945e-04  -3.25562e-04  -5.40641e-04
294.000000   2.68680e-04   1.35363e-04  -3.42195e-05  -1.96611e-04  -3.25031e-04  -5.40097e-04
295.000000   2.67928e-04   1.34360e-04  -3.51486e-05  -1.97115e-04  -3.25200e-04  -5.40165e-04
296.000000   2.66106e-04   1.32396e-04  -3.69566e-05  -1.98612e-04  -3.26349e-04  -5.40948e-04
297.000000   2.65542e-04   1.31711e-04  -3.74386e-05  -1.98887e-04  -3.26209e-04  -5.40318e-04
298.000000   2.63641e-04   1.29678e-04  -3.93442e-05  -2.00463e-04  -3.27414e-04  -5.40931e-04
299.000000   2.62558e-04   1.28589e-04  -4.01648e-05  -2.01013e-04  -3.27791e-04  -5.40754e-04
300.000000   2.63583e-04   1.29445e-04  -3.92701e-05  -1.99970e-04  -3.26520e-04  -5.39230e-04
301.000000   2.62500e-04   1.28171e-04  -4.05207e-05  -2.01040e-04  -3.27354e-04  -5.40017e-04
302.000000   2.61865e-04   1.27481e-04  -4.12311e-05  -2.01801e-04  -3.27981e-04  -5.40578e-04
303.000000   2.60579e-04   1.26078e-04  -4.25833e-05  -2.03197e-04  -3.29184e-04  -5.41616e-04
304.000000   2.61203e-04   1.26372e-04  -4.22504e-05  -2.02584e-04  -3.28149e-04  -5.40047e-04
305.000000   2.59019e-04   1.23900e-04  -4.46246e-05  -2.04426e-04  -3.29363e-04  -5.40442e-04
306.000000   2.58480e-04   1.23149e-04  -4.52251e-05  -2.04478e-04  -3.28853e-04  -5.39209e-04
307.000000   2.57897e-04   1.22447e-04  -4.58655e-05  -2.05049e-04  -3.29341e-04  -5.39547e-04
308.000000   2.56740e-04   1.21268e-04  -4.70015e-05  -2.06302e-04  -3.30509e-04  -5.40599e-04
309.000000   2.57517e-04   1.22127e-04  -4.59732e-05  -2.05276e-04  -3.29478e-04  -5.39646e-04
310.000000   2.55662e-04   1.20274e-04  -4.76610e-05  -2.06848e-04  -3.31028e-04  -5.41300e-04
311.000000   2.56370e-04   1.20907e-04  -4.70592e-05  -2.06211e-04  -3.30154e-04  -5.40040e-04
312.000000   2.54833e-04   1.19345e-04  -4.87571e-05  -2.07909e-04  -3.31488e-04  -5.40807e-04
313.000000   2.55657e-04   1.19978e-04  -4.81025e-05  -2.06894e-04  -3.29970e-04  -5.38654e-04
314.000000   2.52610e-04   1.16695e-04  -5.12474e-05  -2.09555e-04  -3.32143e-04  -5.40368e-04
315.000000   2.52517e-04   1.16705e-04  -5.09757e-05  -2.09171e-04  -3.31640e-04  -5.39616e-04
316.000000   2.52469e-04   1.16567e-04  -5.07664e-05  -2.08731e-04  -3.31254e-04  -5.39224e-04
317.000000   2.52857e-04   1.16689e-04  -5.05165e-05  -2.08145e-04  -3.30665e-04  -5.38810e-04
318.000000   2.51490e-04   1.15126e-04  -5.20979e-05  -2.09310e-04  -3.31476e-04  -5.39375e-04
319.000000   2.51008e-04   1.14753e-04  -5.25890e-05  -2.09911e-04  -3.31838e-04  -5.39361e-04
320.000000   2.52312e-04   1.16069e-04  -5.14365e-05  -2.08916e-04  -3.30643e-04  -5.37844e-04
321.000000   2.51024e-04   1.14567e-04  -5.30449e-05  -2.10517e-04  -3.31865e-04  -5.38583e-04
322.000000   2.50155e-04   1.13707e-04  -5.37523e-05  -2.11191e-04  -3.32330e-04  -5.38752e-04
323.000000   2.50095e-04   1.13778e-04  -5.32373e-05  -2.10562e-04  -3.31774e-04  -5.38139e-04
324.000000   2.48810e-04   1.12525e-04  -5.40893e-05  -2.11156e-04  -3.32442e-04  -5.38907e-04
325.000000   2.48295e-04   1.11818e-04  -5.46548e-05  -2.11340e-04  -3.32517e-04  -5.38909e-04
326.000000   2.48232e-04   1.11699e-04  -5.48500e-05  -2.11307e-04  -3.32207e-04  -5.38303e-04
327.000000   2.48497e-04   1.11844e-04  -5.48142e-05  -2.10985e-04  -3.31435e-04  -5.37179e-04
328.000000   2.46886e-04   1.10035e-04  -5.68218e-05  -2.13004e-04  -3.32957e-04  -5.38188e-04
329.000000   2.47114e-04   1.10242e-04  -5.64685e-05  -2.12627e-04  -3.32236e-04  -5.36947e-04
330.000000   2.47224e-04   1.10390e-04  -5.59859e-05  -2.12139e-04  -3.31797e-04  -5.36424e-04
331.000000   2.46566e-04   1.09844e-04  -5.62223e-05  -2.12355e-04  -3.32162e-04  -5.36863e-04
332.000000   2.46272e-04   1.09439e-04  -5.67166e-05  -2.12732e-04  -3.32339e-04  -5.36744e-04
333.000000   2.45713e-04   1.08715e-04  -5.75824e-05  -2.13385e-04  -3.32745e-04  -5.36860e-04
334.000000   2.44551e-04   1.07464e-04  -5.87613e-05  -2.14249e-04  -3.33390e-04  -5.37390e-04
335.000000   2.43272e-04   1.05943e-04  -6.02754e-05  -2.15332e-04  -3.34050e-04  -5.37786e-04
336.000000   2.43582e-04   1.06222e-04  -6.00177e-05  -2.14829e-04  -3.33189e-04  -5.36561e-04
337.000000   2.43589e-04   1.06253e-04  -5.98621e-05  -2.14776e-04  -3.33065e-04  -5.36163e-04
338.000000   2.43702e-04   1.06737e-04  -5.88405e-05  -2.14042e-04  -3.32606e-04  -5.35750e-04
339.000000   2.44606e-04   1.08076e-04  -5.70755e-05  -2.12554e-04  -3.31501e-04  -5.34869e-04
340.000000   2.44589e-04   1.08040e-04  -5.71235e-05  -2.12519e-04  -3.31330e-04  -5.34443e-04
341.000000   2.43918e-04   1.07008e-04  -5.85517e-05  -2.13726e-04  -3.32070e-04  -5.34677e-04
342.000000   2.42884e-04   1.05752e-04  -5.99502e-05  -2.14843e-04  -3.32774e-04  -5.34940e-04
343.000000   2.41016e-04   1.03792e-04  -6.18203e-05  -2.16361e-04  -3.34174e-04  -5.36295e-04
344.000000   2.39000e-04   1.01703e-04  -6.38135e-05  -2.18020e-04  -3.35534e-04  -5.37454e-04
345.000000   2.39133e-04   1.01890e-04  -6.33782e-05  -2.17199e-04  -3.34515e-04  -5.36211e-04
346.000000   2.40527e-04   1.03549e-04  -6.14173e-05  -2.15110e-04  -3.32454e-04  -5.34151e-04
347.000000   2.40371e-04   1.03480e-04  -6.13003e-05  -2.14828e-04  -3.32067e-04  -5.33607e-04
348.000000   2.41189e-04   1.04414e-04  -6.02757e-05  -2.13910e-04  -3.31030e-04  -5.32412e-04
349.000000   2.40623e-04   1.04066e-04  -6.05564e-05  -2.14515e-04  -3.31616e-04  -5.32743e-04
350.000000   2.39787e-04   1.03437e-04  -6.11511e-05  -2.15277e-04  -3.32277e-04  -5.33016e-04
351.000000   2.38593e-04   1.02089e-04  -6.27189e-05  -2.16876e-04  -3.33673e-04  -5.34093e-04
352.000000   2.38260e-04   1.01484e-04  -6.33679e-05  -2.17317e-04  -3.33824e-04  -5.33951e-04
353.000000   2.37742e-04   1.00898e-04  -6.37084e-05  -2.17376e-04  -3.33711e-04  -5.33685e-04
354.000000   2.37432e-04   1.00862e-04  -6.33682e-05  -2.16875e-04  -3.33276e-04  -5.33293e-04
355.000000   2.37821e-04   1.01619e-04  -6.23173e-05  -2.15488e-04  -3.31846e-04  -5.31866e-04
356.000000   2.37811e-04   1.01685e-04  -6.23285e-05  -2.15386e-04  -3.31659e-04  -5.31667e-04
357.000000   2.38335e-04   1.02440e-04  -6.14538e-05  -2.14587e-04  -3.30884e-04  -5.30840e-04
358.000000   2.38188e-04   1.02638e-04  -6.11954e-05  -2.14573e-04  -3.30889e-04  -5.30728e-04
359.000000   2.39086e-04   1.03657e-04  -6.01980e-05  -2.13722e-04  -3.29885e-04  -5.29289e-04
360.000000   2.37593e-04   1.02007e-04  -6.19765e-05  -2.15488e-04  -3.31329e-04  -5.30196e-04
361.000000   2.36440e-04   1.00566e-04  -6.34532e-05  -2.17052e-04  -3.32750e-04  -5.31402e-04
362.000000   2.36828e-04   1.00553e-04  -6.35534e-05  -2.17124e-04  -3.32517e-04  -5.30874e-04
363.000000   2.33255e-04   9.65109e-05  -6.79189e-05  -2.21195e-04  -3.36097e-04  -5.34146e-04
364.000000   2.33436e-04   9.67176e-05  -6.77726e-05  -2.20670e-04  -3.35306e-04  -5.33221e-04
365.000000   2.34843e-04   9.85255e-05  -6.58650e-05  -2.18619e-04  -3.33289e-04  -5.31272e-04
366.000000   2.33855e-04   9.77323e-05  -6.64917e-05  -2.19256e-04  -3.33932e-04  -5.31852e-04
367.000000   2.35232e-04   9.92710e-05  -6.49137e-05  -2.17875e-04  -3.32515e-04  -5.30218e-04
368.000000   2.35444e-04   9.97284e-05  -6.44772e-05  -2.17752e-04  -3.32332e-04  -5.29674e-04
369.000000   2.35935e-04   1.00566e-04  -6.35444e-05  -2.17094e-04  -3.31684e-04  -5.28692e-04
370.000000   2.36210e-04   1.01031e-04  -6.30317e-05  -2.16893e-04  -3.31544e-04  -5.28411e-04
371.000000   2.36098e-04   1.00709e-04  -6.34862e-05  -2.17519e-04  -3.32010e-04  -5.28771e-04
372.000000   2.35144e-04   9.93582e-05  -6.50984e-05  -2.19105e-04  -3.33445e-04  -5.30261e-04
373.000000   2.33955e-04   9.76756e-05  -6.71576e-05  -2.20958e-04  -3.35121e-04  -5.31990e-04
374.000000   2.33000e-04   9.65270e-05  -6.84009e-05  -2.21865e-04  -3.35869e-04  -5.32765e-04
375.000000   2.32149e-04   9.56055e-05  -6.93548e-05  -2.22561e-04  -3.36369e-04  -5.33210e-04
376.000000   2.32393e-04   9.61816e-05  -6.85528e-05  -2.21600e-04  -3.35223e-04  -5.31919e-04
377.000000   2.33183e-04   9.72990e-05  -6.71757e-05  -2.20214e-04  -3.33807e-04  -5.30439e-04
378.000000   2.33802e-04   9.80169e-05  -6.63599e-05  -2.19581e-04  -3.33228e-04  -5.29677e-04
379.000000   2.34398e-04   9.86698e-05  -6.56234e-05  -2.19043e-04  -3.32900e-04  -5.29327e-04
380.000000   2.34928e-04   9.93581e-05  -6.49582e-05  -2.18692e-04  -3.32616e-04  -5.28839e-04
381.000000   2.35557e-04   1.00075e-04  -6.42925e-05  -2.18228e-04  -3.32186e-04  -5.28477e-04
382.000000   2.34329e-04   9.87358e-05  -6.59242e-05  -2.19940e-04  -3.33775e-04  -5.30067e-04
383.000000   2.33924e-04   9.80102e-05  -6.69916e-05  -2.20971e-04  -3.34688e-04  -5.31041e-04
384.000000   2.33954e-04   9.75071e-05  -6.78498e-05  -2.21796e-04  -3.35413e-04  -5.31906e-04
385.000000   2.30491e-04   9.36715e-05  -7.18987e-05  -2.25860e-04  -3.39256e-04  -5.35623e-04
386.000000   2.30210e-04   9.33132e-05  -7.22156e-05  -2.25974e-04  -3.39081e-04  -5.35168e-04
387.000000   2.30539e-04   9.38391e-05  -7.14545e-05  -2.25029e-04  -3.37941e-04  -5.33706e-04
388.000000   2.30319e-04   9.35275e-05  -7.17385e-05  -2.25129e-04  -3.37682e-04  -5.33040e-04
389.000000   2.31269e-04   9.42550e-05  -7.12015e-05  -2.24632e-04  -3.36896e-04  -5.31790e-04
390.000000   2.31854e-04   9.48736e-05  -7.05481e-05  -2.24201e-04  -3.36533e-04  -5.31447e-04
391.000000   2.31514e-04   9.47781e-05  -7.07102e-05  -2.24655e-04  -3.37130e-04  -5.32217e-04
392.000000   2.32112e-04   9.56070e-05  -7.00707e-05  -2.24328e-04  -3.36896e-04  -5.32051e-04
393.000000   2.32568e-04   9.61708e-05  -6.95383e-05  -2.23915e-04  -3.36757e-04  -5.32204e-04
394.000000   2.31536e-04   9.51482e-05  -7.05417e-05  -2.25090e-04  -3.38259e-04  -5.34113e-04
395.000000   2.30561e-04   9.39854e-05  -7.18043e-05  -2.26510e-04  -3.39771e-04  -5.35809e-04
396.000000   2.30978e-04   9.44198e-05  -7.12588e-05  -2.26029e-04  -3.39397e-04  -5.35484e-04
397.000000   2.31533e-04   9.49795e-05  -7.06713e-05  -2.25446e-04  -3.38782e-04  -5.34789e-04
398.000000   2.32163e-04   9.55245e-05  -7.01606e-05  -2.24797e-04  -3.38067e-04  -5.34059e-04
399.000000   2.32756e-04   9.58866e-05  -6.98551e-05  -2.24280e-04  -3.37440e-04  -5.33279e-04
400.000000   2.33174e-04   9.59338e-05  -6.99430e-05  -2.24119e-04  -3.37044e-04  -5.32661e-04
401.000000   2.37229e-04   1.00318e-04  -6.55078e-05  -2.19329e-04  -3.31928e-04  -5.27115e-04
402.000000   2.41691e-04   1.04876e-04  -6.10539e-05  -2.14764e-04  -3.26977e-04  -5.21806e-04
403.000000   2.46037e-04   1.09403e-04  -5.67319e-05  -2.10515e-04  -3.22510e-04  -5.17205e-04
404.000000   2.58907e-04   1.22625e-04  -4.35735e-05  -1.97524e-04  -3.09494e-04  -5.04093e-04
405.000000   4.30800e-04   2.94898e-04   1.28844e-04  -2.52803e-05  -1.37469e-04  -3.32232e-04
406.000000   4.53767e-04   3.17454e-04   1.51338e-04  -3.08520e-06  -1.15505e-04  -3.10593e-04
407.000000   4.65060e-04   3.28781e-04   1.62771e-04   8.15730e-06  -1.04491e-04  -2.99686e-04
408.000000   4.71079e-04   3.34750e-04   1.68654e-04   1.38460e-05  -9.89048e-05  -2.94061e-04
409.000000   3.70111e-04   2.33555e-04   6.73324e-05  -8.76354e-05  -2.00410e-04  -3.95535e-04
410.000000   4.39048e-04   3.02028e-04   1.35656e-04  -1.92430e-05  -1.31902e-04  -3.26968e-04
411.000000   1.76440e-04   3.79104e-05  -1.29130e-04  -2.83993e-04  -3.96403e-04  -5.91692e-04
412.000000   3.28994e-04   1.87221e-04   1.81600e-05  -1.37640e-04  -2.50212e-04  -4.46473e-04
413.000000   1.36629e-04   1.65394e-04   8.65999e-05  -3.89103e-05  -1.59740e-04  -3.33493e-04
414.000000   6.74765e-04   1.16964e-03   1.33934e-03   1.27089e-03   1.08687e-03   9.38308e-04
415.000000  -3.46200e-04   8.99095e-04   1.41073e-03   1.34603e-03   1.02058e-03   8.86877e-04
416.000000   1.77827e-04   2.37906e-03   3.17695e-03   2.87102e-03   2.15040e-03   1.81794e-03
417.000000   2.11362e-03   5.22232e-03   6.09139e-03   5.30417e-03   3.95076e-03   3.14257e-03
418.000000   2.26031e-03   7.43530e-03   8.49607e-03   6.68501e-03   4.14904e-03   2.41386e-03
419.000000   3.66516e-03   1.12274e-02   1.20931e-02   9.04069e-03   5.48411e-03   2.97538e-03
420.000000   4.56965e-03   1.41518e-02   1.47450e-02   1.13986e-02   8.43406e-03   6.48895e-03
421.000000   4.13654e-03   1.58646e-02   1.69089e-02   1.41155e-02   1.23669e-02   1.16807e-02
422.000000   2.90883e-03   1.78857e-02   2.16123e-02   2.01728e-02   1.88929e-02   1.89502e-02
423.000000   6.72175e-04   1.98203e-02   2.75269e-02   2.73867e-02   2.49548e-02   2.42290e-02
424.000000  -1.12739e-03   2.23803e-02   3.51646e-02   3.83895e-02   3.56404e-02   3.48380e-02
425.000000  -1.94851e-03   2.35073e-02   4.07841e-02   5.09702e-02   4.94308e-02   4.85203e-02
426.000000  -4.42689e-03   2.00358e-02   3.87608e-02   5.37763e-02   5.28503e-02   5.41485e-02
427.000000  -1.10429e-02   9.76874e-03   2.97927e-02   3.88583e-02   3.83408e-02   4.99291e-02
428.000000  -1.89159e-02  -1.42319e-03   1.84285e-02   1.58605e-02   2.01316e-02   3.95768e-02
429.000000  -2.23503e-02  -1.15953e-02  -7.04368e-04   6.26467e-04   1.18912e-02   3.44890e-02
430.000000  -2.50161e-02  -2.48717e-02  -1.87742e-02  -1.23628e-02   6.24645e-03   3.33784e-02
431.000000  -2.44539e-02  -3.76159e-02  -3.87587e-02  -2.35581e-02  -8.37942e-04   2.70360e-02
432.000000  -2.26892e-02  -3.87513e-02  -4.14610e-02  -2.75142e-02  -7.25637e-03   1.77527e-02
433.000000  -2.13506e-02  -3.40670e-02  -3.63822e-02  -2.54534e-02  -9.62224e-03   7.72560e-03
434.000000  -1.98220e-02  -2.80402e-02  -2.92164e-02  -2.08859e-02  -8.93953e-03   3.40967e-03
435.000000  -1.63306e-02  -2.25819e-02  -2.30132e-02  -1.67154e-02  -7.98922e-03   3.40460e-04
436.000000  -1.23240e-02  -1.67169e-02  -1.66292e-02  -1.18519e-02  -5.76382e-03  -7.87383e-04
437.000000  -6.07773e-03  -8.42738e-03  -8.34569e-03  -6.06353e-03  -3.67239e-03  -2.72447e-03
438.000000  -1.42311e-03  -2.91867e-03  -3.34548e-03  -2.95902e-03  -2.80773e-03  -3.58023e-03
439.000000   3.22442e-04  -3.24582e-04  -4.79055e-04  -3.58812e-04  -5.81039e-04  -1.22801e-03
440.000000   1.23442e-03   1.06739e-03   1.04804e-03   1.02837e-03   6.30341e-04   3.65655e-05
441.000000   1.47498e-03   1.47286e-03   1.45264e-03   1.33750e-03   8.61758e-04   2.43840e-04
442.000000   1.47881e-03   1.53104e-03   1.47911e-03   1.31029e-03   8.18965e-04   1.99753e-04
443.000000   1.43503e-03   1.49910e-03   1.41579e-03   1.22010e-03   7.39597e-04   1.37885e-04
444.000000   1.35436e-03   1.38054e-03   1.26235e-03   1.05683e-03   6.01776e-04   1.81647e-05
445.000000   1.28561e-03   1.26345e-03   1.10772e-03   8.94329e-04   4.64329e-04  -1.06288e-04
446.000000   1.23340e-03   1.16223e-03   9.65356e-04   7.41161e-04   3.32128e-04  -2.33286e-04
447.000000   1.19629e-03   1.07597e-03   8.34214e-04   5.93733e-04   1.99387e-04  -3.71108e-04
448.000000   1.17374e-03   1.00542e-03   7.15718e-04   4.51723e-04   6.50039e-05  -5.19725e-04
449.000000   1.16372e-03   9.49477e-04   6.09710e-04   3.15335e-04  -7.00527e-05  -6.75455e-04
450.000000   1.16217e-03   9.04041e-04   5.12876e-04   1.82602e-04  -2.07275e-04  -8.38960e-04
451.000000   1.16194e-03   8.62070e-04   4.19213e-04   4.86632e-05  -3.51881e-04  -1.01657e-03
452.000000   1.15938e-03   8.20845e-04   3.27550e-04  -8.61347e-05  -5.03601e-04  -1.20884e-03
453.000000   1.15709e-03   7.83693e-04   2.42624e-04  -2.14812e-04  -6.53770e-04  -1.40498e-03
454.000000   1.15768e-03   7.52893e-04   1.67276e-04  -3.32656e-04  -7.95162e-04  -1.59403e-03
455.000000   1.16229e-03   7.28802e-04   1.01752e-04  -4.38510e-04  -9.24975e-04  -1.77083e-03
456.000000   1.16949e-03   7.09305e-04   4.36327e-05  -5.34540e-04  -1.04464e-03  -1.93585e-03
457.000000   1.17916e-03   6.93830e-04  -7.99124e-06  -6.21721e-04  -1.15484e-03  -2.08950e-03
458.000000   1.19044e-03   6.81176e-04  -5.46726e-05  -7.01811e-04  -1.25727e-03  -2.23351e-03
459.000000   1.20307e-03   6.70858e-04  -9.72137e-05  -7.75866e-04  -1.35301e-03  -2.36914e-03
460.000000   1.21756e-03   6.63195e-04  -1.35573e-04  -8.44112e-04  -1.44237e-03  -2.49692e-03
461.000000   1.23362e-03   6.57792e-04  -1.70391e-04  -9.07454e-04  -1.52635e-03  -2.61808e-03
462.000000   1.25046e-03   6.53726e-04  -2.02809e-04  -9.67276e-04  -1.60644e-03  -2.73432e-03
463.000000   1.26921e-03   6.52074e-04  -2.31938e-04  -1.02290e-03  -1.68204e-03  -2.84526e-03
464.000000   1.28956e-03   6.52485e-04  -2.58274e-04  -1.07501e-03  -1.75392e-03  -2.95182e-03
465.000000   1.31030e-03   6.53722e-04  -2.83173e-04  -1.12509e-03  -1.82365e-03  -3.05572e-03
466.000000   1.33320e-03   6.57533e-04  -3.04968e-04  -1.17161e-03  -1.88974e-03  -3.15560e-03
467.000000   1.35698e-03   6.62661e-04  -3.24977e-04  -1.21596e-03  -1.95363e-03  -3.25297e-03
468.000000   1.38171e-03   6.69182e-04  -3.43154e-04  -1.25817e-03  -2.01539e-03  -3.34797e-03
469.000000   1.40726e-03   6.76977e-04  -3.59656e-04  -1.29845e-03  -2.07521e-03  -3.44079e-03
470.000000   1.43388e-03   6.86319e-04  -3.74207e-04  -1.33651e-03  -2.13284e-03  -3.53121e-03
471.000000   1.46114e-03   6.96809e-04  -3.87199e-04  -1.37279e-03  -2.18867e-03  -3.61960e-03
472.000000   1.48859e-03   7.08033e-04  -3.99051e-04  -1.40771e-03  -2.24312e-03  -3.70639e-03
473.000000   1.51663e-03   7.20409e-04  -4.09308e-04  -1.44074e-03  -2.29568e-03  -3.79100e-03
474.000000   1.54432e-03   7.33045e-04  -4.18859e-04  -1.47283e-03  -2.34721e-03  -3.87427e-03
475.000000   1.57236e-03   7.46664e-04  -4.26927e-04  -1.50313e-03  -2.39689e-03  -3.95536e-03
476.000000   1.60039e-03   7.60958e-04  -4.33787e-04  -1.53190e-03  -2.44492e-03  -4.03440e-03
477.000000   1.62713e-03   7.74658e-04  -4.40685e-04  -1.56034e-03  -2.49246e-03  -4.11248e-03
478.000000   1.65433e-03   7.89542e-04  -4.45820e-04  -1.58663e-03  -2.53766e-03  -4.18772e-03
479.000000   1.68137e-03   8.05019e-04  -4.49725e-04  -1.61125e-03  -2.58097e-03  -4.26053e-03
480.000000   1.70825e-03   8.21118e-04  -4.52356e-04  -1.63413e-03  -2.62229e-03  -4.33070e-03
481.000000   1.73485e-03   8.37697e-04  -4.53855e-04  -1.65539e-03  -2.66168e-03  -4.39828e-03
482.000000   1.76075e-03   8.54384e-04  -4.54539e-04  -1.67531e-03  -2.69940e-03  -4.46345e-03
483.000000   1.78612e-03   8.71389e-04  -4.54170e-04  -1.69362e-03  -2.73517e-03  -4.52589e-03
484.000000   1.81243e-03   8.90227e-04  -4.51153e-04  -1.70872e-03  -2.76735e-03  -4.58398e-03
485.000000   1.83789e-03   9.09104e-04  -4.47312e-04  -1.72239e-03  -2.79774e-03  -4.63945e-03
486.000000   1.86271e-03   9.28276e-04  -4.42359e-04  -1.73432e-03  -2.82595e-03  -4.69186e-03
487.000000   1.88737e-03   9.48103e-04  -4.35985e-04  -1.74416e-03  -2.85158e-03  -4.74080e-03
488.000000   1.91187e-03   9.68699e-04  -4.28033e-04  -1.75174e-03  -2.87451e-03  -4.78611e-03
489.000000   1.93648e-03   9.90302e-04  -4.18267e-04  -1.75686e-03  -2.89450e-03  -4.82756e-03
490.000000   1.96024e-03   1.01197e-03  -4.07592e-04  -1.76039e-03  -2.91240e-03  -4.86597e-03
491.000000   1.98407e-03   1.03462e-03  -3.95116e-04  -1.76142e-03  -2.92724e-03  -4.90032e-03
492.000000   2.00676e-03   1.05694e-03  -3.82155e-04  -1.76118e-03  -2.94024e-03  -4.93175e-03
493.000000   2.02980e-03   1.08053e-03  -3.67080e-04  -1.75808e-03  -2.94979e-03  -4.95870e-03
494.000000   2.05241e-03   1.10464e-03  -3.50639e-04  -1.75289e-03  -2.95667e-03  -4.98196e-03
495.000000   2.07496e-03   1.12966e-03  -3.32477e-04  -1.74530e-03  -2.96057e-03  -5.00118e-03
496.000000   2.09697e-03   1.15521e-03  -3.12893e-04  -1.73566e-03  -2.96188e-03  -5.01681e-03
497.000000   2.11840e-03   1.18114e-03  -2.92113e-04  -1.72418e-03  -2.96085e-03  -5.02908e-03
498.000000   2.13992e-03   1.20810e-03  -2.69456e-04  -1.71022e-03  -2.95681e-03  -5.03735e-03
499.000000   2.16087e-03   1.23555e-03  -2.45383e-04  -1.69408e-03  -2.95012e-03  -5.04198e-03
500.000000   2.18182e-03   1.26380e-03  -2.19704e-04  -1.67557e-03  -2.94049e-03  -5.04272e-03
501.000000   2.20166e-03   1.29159e-03  -1.93669e-04  -1.65574e-03  -2.92895e-03  -5.04053e-03
502.000000   2.22251e-03   1.32091e-03  -1.65322e-04  -1.63250e-03  -2.91307e-03  -5.03276e-03
503.000000   2.24088e-03   1.34792e-03  -1.38712e-04  -1.61014e-03  -2.89723e-03  -5.02374e-03
504.000000   2.26023e-03   1.37660e-03  -1.09923e-04  -1.58513e-03  -2.87808e-03  -5.01026e-03
505.000000   2.27766e-03   1.40396e-03  -8.19811e-05  -1.56055e-03  -2.85878e-03  -4.99564e-03
506.000000   2.29629e-03   1.43296e-03  -5.18986e-05  -1.53339e-03  -2.83639e-03  -4.97690e-03
507.000000   2.31396e-03   1.46176e-03  -2.11688e-05  -1.50500e-03  -2.81243e-03  -4.95569e-03
508.000000   2.33165e-03   1.49129e-03   1.09822e-05  -1.47501e-03  -2.78682e-03  -4.93241e-03
509.000000   2.35000e-03   1.52179e-03   4.46594e-05  -1.44269e-03  -2.75855e-03  -4.90603e-03
510.000000   2.36692e-03   1.55122e-03   7.76521e-05  -1.41071e-03  -2.73010e-03  -4.87854e-03
511.000000   2.38402e-03   1.58131e-03   1.11773e-04  -1.37717e-03  -2.69976e-03  -4.84844e-03
512.000000   2.40144e-03   1.61195e-03   1.46588e-04  -1.34270e-03  -2.66806e-03  -4.81626e-03
513.000000   2.41634e-03   1.64088e-03   1.80003e-04  -1.30958e-03  -2.63741e-03  -4.78456e-03
514.000000   2.43114e-03   1.67001e-03   2.13854e-04  -1.27590e-03  -2.60594e-03  -4.75161e-03
515.000000   2.44563e-03   1.69951e-03   2.48526e-04  -1.24113e-03  -2.57337e-03  -4.71736e-03
516.000000   2.45794e-03   1.72745e-03   2.81861e-04  -1.20777e-03  -2.54197e-03  -4.68367e-03
517.000000   2.47285e-03   1.75838e-03   3.18311e-04  -1.17115e-03  -2.50689e-03  -4.64557e-03
518.000000   2.48535e-03   1.78762e-03   3.53522e-04  -1.13541e-03  -2.47253e-03  -4.60792e-03
519.000000   2.49800e-03   1.81759e-03   3.89546e-04  -1.09899e-03  -2.43708e-03  -4.56843e-03
520.000000   2.50872e-03   1.84683e-03   4.25226e-04  -1.06308e-03  -2.40180e-03  -4.52826e-03
521.000000   2.52134e-03   1.87881e-03   4.64254e-04  -1.02314e-03  -2.36245e-03  -4.48370e-03
522.000000   2.53153e-03   1.90964e-03   5.02744e-04  -9.83860e-04  -2.32385e-03  -4.43959e-03
523.000000   2.54298e-03   1.94286e-03   5.44185e-04  -9.41580e-04  -2.28222e-03  -4.39187e-03
524.000000   2.55407e-03   1.97699e-03   5.87136e-04  -8.97335e-04  -2.23827e-03  -4.34124e-03
525.000000   2.56504e-03   2.01198e-03   6.31567e-04  -8.51009e-04  -2.19170e-03  -4.28716e-03
526.000000   2.57553e-03   2.04764e-03   6.77520e-04  -8.02469e-04  -2.14223e-03  -4.22897e-03
527.000000   2.58523e-03   2.08390e-03   7.24723e-04  -7.52159e-04  -2.09051e-03  -4.16791e-03
528.000000   2.59542e-03   2.12190e-03   7.74521e-04  -6.98168e-04  -2.03414e-03  -4.10091e-03
529.000000   2.60368e-03   2.15939e-03   8.24703e-04  -6.43044e-04  -1.97586e-03  -4.03060e-03
530.000000   2.61274e-03   2.19896e-03   8.77770e-04  -5.84314e-04  -1.91323e-03  -3.95463e-03
531.000000   2.62095e-03   2.23913e-03   9.32530e-04  -5.23242e-04  -1.84764e-03  -3.87423e-03
532.000000   2.63034e-03   2.28203e-03   9.91137e-04  -4.57399e-04  -1.77658e-03  -3.78701e-03
533.000000   2.63742e-03   2.32400e-03   1.04995e-03  -3.90291e-04  -1.70352e-03  -3.69627e-03
534.000000   2.64530e-03   2.36847e-03   1.11258e-03  -3.18742e-04  -1.62559e-03  -3.59940e-03
535.000000   2.65170e-03   2.41292e-03   1.17641e-03  -2.45061e-04  -1.54470e-03  -3.49791e-03
536.000000   2.65989e-03   2.46074e-03   1.24484e-03  -1.65580e-04  -1.45749e-03  -3.38888e-03
537.000000   2.66737e-03   2.50946e-03   1.31514e-03  -8.35087e-05  -1.36671e-03  -3.27445e-03
538.000000   2.67503e-03   2.56006e-03   1.38838e-03   1.93440e-06  -1.27216e-03  -3.15490e-03
539.000000   2.68184e-03   2.61178e-03   1.46390e-03   9.05492e-05  -1.17384e-03  -3.03024e-03
540.000000   2.68920e-03   2.66548e-03   1.54213e-03   1.83090e-04  -1.07058e-03  -2.89897e-03
541.000000   2.69541e-03   2.71941e-03   1.62137e-03   2.77721e-04  -9.64014e-04  -2.76276e-03
542.000000   2.70227e-03   2.77632e-03   1.70529e-03   3.78042e-04  -8.51527e-04  -2.61965e-03
543.000000   2.71176e-03   2.83714e-03   1.79413e-03   4.84696e-04  -7.31578e-04  -2.46724e-03
544.000000   2.72117e-03   2.89880e-03   1.88456e-03   5.94171e-04  -6.07718e-04  -2.30917e-03
545.000000   2.73083e-03   2.96233e-03   1.97787e-03   7.07509e-04  -4.79074e-04  -2.14450e-03
546.000000   2.73852e-03   3.02545e-03   2.07197e-03   8.22758e-04  -3.47172e-04  -1.97415e-03
547.000000   2.74879e-03   3.09264e-03   2.17102e-03   9.43515e-04  -2.08610e-04  -1.79464e-03
548.000000   2.76175e-03   3.16406e-03   2.27560e-03   1.07034e-03  -6.38102e-05  -1.60768e-03
549.000000   2.77491e-03   3.23772e-03   2.38396e-03   1.20166e-03   8.57038e-05  -1.41452e-03
550.000000   2.78804e-03   3.31276e-03   2.49473e-03   1.33640e-03   2.39311e-04  -1.21558e-03
551.000000   2.80215e-03   3.39027e-03   2.60902e-03   1.47500e-03   3.97403e-04  -1.01066e-03
552.000000   2.81567e-03   3.46836e-03   2.72483e-03   1.61584e-03   5.58570e-04  -8.01200e-04
553.000000   2.82923e-03   3.54788e-03   2.84331e-03   1.76065e-03   7.24128e-04  -5.86439e-04
554.000000   2.84289e-03   3.62903e-03   2.96436e-03   1.90914e-03   8.94107e-04  -3.65804e-04
555.000000   2.85778e-03   3.71288e-03   3.08909e-03   2.06193e-03   1.06889e-03  -1.39427e-04
556.000000   2.87279e-03   3.79863e-03   3.21636e-03   2.21775e-03   1.24704e-03   9.09869e-05
557.000000   2.88777e-03   3.88639e-03   3.34704e-03   2.37746e-03   1.42911e-03   3.26158e-04
558.000000   2.90516e-03   3.97797e-03   3.48236e-03   2.54285e-03   1.61795e-03   5.69865e-04
559.000000   2.92239e-03   4.07127e-03   3.62054e-03   2.71176e-03   1.81058e-03   8.18430e-04
560.000000   2.94054e-03   4.16743e-03   3.76270e-03   2.88547e-03   2.00862e-03   1.07389e-03
561.000000   2.95975e-03   4.26666e-03   3.90920e-03   3.06426e-03   2.21186e-03   1.33575e-03
562.000000   2.97836e-03   4.36711e-03   4.05803e-03   3.24618e-03   2.41856e-03   1.60224e-03
563.000000   2.99940e-03   4.47176e-03   4.21204e-03   3.43378e-03   2.63111e-03   1.87590e-03
564.000000   3.01910e-03   4.57676e-03   4.36748e-03   3.62343e-03   2.84583e-03   2.15282e-03
565.000000   3.04058e-03   4.68511e-03   4.52738e-03   3.81799e-03   3.06544e-03   2.43560e-03
566.000000   3.05994e-03   4.79218e-03   4.68656e-03   4.01245e-03   3.28532e-03   2.71957e-03
567.000000   3.07959e-03   4.89992e-03   4.84677e-03   4.20833e-03   3.50703e-03   3.00652e-03
568.000000   3.09769e-03   5.00664e-03   5.00651e-03   4.40411e-03   3.72870e-03   3.29390e-03
569.000000   3.11353e-03   5.11101e-03   5.16424e-03   4.59840e-03   3.94925e-03   3.58065e-03
570.000000   3.12864e-03   5.21420e-03   5.32109e-03   4.79219e-03   4.16963e-03   3.86746e-03
571.000000   3.14327e-03   5.31608e-03   5.47664e-03   4.98513e-03   4.38934e-03   4.15361e-03
572.000000   3.15742e-03   5.41634e-03   5.63050e-03   5.17670e-03   4.60779e-03   4.43817e-03
573.000000   3.16885e-03   5.51272e-03   5.78049e-03   5.36468e-03   4.82276e-03   4.71888e-03
574.000000   3.18035e-03   5.60799e-03   5.92931e-03   5.55179e-03   5.03678e-03   4.99792e-03
575.000000   3.18819e-03   5.69834e-03   6.07299e-03   5.73390e-03   5.24591e-03   5.27157e-03
576.000000   3.19854e-03   5.78983e-03   6.21777e-03   5.91732e-03   5.45600e-03   5.54506e-03
577.000000   3.20938e-03   5.88056e-03   6.36145e-03   6.09968e-03   5.66501e-03   5.81682e-03
578.000000   3.21675e-03   5.96612e-03   6.49925e-03   6.27604e-03   5.86818e-03   6.08222e-03
579.000000   3.22749e-03   6.05411e-03   6.63896e-03   6.45384e-03   6.07228e-03   6.34722e-03
580.000000   3.23713e-03   6.14000e-03   6.77616e-03   6.62870e-03   6.27296e-03   6.60766e-03
581.000000   3.24378e-03   6.22172e-03   6.90873e-03   6.79868e-03   6.46833e-03   6.86156e-03
582.000000   3.25416e-03   6.30624e-03   7.04348e-03   6.97040e-03   6.66510e-03   7.11577e-03
583.000000   3.26284e-03   6.38848e-03   7.17541e-03   7.13849e-03   6.85758e-03   7.36449e-03
584.000000   3.27187e-03   6.47056e-03   7.30686e-03   7.30556e-03   7.04827e-03   7.61015e-03
585.000000   3.27922e-03   6.55067e-03   7.43611e-03   7.46969e-03   7.23534e-03   7.85124e-03
586.000000   3.28626e-03   6.62971e-03   7.56388e-03   7.63167e-03   7.41918e-03   8.08768e-03
587.000000   3.29143e-03   6.70594e-03   7.68831e-03   7.78941e-03   7.59765e-03   8.31714e-03
588.000000   3.29839e-03   6.78272e-03   7.81252e-03   7.94596e-03   7.77389e-03   8.54308e-03
589.000000   3.30318e-03   6.85591e-03   7.93225e-03   8.09678e-03   7.94282e-03   8.75957e-03
590.000000   3.30583e-03   6.92481e-03   8.04630e-03   8.24030e-03   8.10303e-03   8.96543e-03
591.000000   3.30742e-03   6.98971e-03   8.15436e-03   8.37560e-03   8.25303e-03   9.15830e-03
592.000000   3.30922e-03   7.05081e-03   8.25605e-03   8.50204e-03   8.39215e-03   9.33722e-03
593.000000   3.30377e-03   7.09924e-03   8.34172e-03   8.60941e-03   8.51016e-03   9.49164e-03
594.000000   3.29326e-03   7.13548e-03   8.41112e-03   8.69715e-03   8.60608e-03   9.61968e-03
595.000000   3.27463e-03   7.15466e-03   8.45793e-03   8.75793e-03   8.67305e-03   9.71440e-03
596.000000   3.25043e-03   7.15808e-03   8.48359e-03   8.79324e-03   8.71169e-03   9.77492e-03
597.000000   3.21848e-03   7.14152e-03   8.48279e-03   8.79799e-03   8.71735e-03   9.79631e-03
598.000000   3.17586e-03   7.09932e-03   8.44845e-03   8.76559e-03   8.68415e-03   9.77238e-03
599.000000   3.12105e-03   7.02858e-03   8.37734e-03   8.69247e-03   8.60880e-03   9.69935e-03
600.000000   3.05984e-03   6.93413e-03   8.27431e-03   8.58348e-03   8.49586e-03   9.58071e-03
601.000000   2.98818e-03   6.81066e-03   8.13356e-03   8.43292e-03   8.34052e-03   9.41234e-03
602.000000   2.90783e-03   6.65962e-03   7.95648e-03   8.24252e-03   8.14499e-03   9.19673e-03
603.000000   2.81753e-03   6.47953e-03   7.74214e-03   8.01229e-03   7.90967e-03   8.93473e-03
604.000000   2.72105e-03   6.27537e-03   7.49634e-03   7.74851e-03   7.64101e-03   8.63321e-03
605.000000   2.61894e-03   6.04935e-03   7.22229e-03   7.45489e-03   7.34267e-03   8.29625e-03
606.000000   2.50877e-03   5.79989e-03   6.91874e-03   7.13105e-03   7.01516e-03   7.92558e-03
607.000000   2.39666e-03   5.53610e-03   6.59634e-03   6.78782e-03   6.66889e-03   7.53201e-03
608.000000   2.28156e-03   5.25914e-03   6.25719e-03   6.42759e-03   6.30599e-03   7.11815e-03
609.000000   2.16447e-03   4.97253e-03   5.90583e-03   6.05528e-03   5.93121e-03   6.68937e-03
610.000000   2.04797e-03   4.68055e-03   5.54729e-03   5.67677e-03   5.55143e-03   6.25456e-03
611.000000   1.92842e-03   4.38306e-03   5.18286e-03   5.29246e-03   5.16655e-03   5.81393e-03
612.000000   1.81470e-03   4.09124e-03   4.82536e-03   4.91615e-03   4.78995e-03   5.38169e-03
613.000000   1.70214e-03   3.80050e-03   4.46899e-03   4.54212e-03   4.41644e-03   4.95346e-03
614.000000   1.58922e-03   3.51177e-03   4.11596e-03   4.17222e-03   4.04735e-03   4.52986e-03
615.000000   1.48058e-03   3.23167e-03   3.77279e-03   3.81226e-03   3.68815e-03   4.11725e-03
616.000000   1.37361e-03   2.95886e-03   3.43859e-03   3.46105e-03   3.33717e-03   3.71348e-03
617.000000   1.26721e-03   2.69335e-03   3.11372e-03   3.11985e-03   2.99654e-03   3.32184e-03
618.000000   1.16919e-03   2.44403e-03   2.80776e-03   2.79766e-03   2.67415e-03   2.94965e-03
619.000000   1.07382e-03   2.20586e-03   2.51563e-03   2.49033e-03   2.36688e-03   2.59493e-03
620.000000   9.85657e-04   1.98383e-03   2.24281e-03   2.20276e-03   2.07878e-03   2.26114e-03
621.000000   9.04898e-04   1.77849e-03   1.98963e-03   1.93531e-03   1.81080e-03   1.95045e-03
622.000000   8.30460e-04   1.58900e-03   1.75539e-03   1.68735e-03   1.56218e-03   1.66175e-03
623.000000   7.63363e-04   1.41600e-03   1.54075e-03   1.45978e-03   1.33380e-03   1.39604e-03
624.000000   7.03286e-04   1.25902e-03   1.34511e-03   1.25186e-03   1.12504e-03   1.15289e-03
625.000000   6.50133e-04   1.11817e-03   1.16866e-03   1.06351e-03   9.35553e-04   9.31716e-04
626.000000   6.03108e-04   9.92306e-04   1.01046e-03   8.94030e-04   7.64523e-04   7.31426e-04
627.000000   5.62208e-04   8.80786e-04   8.69722e-04   7.43012e-04   6.11794e-04   5.51902e-04
628.000000   5.27518e-04   7.83523e-04   7.46067e-04   6.09608e-04   4.76380e-04   3.91993e-04
629.000000   4.98153e-04   6.98974e-04   6.37890e-04   4.92388e-04   3.57345e-04   2.51303e-04
630.000000   4.71793e-04   6.23948e-04   5.41981e-04   3.88482e-04   2.51695e-04   1.26426e-04
631.000000   4.50814e-04   5.60385e-04   4.59897e-04   2.98997e-04   1.60449e-04   1.81342e-05
632.000000   4.31806e-04   5.03641e-04   3.86369e-04   2.18805e-04   7.88993e-05  -7.81676e-05
633.000000   4.17462e-04   4.56624e-04   3.24643e-04   1.50870e-04   9.42568e-06  -1.60923e-04
634.000000   4.04382e-04   4.14994e-04   2.69881e-04   9.03212e-05  -5.27182e-05  -2.34984e-04
635.000000   3.93015e-04   3.78760e-04   2.22141e-04   3.75559e-05  -1.06878e-04  -2.99637e-04
636.000000   3.83684e-04   3.48184e-04   1.81618e-04  -7.60793e-06  -1.53699e-04  -3.56081e-04
637.000000   3.75458e-04   3.21771e-04   1.46583e-04  -4.67460e-05  -1.94341e-04  -4.05053e-04
638.000000   3.67860e-04   2.98095e-04   1.15319e-04  -8.13066e-05  -2.29881e-04  -4.47594e-04
639.000000   3.62460e-04   2.79249e-04   9.00103e-05  -1.09811e-04  -2.59597e-04  -4.83558e-04
640.000000   3.57647e-04   2.62989e-04   6.82482e-05  -1.34398e-04  -2.85086e-04  -5.14036e-04
641.000000   3.53472e-04   2.48624e-04   4.92253e-05  -1.55460e-04  -3.06752e-04  -5.40057e-04
642.000000   3.49779e-04   2.36503e-04   3.31407e-05  -1.73558e-04  -3.25682e-04  -5.62999e-04
643.000000   3.45638e-04   2.25138e-04   1.83796e-05  -1.90293e-04  -3.43141e-04  -5.83660e-04
644.000000   3.41572e-04   2.14455e-04   4.59953e-06  -2.05341e-04  -3.58414e-04  -6.01608e-04
645.000000   3.38781e-04   2.06171e-04  -6.05052e-06  -2.16744e-04  -3.70005e-04  -6.15455e-04
646.000000   3.35755e-04   1.98607e-04  -1.56839e-05  -2.27348e-04  -3.80896e-04  -6.28255e-04
647.000000   3.34290e-04   1.93425e-04  -2.24470e-05  -2.35085e-04  -3.89033e-04  -6.37936e-04
648.000000   3.30298e-04   1.85947e-04  -3.13831e-05  -2.44568e-04  -3.98508e-04  -6.48583e-04
649.000000   3.27540e-04   1.80228e-04  -3.80908e-05  -2.51309e-04  -4.05157e-04  -6.56328e-04
650.000000   3.25154e-04   1.75457e-04  -4.35158e-05  -2.56638e-04  -4.10217e-04  -6.61994e-04
651.000000   3.23134e-04   1.71388e-04  -4.82066e-05  -2.61447e-04  -4.14772e-04  -6.66741e-04
652.000000   3.20681e-04   1.66944e-04  -5.30870e-05  -2.66292e-04  -4.19464e-04  -6.71636e-04
653.000000   3.18826e-04   1.63401e-04  -5.71294e-05  -2.70336e-04  -4.23162e-04  -6.75324e-04
654.000000   3.16920e-04   1.60207e-04  -6.04939e-05  -2.73328e-04  -4.25772e-04  -6.78066e-04
655.000000   3.15309e-04   1.57660e-04  -6.29367e-05  -2.75372e-04  -4.27461e-04  -6.79764e-04
656.000000   3.12725e-04   1.54233e-04  -6.64020e-05  -2.78411e-04  -4.29919e-04  -6.81762e-04
657.000000   3.11732e-04   1.52338e-04  -6.82495e-05  -2.79941e-04  -4.30965e-04  -6.82279e-04
658.000000   3.09688e-04   1.49512e-04  -7.08002e-05  -2.82156e-04  -4.32840e-04  -6.83853e-04
659.000000   3.09305e-04   1.48607e-04  -7.12198e-05  -2.82118e-04  -4.32562e-04  -6.83471e-04
660.000000   3.06687e-04   1.45374e-04  -7.42907e-05  -2.84556e-04  -4.34382e-04  -6.84878e-04
661.000000   3.05073e-04   1.43276e-04  -7.62118e-05  -2.85684e-04  -4.34905e-04  -6.84998e-04
662.000000   3.02518e-04   1.40327e-04  -7.87825e-05  -2.87564e-04  -4.36174e-04  -6.85466e-04
663.000000   3.01634e-04   1.39050e-04  -7.96296e-05  -2.87730e-04  -4.35613e-04  -6.83842e-04
664.000000   3.00406e-04   1.37570e-04  -8.04911e-05  -2.88067e-04  -4.35598e-04  -6.83373e-04
665.000000   2.98592e-04   1.35779e-04  -8.15056e-05  -2.88628e-04  -4.35971e-04  -6.83507e-04
666.000000   2.97169e-04   1.34177e-04  -8.27375e-05  -2.89218e-04  -4.36179e-04  -6.83440e-04
667.000000   2.96075e-04   1.32890e-04  -8.37581e-05  -2.89523e-04  -4.35940e-04  -6.82807e-04
668.000000   2.93845e-04   1.30528e-04  -8.56295e-05  -2.90609e-04  -4.36305e-04  -6.82253e-04
669.000000   2.91606e-04   1.27903e-04  -8.78180e-05  -2.91991e-04  -4.36792e-04  -6.81359e-04
670.000000   2.91723e-04   1.27808e-04  -8.74736e-05  -2.91238e-04  -4.35506e-04  -6.79212e-04
671.000000   2.89873e-04   1.25791e-04  -8.90335e-05  -2.92282e-04  -4.36142e-04  -6.79312e-04
672.000000   2.90014e-04   1.25923e-04  -8.82623e-05  -2.90882e-04  -4.34544e-04  -6.77591e-04
673.000000   2.87998e-04   1.24070e-04  -8.93715e-05  -2.91240e-04  -4.34676e-04  -6.77565e-04
674.000000   2.86938e-04   1.23444e-04  -8.93922e-05  -2.90652e-04  -4.33598e-04  -6.75954e-04
675.000000   2.85408e-04   1.21983e-04  -9.04890e-05  -2.91167e-04  -4.33178e-04  -6.74220e-04
676.000000   2.83742e-04   1.20052e-04  -9.20412e-05  -2.91955e-04  -4.33215e-04  -6.73102e-04
677.000000   2.82838e-04   1.19002e-04  -9.27042e-05  -2.92013e-04  -4.32831e-04  -6.72098e-04
678.000000   2.81525e-04   1.17558e-04  -9.37597e-05  -2.92639e-04  -4.33133e-04  -6.71991e-04
679.000000   2.81019e-04   1.16918e-04  -9.38777e-05  -2.92169e-04  -4.32337e-04  -6.70855e-04
680.000000   2.79148e-04   1.15130e-04  -9.49460e-05  -2.92538e-04  -4.32507e-04  -6.70785e-04
681.000000   2.78168e-04   1.14704e-04  -9.44962e-05  -2.91612e-04  -4.31411e-04  -6.69323e-04
682.000000   2.77157e-04   1.14292e-04  -9.43673e-05  -2.91120e-04  -4.30523e-04  -6.67856e-04
683.000000   2.76928e-04   1.13976e-04  -9.45999e-05  -2.90792e-04  -4.29401e-04  -6.65699e-04
684.000000   2.76172e-04   1.12788e-04  -9.56615e-05  -2.91094e-04  -4.28867e-04  -6.64091e-04
685.000000   2.74277e-04   1.10562e-04  -9.75333e-05  -2.92229e-04  -4.29359e-04  -6.63917e-04
686.000000   2.74138e-04   1.10329e-04  -9.72847e-05  -2.91266e-04  -4.27941e-04  -6.62091e-04
687.000000   2.72806e-04   1.09058e-04  -9.78475e-05  -2.91087e-04  -4.27484e-04  -6.61396e-04
688.000000   2.71744e-04   1.08348e-04  -9.76613e-05  -2.90446e-04  -4.26805e-04  -6.60559e-04
689.000000   2.70976e-04   1.08014e-04  -9.71440e-05  -2.89563e-04  -4.25940e-04  -6.59482e-04
690.000000   2.69543e-04   1.06825e-04  -9.80275e-05  -2.90071e-04  -4.26131e-04  -6.59190e-04
691.000000   2.69963e-04   1.07382e-04  -9.72253e-05  -2.88756e-04  -4.24386e-04  -6.56704e-04
692.000000   2.68362e-04   1.05632e-04  -9.87878e-05  -2.89941e-04  -4.24988e-04  -6.56383e-04
693.000000   2.68104e-04   1.05129e-04  -9.91133e-05  -2.89824e-04  -4.24208e-04  -6.54675e-04
694.000000   2.66971e-04   1.03804e-04  -1.00177e-04  -2.90295e-04  -4.24019e-04  -6.53792e-04
695.000000   2.66322e-04   1.03114e-04  -1.00317e-04  -2.89564e-04  -4.22735e-04  -6.52050e-04
696.000000   2.65152e-04   1.02106e-04  -1.00756e-04  -2.89372e-04  -4.22148e-04  -6.51204e-04
697.000000   2.63845e-04   1.01042e-04  -1.01347e-04  -2.89553e-04  -4.22187e-04  -6.51098e-04
698.000000   2.63470e-04   1.01150e-04  -1.00710e-04  -2.88591e-04  -4.21244e-04  -6.50037e-04
699.000000   2.63170e-04   1.01324e-04  -9.99681e-05  -2.87579e-04  -4.20249e-04  -6.48739e-04
700.000000   2.62405e-04   1.00865e-04  -9.98310e-05  -2.87140e-04  -4.19529e-04  -6.47286e-04
701.000000   2.61747e-04   1.00316e-04  -1.00011e-04  -2.86945e-04  -4.18838e-04  -6.45727e-04
702.000000   2.61465e-04   9.98468e-05  -1.00261e-04  -2.86720e-04  -4.18033e-04  -6.44040e-04
703.000000   2.60701e-04   9.91187e-05  -1.00629e-04  -2.86666e-04  -4.17561e-04  -6.43013e-04
704.000000   2.60244e-04   9.88003e-05  -1.00576e-04  -2.86134e-04  -4.16705e-04  -6.41831e-04
705.000000   2.59945e-04   9.86159e-05  -1.00279e-04  -2.85117e-04  -4.15481e-04  -6.40551e-04
706.000000   2.59543e-04   9.84298e-05  -9.97954e-05  -2.83836e-04  -4.14130e-04  -6.39214e-04
707.000000   2.57285e-04   9.62674e-05  -1.01605e-04  -2.85087e-04  -4.15173e-04  -6.40078e-04
708.000000   2.56631e-04   9.58886e-05  -1.01653e-04  -2.84876e-04  -4.14655e-04  -6.39191e-04
709.000000   2.56271e-04   9.57394e-05  -1.01514e-04  -2.84600e-04  -4.13965e-04  -6.37860e-04
710.000000   2.54831e-04   9.44009e-05  -1.02562e-04  -2.85368e-04  -4.14214e-04  -6.37391e-04
711.000000   2.55240e-04   9.49254e-05  -1.01767e-04  -2.84244e-04  -4.12673e-04  -6.35254e-04
712.000000   2.54783e-04   9.44440e-05  -1.01874e-04  -2.83834e-04  -4.11914e-04  -6.33849e-04
713.000000   2.54950e-04   9.47169e-05  -1.01011e-04  -2.82392e-04  -4.10313e-04  -6.31688e-04
714.000000   2.54304e-04   9.41199e-05  -1.01266e-04  -2.82237e-04  -4.09967e-04  -6.30932e-04
715.000000   2.53246e-04   9.30879e-05  -1.01928e-04  -2.82453e-04  -4.09973e-04  -6.30619e-04
716.000000   2.52484e-04   9.23462e-05  -1.02616e-04  -2.82925e-04  -4.10176e-04  -6.30648e-04
717.000000   2.51524e-04   9.14143e-05  -1.03451e-04  -2.83562e-04  -4.10409e-04  -6.30502e-04
718.000000   2.49930e-04   9.02942e-05  -1.04095e-04  -2.83892e-04  -4.10452e-04  -6.30225e-04
719.000000   2.50587e-04   9.15064e-05  -1.02477e-04  -2.81936e-04  -4.08201e-04  -6.27669e-04
720.000000   2.49305e-04   9.06901e-05  -1.02753e-04  -2.81771e-04  -4.07805e-04  -6.26923e-04
721.000000   2.49840e-04   9.15764e-05  -1.01364e-04  -2.79992e-04  -4.05809e-04  -6.24443e-04
722.000000   2.49563e-04   9.14039e-05  -1.00933e-04  -2.78938e-04  -4.04472e-04  -6.22463e-04
723.000000   2.49359e-04   9.10311e-05  -1.00985e-04  -2.78418e-04  -4.03697e-04  -6.21220e-04
724.000000   2.49073e-04   9.06404e-05  -1.01080e-04  -2.78145e-04  -4.03340e-04  -6.20578e-04
725.000000   2.48014e-04   8.93493e-05  -1.02178e-04  -2.78912e-04  -4.04016e-04  -6.21054e-04
726.000000   2.47598e-04   8.89894e-05  -1.02444e-04  -2.79104e-04  -4.03949e-04  -6.20696e-04
727.000000   2.47887e-04   8.98363e-05  -1.01266e-04  -2.78098e-04  -4.02914e-04  -6.19589e-04
728.000000   2.47782e-04   9.02864e-05  -1.00663e-04  -2.77511e-04  -4.02150e-04  -6.18732e-04
729.000000   2.48037e-04   9.08355e-05  -1.00034e-04  -2.76452e-04  -4.00531e-04  -6.16605e-04
730.000000   2.47658e-04   9.06344e-05  -9.99060e-05  -2.75621e-04  -3.99356e-04  -6.15205e-04
731.000000   2.48017e-04   9.10997e-05  -9.89767e-05  -2.73995e-04  -3.97374e-04  -6.12690e-04
732.000000   2.46970e-04   9.02303e-05  -9.92633e-05  -2.73758e-04  -3.96917e-04  -6.11661e-04
733.000000   2.46995e-04   9.06465e-05  -9.82219e-05  -2.72212e-04  -3.95260e-04  -6.09584e-04
734.000000   2.45081e-04   8.90432e-05  -9.92978e-05  -2.73025e-04  -3.96106e-04  -6.10270e-04
735.000000   2.45152e-04   8.92097e-05  -9.86714e-05  -2.72195e-04  -3.95351e-04  -6.09431e-04
736.000000   2.44435e-04   8.85058e-05  -9.90295e-05  -2.72321e-04  -3.95401e-04  -6.09272e-04
737.000000   2.43400e-04   8.77589e-05  -9.96166e-05  -2.72876e-04  -3.95797e-04  -6.09456e-04
738.000000   2.43579e-04   8.82068e-05  -9.92859e-05  -2.72688e-04  -3.95531e-04  -6.09177e-04
739.000000   2.42880e-04   8.78543e-05  -9.96619e-05  -2.73151e-04  -3.95910e-04  -6.09486e-04
740.000000   2.42166e-04   8.73761e-05  -9.99754e-05  -2.73331e-04  -3.95952e-04  -6.09371e-04
741.000000   2.43217e-04   8.84860e-05  -9.85875e-05  -2.71459e-04  -3.93726e-04  -6.06720e-04
742.000000   2.43344e-04   8.87817e-05  -9.79128e-05  -2.70184e-04  -3.92064e-04  -6.04544e-04
743.000000   2.42657e-04   8.82368e-05  -9.79992e-05  -2.69630e-04  -3.91194e-04  -6.03166e-04
744.000000   2.42577e-04   8.85882e-05  -9.70829e-05  -2.68157e-04  -3.89558e-04  -6.01188e-04
745.000000   2.42530e-04   8.90420e-05  -9.62653e-05  -2.66980e-04  -3.88015e-04  -5.99072e-04
746.000000   2.42155e-04   8.90677e-05  -9.58895e-05  -2.66355e-04  -3.86980e-04  -5.97382e-04
747.000000   2.41831e-04   8.89507e-05  -9.56816e-05  -2.66019e-04  -3.86379e-04  -5.96233e-04
748.000000   2.40724e-04   8.79736e-05  -9.62742e-05  -2.66691e-04  -3.87117e-04  -5.96779e-04
749.000000   2.40350e-04   8.75894e-05  -9.65144e-05  -2.66935e-04  -3.87482e-04  -5.97155e-04
750.000000   2.39339e-04   8.65209e-05  -9.77251e-05  -2.68051e-04  -3.88428e-04  -5.98007e-04
751.000000   2.39636e-04   8.68295e-05  -9.75885e-05  -2.67904e-04  -3.88179e-04  -5.97846e-04
752.000000   2.39545e-04   8.69505e-05  -9.73554e-05  -2.67563e-04  -3.87942e-04  -5.97853e-04
753.000000   2.39469e-04   8.70284e-05  -9.69738e-05  -2.66955e-04  -3.87400e-04  -5.97412e-04
754.000000   2.40554e-04   8.83035e-05  -9.53325e-05  -2.65097e-04  -3.85651e-04  -5.95742e-04
755.000000   2.39061e-04   8.67339e-05  -9.69098e-05  -2.66362e-04  -3.86599e-04  -5.96269e-04
756.000000   2.38902e-04   8.66848e-05  -9.69996e-05  -2.66283e-04  -3.85987e-04  -5.94989e-04
757.000000   2.38946e-04   8.70327e-05  -9.64648e-05  -2.65555e-04  -3.84784e-04  -5.93172e-04
758.000000   2.36980e-04   8.53128e-05  -9.78696e-05  -2.66566e-04  -3.85359e-04  -5.93216e-04
759.000000   2.38156e-04   8.67240e-05  -9.61829e-05  -2.64649e-04  -3.83185e-04  -5.90623e-04
760.000000   2.37079e-04   8.58439e-05  -9.67876e-05  -2.65029e-04  -3.83438e-04  -5.90518e-04
761.000000   2.37799e-04   8.66439e-05  -9.55367e-05  -2.63387e-04  -3.81725e-04  -5.88540e-04
762.000000   2.37144e-04   8.60127e-05  -9.55875e-05  -2.62975e-04  -3.81459e-04  -5.88217e-04
763.000000   2.37183e-04   8.62414e-05  -9.48164e-05  -2.62094e-04  -3.81040e-04  -5.88307e-04
764.000000   2.38291e-04   8.73706e-05  -9.35668e-05  -2.60664e-04  -3.79895e-04  -5.87737e-04
765.000000   2.37994e-04   8.70223e-05  -9.41384e-05  -2.61086e-04  -3.80300e-04  -5.88424e-04
766.000000   2.38182e-04   8.72281e-05  -9.42164e-05  -2.61140e-04  -3.80178e-04  -5.88348e-04
767.000000   2.38660e-04   8.77748e-05  -9.38397e-05  -2.60802e-04  -3.79547e-04  -5.87398e-04
768.000000   2.37890e-04   8.73296e-05  -9.42572e-05  -2.61377e-04  -3.79832e-04  -5.87210e-04
769.000000   2.38438e-04   8.84962e-05  -9.28708e-05  -2.60262e-04  -3.78663e-04  -5.85798e-04
770.000000   2.36879e-04   8.73221e-05  -9.39052e-05  -2.61265e-04  -3.79417e-04  -5.86084e-04
771.000000   2.36917e-04   8.75276e-05  -9.36691e-05  -2.60817e-04  -3.78476e-04  -5.84351e-04
772.000000   2.37269e-04   8.79535e-05  -9.32572e-05  -2.60301e-04  -3.77499e-04  -5.82638e-04
773.000000   2.35085e-04   8.55888e-05  -9.55789e-05  -2.62443e-04  -3.79325e-04  -5.83928e-04
774.000000   2.34697e-04   8.49269e-05  -9.59968e-05  -2.62404e-04  -3.79215e-04  -5.83649e-04
775.000000   2.35662e-04   8.55983e-05  -9.50067e-05  -2.60965e-04  -3.77845e-04  -5.82419e-04
776.000000   2.34666e-04   8.43816e-05  -9.60013e-05  -2.61823e-04  -3.79015e-04  -5.84098e-04
777.000000   2.36007e-04   8.56193e-05  -9.46660e-05  -2.60508e-04  -3.78049e-04  -5.83692e-04
778.000000   2.37287e-04   8.69883e-05  -9.32637e-05  -2.59265e-04  -3.77008e-04  -5.82949e-04
779.000000   2.36876e-04   8.67171e-05  -9.34281e-05  -2.59435e-04  -3.77212e-04  -5.83219e-04
780.000000   2.36091e-04   8.62761e-05  -9.36450e-05  -2.59740e-04  -3.77612e-04  -5.83669e-04
781.000000   2.35713e-04   8.61154e-05  -9.37635e-05  -2.59847e-04  -3.77612e-04  -5.83476e-04
782.000000   2.35797e-04   8.63425e-05  -9.35990e-05  -2.59749e-04  -3.77307e-04  -5.82806e-04
783.000000   2.35575e-04   8.61107e-05  -9.39100e-05  -2.59950e-04  -3.77093e-04  -5.81926e-04
784.000000   2.35608e-04   8.62318e-05  -9.37907e-05  -2.59575e-04  -3.76230e-04  -5.80221e-04
785.000000   2.34795e-04   8.55926e-05  -9.43238e-05  -2.59648e-04  -3.75903e-04  -5.79312e-04
786.000000   2.34087e-04   8.51402e-05  -9.45236e-05  -2.59268e-04  -3.75241e-04  -5.78331e-04
787.000000   2.32822e-04   8.39682e-05  -9.56044e-05  -2.59918e-04  -3.75588e-04  -5.78381e-04
788.000000   2.34230e-04   8.54825e-05  -9.39864e-05  -2.58212e-04  -3.73848e-04  -5.76654e-04
789.000000   2.34383e-04   8.56073e-05  -9.36012e-05  -2.57826e-04  -3.73815e-04  -5.77168e-04
790.000000   2.34976e-04   8.63545e-05  -9.24125e-05  -2.56855e-04  -3.73369e-04  -5.77364e-04
791.000000   2.35382e-04   8.70237e-05  -9.14538e-05  -2.56357e-04  -3.73443e-04  -5.78007e-04
792.000000   2.34908e-04   8.67821e-05  -9.14100e-05  -2.56552e-04  -3.74029e-04  -5.79094e-04
793.000000   2.36054e-04   8.79429e-05  -9.01835e-05  -2.55266e-04  -3.72736e-04  -5.77931e-04
794.000000   2.36297e-04   8.78697e-05  -9.06091e-05  -2.55510e-04  -3.72512e-04  -5.77346e-04
795.000000   2.35553e-04   8.67287e-05  -9.21820e-05  -2.56889e-04  -3.73266e-04  -5.77384e-04
796.000000   2.35057e-04   8.58399e-05  -9.34283e-05  -2.57944e-04  -3.73644e-04  -5.76788e-04
797.000000   2.34329e-04   8.50323e-05  -9.42056e-05  -2.58407e-04  -3.73864e-04  -5.76604e-04
798.000000   2.33862e-04   8.48588e-05  -9.40539e-05  -2.57822e-04  -3.73184e-04  -5.75683e-04
799.000000   2.33270e-04   8.46475e-05  -9.39924e-05  -2.57463e-04  -3.72709e-04  -5.74908e-04
800.000000   2.32840e-04   8.46285e-05  -9.37762e-05  -2.57144e-04  -3.72392e-04  -5.74531e-04
