# Supplementary material for: Simulation Methods and Validation Criteria for Modeling Cardiac Ventricular Electrophysiology
Source: PLoS One. 2014 Dec 10;9(12):e114494. doi: 10.1371/journal.pone.0114494 (PMC4262432; doi:10.1371/journal.pone.0114494)
Supplement: S1 File — Code for computing tensor interplation data. (ZIP) [file pone.0114494.s004.zip]

Archive with 20 entries (19 files):
- File S1/
- File S1/demo_teninterp.m
- File S1/dyads_interp.m
- File S1/mesh_nodes.mat
- File S1/sizes.m
- File S1/sym32ten.m
- File S1/ten2spd.m
- File S1/ten2sym3.m
- File S1/ten_det.m
- File S1/ten_dev.m
- File S1/ten_inv2lam.m
- File S1/ten_mode.m
- File S1/ten_norm.m
- File S1/ten_ortho_invariants.m
- File S1/ten_trace.m
- File S1/teneig.m
- File S1/teninterp.m
- File S1/tenInterpTeem.c
- File S1/tenInterpTeem.mexmaci64
- File S1/tensor_data.mat
